# Supplementary material for: Single cell molecular alterations reveal target cells and pathways of concussive brain injury
Source: Nat Commun. 2018 Sep 25;9:3894. doi: 10.1038/s41467-018-06222-0 (PMC6156584; doi:10.1038/s41467-018-06222-0)
Supplement: Supplementary file 4 — Supplementary Data 1 [file 41467_2018_6222_MOESM4_ESM.xlsx]

## Sheet: Supp_data1
Supplementary Data 1. Marker genes for major hippocampal cell clusters
Columns A-G give statistics on cell type marker genes. Log.fold.change is the log fold change in the expression levels of a gene between the specific cell type and all the other cell types. PCT.1 is percent of single cells gene is expressed in for the specific cell type and PCT.2 is percent expression in all other single cells. Columns I-AB give the marker gene lists for the hippocampal cell types
Cell Type	Gene	P Value	Log.fold.change	PCT.1	PCT.2	FDR		Astrocytes	Endothelial	Ependymal	Microglia	Mural	Neurons	Oligodendrocyte PCs	Oligodendrocytes	Unknown1	Unknown2		CA3	CA Subtype 1	CA Subtype 2	CA1	GABAergic	Neuronal Subtype 1	Neuronal Subtype 2	Sham DG	TBI DG
Astrocytes	Aldoc	0	3.71225	0.751	0.246	0		Aldoc	Bsg	Calml4	Ctss	Acta2	Atp1b1	Vcan	Ermn	Ndnf	Pcolce		Ly6e	Dcn	Serpini1	Atp2b1	Gad2	Tshz2	Ndnf	Cplx2	C1ql2
Astrocytes	Slc1a3	0	3.57465	0.672	0.118	0		Slc1a3	Ly6c1	Ak7	C1qb	Tpm1	Olfm1	Pdgfra	Plp1	Nhlh2	Col1a2		Atp1b1	Nnat	Ly6g6e	Hpca	Gad1	Arpp21	Diablo	Ncdn	Tpt1
Astrocytes	Clu	0	3.48476	0.787	0.257	0		Clu	Igfbp7	Ccdc153	Hexb	Tpm2	Rtn1	Cacng4	Mal	Reln	Asgr1		Slc24a2	Timp2	Cbln2	Spink8	Slc32a1	Ddit4l	Cacna2d2	Olfm1	Plekha2
Astrocytes	Slc1a2	0	3.33784	0.789	0.282	0		Slc1a2	Flt1	1110017D15Rik	C1qc	Crip1	Snap25	Olig1	Opalin	Igfbpl1	Serping1		Prkca	Cpne7	Fezf2	Arpc2	Nap1l5	Nrep	Marcks	Synpr	Prkce
Astrocytes	Cpe	0	2.6271	0.96	0.442	0		Cpe	Ly6a	Dynlrb2	C1qa	Tagln	Calm2	Marcks	Trf	Fam159b	Igf2		Cpe	Ndufc2	Nxph3	Ptn	Slc6a1	Meis2	1500016L03Rik	C1ql2	Nrn1
Astrocytes	Mt1	1.97411e-293	2.63325	0.804	0.576	7.87669e-291		Apoe	Itm2a	1500015O10Rik	Cx3cr1	Myl9	Ncald	Neu4	Cldn11	Tubb5	Spp1		App	Nptxr	Vsnl1	Cck	Zcchc12	1110008P14Rik	Reln	Pcp4	Rasl10a
Astrocytes	Mt2	2.50779e-276	3.19596	0.693	0.221	1.00061e-273		Mt1	Slco1a4	Tmem212	Csf1r	Myh11	Syt1	Olig2	Mog	Cacna2d2	Slc22a6		Nrxn1	Cpe	Sec62	Tspan13	Scg2	Mef2c	Trp73	Prox1	Cplx2
Astrocytes	Ntsr2	8.74939e-274	3.10902	0.537	0.038	3.49101e-271		Mt2	Rgs5	Fam216b	Ly86	Myl6	Chn1	Qpct	Tspan2	1500016L03Rik	Ogn		Syt1	Rspo3	Cntnap4	Plk2	Tmem130	Vsnl1	Msi2	Btbd3	Olfm1
Astrocytes	Ppap2b	5.86297e-264	2.99256	0.618	0.145	2.33932e-261		Ntsr2	Ctla2a	Ttr	Fcer1g	Mylk	Ndrg4	Gpr17	Mag	Rps9	Emp3		Thsd4	Pde1a	Nts	Itm2b	Dner	Cck	Nhlh2	Dsp	Malat1
Astrocytes	Pla2g7	7.14291e-262	2.98702	0.547	0.063	2.85002e-259		Ppap2b	Abcb1a	Hdc	Fcrls	Cald1	Bex2	Serpine2	2017-09-04	Nfib	Nupr1		Atp2b1	Grp	Tmsb10	Pex5l	Resp18	Cit	Ramp1	Calb1	Ppp3ca
Astrocytes	Ndrg2	5.56444e-253	2.49454	0.64	0.186	2.22021e-250		Pla2g7	Pltp	1700009P17Rik	Laptm5	Pln	Gria2	Cdo1	Cnp	Neurod1	Dcn		Cck	Bace2	2017-09-07	Neurod6	Dlx1	Stmn1	Rps12	Dgat2	Hist1h2bc
Astrocytes	Gja1	2.68345e-246	3.1721	0.519	0.048	1.07069e-243		Ndrg2	Esam	1700012B09Rik	Tyrobp	Lmod1	Ttc3	Cd9	Car2	Lhx1	Efemp1		Hpca	Fibcd1	Efhd2	Fkbp1a	Pnoc	Nap1l5	Lhx1	Stxbp6	Dusp14
Astrocytes	Prdx6	5.50907e-243	2.49669	0.666	0.204	2.19812e-240		Gja1	Cldn5	Lrrc23	Lgmn	Igfbp7	Calm1	Rpl13	Cryab	Crmp1	Slc13a4		Nell2	Crym	Ncald	Man1a	Pcbd1	Slc17a6	Gpc1	C1ql3	Klf13
Astrocytes	Gstm1	2.5407e-242	2.39463	0.66	0.188	1.01374e-239		Prdx6	Gpr116	Mlf1	Trem2	Mustn1	Nsg2	Ccnd1	Tmem88b	Elavl4	Serpinf1		Cacna2d3	Apoe	Nr4a2	Ppp3ca	Impact	Fut9	Calb2	Nrn1	Rprm
Astrocytes	Scg3	6.30643e-241	2.34604	0.683	0.179	2.51627e-238		Gstm1	Slc2a1	Rarres2	Fcgr3	Ptrf	Ppp3ca	Sulf2	Qdpr	Cd24a	Gjb2		mt-Nd2	Nr2f2	Prss12	Pou3f1	Dlx6	Osbpl1a	Gdf5	Camk2b	Slc7a14
Astrocytes	Aqp4	3.04965e-237	3.18598	0.482	0.031	1.21681e-234		Scg3	Id1	Col8a2	Selplg	Filip1l	Camk2b	Tuba1a	Apod	Pcp4	Ifitm2		Rtn1	Igfbp3	Osbpl1a	Fam19a1	Nxph1	Ncald	Twsg1	Fam163b	Ppp1r1a
Astrocytes	Atp1a2	7.37155e-233	2.0303	0.684	0.196	2.94125e-230		Aqp4	Ramp2	Dnali1	P2ry12	Sorbs2	Nsf	Scrg1	Ndrg1	H3f3b	Mgp		Asph	Etv1	Stmn1	Wfs1	Npy	Ckb	Rpl39	Sema5a	Kcnk1
Astrocytes	Cldn10	1.90265e-228	2.90104	0.443	0.02	7.59156e-226		Atp1a2	Egfl7	Rsph1	Siglech	Pcp4l1	Chgb	C1ql1	Mobp	Eef1a1	Islr		Kcnq5	Ly6h	Tbr1	Actr2	Rgs10	Rgs4	Cxcl12	Ppp3ca	Fam163b
Astrocytes	Sparcl1	1.01906e-222	1.85203	0.884	0.496	4.06605e-220		Cldn10	Car4	Iqcg	Ccl4	Vim	Stmn3	Ptprz1	Enpp2	Sox4	Itih2		Nptxr	Hes1	Slc35f1	Prnp	Grik1	Calm2	Laptm4a	Npnt	Zbtb20
Astrocytes	Sdc4	9.73127e-213	2.61775	0.502	0.055	3.88278e-210		Sparcl1	Ptprb	Lbp	Aif1	Flna	Map1b	Bcan	Ptgds	Diablo	Slc47a1		Tgfb2	Psmb2	St3gal5	Arpc5	Erbb4	Gabra1	Rps23	Rogdi	Bdnf
Astrocytes	Fam107a	1.53999e-211	2.64249	0.505	0.08	6.14456e-209		Sdc4	Eltd1	1700094D03Rik	Ccl12	Itgb1	Tmem59l	Nxph1	Stmn4	Zbtb20	Rbp1		Spink8	Cst3	Gpr123	Ppp3r1	Dlx5	Camk2n1	Eef1a1	Zbtb20	Ncdn
Astrocytes	Tspan7	1.30237e-208	1.71035	0.844	0.419	5.19645e-206		Fam107a	Klf2	Odf3b	Ctsd	Hspb1	Pcp4	Emid1	Gatm	Rpl13a	Fam180a		Hs3st4	Nos1	Hsp90aa1	Ociad2	Gm14204	Dkk3	Pcbp3	Kctd4	Rnf112
Astrocytes	Mlc1	4.39367e-204	2.59415	0.452	0.044	1.75307e-201		Tspan7	Hspb1	Pifo	Ccl3	Rbpms2	Zwint	Fyn	Mbp	Rpl11	Col12a1		Itm2c	Uchl1	Elavl4	Rasd1	Qpct	Ldb2	Smap2	Lrrtm4	Prox1
Astrocytes	Mt3	5.887e-203	2.18513	0.625	0.172	2.34891e-200		Mlc1	Slco1c1	Spef2	Actb	Mgp	Gabra1	Tmem100	Fth1	Slc17a6	Aldh1a2		Grin2b	Cpne2	Fxyd7	Rasgrp1	Dlx6os1	Chgb	Ptma	Fam19a2	Slc30a3
Astrocytes	Ttyh1	9.14308e-202	2.16491	0.646	0.213	3.64809e-199		Mt3	Wfdc1	Crygn	Rnase4	Sncg	Meg3	Sema3d	Aplp1	Rps3a1	Itm2a		Atp2a2	Slit2	Snap25	Chn1	Six3	Tspan7	Rps21	Ntf3	Inhba
Astrocytes	Gpr37l1	1.41722e-196	2.49752	0.518	0.089	5.65473e-194		Ttyh1	Slc9a3r2	Tctex1d4	Cst3	Gja4	Pnmal2	Cspg4	Grb14	Stmn2	Lgals1		Serinc1	Mrps6	Chga	Itpka	Arl4c	Snap25	Fnbp1l	Epha7	Rbfox1
Astrocytes	Cst3	1.72992e-194	1.34361	0.928	0.737	6.90238e-192		Gpr37l1	Pcp4l1	Sntn	B2m	Olfr558	Synpr	3632451O06Rik	Gstp1	Calb2	Anxa1		Scg5	Rspo2	Mgst3	Abracl	Baiap3	Pik3r1	Cdh4	Slc4a4	Atp1a1
Astrocytes	Acsbg1	2.81135e-194	2.62236	0.393	0.021	1.12173e-191		Cst3	Ly6e	Folr1	Zfp36	Fbxl22	D3Bwg0562e	Cspg5	Ugt8a	Rps23	Ifitm3		Epha4	Mt2	Mdh1	Tmsb4x	Gprasp2	Tshz3	Snhg9	Ahcyl2	Camk2b
Astrocytes	Gfap	1.38615e-189	2.86505	0.45	0.056	5.53074e-187		Acsbg1	Apold1	Fam183b	H3f3b	Pdlim3	Eno2	Cntn1	Tubb4a	Rpl10	Mpzl2		Slc9a2	Fbln1	Rprm	2610017I09Rik	Dlk1	2900011O08Rik	Cdkn1c	Rbfox1	Pfkl
Astrocytes	Gpm6a	3.49624e-179	1.17929	0.808	0.339	1.395e-176		Gfap	Sptbn1	Iqca	Tmem119	Actn4	Snca	3110035E14Rik	Gsn	Dync1i1	Aebp1		Olfml2b	Gpr101	Phactr1	Iqgap2	Ndn	Dpp10	Rcan2	Camk2n1	Npy
Astrocytes	Atp1b2	2.88284e-173	2.25729	0.502	0.101	1.15025e-170		Gpm6a	Spock2	Mia	Cd53	Cnn2	Atp2b1	Sox6	Aspa	Rps5	Adamtsl3		Cpne4	Ldha	Pamr1	2017-09-06	Abat	BC048546	Fam159b	Ncald	Ybx1
Astrocytes	Ntrk2	8.8458e-172	1.87023	0.565	0.136	3.52948e-169		Atp1b2	Pecam1	3300002A11Rik	Olfml3	Rgs4	Vsnl1	Matn4	Scd2	Rps24	Igfbp2		Sv2b	Chrd	Fut9	3110035E14Rik	Hapln1	Tmem44	Nr2f2	Igfbp5	Syne1
Astrocytes	AW047730	4.31128e-170	2.39728	0.419	0.042	1.7202e-167		Ntrk2	Pglyrp1	Dnah6	Tmsb4x	Mrvi1	Rab3a	Sh3bp4	Gpr37	Tuba1a	Slc6a13		Gpm6b	Basp1	Olfm3	Cnksr2	Tmie	Rab3b	H3f3b	Chn1	Id2
Astrocytes	Slc4a4	6.48794e-169	2.23803	0.479	0.084	2.58869e-166		AW047730	Sgms1	Tekt1	Ltc4s	Nexn	Gabrg2	Sirt2	Rnf13	Rps11	Arhgap29		Large	Tesc	Slc17a6	Rprml	Tmem255a	Plxdc1	Mthfd2l	Adcy1	Pcdh8
Astrocytes	Hsd11b1	2.9798e-163	2.66727	0.354	0.023	1.18894e-160		Slc4a4	Tsc22d1	Gm216	Gpr34	Tinagl1	Aldoa	S100a1	Tnfaip6	Rps19	Prg4		Lphn1	Dbi	Zwint	Dkk3	Peg3	Zmat4	Nxph4	Neurod2	Stxbp6
Astrocytes	Cxcl14	1.09748e-162	2.30199	0.39	0.041	4.37896e-160		Hsd11b1	Ifitm3	1700026D08Rik	Itgam	Palld	Caly	G0s2	Il33	Rpl14	Nov		Pcdh1	Lrpap1	Rab26	Gabra5	Nrxn3	Fxyd7	Fibin	Camk2a	Car12
Astrocytes	Tmem47	2.2769e-162	2.20396	0.462	0.079	9.08485e-160		Cxcl14	Abcg2	Spag16	Rgs10	Gm13889	Mdh1	Rlbp1	Epb4.1l3	Tubb3	Slc26a7		Neurod6	Sema3e	1810037I17Rik	Calm2	Sst	Sncb	Smad1	2010300C02Rik	Spock3
Astrocytes	Fam213a	3.53734e-155	1.79157	0.62	0.224	1.4114e-152		Tmem47	Vtn	Spa17	4632428N05Rik	Cnn1	Syt5	Fabp7	Bin1	Marcksl1	Igfbp6		Ociad2	Sh3bgrl	Etv1	Kcnh7	Arhgap6	Sytl2	Cd274	Usp2	Rilpl1
Astrocytes	Acsl6	5.64744e-154	2.0874	0.438	0.068	2.25333e-151		Fam213a	BC028528	1700016K19Rik	Mafb	Phldb2	Nefl	Gpr37l1	App	Marcks	Vtn		mt-Cytb	Stmn2	Hlf	Prkcb	Scn9a	Ier5	Plcb4	Malat1	Rfx3
Astrocytes	Gjb6	2.88017e-150	2.24105	0.336	0.02	1.14919e-147		Acsl6	Paqr5	Tmem107	Atf3	Pgf	Scg2	Sox4	Tppp3	Rpl34	Ptgfr		Dkk3	Sv2b	Sulf2	Lefty1	Isl1	Tnnt2	Rps18	Tubgcp2	Acvr1c
Astrocytes	Htra1	1.60255e-142	2.04822	0.543	0.185	6.39417e-140		Gjb6	Fn1	Stoml3	Nfkbia	Sparcl1	Nell2	Ppfibp1	Fa2h	Rpl23a	Thbd		Gde1	Hmgcs1	Atp2a2	Wipf3	Gaa	Car10	Ilf3	Ptk2b	Nptx1
Astrocytes	Mmd2	3.80422e-142	1.93432	0.488	0.113	1.51789e-139		Htra1	Emcn	Maats1	Cd68	Actb	Thy1	Bcas1	Ywhaq	Rpl26	Osr1		Tmem30a	Rab3c	Gap43	Fam131a	Rcan2	Dlg1	D3Ertd751e	Cttnbp2	Nrgn
Astrocytes	Sox9	1.58987e-141	2.29424	0.342	0.028	6.34359e-139		Mmd2	Lsr	Ccdc135	Unc93b1	Timp3	Atp6v1a	Phlda1	Gm21984	Rps14	Lum		mt-Nd1	Ak4	Chrna4	Arhgap12	Ngb	Gucy1a3	Trmt112	Tdo2	Dgat2
Astrocytes	F3	8.42452e-137	2.32199	0.334	0.027	3.36138e-134		Sox9	Vwa1	Gm10714	Hpgds	Dstn	Celf4	Mpzl1	Cmtm5	Snhg11	Bmp7		Frrs1l	Gda	Stmn2	Epha4	Plcb4	Cdc42ep3	Emx2	Ddn	Neurod2
Astrocytes	Ldhb	8.57427e-134	1.32109	0.688	0.292	3.42113e-131		F3	Srgn	1700024G13Rik	Cd14	Des	Nptn	S100a16	Tsc22d4	Rps8	Timp3		Tspan13	Ak5	Cyb5	Cpe	Tmem176b	Asap1	Angpt1	Slc39a6	Lphn3
Astrocytes	Id2	1.82708e-131	1.58958	0.576	0.181	7.29005e-129		Ldhb	Tmem204	Meig1	Alox5ap	Gucy1a3	Cplx2	Pllp	Taldo1	Hn1	Foxc1		Nrp1	Serpinb6a	Hs3st4	Arf1	Rcan3	Necab1	Tuft1	Marcksl1	Hsph1
Astrocytes	Fxyd1	2.65589e-128	2.06911	0.329	0.036	1.0597e-125		Id2	Sox17	1700003M02Rik	KCTD12	Slc38a11	Nrgn	Ugdh	Fez1	Rtn1	Twist1		Rem2	Sc4mol	Satb1	Foxp1	Msi2	Ttc3		Fth1	Ttyh1
Astrocytes	mt-Rnr1	3.84352e-126	1.72519	0.77	0.624	1.53356e-123		Fxyd1	Ablim1	Ccdc108	Nfkbiz	0610007N19Rik	Atp6v1g2	Epn2	Slc48a1	Cib2	Ptgds		Lpl	Atp6v1g2	Ptprt	Actr3b	Zcchc18	Tecr		Arpc2	Slc8a2
Astrocytes	Lsamp	7.84693e-126	1.23414	0.609	0.203	3.13093e-123		mt-Rnr1	Cgnl1	Rsph4a	Plek	Rbpms	Ahi1	Kank1	2017-09-07	Cdkn1c	Edn3		Chgb	Sertm1	Tmem159	Actb	Ahi1	Vwc2l		Ppp1r1a	Pitpnm2
Astrocytes	Ckb	1.79663e-124	1.13632	0.907	0.743	7.16856e-122		Lsamp	Ccdc141	Krt18	Junb	Smtn	Elmod1	Rgcc	Cers2	Rps20	Eya2		Lsamp	Mt1	Cacnb4	Fam49a	Rbms3	Ldhb		Il1rap	Pitpnc1
Astrocytes	Nkain4	3.38459e-124	1.91805	0.348	0.043	1.35045e-121		Ckb	9430020K01Rik	1700007K13Rik	Tnf	BC051019	Atp6v1d	Lims2	Nkx6-2	Rps3	Laptm4a		Fgf13	Htr2c	Slc5a5	Map4	Vat1	Acsl5		Gm17566	Grina
Astrocytes	Gstm5	3.75325e-124	1.56564	0.617	0.26	1.49755e-121		Nkain4	Fxyd5	Enkur	Lcp1	Gjc1	Rbfox3	Gjc3	Evi2a	Rpl7	Abca9		Synj1	Aldoc	Hs3st2	Gria2	Fos	Ntn5		Dock10	Chst1
Astrocytes	Chchd10	6.09158e-124	1.16203	0.641	0.231	2.43054e-121		Gstm5	Acvrl1	Car9	Pld4	Crispld2	Atp1a3	1700086L19Rik	Anln	Meg3	Itih5		Nt5dc3	Ociad2	Crip2	Crym	Rpp25	Mgp		Nrgn	Camk2n1
Astrocytes	Lxn	1.44329e-123	1.95247	0.354	0.048	5.75874e-121		Chchd10	Kitl	Ttc25	Apbb1ip	Tm4sf1	Ncdn	Dbi	Gjc3	Rpl4	Zic1		Wbscr17	Kcng1	Slc1a2	Ramp1	Snhg11	Fbxo2		Sparcl1	Kbtbd11
Astrocytes	Mfge8	3.44619e-117	2.0228	0.389	0.072	1.37503e-114		Lxn	Cd34	Ccdc146	Il1a	Rasl12	Ywhah	Fos	Pex5l	Rps4x	Cnn2		Ppp3cb	Ifi27	Cxx1c	Gabra1	Gnas	Cst6		Plekha2	mt-Rnr2
Astrocytes	Slc7a10	5.53661e-116	2.1678	0.259	0.014	2.20911e-113		Mfge8	Tm4sf1	Cpn1	Hspa5	Gm13861	Mllt11	Marcksl1	Sec11c	Rpl37	Clmp		Crym	Mpped1	Etl4	Ccnd1	Maf	Klf5		Map2k1	Grm2
Astrocytes	Dbx2	8.10442e-115	2.02274	0.268	0.017	3.23366e-112		Slc7a10	Id3	Pih1d2	Serinc3	Aspn	Rasgrf1	Sox10	Ttll7	Matr3	Col1a1		Plcb1	Plp1	Hivep1	Wnt2	Sox2ot	Edil3		Nfib	Sh3bgrl3
Astrocytes	Serpine2	8.31766e-115	0.97996	0.572	0.201	3.31875e-112		Dbx2	Tpm4	Sncg	Ccr5	Rgs5	Stxbp1	Fosb	Litaf	Pfdn5	Crabp2		Cadm3	Crtac1	Arap2	Cdc40	Nrsn2	Cxcl14		Pkig	Synpr
Astrocytes	S1pr1	4.47169e-114	1.94274	0.362	0.059	1.7842e-111		Serpine2	Ahnak	Gm973	Egr1	Lgals1	Nrn1	Tspan3	Trim59	Rpl36	S100a11		Fgfr1	Ppp2r3a	Nrsn1	Nptn	Fxyd6	Dok5		Wipf3	Kcnip3
Astrocytes	mt-Nd4	2.09533e-113	1.20202	0.95	0.885	8.36037e-111		S1pr1	Kdr	Lrrc48	Irf8	Ppp1r12a	Zcchc18	Ednrb	Desi1	Rps12	Ptgdr		Ppapdc2	Rwdd2a	Tmem91	Gria1	As3mt	Cpne5		Selm	Ehd1
Astrocytes	Ezr	2.39997e-113	1.8971	0.331	0.042	9.57589e-111		mt-Nd4	Slc39a10	1700026L06Rik	Ctsz	Sh3bgrl	Vstm2a	Gpt2	Hapln2	Nfix	Isyna1		Ppm1e	Clu	Lmo3	Wasf1	Vat1l	1700001L19Rik		Limd2	Banp
Astrocytes	Fgfr3	1.39367e-111	1.96017	0.265	0.021	5.56073e-109		Ezr	Kank3	Wdr96	Lpcat2	Utrn	Nap1l5	Nap1l5	Olig1	Rpl9	Plscr1		mt-Co1	Lmo4	Lrrtm3	Wasl	Gprasp1	Stmn2		Ppfia2	Sema5a
Astrocytes	Bcan	2.4293e-109	1.50615	0.391	0.072	9.69289e-107		Fgfr3	Sparc	1700028P14Rik	Fcgr1	Sh3bgr	C1ql2	Tmem176b	Ccp110	Rpl13	Zic4		Rasl11b	Prss23	Apba2	Thy1	Maged1	Hlf		Ddx5	Atp2b2
Astrocytes	Lcat	9.00205e-109	2.20017	0.238	0.012	3.59182e-106		Bcan	Nostrin	Akap14	Btg2	Wtip	Snhg11	Nav1	Ppp1r14a	Smad1	Bgn		Syt11	Dynll1	Epha5	Capzb	Pcsk1n	Lasp1		Ehd3	Nek6
Astrocytes	Ednrb	2.50878e-105	1.6931	0.363	0.063	1.001e-102		Lcat	Higd1b	Dnaic2	Bin2	Ebf1	Calb1	Cyp2j6	Map7	Bcl11a	Id3			Syn2	Garnl3	Trim2	AW551984	A030009H04Rik		Rfx3	Chga
Astrocytes	Slc25a18	2.86123e-105	1.87281	0.259	0.02	1.14163e-102		Ednrb	Foxq1	1700007G11Rik	Rgs2	Gpr20	Scn2a1	Tpm1	Lgi3	Rpl32	Col6a1			Cox6b1	Atp2b4	Nell2	Gpx3	Tmsb10		D3Bwg0562e	Kalrn
Astrocytes	Thrsp	3.76341e-105	2.10846	0.329	0.054	1.5016e-102		Slc25a18	Palmd	Ppp1r32	Lair1	Ifitm2	Snap47	Kcnip3	Lamp1	Rpl18a	Apod			Tubb2a	Sox5	Klk8	Ap1s2	Snw1		Pitpnm2	Chmp4b
Astrocytes	Ddah1	1.38222e-104	1.72573	0.338	0.06	5.51507e-102		Thrsp	Tek	Ccdc113	Ptprc	Ntn4	Chga	Hnrnpa2b1	Sirt2	Rps6	Anxa2				Pde1a	Gpm6a	Gabrg1	Tubb3		Prkce	Prex1
Astrocytes	Ndufc2	2.11378e-104	1.19867	0.688	0.398	8.43397e-102		Ddah1	Cxcl12	Ccdc19	Cfh	Slmap	Rgs7bp	Slc1a1	S1pr5	Rpl3	Ptrf				Ipcef1	Fth1	Peg10	Gpatch4		Kbtbd11	Top1
Astrocytes	Tubb2b	7.18171e-104	1.53448	0.44	0.116	2.8655e-101		Ndufc2	Arl4a	Morn5	Grn	Myom1	Ppp3r1	Slc35f1	Rnf7	Fnbp1l	Slc26a2				1500009L16Rik	Lpl	Rab3b	Pam		Pter	Tspan5
Astrocytes	Lix1	4.38028e-103	1.69807	0.275	0.028	1.74773e-100		Tubb2b	Myl12a	4833427G06Rik	C3ar1	Klf2	Napb	Jun	Ptprd	Isoc1	Fxyd5				Efr3a	Sema3e	Camk2n2	Rxfp1		Mrfap1	Chn1
Astrocytes	Ptprz1	1.35538e-100	1.15496	0.413	0.098	5.40795e-98		Lix1	Slc22a8	Armc4	Pycard	Btg2	AI593442	Zeb1	Plekhb1	Rps7	Wnk4				Reep1	Fibcd1	A730017C20Rik	Cacnb4		Ncor1	Pabpc1
Astrocytes	Ptplb	2.67556e-98	1.67417	0.451	0.141	1.06755e-95		Ptprz1	Lef1	Lrrc46	Ier5	S100a11	Sncb	Itpr2	Pllp	Hsp90ab1	Ahnak				Tshz2	Nrgn	Mrap2	Nap1l2		Eef1a1	Trpc6
Astrocytes	mt-Nd2	6.82889e-97	1.06941	0.939	0.865	2.72473e-94		Ptplb	Eng	Foxj1	C5ar1	Hspb2	Hpca	Mfsd2a	Sox2ot	Stmn1	Fcgrt				Ephx4	Slc24a3	Col25a1	Cobl		Rps2	Baiap2
Astrocytes	Rgs20	8.11599e-97	1.85545	0.254	0.023	3.23828e-94		mt-Nd2	Vim	Armc3	G530011O06Rik	Bgn	Ndn	Gnb4	2810468N07Rik	Twsg1	Kcne4				Crym	Arpc1a	Wdr6	Fam81a		Erc2	Mt1
Astrocytes	Ramp1	1.09037e-95	1.14492	0.511	0.166	4.35059e-93		Rgs20	Podxl	Wdr66	Ptgs1	Net1	Gng2	Hip1r	Slc12a2	Tmsb10	Serpinh1				Celf4	Frrs1l	Tmx1	Epb4.1l3		Slc30a3	Serpina3n
Astrocytes	Slc39a12	2.38314e-95	1.83981	0.219	0.013	9.50872e-93		Ramp1	H2-D1	Lrrc71	Cyba	Fos	Pcsk1n	S100b	Tmod2	Robo2	Cp				Pak1	Gpm6b	Tppp3	Vgll4		Cap2	Ncald
Astrocytes	Slc14a1	2.13029e-94	1.80637	0.21	0.009	8.49986e-92		Slc39a12	Sema3c	Cd24a	P2ry13	Zak	Syn2	Nr4a1	Psat1	Rpl21	Col3a1					Tmem200a	Cplx1	Mkrn1		Lgi1	Tesc
Astrocytes	Sfxn5	4.32263e-94	1.78088	0.265	0.034	1.72473e-91		Slc14a1	Crip2	Ak9	Ctsc	Map3k7cl	Rogdi	Lbh	Lpar1	Sars	Ptn					Igfbp4	Aplp2			Mef2c	Plxna4
Astrocytes	Slc9a3r1	1.09673e-93	1.6613	0.28	0.036	4.37596e-91		Sfxn5	Tagln2	Ccdc33	Zfp36l1	Perp	Gria1	Fip1l1	Pdlim2	6330403K07Rik	Lbp					Creg2	Hmgb3			Cnih3	Necab3
Astrocytes	mt-Cytb	6.56748e-92	0.923735	0.997	0.994	2.62043e-89		Slc9a3r1	Cald1	Gm14964	Ccl2	Actn1	Ina	Sox8	Edil3	1500012F01Rik	Gjb6					Mal2	Hap1			Trpm3	Bambi
Astrocytes	Dkk3	3.38599e-91	1.21759	0.377	0.084	1.35101e-88		mt-Cytb	Sdpr	Spag17	Arhgdib	Esam	Ngfrap1	Tmem176a	Josd2	1500009L16Rik	Ctxn3					Capza2	Unc5d			Tubb2b	Rpl41
Astrocytes	Cnn3	3.70643e-91	1.64534	0.447	0.149	1.47887e-88		Dkk3	Epas1	Cdhr3	Rgs1	Rasgrp2	Pja2	Klhl5	Syt11	Rps27	Emilin1					App	Spock3			Ccdc85a	Sh2d5
Astrocytes	Cox8a	7.96394e-91	0.986222	0.784	0.579	3.17761e-88		Cnn3	Crip1	Wwc1	Fyb	Nudt4	Rph3a	Zcchc24	Gpm6b	Gpc1	Car13					Adcy9	Dusp26			Rpl4	Wipf3
Astrocytes	mt-Co1	3.51993e-90	1.08864	0.925	0.865	1.40445e-87		Cox8a	Fcgrt	Dbi	Mpeg1	Rrad	A030009H04Rik	Actb	Efnb3	Tpt1	Cdkn1c					Pkp2	Kcnc1			Cdh8	Rpl4
Astrocytes	Glul	6.01632e-90	1.18708	0.698	0.477	2.40051e-87		mt-Co1	B2m	Wdr78	Rplp1	Ppp1r15a	Nefm	Ppib	Gjc2	Mtss1	Myl12a					Kcnab1	Rims3			Dgkh	Nt5dc3
Astrocytes	Cspg5	9.91222e-90	1.08591	0.404	0.116	3.95498e-87		Glul	Myl9	2410004P03Rik	Tnfaip3	Tgfb1i1	Ywhab	Ptpre	Rhog	Bzw2	Enpp1					Itm2c	Maged2			Fam131a	Pkig
Astrocytes	Scrg1	7.13642e-88	1.045	0.375	0.09	2.84743e-85		Cspg5	Clic5	Ppp1r36	Abi3	Tmem38b	Maged1	Hsd17b12	Gltp	Rps27a	Akap12					Ndst4	Coprs			Actb	Rplp1
Astrocytes	Vcam1	1.97331e-85	1.65789	0.205	0.012	7.87349e-83		Scrg1	Klf4	Nek5	Fcgr2b	Gucy1b3	Snrpn	Tspan6	Tmem125	Cxcl12	Gas1					Ptk2b	Slc38a1			Kcnk1	Cebpb
Astrocytes	2610017I09Rik	3.27298e-83	1.4877	0.346	0.08	1.30592e-80		Vcam1	Rgs12	Gm11992	Marcks	Asb2	Matr3	Cyr61	Endod1	Bex2	Sfrp1					Cpne8	Rps27			Ybx1	Pcsk5
Astrocytes	Prnp	1.18207e-82	0.840509	0.816	0.583	4.71645e-80		2610017I09Rik	Ptrf	Wdr63	Ftl1	St5	Rbfox1	Ankrd11	Jam3	Rpl12	Mrc2					Grin2b	Ass1			Pkia	Ano3
Astrocytes	mt-Nd1	9.99058e-82	1.00728	0.981	0.975	3.98624e-79		Prnp	Arhgap29	Mapk15	Ly6e	Nrip2	Prkce	Arl2bp	Efhd1	Rpl17	Fgl2					Camkv	Ngfrap1			Rasl10a	Gprc5b
Astrocytes	Mgll	3.47078e-81	1.48919	0.405	0.128	1.38484e-78		mt-Nd1	C130074G19Rik	Tm4sf1	Ier2	Ogn	Dlgap1	Nfasc	Cdc42ep2	Pcbp2	Ppic					Crmp1	Dnm3			Rilpl1	Hmgb1
Astrocytes	Mras	6.35787e-80	1.48447	0.366	0.102	2.53679e-77		Mgll	Uaca	Spef1	Ncf1	Prkcdbp	Resp18	Gm2a	Gjb1	Hist3h2a	Tpm2					Pls3	Mtss1			mt-Rnr2	Hmgn2
Astrocytes	mt-Nd5	1.19545e-79	0.975363	0.958	0.906	4.76986e-77		Mras	Mgp	1700001C02Rik	Maf	Nr2f2	Gprasp1	Fxyd6	Adssl1	Fau	Cxcl12					Pfn2	Terf2ip			Ptma	Abr
Astrocytes	Ntm	3.57768e-79	1.21372	0.373	0.096	1.42749e-76		mt-Nd5	Col4a1	Efcab10	Spi1	Ppp1r12b	Uchl1	Gng3	Galnt6	Ccar1	Npr3					Zeb2	Creg1			Sphkap	Xpr1
Astrocytes	Gpc5	6.3778e-79	1.49379	0.222	0.022	2.54474e-76		Ntm	Gm20748	1700088E04Rik	Ctsl	Tns1	Rrp1	Atp6v0e	Secisbp2l	Nnat	Col6a2					Mpped1	Prmt2			Hspa2	Cltb
Astrocytes	Hopx	1.7678e-78	1.5814	0.201	0.016	7.05353e-76		Gpc5	Rasip1	Ezr	Jun	Filip1	Gabra5	Spon1	Cpox	Phf6	Alpl					Dusp6	Cd63			Jph1	Cnih3
Astrocytes	Timp4	2.08751e-78	1.53983	0.244	0.031	8.32915e-76		Hopx	Cdh5	Mns1	Pabpc1	Id3	Nap1l2	Tubb5	Agpat4	Rpl35	Uaca					Rasl11b	Nrsn1			Rab40b	Susd4
Astrocytes	Acsl3	2.98587e-78	1.25403	0.55	0.252	1.19136e-75		Timp4	Kcnj8	Iqcd	Rps12	Csrp2	Bex1	Lcorl	Slc44a1	Hist3h2ba	Colec12					Nsg2	Pnmal2			Syne1	Vps37b
Astrocytes	Glud1	9.00476e-78	1.30695	0.469	0.19	3.5929e-75		Acsl3	Tmsb4x	Ccdc173	Gpr84	Lrrc32	Tusc3	Fubp1	Ttyh2	Gas5	Gpc3					Bhlhe40	Ubash3b			Arhgap20	Rps2
Astrocytes	Dbi	4.81649e-76	0.882689	0.76	0.557	1.92178e-73		Glud1	Ets1	1700040L02Rik	Hpgd	Mfge8	C1ql3	Sdc3	Pla2g16	Gap43	Tgfbi					Kcnn2	Cacng4			Slc8a2	Myo5b
Astrocytes	Slc27a1	5.19426e-75	1.69021	0.238	0.034	2.07251e-72		Dbi	Erg	Elof1	Fgd2	Tuba1c	Myt1l	Tmem167	Cd9	Ptma	Prrx2					Pde1a	Rnd2			Tmsb4x	Aplp1
Astrocytes	Dclk1	4.26324e-74	1.27419	0.446	0.159	1.70103e-71		Slc27a1	Ifitm1	Ascc1	Cyth4	Crip2	Epha7	Asrgl1	Cntn2	Ddx5	Foxp2					Gmpr	Tspyl4			2810025M15Rik	Cald1
Astrocytes	Eno1	1.6928e-73	1.00305	0.562	0.267	6.75426e-71		Dclk1	Gimap6	4930451C15Rik	Ptpn18	Prss23	Frrs1l	Cdk4	Tmeff2	Hnrnpa2b1	Ifitm1					Ppapdc2	Rps12			Gria2	AI593442
Astrocytes	Abhd3	7.17679e-73	1.60211	0.257	0.046	2.86354e-70		Eno1	Grrp1	Cdhr4	Fermt3	A4galt	Ly6h	Eif1b	Qk	Cd200	Ddr2					Epha7	Slc35g2			Ppp1cb	Ehd3
Astrocytes	Sc4mol	9.09213e-73	1.29418	0.45	0.17	3.62776e-70		Abhd3	Myo1b	Eno4	Sparc	Mxra8	2900011O08Rik	Gng12	Carhsp1	Ngfrap1	Slc6a20a					Hsp90ab1	Tmem47			B3galt5	Stx1b
Astrocytes	Asrgl1	2.04414e-72	1.26203	0.44	0.171	8.15611e-70		Sc4mol	Col4a2	Spag6	AF251705	Ifitm3	Dnm1	Ckb	Atp1b3	Rpsa	Fmo1					Fbxo34	Vstm2a			Ttc14	Sptan1
Astrocytes	Id4	3.16023e-70	1.67352	0.221	0.03	1.26093e-67		Asrgl1	Utrn	Gm16119	Tgfbr1	Susd5	Syngr3	Egr1	Mapk8ip1	Nrep	Wls					Dgkb	Rora			Thsd7a	Smoc2
Astrocytes	Pdlim4	3.44801e-67	1.75931	0.227	0.036	1.37576e-64		Id4	Slc3a2	2310007L24Rik	Ctsb	Junb	Ptk2b	Nnat	Tprn	Eif4g2	Slco4a1					Prkcg	Klhdc8b			Rasal2	Tiam1
Astrocytes	Nrxn1	4.49776e-67	0.785892	0.539	0.239	1.79461e-64		Pdlim4	Anxa2	Krt8	Il10ra	Rock1	Got1	Cd81	Kcna1	Rps21	Vill					Egr4	Lamp5			Atp1a1	Gsg1l
Astrocytes	Fabp7	1.01182e-66	1.47136	0.283	0.06	4.03718e-64		Nrxn1	Anxa3	Ttll6	Fos	Higd1b	Syp	Itgb8	Dusp26	Rps13	Adamts2					Fam49b	Zfp941			Anp32a	Sez6l
Astrocytes	Tubb2a	1.28965e-66	0.880087	0.616	0.312	5.14572e-64		Fabp7	Gm694	Smim5	Ifngr1	Ikbkb	Ckmt1	2017-09-07	Arsg	Tsn	Pde5a					Rgs14	Ndrg2			Pabpc1	Mrfap1
Astrocytes	Enho	4.46377e-66	1.34078	0.237	0.04	1.78104e-63		Tubb2a	Itih5	Pcp4l1	Ptpn6	Tmod3	Tceal5	Tia1	Erbb2ip	Rps26	Alcam					Fhl2	Zwint			Nek6	Ptms
Astrocytes	Chst2	8.76432e-66	1.44195	0.22	0.033	3.49696e-63		Enho	Nfkbia	Myb	Srgn	Lbh	Pgrmc1	Ncald	Rtn4	Rnpc3	1500015O10Rik					Bai3	Pnma3			Neurod1	Dclk3
Astrocytes	Rcn2	5.91749e-64	1.15441	0.434	0.174	2.36108e-61		Chst2	Eva1b	Lrrc36	Cd83	Bcam	Cpne6	Ybx1	Nmral1	Rpl23	Ptplad2					Matn2	Fnbp1l			Gria1	St3gal5
Astrocytes	Fjx1	1.07587e-63	1.41763	0.255	0.051	4.29272e-61		Rcn2	P2ry14	Mgst1	Lyz2	Gm11627	Matk	Dner	Sypl	Ap1s2	Slc16a11					Rab3c	Grb10			Mapk3	Ptma
Astrocytes	S100a10	3.93048e-63	1.77601	0.243	0.049	1.56826e-60		Fjx1	Slc7a5	Msx1	Cd52	Rras	Ywhaz	Dynll2	Stmn1	Ahi1	0610007N19Rik					Cttn	Prkar1b			Cdh9	H3f3b
Astrocytes	Luzp2	1.88904e-62	1.48641	0.265	0.057	7.53725e-60		S100a10	Degs2	Ccdc162	Ubc	Arhgap29	Gpm6a	Luzp2	Pip4k2a	Rps16	Perp					Dlgap1	Rpl26			Tmem108	Gpd1
Astrocytes	Gm3764	4.11708e-62	1.40375	0.225	0.037	1.64271e-59		Luzp2	Nes	Slc39a4	Lyn	Crim1	Hsp90ab1	Pcsk1n	Tmod1	Ubqln2	Slc9a2					Bcl11b	Pafah1b3			Mt1	Tanc1
Astrocytes	S100b	2.13298e-59	0.91858	0.364	0.122	8.51059e-57		Gm3764	Gpcpd1	Wdr52	Tmem173	Serpinh1	Tmx4	Tsc22d1	Gamt	2410066E13Rik	Nbl1					Naa38	B630019K06Rik			Abr	Mycbp2
Astrocytes	Ahcyl1	6.75214e-58	1.19908	0.348	0.118	2.6941e-55		S100b	Ppfibp1	Tcea3	Cd37	Foxc1	Gabrb3	Impad1	Kif1b	Eif3h	Gpx7					Rtn4	Gkap1			Bcl11b	Rps8
Astrocytes	Pbxip1	9.77478e-58	1.41205	0.233	0.048	3.90014e-55		Ahcyl1	Gjc1	Mycbpap	Rrbp1	Epas1	Ano3	Lrrtm2	Tmem151a	Prdx2	H2-D1					Asap2	Ache			Skiv2l2	Tle1
Astrocytes	Ptn	3.42181e-54	0.519771	0.687	0.419	1.3653e-51		Pbxip1	Grap	Ak8	Abhd12	Pls3	Tubb2a	Tubb2b	Chn2	Hmgn2	Cped1					Car7	Rasgrf2			Pop5	Trib2
Astrocytes	Gpm6b	8.38666e-54	0.302506	0.799	0.54	3.34628e-51		Ptn	Icam2	Zmynd10	Fau	Cav1	6330403K07Rik	Hnrnpk	Rtkn	Rps15	Slc7a2					Anks1b	Podxl2			Pcdh20	Grasp
Astrocytes	Slc25a4	1.02814e-53	0.495719	0.885	0.709	4.10228e-51		Gpm6b	Cd93	Aebp1	Bcl2a1b	Ehd2	Arpp21	Srrm2	Arpc1a	Mrpl24	Ranbp3l					Gpr22	Celf6			F730043M19Rik	Arf3
Astrocytes	Ugp2	1.23306e-53	1.22926	0.326	0.11	4.91991e-51		Slc25a4	AU021092	Rsph10b	Itgb5	Gng11	Tceal6	Arsb	Frmd8	Zmynd8	Penk					9530059O14Rik	Spint2			Mapk1	C1ql3
Astrocytes	mt-Rnr2	1.62812e-53	0.841524	0.997	0.999	6.49621e-51		Ugp2	Cmtm8	Gm16006	Tnfaip8l2	Tsc22d1	Fam131a	Ifi27	Serpinb1a	Cirbp	Bche					Eno2	Hint1			Vimp	Rbbp7
Astrocytes	S100a1	4.81651e-53	0.97894	0.421	0.187	1.92179e-50		mt-Rnr2	Rbms1	Gsta4	Txnip	Arhgef7	Serinc1	Rsu1	Tppp	Prox1	Rcn3					Kcnd2	Cxx1b			Ip6k2	Dgkz
Astrocytes	Gnao1	6.79859e-53	0.720612	0.584	0.314	2.71264e-50		S100a1	Robo4	4932443I19Rik	Socs3	Gper1	Pld3	Shfm1	Cd81	2700094K13Rik	Rps4x					Scg5	Bex1			Btbd9	Ddn
Astrocytes	Tril	3.94649e-52	1.37768	0.211	0.04	1.57465e-49		Gnao1	Serinc3	Krt15	Dusp1	Ccdc3	Lrrtm1	Tril	Car14	Rpl7a	Tgfbr3					Orai3	Tmem91			Mt3	Chgb
Astrocytes	Hrsp12	4.54396e-51	1.29043	0.254	0.07	1.81304e-48		Tril	Myl6	Dmkn	Susd3	Rnf152	Syt13	Med10	Elovl7	Hnrnph3	Bmp4					Zbtb18	Pmvk			Capza2	Them6
Astrocytes	Fgfr1	5.28407e-51	1.25096	0.217	0.046	2.10834e-48		Hrsp12	Atp13a5	Rassf9	Calr	Ackr3	Atp2b2	Zfp207	Vmp1	Ndn	Nid2					Scn3b	Cnr1			Bdnf	Mlf2
Astrocytes	Slc6a1	1.09022e-50	1.21646	0.302	0.102	4.34999e-48		Fgfr1	Ocln	Dsg2	Gpx1	Hint2	Dpp6	Anp32e	Sgk1	Hdgfrp3	Hspb1					Npdc1	Cd200			Rnf112	Jun
Astrocytes	Atp1b1	3.94763e-50	0.286146	0.602	0.379	1.5751e-47		Slc6a1	Atox1	Pltp	Gpr183	Cpq	Tspyl4	Abcd3	Mbnl2	Rplp0	Nid1					Sh3bp5	Mid1ip1			Arsb	2010300C02Rik
Astrocytes	Prex2	4.81466e-50	1.2789	0.205	0.04	1.92105e-47		Atp1b1	Afap1l1	Lrrc1	Ctsh	Inpp4b	Pcsk2	Sox2	Ypel2	Rpl6	Cxadr					Fam171b	Hnrnpa3			Rbfox3	Erc2
Astrocytes	Nnat	8.74895e-50	0.94283	0.334	0.119	3.49083e-47		Prex2	Fli1	Tctn2	Ms4a6d	Tenc1	Nsg1	Fnta	Plekha1	Oaz1	Eva1b					Camk2b	Sars			Grina	Rps13
Astrocytes	Hbegf	1.00556e-48	1.90283	0.221	0.055	4.01217e-46		Nnat	Ece1	Mdh1b	Scamp2	4930523C07Rik	Cygb	Atxn7l3b	Ptma	Rps17	Aldh2					Pfn1	Gng4			Anxa6	Nptxr
Astrocytes	Mrps6	1.25215e-48	1.61945	0.311	0.131	4.99608e-46		Hbegf	Slc40a1	Cdk5rap2	Ighm	Trim47	Wasf1	Ddost	Mapt	Gprasp1	Egr1					Car11	Scrn1			Nsf	Mef2c
Astrocytes	Naaa	1.8365e-48	1.04843	0.221	0.052	7.32764e-46		Mrps6	Tinagl1	Nme5	Ntpcr	Nbl1	Cx3cl1	Alcam	Prr5l	Bex1	Tmem86a						Fhl1			Mrps26	Synpo
Astrocytes	Ociad2	2.65107e-45	1.32629	0.237	0.072	1.05778e-42		Naaa	Ltbp4	Chchd10	Adrb2	Slc19a1	Serp2	Papss1	Fnbp1	Rplp2	Clic1						Jund			Zfp106	Slc39a6
Astrocytes	Crot	7.63352e-45	1.20378	0.211	0.05	3.04577e-42		Ociad2	Nos3	Dnaja4	Pfn1	Cdc42ep3	Ndufa4	Fbxo7	Tuba1a	Thra	Tbx18						Ankrd34b			Snca	Rpl9
Astrocytes	Adk	2.02638e-43	1.05967	0.276	0.091	8.08526e-41		Crot	Art3	Wdr16	Rps29	Cd59a	Ak5	Jam2	Pls1	Rpl38	Slc38a2						Anxa5			Camkk1	Lin7c
Astrocytes	Appl2	1.9438e-41	1.11929	0.244	0.075	7.75576e-39		Adk	Lmo2	Rnf138rt1	Ier3	Parm1	Tspan13	Usp16	Sccpdh	Tcf4	Msx1						Pgrmc1			Auts2	Sema7a
Astrocytes	Cd63	4.1887e-41	0.64906	0.542	0.337	1.67129e-38		Appl2	Rbpms	Ccdc34	Icam1	Jund	Cdk5r1	Os9	Rnf130	Nudc	Ptpn13						Scoc			Inf2	BC018242
Astrocytes	Crym	8.00874e-41	1.09943	0.241	0.071	3.19549e-38		Cd63	Sox18	Vwa3a	Rps9	Cdkn1c	Atp6v1b2	Ostf1	Fgfr2	Ramp1	Sh3pxd2a						Rps21			Nell2	Rpl13a
Astrocytes	Kif5a	1.10327e-40	1.20603	0.385	0.197	4.40204e-38		Crym	Csrp2	Gm872	Ifi30	Lims1	Syt4	Slc35b2	Otud7b	Rpl39	Klf4						Stx17			Eif4a1	Kctd4
Astrocytes	Pfkm	2.88765e-39	0.910079	0.285	0.103	1.15217e-36		Kif5a	Slc16a4	Fam166b	Golm1	Arhgap6	Baiap2	Hif1a	Clic4	St13	Il34						2210013O21Rik			AI593442	Fam3c
Astrocytes	mt-Tv	1.00211e-38	1.30937	0.253	0.09	3.9984e-36		Pfkm	Ier2	Ift43	Sirpa	Myl12a	Adcy1	Calr	Bcas1	Ube2l3	Aldh1a1						Pam16			Cox6c	Tacc1
Astrocytes	S100a13	1.41395e-37	1.06996	0.384	0.195	5.64166e-35		mt-Tv	Eogt	Dnah11	Gusb	Il34	Cck	Abhd17b	Plcl1	Map1b	Ano6						Rpl22l1			Orai2	Penk
Astrocytes	Kcnk1	5.41499e-37	0.921805	0.295	0.113	2.16058e-34		S100a13	Net1	Mak	Clic1	Serping1	Icam5	Top2b	Tmbim1	Chd3	Gpx8						Gria4			Rph3a	Sorbs2
Astrocytes	Ptplad1	6.05355e-37	0.841913	0.358	0.16	2.41537e-34		Kcnk1	Sepp1	Ccdc37	Hcls1	Bmp2	Enc1	Phactr3	Slc38a2	Glrx3	Slc22a8						Chn2			Hnrnpa2b1	Rps28
Astrocytes	Cck	6.57499e-37	1.27102	0.354	0.179	2.62342e-34		Ptplad1	Slc6a6	Got1l1	St3gal6	Lamc1	Mef2c	Ranbp1	Degs1	Appl1	Nfe2l2						Prr13			Gpc4	Rps17
Astrocytes	Tspan3	1.0418e-35	0.554863	0.69	0.486	4.15677e-33		Cck	Cp	Stk33	Rpl12	Dmpk	Mycbp2	Rbmx	2017-09-08	Camk1	Txnip						Pam			Gabra4	Epha7
Astrocytes	Tagln3	1.16943e-35	0.735193	0.395	0.193	4.66601e-33		Tspan3	Hspa12b	Prelp	Rpl32	Rhoj	Ppfia2	Rpl7a	Arhgef10	Cox7a2l	Emb						Nyap2			Tomm20	Ryr2
Astrocytes	Atp2b1	1.70245e-35	1.16144	0.441	0.424	6.79276e-33		Tagln3	Myh9	Hrasls	Rpl10	Zfp36	Map2k1	Hnrnpu	Adamts4	Safb	Crispld1						Sesn3			Rbbp7	Slc17a7
Astrocytes	Pcdhga9	3.62208e-35	0.670723	0.424	0.218	1.44521e-32		Atp2b1	Itga1	Id4	Slco2b1	Pde5a	Ywhag	Sfpq	Kctd13	Cct2	Abcb1a						Akap9			Plxna4	Nrip2
Astrocytes	Spire1	6.79584e-35	0.936904	0.215	0.064	2.71154e-32		Pcdhga9	Tie1	Efcab1	Ecscr	Nr4a1	Serpini1	2017-09-02	Gng11	Fubp1	Rnh1						Xpa			Actl6b	Rplp2
Astrocytes	Dgkb	1.1076e-34	1.00868	0.201	0.057	4.41933e-32		Spire1	Golim4	Dnah7b	Anxa3	Csrp1	Ensa	Pnn	Cfl2	Nr2f2	Cald1						Rnpc3			Pgbd5	Pgbd5
Astrocytes	Pmm1	1.19081e-34	0.748159	0.373	0.179	4.75133e-32		Dgkb	Atp10a	Dnah9	Ccrl2	Mcam	Gda	Ran	Mat2a	Hnrnpr	Stra6						Ginm1			Mycbp2	Srsf3
Astrocytes	Phyh	1.56921e-34	0.873357	0.318	0.141	6.26113e-32		Pmm1	Fzd6	Lrrc18	F11r	Ilk	Fkbp3	Mageh1	Sox10	Rpl10a	Slc7a11						Gm1673			Syt7	Anp32e
Astrocytes	Ctnnd2	1.6001e-34	0.77336	0.228	0.073	6.38442e-32		Phyh	Ifitm2	Ccdc121	Man2b1	Pfn1	Stmn2	Maged1	Dixdc1	Map2	Adamts10						Nktr			Smc1a	Bcl11b
Astrocytes	Idh2	2.67618e-34	0.948283	0.222	0.072	1.0678e-31		Ctnnd2	Gata2	Lca5	Rplp2	Cspg4	Gabra4	Hnrnpa3	Rap1a	Hnrnph1	Flrt2						Enpp2			Scn3a	Rps10
Astrocytes	Ldha	8.11622e-34	0.604879	0.452	0.247	3.23837e-31		Idh2	Ptprg	Wdr65	Lcp2	Ldb3	St3gal5	Snrnp70	Adi1	Ube2e3	Igfbp7						Gm10073			Eif4a3	Btbd9
Astrocytes	Tuba4a	1.59361e-33	0.702856	0.344	0.156	6.35848e-31		Ldha	Cd59a	Gm17384	Fam105a	Cyr61	Kif5c	Snx1	Pcdh9	Basp1	B2m						Isca2			Sowaha	Ptprn
Astrocytes	mt-Tc	1.66989e-33	1.29728	0.225	0.084	6.66286e-31		Tuba4a	Scgb3a1	1600029I14Rik	Rplp0	Mob2	Atpif1	Canx	Zdhhc20	Dnaja2	Btg2						Kcnip1			Pnmal2	Eef1a1
Astrocytes	Anxa5	4.2377e-33	0.752928	0.29	0.118	1.69084e-30		mt-Tc	Gng11	Cetn4	Cotl1	Egr1	Neurod2	Pcbp1	Adipor2	Use1	Smoc1						Tfg			Dmtn	Pdap1
Astrocytes	Nrcam	4.59401e-33	0.7562	0.341	0.154	1.83301e-30		Anxa5	Tsc22d3	Ttc18	Tpm3	Rbms2	Erc2	Sfrs18	H2afj	Rpl5	Hspa1a						Fkbp4			Cyp7b1	Ssbp3
Astrocytes	Hpca	1.61962e-32	1.2002	0.343	0.204	6.46229e-30		Nrcam	Tmem252	Ucma	Rps11	Klf4	Rit2	Ostc	Nfasc	Rpl15	Slc23a2						Cdh13			Ptpra	Camkk1
Astrocytes	Fndc4	1.66881e-31	0.866868	0.222	0.076	6.65855e-29		Hpca	Akap12	Slc13a4	Nrros	Rasd1	Faim2	Eif2s2	Bpgm	Ilf2	Maff						Dpy30			Nebl	Dsp
Astrocytes	Tmem176b	1.08256e-30	0.546166	0.335	0.158	4.31941e-28		Fndc4	Foxf2	Dnah12	H2-D1	Speg	Dgat2	Pdia3	Tmcc3		Serpinb6a						Mblac2			Smoc2	Limch1
Astrocytes	Ppp2r2b	2.24067e-30	0.721956	0.215	0.073	8.94026e-28		Tmem176b	Prom1	E230008N13Rik	Gnb2l1	Map1lc3a	Kcnc1	Pcdhga9	Map7d1		Cast						Inpp5f			Klf13	Sfpq
Astrocytes	Fbxo2	2.71267e-30	0.907641	0.223	0.078	1.08236e-27		Ppp2r2b	Slc7a1	Cep290	H2-K1		Epha5	Pfn2	Limch1		Fstl1						Sv2a			Ippk	Podxl2
Astrocytes	Fam171b	5.03918e-30	0.587941	0.498	0.295	2.01063e-27		Fbxo2	Plat	Prrg4	Herpud1		Eif4a2	Rab11a	Pak1		Anxa4						Atp1b3			Rpl3	Tmod1
Astrocytes	Oat	5.7187e-30	0.913192	0.238	0.09	2.28176e-27		Fam171b	Cd151	Efcab2	Stab1		Pgm2l1	Idh1	Bnip3l		Fzd7						Cd81			Elmod1	Lyst
Astrocytes	Lmo4	1.94538e-29	0.590479	0.321	0.149	7.76208e-27		Oat	Ecm2	Rgs22	Dusp6		Atp6v0e2	Zfp36l1	Elovl1		Klf2						Adcyap1r1			Ak5	Setd8
Astrocytes	Cox6a1	2.94184e-29	0.544462	0.767	0.662	1.17379e-26		Lmo4	Slfn5	Crb2	Ptpn1		Gria3	Prdx2	Enpp4		Anxa3						Ntrk2			Gstm1	Cacnb3
Astrocytes	Dlgap1	4.98399e-29	0.309604	0.381	0.206	1.98861e-26		Cox6a1	Bnip2	A330021E22Rik	Adamts1		Ociad1	Uchl3	Arrdc3		Slc19a1						Eef1e1			Mtf2	Rpl5
Astrocytes	Timp3	6.52624e-29	0.430044	0.243	0.098	2.60397e-26		Dlgap1	Slc38a5	Iqck	Lgals9		Dync1i1	Hnrnph1	Gstm7								Gnl3l			Dcaf13	Tmeff2
Astrocytes	mt-Tp	7.39475e-29	1.24702	0.241	0.11	2.95051e-26		Timp3	Isyna1	6820408C15Rik	Rab3il1		Cdh8	Mob4	Spg20								A230006K03Rik			Jhdm1d	Btbd3
Astrocytes	Sdc2	8.58334e-29	0.923531	0.206	0.071	3.42475e-26		mt-Tp	S100a11	Adgb	Btg1		Mapk8ip2	Ccdc88a	Cdc37l1								Cd99l2			Sepw1	Hnrnpa2b1
Astrocytes	Cox4i1	1.30311e-28	0.456142	0.848	0.768	5.19939e-26		Sdc2	Zic3	Kif9	Arpc1b		Kcnj3	Pdia6	Rcbtb1								Rps26			Hmgb1	Map7d1
Astrocytes	St6galnac5	1.79359e-28	0.744769	0.253	0.101	7.15644e-26		Cox4i1	Ceacam1	Ccdc60	Mcl1		Prkar1b	Ptn	Gnai1								Evi5			Ctxn1	Arid1a
Astrocytes	Cs	2.57636e-28	0.74641	0.36	0.182	1.02797e-25		St6galnac5	Myl12b	Ttc21a	Rhob		Sult4a1	Camk1	Ppp1r16b								Usp29			Rapgef5	Rbfox3
Astrocytes	Tpi1	2.62725e-28	0.544933	0.491	0.295	1.04827e-25		Cs	Gpr4	Nnat	Hexa		Tceal3	Eif4g2	Ube2d1								Camk2d			Sri	Pagr1a
Astrocytes	Zbtb20	2.82084e-28	0.391993	0.459	0.265	1.12552e-25		Tpi1	Tfrc	Serpinh1	Snx5		2017-09-03	Ubl3	Pcbp4								Lbh			Vps29	Grb2
Astrocytes	Gna13	3.67759e-28	0.878116	0.201	0.067	1.46736e-25		Zbtb20	Tns1	Ccdc114	Rps6ka1		Ppp3cb	Hmgn2	Csrp1								Gpr108			Shisa9	Bhlhe22
Astrocytes	Gcsh	5.39976e-28	0.812292	0.211	0.074	2.1545e-25		Gna13	Msn	Clic6	Ppp1r15a		Epha4	Snx3	Sez6l2								Ccdc136			Dtna	Rps7
Astrocytes	Rgcc	7.54155e-28	0.424472	0.259	0.112	3.00908e-25		Gcsh	Sema7a	Spag8	Fam102b		Lrp11	Hnrnpm	Efcab14								Nudt11			Supt6	Fam212b
Astrocytes	Dab1	8.13528e-28	0.791295	0.244	0.096	3.24598e-25		Rgcc	Itgb1	BC051019	Ctsa		Tmem130	Srsf3	Aatk								Npm1			Mfsd4	Grik4
Astrocytes	Fermt2	1.67191e-27	0.871875	0.417	0.257	6.67092e-25		Dab1	Cd200	Fgf18	Gngt2		Cacna2d1	Ktn1	Glod4								Cited2			Prr7	Stk32c
Astrocytes	Camk2a	9.09899e-27	0.901923	0.377	0.21	3.6305e-24		Fermt2	Tmod3	Daw1	Klf6		Klc1	Hnrnpa1	Neat1								Magi1			Ryr2	Rps19
Astrocytes	Pfkp	5.71716e-26	0.802013	0.24	0.098	2.28115e-23		Camk2a	St3gal6	Capsl	Entpd1		Camkv	Agpat5	Cldn25								Commd9			Tnik	Ahcyl2
Astrocytes	Acadl	8.13297e-25	0.915887	0.248	0.114	3.24506e-22		Pfkp	Bcam	Gm11721	Hsp90b1		Scn3a	H2afz	Tmbim6								Dusp1			Plekhg5	Rplp0
Astrocytes	Fabp5	1.28708e-24	0.389459	0.476	0.291	5.13544e-22		Acadl	Heg1	Lrrc51	Zfhx3		Atp6v1c1	Phyhipl	Rab31								Tcta			Ubtf	Rbm27
Astrocytes	Oxct1	1.37704e-24	0.42938	0.521	0.333	5.49439e-22		Fabp5	Jam2	Ctsh	Epb4.1l2		Tuba4a	Hnrnpdl	Rcan2								Txn2			Psmd11	Ptk2b
Astrocytes	Gapdh	1.84798e-24	0.476238	0.596	0.431	7.37343e-22		Oxct1	Abhd2	Dnaic1	Ssh2		Fbxw7	Tra2a	Npc1								Ctsl			Ctcf	Il1rap
Astrocytes	Camk2n1	1.85059e-24	0.60058	0.453	0.273	7.38387e-22		Gapdh	Tjp1	Ift88	Pde3b		Celf2	Cct6a	Pim3								Zdbf2			Chst1	Gria1
Astrocytes	Psph	2.08179e-24	0.845931	0.208	0.08	8.30633e-22		Camk2n1	Timp3	Ttc30b	Cmtm6		Tagln3	Mapre1	Ppp2r3a								Slc25a39			Lin7c	Epha4
Astrocytes	Cadm2	2.52574e-24	0.546083	0.346	0.183	1.00777e-21		Psph	Tmsb10	Dydc2	Clta		Arhgef9	Spag9	Phgdh								Comt				Dlg3
Astrocytes	Kcnj10	3.10737e-24	0.731923	0.271	0.124	1.23984e-21		Cadm2	Col4a3bp	Kif27	Mef2c		St8sia3	Cldn25	Nudt4								Arl2				Rreb1
Astrocytes	Agpat5	3.31796e-24	0.673947	0.248	0.107	1.32386e-21		Kcnj10	Iqgap1	Iqub	Rps27a		Dynll1	Chtop	Tmem258								Tecr				Rbm25
Astrocytes	Id3	5.12003e-24	0.709198	0.278	0.132	2.04289e-21		Agpat5	Cav1	Gpx8	Rpl13a		Nptx1	Arl4a	Wscd1								Cxx1c				Mtdh
Astrocytes	Cadm1	5.91617e-24	0.573196	0.418	0.247	2.36055e-21		Id3	Wwtr1	Drc1	Fam49b		Camk2n1	Opcml	Tulp4								C530008M17Rik				Plekhg5
Astrocytes	Uqcr11	8.63871e-24	0.490196	0.519	0.336	3.44684e-21		Cadm1	Sod3	Slc38a3	Ehd4		Calm3	Npm1	Golga7								Taf7				Agap1
Astrocytes	1110001J03Rik	1.90049e-23	0.778079	0.249	0.112	7.58296e-21		Uqcr11	Rasgrp2	Crip1	Rpl10a		Cyfip2	Tmem208	Stxbp3a								Mrpl52				Eef2
Astrocytes	Map2	1.98957e-23	0.780063	0.384	0.229	7.93839e-21		1110001J03Rik	Tenc1	Lrrc43	Sepp1		Pja1	Hmgn1	Lap3								Phyhipl				Fam101b
Astrocytes	Prdx2	2.08109e-23	0.472305	0.497	0.317	8.30355e-21		Map2	Thbd	Ubxn11	Ccnl1		Grin1	Gap43	Arl2								Lgals8				Elavl1
Astrocytes	Mageh1	2.18139e-23	0.676988	0.238	0.102	8.70374e-21		Prdx2	Mfsd2a	Hipk1	Rps23		Ppp1r1a	Ndufaf2	Etv1								Ndfip1				Fam104a
Astrocytes	Pde1a	5.07558e-23	0.873859	0.206	0.081	2.02516e-20		Mageh1	Ptn	Spata24	Ivns1abp		Ip6k2	Casc4	Msrb1								Ccdc107				Rps3a1
Astrocytes	Rab3c	2.50036e-22	0.802648	0.241	0.108	9.97642e-20		Pde1a	Cast	Plxnb2	Arl4c		Gabarapl1	Ppdpf	Serinc5								Tspan2				Btf3
Astrocytes	Chst1	3.10439e-22	0.502035	0.228	0.101	1.23865e-19		Rab3c	Maoa	Gm5918	Tmem176b		Arhgap20	Deb1	Myo6								Vstm2l				Rps3
Astrocytes	Ddn	4.80931e-22	0.964569	0.237	0.11	1.91892e-19		Chst1	Tdrp	Gm867	Jund		Nrxn1	Btf3	Gprc5b								Fgf13				Tiam2
Astrocytes	Ndufb9	4.85675e-22	0.518259	0.577	0.421	1.93784e-19		Ddn	Ier3	Gm20501	Coro1a		Chl1	1810037I17Rik	Hepacam								2700094K13Rik				Auts2
Astrocytes	Hpcal4	5.59364e-22	0.954817	0.201	0.084	2.23186e-19		Ndufb9	Esyt2	Ccdc170	Tgfbr2		Ryr2	H2afv	Tmeff1								Gng2				Ddx1
Astrocytes	2017-03-02	7.31092e-22	0.626024	0.272	0.131	2.91706e-19		Hpcal4	Itga6	1110004E09Rik	Rps25		Slc7a14	Dynll1	Lrrn1								Ube2l3				Celf1
Astrocytes	Aco2	1.00971e-21	0.441577	0.457	0.285	4.02874e-19		2017-03-02	Fam101b	Ddr1	Sgk1		2210016L21Rik	Arf4	Elavl3								Mpp1				Rab40b
Astrocytes	Uqcr10	1.02752e-21	0.49425	0.52	0.348	4.09979e-19		Aco2	Foxc1	Tbcel	Syngr2		Myo5a	Hnrnpd	Cstb								Slc4a3				Syt7
Astrocytes	Tcf4	1.77135e-21	0.354217	0.615	0.444	7.06768e-19		Uqcr10	St8sia4	Otx2	Psmb8		Scg5	Ppp2r2a	Shisa4								Fndc3a
Astrocytes	Il18	3.51477e-21	0.819183	0.225	0.1	1.40239e-18		Tcf4	Ctsh	Lgals3	Pdia3		Pcdha2	Tm7sf3	Prdx1								Ndufb8
Astrocytes	Hmgcs1	4.73257e-21	0.365648	0.374	0.217	1.8883e-18		Il18	Mpzl1	1700003E16Rik	Cited2		Mapk1	Sri	Reep3								Snrk
Astrocytes	Suclg1	6.57352e-21	0.666892	0.372	0.221	2.62283e-18		Hmgcs1	Wasf2	Clu	Rpsa		Pkia	Commd3	Dock10								Trmt112
Astrocytes	Cox6b1	1.24014e-20	0.422437	0.646	0.485	4.94818e-18		Suclg1	Tspo	Cd55	Rpl27a		Grin2b	Slc44a1	Clasp2								Cfl2
Astrocytes	Pon2	1.35306e-20	0.723732	0.218	0.095	5.39872e-18		Cox6b1	Il10rb	Fam179a	Rps3		2010300C02Rik	Chpt1	Cyth1
Astrocytes	Msi2	2.65962e-20	0.777431	0.201	0.09	1.06119e-17		Pon2	Fas	Spint2	Erp29		Ppp1r9a	Rsl1d1	Ddr1
Astrocytes	Cd302	3.31383e-20	0.619287	0.208	0.089	1.32222e-17		Msi2	Zfp36	C3	Rpl18a		Sphkap	Cdc42se1	Omg
Astrocytes	Ndufa12	3.90147e-20	0.53713	0.426	0.268	1.55669e-17		Cd302	Klf6	Tsga10	Cttnbp2nl		Susd4	Omg	Zeb2
Astrocytes	Elovl5	3.90856e-20	0.655402	0.284	0.145	1.55951e-17		Ndufa12	Polk	Bicc1	Cd164		Slc25a4	Pik3r1	Leprel4
Astrocytes	Uqcrfs1	5.55951e-20	0.585979	0.43	0.278	2.21824e-17		Elovl5	Lamb2	2610015P09Rik	Rps24		Cdk14	Dek	Osbpl1a
Astrocytes	Gpd2	6.05815e-20	0.550938	0.278	0.141	2.4172e-17		Uqcrfs1	Trim47	Efhc1	Creg1		Zcchc12	Nop58	Inpp5f
Astrocytes	Ndufa4	6.67533e-20	0.309359	0.73	0.587	2.66346e-17		Gpd2	Gsta4	Dnajc15	Rps19		Slc22a17	Tagln2	Il1rap
Astrocytes	Hepacam	8.8575e-20	0.614702	0.322	0.176	3.53414e-17		Ndufa4	Rhoc	Hsp90aa1	Efhd2		Mapk10	Ngfrap1	Wnk1
Astrocytes	Dhrs1	1.24019e-19	0.72767	0.227	0.108	4.94838e-17		Hepacam	Fnbp1l	Bphl	Rpl26		Smarca2	Supt16	Aplp2
Astrocytes	Sod2	1.56791e-19	0.504237	0.313	0.17	6.25596e-17		Dhrs1	Nxpe4	Serpinb1b	Vamp8		Ephx4	Bclaf1	Sys1
Astrocytes	Dbp	1.68513e-19	0.632043	0.268	0.134	6.72368e-17		Sod2	Cd2ap	F5	Rps8		Tenm2	Syncrip	Fbxl5
Astrocytes	Arhgap5	4.48682e-19	0.7019	0.29	0.154	1.79024e-16		Dbp	Ostf1	Dcdc2a	Picalm		Pdxp	Mettl9	Acot7
Astrocytes	Laptm4a	4.69855e-19	0.298975	0.496	0.333	1.87472e-16		Arhgap5	Cdc42ep3	Chic2	Msn		Bcl11b	S100a13	Ralgds
Astrocytes	Ndufa13	5.68481e-19	0.403521	0.618	0.457	2.26824e-16		Laptm4a	Ndnf	Kif6	Camk1		Syne1	Hnrnpc	D4Wsu53e
Astrocytes	Slc25a3	1.05467e-18	0.381468	0.589	0.43	4.20812e-16		Ndufa13	Cyb5r3	Cdkl4	Rps3a1		Hook1	Luc7l3	Tm7sf3
Astrocytes	Pkm	1.11158e-18	0.424081	0.553	0.392	4.43521e-16		Slc25a3	Gnai2	Antxr1	Sh3bgrl3		Asns	Ncam1	Slu7
Astrocytes	Fdft1	2.09309e-18	0.740298	0.223	0.107	8.35141e-16		Pkm	Ecscr	Wdr60	Lpar6		Ctxn1	Txndc9	Atp8a1
Astrocytes	mt-Nd6	2.39843e-18	0.771772	0.343	0.218	9.56975e-16		Fdft1	Dusp1	Oplah	Ssr4		Gng3	Ewsr1	Fis1
Astrocytes	Cox5a	2.69763e-18	0.335709	0.578	0.418	1.07635e-15		mt-Nd6	Alas1	Sox9	Itga6		Nipsnap1	Srsf6	Tmem229a
Astrocytes	Nudt9	4.12767e-18	0.282681	0.22	0.11	1.64694e-15		Cox5a	Jun	Mr1	Rpl11		Impact	Pex2	Nipa1
Astrocytes	Lgalsl	6.99158e-18	0.612447	0.204	0.092	2.78964e-15		Nudt9	Igf1r	Musk	Rpl22		Pnck	Hspe1	Pde4b
Astrocytes	Lysmd2	7.28843e-18	0.696469	0.212	0.1	2.90809e-15		Lgalsl	Actn4	2900093L17Rik	Arpc2		Rgs17	Ncam2	Ppp2r2a
Astrocytes	Hibadh	7.59415e-18	0.553043	0.229	0.11	3.03007e-15		Lysmd2	H2-T23	Uox	Arrb2		Lgi1	Tceal3	Deb1
Astrocytes	Etfa	1.05727e-17	0.503659	0.265	0.137	4.2185e-15		Hibadh	Rasgrp3	Ccdc11	Rps15a		Slc4a10	Clk1	Daam1
Astrocytes	Prkcb	1.51203e-17	0.779455	0.207	0.098	6.03301e-15		Etfa	Rgcc	Oard1	Pnp		Nrsn1	Snrpd1	Pcyt2
Astrocytes	Sorl1	1.55084e-17	0.596384	0.211	0.097	6.18784e-15		Prkcb	Hspa1a	St3gal6	Rps4x		Ndrg3		Rhob
Astrocytes	Atp5o	2.68445e-17	0.378426	0.559	0.409	1.07109e-14		Sorl1	H2-K1	Wdr31	Rpl13		Lin7b		1110007C09Rik
Astrocytes	Ndufb2	2.95703e-17	0.368794	0.439	0.286	1.17986e-14		Atp5o	Ifnar2	Tppp3	Rps2		Gabbr2		Ank3
Astrocytes	Fut9	3.23722e-17	0.522131	0.254	0.131	1.29165e-14		Ndufb2	Laptm4a	Riiad1	Rps18		Grina		Ptpn11
Astrocytes	Gpi1	6.51828e-17	0.468336	0.393	0.249	2.60079e-14		Fut9	Cnn2	Paqr5	Srgap2		1110008P14Rik		Spock3
Astrocytes	Camkv	6.54777e-17	0.507146	0.238	0.129	2.61256e-14		Gpi1	Ginm1	Vwa5b1	Sat1		Pnmal1		Clmn
Astrocytes	S100a16	7.15677e-17	0.486003	0.44	0.291	2.85555e-14		Camkv	Rras	Anxa5	Hist1h1c		Atp6v1e1		Fkbp1a
Astrocytes	Nsmf	8.30005e-17	0.733204	0.206	0.098	3.31172e-14		S100a16	Dab2ip	Ccdc41	Sdf2l1		Clstn3		Abhd17b
Astrocytes	Agpat3	1.19526e-16	0.576476	0.229	0.114	4.76909e-14		Nsmf	Fos	Gm17455	Rpl18		Itm2c		Klf13
Astrocytes	Sfxn1	1.46364e-16	0.682159	0.206	0.098	5.83992e-14		Agpat3	Luzp1	Flna	Snx18		Camta1		Dpysl2
Astrocytes	Kif5c	2.17644e-16	0.511196	0.345	0.209	8.684e-14		Sfxn1	Lgals9	Tom1l1	Prkcd		Cnksr2		Ubc
Astrocytes	Add3	2.98764e-16	0.378705	0.424	0.276	1.19207e-13		Kif5c	Zfp36l1	Rdh5	Rpl21		Phyhip		Hsp90aa1
Astrocytes	Tubb4b	5.7791e-16	0.334709	0.393	0.251	2.30586e-13		Add3	Serpinh1	Gm166	Smap2		Rab3b		Sbds
Astrocytes	Eci1	5.81184e-16	0.716145	0.208	0.102	2.31892e-13		Tubb4b	Gpx1	Fhad1	Tpt1		Rnf208		Papss1
Astrocytes	Uqcrh	8.91783e-16	0.396465	0.546	0.401	3.55821e-13		Eci1	Slc30a1	Sostdc1	Gas6		Rab6a		Rdx
Astrocytes	Atp5b	1.54956e-15	0.262337	0.724	0.602	6.18273e-13		Uqcrh	Tpt1	Csrp2	Ddx5		Grm5		Tmed10
Astrocytes	Cnksr2	1.97638e-15	0.610771	0.222	0.113	7.88577e-13		Atp5b	Kctd10	Morn3	Plxdc2		Gdap1		Pdgfa
Astrocytes	Cyc1	2.56411e-15	0.428443	0.439	0.296	1.02308e-12		Cnksr2	Tspan13	1810058I24Rik	Sft2d1		Pfn2		Fabp5
Astrocytes	Ndufb6	3.50972e-15	0.292537	0.452	0.308	1.40038e-12		Cyc1	Rps14	Ifitm3	Mertk		Brinp1		Vbp1
Astrocytes	Uqcrq	5.3186e-15	0.374988	0.579	0.434	2.12212e-12		Ndufb6	Nrp1	Ccdc39	Rpl17		Micu3		Magt1
Astrocytes	Epdr1	5.76008e-15	0.53661	0.202	0.098	2.29827e-12		Uqcrq	Dlc1	Ccdc40	Asah1		Basp1		Elovl6
Astrocytes	Cox7c	5.86557e-15	0.379241	0.623	0.498	2.34036e-12		Epdr1	Psmb8	Hist1h4i	Fosb		Snap91		Clip3
Astrocytes	Kif5b	6.10707e-15	0.432252	0.489	0.349	2.43672e-12		Cox7c	Nbl1	Arvcf	Bmp2k		Nme1		Tbc1d15
Astrocytes	Etfb	7.90381e-15	0.433236	0.292	0.169	3.15362e-12		Kif5b	Slc16a1	Vim	Rpl23a		Sv2a		Aig1
Astrocytes	Gabbr1	1.24411e-14	0.278799	0.342	0.216	4.964e-12		Etfb	4931406P16Rik	Armc2	Rps10		Map9		Itm2b
Astrocytes	Vim	1.26385e-14	0.430144	0.229	0.124	5.04277e-12		Gabbr1	Fosb	Dusp14	Eef1a1		Dmtn		Sv2a
Astrocytes	Mmd	1.39803e-14	0.386764	0.224	0.118	5.57813e-12		Vim	Fam63a	Dnaaf3	Rpl37a		Nbea		Ubl3
Astrocytes	Atp5k	1.65501e-14	0.426979	0.386	0.251	6.60351e-12		Mmd	Vamp8	Slc14a2	Hmgb2		G3bp2		Lamp2
Astrocytes	Celf2	1.9867e-14	0.348359	0.325	0.201	7.92694e-12		Atp5k	Junb	Tmem108	Rap1b		Fam81a		Pde6d
Astrocytes	Acadm	2.7759e-14	0.714027	0.202	0.104	1.10758e-11		Celf2	Ctnna1	Kcnj13	Rps5		Cap2		Hmox2
Astrocytes	Sepw1	3.81951e-14	0.567998	0.438	0.335	1.52398e-11		Acadm	Ctnnb1	Nudt14	Bin1		Hsp90aa1		Rnf181
Astrocytes	Arl3	3.86932e-14	0.403284	0.334	0.206	1.54386e-11		Sepw1	Btg2	Lrriq1	Rps16		Gnl3l		Pigyl
Astrocytes	Nfib	5.37587e-14	0.298623	0.297	0.178	2.14497e-11		Arl3	Hes1	Smim22	Syngr1		Tshz2		Leprot
Astrocytes	Cox7b	6.46091e-14	0.298371	0.525	0.389	2.5779e-11		Nfib	Mtus1	Rtdr1	Rpl41		Pcdh20		Cwc15
Astrocytes	Scp2	7.29019e-14	0.603466	0.284	0.172	2.90878e-11		Cox7b	Fry	Zic5	Npc2		Cnrip1		Cdk5
Astrocytes	Sdhb	7.63703e-14	0.257353	0.469	0.333	3.04717e-11		Scp2	Tnfaip1	Cachd1	Rps20		Peg3		Eif4h
Astrocytes	Idh3b	1.02193e-13	0.449206	0.33	0.205	4.07749e-11		Sdhb	Cobll1	9330101J02Rik	Evi2a		Atl1		Reep5
Astrocytes	Acox1	1.11917e-13	0.524035	0.237	0.128	4.46549e-11		Idh3b	Ephx1	Tmem123	Cyfip1		Bend6		Apbb1
Astrocytes	Atp5g3	1.19361e-13	0.432218	0.483	0.35	4.7625e-11		Acox1	Cav2	Mpp1	Ddx21		Rufy3		Eps15
Astrocytes	Cox5b	1.38089e-13	0.312897	0.604	0.466	5.50974e-11		Atp5g3	Tpm3	Nphp1	Rps6		Cntn1		Vps35
Astrocytes	Mapk10	1.67885e-13	0.505449	0.236	0.129	6.69862e-11		Cox5b	Cyth3	Ccdc74a	Tpst2		Cend1		Cystm1
Astrocytes	Arf3	1.84524e-13	0.540077	0.25	0.142	7.36252e-11		Mapk10	Clic4	Chek2	Wasf2		Gnas		Rhoa
Astrocytes	Abcd3	2.20661e-13	0.646586	0.236	0.133	8.80436e-11		Arf3	Rhoj	Nxn	Rpl39		Atp5b		Map1a
Astrocytes	Fam49a	2.96252e-13	0.496238	0.206	0.106	1.18205e-10		Abcd3	Rps27	Intu	Limd2		Dtd1		Snx1
Astrocytes	2410015M20Rik	3.80739e-13	0.533664	0.307	0.19	1.51915e-10		Fam49a	Cyr61	Hydin	Pdia6		Nat14		Ddrgk1
Astrocytes	Atp5a1	4.45588e-13	0.263431	0.621	0.489	1.7779e-10		2410015M20Rik	Tiam1	Cpne2	Tspo		Ccl27a		Scaf11
Astrocytes	Snx10	9.43466e-13	0.449015	0.267	0.157	3.76443e-10		Atp5a1	Arpc1b	Nudt4	Rpl14		Scn2b		S100a16
Astrocytes	Fbxl16	1.34966e-12	0.546759	0.202	0.106	5.38514e-10		Snx10	Slc38a3	1700019G24Rik	Pros1		Wipf3		Snapin
Astrocytes	Abi1	1.4844e-12	0.263547	0.255	0.154	5.92276e-10		Fbxl16	Nkd1	Naaa	Rps13		Snx10		Selk
Astrocytes	Hmgn3	1.53635e-12	0.619382	0.253	0.15	6.13004e-10		Abi1	Lhfp	Gm14488	Pnrc1		Slc39a6		Tob1
Astrocytes	Cpne6	1.97718e-12	0.582981	0.242	0.139	7.88895e-10		Hmgn3	Clic1	Nudc	Rpl23		Wbp5		Snx6
Astrocytes	Eci2	2.12618e-12	0.668078	0.201	0.11	8.48347e-10		Cpne6	Ybx1	Steap2	Rpl36a		Fabp3		Mid1ip1
Astrocytes	Slc25a5	2.14066e-12	0.291455	0.617	0.484	8.54122e-10		Eci2	Cdkn1a	Tctex1d1	Rpl31		Rtn3		Npc2
Astrocytes	Macf1	2.47356e-12	0.361755	0.333	0.216	9.8695e-10		Slc25a5	Synm	1700001L19Rik	Psme2		Emc4		Zfp706
Astrocytes	Vdac1	2.7051e-12	0.446274	0.365	0.242	1.07933e-09		Macf1	Ppp1r2	Lrguk	Rpl34		Kifap3		Hmgcs1
Astrocytes	Ndufa10	4.1362e-12	0.28284	0.428	0.301	1.65034e-09		Vdac1	Rarres2	Wdr19	Ddx3x		Ola1		Vamp3
Astrocytes	Nrxn2	4.19314e-12	0.261894	0.211	0.119	1.67306e-09		Ndufa10	Rab11a	Enpp2	Rpl35a		Kctd4		Cdc42bpa
Astrocytes	Itm2c	4.59045e-12	0.418738	0.593	0.48	1.83159e-09		Nrxn2	Rhoa	Syt10	Manf		Rab6b		Add1
Astrocytes	Atp5j2	6.86013e-12	0.42577	0.5	0.384	2.73719e-09		Itm2c	Anxa5	Rad50	Rpl5		Rasgef1a		Gclm
Astrocytes	Atp5d	1.16086e-11	0.321699	0.557	0.433	4.63181e-09		Atp5j2	Plcb4	Fam47e	Rpl30		Elavl4		1810037I17Rik
Astrocytes	Nat14	1.52122e-11	0.478461	0.205	0.112	6.06968e-09		Atp5d	Lima1	A430018G15Rik	Skil		Mtfp1		Acap2
Astrocytes	Echs1	1.55549e-11	0.414634	0.243	0.143	6.20641e-09		Nat14	Gpr146	Lrrc34	Irf2bp2		Btbd3		Smim14
Astrocytes	Asph	1.83886e-11	0.346631	0.214	0.12	7.33706e-09		Echs1	Ifnar1	1700013F07Rik	Eif4a1		Cxx1c		Dnm3
Astrocytes	Ndufs2	2.4936e-11	0.278148	0.362	0.246	9.94946e-09		Asph	Rpl41	Nme8	Rps21		Nceh1		Rac1
Astrocytes	Nudt19	2.60067e-11	0.547026	0.211	0.117	1.03767e-08		Ndufs2	Gng5	Iqgap1	Eef1b2		Sprn		Epn2
Astrocytes	Pfn2	2.83987e-11	0.27671	0.397	0.276	1.13311e-08		Nudt19	Osbpl9	Hspa2	Tmem176a		Tro		Tpd52
Astrocytes	Sat1	2.86129e-11	0.451668	0.276	0.171	1.14165e-08		Pfn2	Scarb1	S100a11	Rps26		Pak3		2017-09-02
Astrocytes	Pgk1	3.07091e-11	0.295036	0.291	0.184	1.22529e-08		Sat1	Chmp3	5330430P22Rik	Rps27		Unc80		Kif21a
Astrocytes	Ifrd1	3.36052e-11	0.439399	0.261	0.159	1.34085e-08		Pgk1	Sh3glb1	Itpkb	Capza2		Sez6l		Rab10
Astrocytes	Prdx1	4.53512e-11	0.364641	0.652	0.563	1.80951e-08		Ifrd1	Rps12	Cuedc1	Ccnd1		Slc12a5		Add3
Astrocytes	Idh3a	5.16653e-11	0.333671	0.32	0.209	2.06145e-08		Prdx1	Slc31a1	Rgs12	Rpl7		Npdc1		Paics
Astrocytes	Mtpn	5.49218e-11	0.286256	0.302	0.195	2.19138e-08		Idh3a	Tspan4	Mpdz	Ddx26b		Napg		Ech1
Astrocytes	Cyp51	5.92166e-11	0.401168	0.227	0.132	2.36274e-08		Mtpn	Tmem123	Col5a3	Lrrc58		Cacnb4		Smim15
Astrocytes	Celf4	7.88611e-11	0.290883	0.341	0.233	3.14656e-08		Cyp51	S1pr1	Fank1	Rpl8		A830010M20Rik		Bcap31
Astrocytes	Ndufb5	8.07223e-11	0.269015	0.456	0.34	3.22082e-08		Celf4	Ccdc85b	Mxra8	Rps14		Tpi1		Phyhipl
Astrocytes	Pdha1	1.05978e-10	0.405788	0.273	0.17	4.22852e-08		Ndufb5	Insr	Txnip	Mef2a		Atp5g3		Dctn2
Astrocytes	mt-Nd3	1.08031e-10	0.461291	0.233	0.138	4.31042e-08		Pdha1	Ccnd3	Amotl1	Ptbp3		Napa		Picalm
Astrocytes	Cmip	1.53596e-10	0.439864	0.256	0.157	6.12848e-08		mt-Nd3	Rpl23	Atp1a1	Elmo1		Flywch1		H3f3a
Astrocytes	Mdh2	2.07508e-10	0.258103	0.453	0.333	8.27958e-08		Cmip	Hbb-bs	Gprc5c	Cltc		Cd200		Ak3
Astrocytes	Chchd2	2.24679e-10	0.277993	0.662	0.556	8.9647e-08		Mdh2	Dusp3	Rbp1	Rpl19		Atp1a1		Sh3glb1
Astrocytes	Ndufb10	2.64101e-10	0.34453	0.502	0.384	1.05376e-07		Chchd2	Bmpr2	Stmnd1	Gnai2		Ttc9b		Adipor1
Astrocytes	Usmg5	2.73389e-10	0.373337	0.444	0.329	1.09082e-07		Ndufb10	B4galt4	Ppp1r1b	Gdi2		Kif3a		Bzw1
Astrocytes	Mid1ip1	2.90768e-10	0.460909	0.281	0.182	1.16016e-07		Usmg5	Adam15	Mycbp	Psme1		Lypd1		Sc5d
Astrocytes	Atp5h	4.35929e-10	0.289683	0.647	0.544	1.73936e-07		Mid1ip1	Rpl27a	Atp11a	Pmp22		Ddx24		Adh5
Astrocytes	Casc4	4.74507e-10	0.340625	0.209	0.121	1.89328e-07		Atp5h	Rps20	Amotl2	Rps15		Fam49a		Fam168a
Astrocytes	Rab9	5.07505e-10	0.463047	0.205	0.117	2.02494e-07		Casc4	Rpl22	Gramd1c	Mtdh		Sgip1		Arhgef2
Astrocytes	Plcb1	6.47124e-10	0.373428	0.238	0.145	2.58202e-07		Rab9	Nampt	Synm	Rps17		Nrcam		Tmem59
Astrocytes	Fam162a	1.14389e-09	0.36374	0.241	0.148	4.56413e-07		Plcb1	Cr1l	Anxa2	Eef1g		Kalrn		Rnf5
Astrocytes	Gria1	1.5919e-09	0.329652	0.262	0.168	6.3517e-07		Fam162a	Shisa5	B9d1	Eef1d		Gprasp2		Cript
Astrocytes	Ndufs5	1.60358e-09	0.327554	0.281	0.184	6.3983e-07		Gria1	Rpl38	Pir	Tmed5		Pacsin1		Mrpl48
Astrocytes	Frrs1l	1.87487e-09	0.460741	0.259	0.164	7.48075e-07		Ndufs5	Pdxk	Pvalb	Rpl6		Eef1a2		Stx4a
Astrocytes	Hist1h2bc	2.01378e-09	0.29104	0.336	0.232	8.03499e-07		Frrs1l	Sult1a1	Dchs1	Rps28		Myl12b		Rer1
Astrocytes	Gm26924	2.03375e-09	0.385957	0.313	0.211	8.11468e-07		Hist1h2bc	Ppp1r15a	Dusp18	Gm9843		Rnf112		Lmbrd1
Astrocytes	Map4	2.67681e-09	0.383605	0.297	0.198	1.06805e-06		Gm26924	Mxd4	Slc22a4	Rpl7a		Bdnf		Hmgn2
Astrocytes	Thy1	2.69742e-09	0.403624	0.305	0.204	1.07627e-06		Map4	Rps6	Tekt4	Cdkn1a		Fut9		Phactr3
Astrocytes	Sdf2	2.86652e-09	0.385663	0.283	0.189	1.14374e-06		Thy1	Rpl13a	Elmod2	Zfand5		Ehd3		Ktn1
Astrocytes	Guk1	2.97831e-09	0.396843	0.268	0.175	1.18835e-06		Sdf2	Rps19	Psmc3ip	Rpl4		Gucy1b3		Tmem9b
Astrocytes	Jak1	3.92773e-09	0.416368	0.261	0.167	1.56716e-06		Guk1	Hmg20b	Fam154b	Hnrnpab		B4galt6		Fos
Astrocytes	Sdha	7.23935e-09	0.28012	0.339	0.238	2.8885e-06		Jak1	2810025M15Rik	Creb3l1	Rpl3		Myh10		Amd1
Astrocytes	Dnajc3	7.3231e-09	0.278348	0.295	0.201	2.92192e-06		Sdha	Sh3bgrl	Zfp185	Rpl37		Fxyd7		Eif1
Astrocytes	Azin1	8.74903e-09	0.632068	0.207	0.132	3.49086e-06		Dnajc3	Jund	Fam13a	Myl12a		Kcnab1		Hmgb1
Astrocytes	Nckap1	1.00854e-08	0.268043	0.255	0.167	4.02407e-06		Azin1	Adam10	Avpi1	Rps7		Plcb1		Appbp2
Astrocytes	Mrpl51	1.0795e-08	0.275801	0.214	0.133	4.30721e-06		Nckap1	Tpd52	Morn1	Hspa8		Arpc2		Atp6ap1
Astrocytes	2010107E04Rik	1.21511e-08	0.307034	0.428	0.32	4.84829e-06		Mrpl51	Lims1	Nrbp2	Rpl9		Chst1		Paip2
Astrocytes	Purb	1.21619e-08	0.342603	0.313	0.215	4.85259e-06		2010107E04Rik	Pttg1ip	5430403G16Rik	Wdr89		Fam216a		Nrd1
Astrocytes	Ndufa6	1.63979e-08	0.286353	0.475	0.366	6.54275e-06		Purb	Sri	Tagln2	Mbnl1		Cttnbp2		Ccdc47
Astrocytes	Ndufc1	3.33878e-08	0.309734	0.386	0.283	1.33217e-05		Ndufa6	Rps4x	4930529M08Rik	Rpl27		Usp14		Cxx1b
Astrocytes	Cbx5	3.70539e-08	0.404172	0.303	0.209	1.47845e-05		Ndufc1	Actb	Ccdc151	Tram1		Kcnd2		Tmem234
Astrocytes	Atp5e	3.83255e-08	0.256957	0.485	0.378	1.52919e-05		Cbx5	Foxp1	Gng5	Cap1		Tspyl1		Ctsa
Astrocytes	Pnkd	3.88217e-08	0.252056	0.221	0.14	1.54899e-05		Atp5e	Hip1	Efcab12	Npm1		Pcmt1		Btf3
Astrocytes	Clstn1	3.90873e-08	0.356114	0.217	0.136	1.55958e-05		Pnkd	Ddc	Wdr35	Ranbp1		Zc3h13		Ank2
Astrocytes	Arhgef9	4.25904e-08	0.279482	0.248	0.162	1.69936e-05		Clstn1	Psme1	Ccdc96	Sdcbp		Abr		Tubb3
Astrocytes	Atp5f1	4.35396e-08	0.3009	0.574	0.482	1.73723e-05		Arhgef9	Tpm1	Fxyd1	Fscn1		Cyp46a1		Pak2
Astrocytes	Syn2	4.52719e-08	0.464461	0.272	0.183	1.80635e-05		Atp5f1	Rpl18a	Gas6	Rpl35		Rprml		Syf2
Astrocytes	Tspan13	4.80602e-08	0.366362	0.285	0.301	1.9176e-05		Syn2	Rps16	Ptprf	Srsf7		Hprt		Mrpl20
Astrocytes	Myeov2	5.02733e-08	0.266128	0.356	0.257	2.0059e-05		Tspan13	Rhob	0610009L18Rik	Atf4		Kcnma1		Schip1
Astrocytes	Ghitm	1.1222e-07	0.325267	0.38	0.281	4.47757e-05		Myeov2	Rpl31	Crocc	P4hb		Bcl11a		Rexo2
Astrocytes	Atp6v1g2	1.90769e-07	0.377393	0.291	0.205	7.61167e-05		Ghitm	Arl2bp	Erich2	Klf2		Atxn10		Wbp2
Astrocytes	Myo6	2.10248e-07	0.324044	0.287	0.198	8.38889e-05		Atp6v1g2	Dusp6	Wfikkn2	Irf2bpl		Tsnax		Dst
Astrocytes	Nell2	2.6012e-07	0.489362	0.277	0.198	0.000103788		Myo6	Rpl7	Srebf1	Ybx1		Negr1		Prkacb
Astrocytes	Syt1	2.65633e-07	0.495812	0.334	0.268	0.000105987		Nell2	Mcl1	Ankrd44	Slc25a5		Camk2a		Nr3c1
Astrocytes	Rheb	2.79037e-07	0.32559	0.351	0.258	0.000111336		Syt1	Srpr	Cyr61	Commd8		Cplx1		Igsf8
Astrocytes	6330403K07Rik	4.11844e-07	0.630283	0.266	0.192	0.000164326		Rheb	Dock9	Rdh10	Jmjd1c		Trim37		Gabarap
Astrocytes	Nudt3	4.78901e-07	0.291749	0.217	0.142	0.000191082		6330403K07Rik	Ptbp3	Cep128	Arpc4		Syn1		Unc50
Astrocytes	Atp2a2	5.72374e-07	0.34141	0.311	0.224	0.000228377		Nudt3	Hnrnpf	Hey2	Arhgdia		Fgf13		Dync1li2
Astrocytes	Gabra5	7.77488e-07	0.439523	0.209	0.135	0.000310218		Atp2a2	Agrn	Cyb5r3	Rpl28		Araf		Pgp
Astrocytes	Chd3	8.30368e-07	0.309587	0.212	0.138	0.000331317		Gabra5	Rgs4	Fkbp9	Cfl1		Prdx5		Tmem50a
Astrocytes	Atxn10	9.06533e-07	0.251625	0.383	0.292	0.000361707		Chd3	Shfm1	Cyb561	Capzb		St6galnac5		Kcnj10
Astrocytes	Emc2	9.25184e-07	0.283061	0.271	0.189	0.000369148		Atxn10	Rpl13	Anxa4	Rpn2		Bbs4		D8Ertd738e
Astrocytes	Ppp3r1	9.5772e-07	0.480101	0.313	0.247	0.00038213		Emc2	Rps8	Dnah5	Serp1		Mpc2		Tm9sf3
Astrocytes	Efhd2	1.14528e-06	0.297034	0.205	0.133	0.000456966		Ppp3r1	Vamp3	Gstt1	Rpl36		Bag4		Pcm1
Astrocytes	Sub1	1.40965e-06	0.274921	0.447	0.352	0.00056245		Efhd2	Rpl8	Creld2	Naca		H2afz		Mien1
Astrocytes	Smdt1	2.4273e-06	0.287541	0.423	0.332	0.000968491		Sub1	Oaz2	1700019L03Rik	Tln1		Ypel3		Dazap2
Astrocytes	Ppp3cb	4.67889e-06	0.29724	0.258	0.187	0.00186688		Smdt1	Sorbs2	Cluap1	Ifnar2		Gap43		Gng12
Astrocytes	Napb	6.57854e-06	0.400523	0.226	0.158	0.00262484		Ppp3cb	Rpl27	Fam167a	Nop58		Anp32a		Ubxn1
Astrocytes	Atp1a3	7.16153e-06	0.269816	0.255	0.181	0.00285745		Napb	Leprot	Odf2l	Canx		Gpr22		Npepps
Astrocytes	Ly6h	1.63097e-05	0.467814	0.217	0.163	0.00650755		Atp1a3	Myo10	Cetn2	Eef2		Atp6v0b		Slc24a2
Astrocytes	Ube2e1	1.98807e-05	0.34048	0.219	0.152	0.0079324		Ly6h	Arpc3	Cd109	Srsf5		Strbp		Csde1
Astrocytes	Grcc10	2.03991e-05	0.270558	0.255	0.184	0.00813926		Ube2e1	Fermt2	BC005624	Mrpl52		Gm1673		Atg3
Astrocytes	Ndufb4	3.60463e-05	0.256282	0.227	0.16	0.0143825		Grcc10	Fau	Adamts20	Rpl36al		Mgst3		Gde1
Astrocytes	Eno2	3.77101e-05	0.32591	0.273	0.206	0.0150463		Ndufb4	H3f3a	Ivns1abp	Wsb1		Vdac1		Tmem33
Astrocytes	Synj1	3.87888e-05	0.289329	0.201	0.139	0.0154767		Eno2	Anp32a	Dnajc3	Ppt1		Dzip3		Sft2d1
Astrocytes	Rnf11	5.69945e-05	0.312483	0.206	0.142	0.0227408		Synj1	Rpl30	Ptrf	Ostf1		Crmp1		Dync1i2
Astrocytes	Bmyc	8.17881e-05	0.312866	0.263	0.194	0.0326334		Rnf11	Dbp	Fkbp14	Tuba1b		Ptprn		Tm2d2
Astrocytes	Apoe	2.29098239976586e-320	2.63714	0.805	0.623	9.14101977506578e-318		Bmyc	Atf3	Tmem216	Rpl29		Vamp2		Hist1h2bc
CA Subtype 1	Dcn	2.93999e-40	3.74781	0.567	0.021	1.42884e-37			Rpl18	BC051142	Xbp1		Nap1l3		Fam174a
CA Subtype 1	Nnat	1.13295e-24	0.870174	0.767	0.206	5.50615e-22			Atp1a2	Acot1	Wdr26		Cd47		Tkt
CA Subtype 1	Timp2	3.44733e-15	1.26701	0.733	0.333	1.6754e-12			Ptma	Dyx1c1	Hmgn1		Fam115a		Commd3
CA Subtype 1	Cpne7	1.46343e-14	1.39898	0.6	0.206	7.11226e-12			Macf1	2010015L04Rik	Eif2s2		Necap1		Psenen
CA Subtype 1	Ndufc2	3.867e-14	0.896504	0.933	0.783	1.87936e-11			Mier1	Ctbp2	Ran		Psip1		M6pr
CA Subtype 1	Nptxr	4.97455e-14	1.08822	0.756	0.333	2.41763e-11			Aldh2	Ccdc122	Snrnp70		Synj1		Pafah1b1
CA Subtype 1	Cpe	2.03655e-13	0.676502	0.956	0.87	9.89764e-11			Ftl1	Pbxip1	Cd302		Celf5		Sptssa
CA Subtype 1	Rspo3	4.90762e-13	1.49324	0.456	0.111	2.3851e-10			Mllt4	Nfia	Eif5a		Ube2b		Anks1b
CA Subtype 1	Pde1a	2.79463e-12	1.03025	0.8	0.426	1.35819e-09			Pitpnc1	Thg1l	M6pr		Creg2		P4hb
CA Subtype 1	Grp	7.69868e-12	1.33584	0.533	0.187	3.74156e-09			Rps25	Fhl1	Tpd52		Sptan1		Fam21
CA Subtype 1	Bace2	1.09524e-11	0.922008	0.222	0.009	5.32286e-09			Sptan1	Abhd14b	Rnf130		Cadm1		Rbbp4
CA Subtype 1	Fibcd1	1.74183e-11	1.11436	0.444	0.102	8.46528e-09			Rps23	Ankrd66	Actr3		Igsf8		Ahsa1
CA Subtype 1	Crym	2.65673e-11	0.912327	0.811	0.433	1.29117e-08			Ccser2	Ctnna1	Ncl		Ptprn2		Capns1
CA Subtype 1	Apoe	4.68658e-11	1.69644	0.5	0.515	2.27768e-08			Fcho2	Fam103a1	Rbm3		Fam155a		Sqstm1
CA Subtype 1	Nr2f2	5.7843e-11	0.576369	0.389	0.097	2.81117e-08			Rap1b	Ngfrap1	Bnip2		Tmsb10		Rad21
CA Subtype 1	Igfbp3	1.30978e-09	1.00109	0.278	0.04	6.36552e-07			Pomp	1700037C18Rik	Ptp4a2		P4htm		Cyb5
CA Subtype 1	Etv1	1.82226e-09	0.545613	0.411	0.123	8.85617e-07			Snx3	Ccdc181	Comt		Cadm3		Cdip1
CA Subtype 1	Ly6h	2.40367e-09	0.843211	0.822	0.667	1.16818e-06			Plk2	Znrd1as	Actr2		Map2		Gabarapl2
CA Subtype 1	Hes1	7.59271e-09	0.796517	0.3	0.052	3.69006e-06			Xbp1	Scn7a	Basp1		Map7d2		Smc1a
CA Subtype 1	Psmb2	1.43948e-08	0.742438	0.744	0.605	6.99589e-06			Pls3	Zic3	Prpf38b		Pam		Oxr1
CA Subtype 1	Cst3	1.50552e-08	1.23786	0.933	0.861	7.31684e-06			2017-09-11	Spata6	Rab11a		Chchd10		Mpc1
CA Subtype 1	Nos1	2.92068e-08	0.904551	0.244	0.033	1.41945e-05			Rps29	Gm6563	Akr1a1		Ssbp2		Tmbim4
CA Subtype 1	Uchl1	4.01641e-08	0.635709	0.911	0.754	1.95197e-05			Pde2a	Slc16a11	Itm2b		Dner		Eif4a3
CA Subtype 1	Cpne2	7.34849e-08	0.855383	0.278	0.052	3.57137e-05			Coro1b	Ubxn10	Hnrnpl		Lancl1		Arpc5
CA Subtype 1	Slit2	1.39494e-07	0.796265	0.233	0.035	6.7794e-05			Kif5b	Rfx2	Hnrnph1		Fbxl16		Ubqln1
CA Subtype 1	Mrps6	2.02304e-07	0.930203	0.5	0.217	9.832e-05			Serpinb6a	Trim56	Atox1		Arf3		Ifi27
CA Subtype 1	Rspo2	3.84497e-07	0.746948	0.278	0.057	0.000186866			Prex2	Shank2	Scoc		Car11		Pea15a
CA Subtype 1	Mt2	9.38378e-07	1.0765	0.3	0.236	0.000456052			Sypl	Casc1	Srsf2		Sh3gl2		Clcn3
CA Subtype 1	Fbln1	1.00114e-06	0.836008	0.211	0.033	0.000486556			Rps15a	Mettl7a1	Asph		Cisd1		Tmem30a
CA Subtype 1	Gpr101	1.16444e-06	1.20217	0.222	0.04	0.000565919			Adamts1	Mdm1	Fkbp2		Tspan5		Emc10
CA Subtype 1	Ldha	1.70777e-06	0.588991	0.856	0.629	0.000829976			Zfand6	Ttll3	Prpf40a		Scn8a		Nap1l4
CA Subtype 1	Chrd	1.83586e-06	0.60764	0.278	0.066	0.000892229			Rpl34	1700007L15Rik	Nrp1		Dos		Ptges3
CA Subtype 1	Basp1	2.1882e-06	0.571741	0.789	0.584	0.00106347			Tpst2	Anapc13	Mapre1		Atp5g1		B230219D22Rik
CA Subtype 1	Tesc	2.41422e-06	0.832336	0.5	0.215	0.00117331			Rsu1	Bbox1	Dek		Selm		Trim2
CA Subtype 1	Dbi	2.89519e-06	0.98738	0.556	0.381	0.00140706			Pcmtd1	Fbln7	Tacc1		Morf4l2		Ssr3
CA Subtype 1	Lrpap1	3.10372e-06	0.753617	0.722	0.482	0.00150841			Anxa7	Sdc4	Set		Acot13		Anapc11
CA Subtype 1	Sema3e	3.14242e-06	0.477969	0.433	0.177	0.00152722			Slc1a1	Zic4	Ube2d3		Rtf1		Ncam1
CA Subtype 1	Sh3bgrl	3.61564e-06	0.74864	0.6	0.307	0.0017572			Tln1	Hmgn5	Rpl38		Rpl22l1		Vimp
CA Subtype 1	Stmn2	4.39059e-06	0.308403	0.944	0.712	0.00213382			Rpl26	Ccdc78	Rac1		Cadm2		Ik
CA Subtype 1	Sv2b	4.46248e-06	0.733744	0.5	0.225	0.00216876			Rps27l	Igfbp2	Wnk1		Dnajc5		Dstn
CA Subtype 1	Hmgcs1	4.49636e-06	0.598826	0.589	0.296	0.00218523			Rps3a1	Sh3pxd2b	Snrpb		Usmg5		2810428I15Rik
CA Subtype 1	Rab3c	1.00583e-05	0.677885	0.778	0.541	0.00488832			Psme2	Sec24d	Sh3glb1		Crtac1		Map7d2
CA Subtype 1	Ak4	1.03855e-05	0.607015	0.267	0.073	0.00504736			Cbx1	Ift74	Sppl2a		Klhdc2		Ctnna1
CA Subtype 1	Gda	1.04713e-05	0.595089	0.678	0.39	0.00508907			Magoh	Gns	Hspa4		1500011B03Rik		Elovl5
CA Subtype 1	Ak5	1.18486e-05	0.562994	0.678	0.39	0.00575843			Rps18	Smim1	Rpl15		Spock3		Fosb
CA Subtype 1	Serpinb6a	1.24033e-05	0.384583	0.344	0.123	0.00602798			Rpl37a	Etfa	Ssr1		Prkacb
CA Subtype 1	Sc4mol	1.38946e-05	0.876252	0.456	0.243	0.00675278			Adipor1	Rreb1			Mdh2
CA Subtype 1	Atp6v1g2	1.51563e-05	0.511375	0.878	0.787	0.00736596			Capn2	Rbks			Hagh
CA Subtype 1	Sertm1	1.66504e-05	0.627814	0.378	0.139	0.00809208			Tspan5	Zfp703			Nicn1
CA Subtype 1	Mt1	1.67271e-05	0.913937	0.544	0.546	0.00812936			Apbb2	Slc2a12			Clip1
CA Subtype 1	Htr2c	1.68233e-05	0.764207	0.3	0.099	0.00817614			Hnrnpa3	Mier1			Tubb3
CA Subtype 1	Aldoc	1.71255e-05	1.0903	0.322	0.345	0.00832299			Tram1	Pawr			Cdipt
CA Subtype 1	Ociad2	1.72473e-05	0.475669	0.722	0.437	0.00838219			Sat1	Gm1673			Mal2
CA Subtype 1	Kcng1	1.99052e-05	0.606339	0.222	0.05	0.00967394			Mprip	Dync2h1			Ogfrl1
CA Subtype 1	Ifi27	2.38231e-05	0.695685	0.489	0.227	0.011578			Pdcl3	Ccdc81			Nrxn3
CA Subtype 1	Mpped1	2.41754e-05	0.716289	0.467	0.213	0.0117493			Ubxn2a	Mut			Akap11
CA Subtype 1	Plp1	2.66057e-05	1.22159	0.567	0.478	0.0129304			Rps27a	Otud1			Jph4
CA Subtype 1	Crtac1	3.01917e-05	0.629863	0.589	0.317	0.0146732			H2afv	1110032A03Rik			Gabbr1
CA Subtype 1	Ppp2r3a	3.15635e-05	0.354603	0.222	0.066	0.0153399			Ier5	Pitpnc1			Cmas
CA Subtype 1	Rwdd2a	5.00769e-05	0.740844	0.389	0.187	0.0243374			Rps3	Actn1			Kif21a
CA Subtype 1	Clu	5.58185e-05	0.761876	0.544	0.454	0.0271278			Rpl10	Fam101b			Magee1
CA Subtype 1	Lmo4	6.15056e-05	0.704589	0.678	0.447	0.0298917			Sdcbp	Crip2			Gaa
CA Subtype 1	Prss23	6.78789e-05	0.440392	0.244	0.073	0.0329891			Serf2	Tbc1d32			Tecr
CA Subtype 1	Dynll1	6.98063e-05	0.397139	0.944	0.872	0.0339259			Rpl35	Lpcat2			Ankrd46
CA Subtype 1	Syn2	8.14966e-05	0.329785	0.811	0.716	0.0396074			Usp25	Apoe			Mmd
CA Subtype 1	Cox6b1	9.88282e-05	0.321431	0.956	0.806	0.0480305			Dram2	AK129341			Atp6ap2
CA Subtype 1	Tubb2a	0.000100759	0.386881	0.967	0.894	0.0489689			Gucy1b3	Plod2			Map2k4
CA Subtype 2	Serpini1	1.16414e-25	1.36074	0.954	0.339	8.21885e-23			Arhgdia	Tacc2			Srpk2
CA Subtype 2	Ly6g6e	2.16791e-22	2.46305	0.446	0.027	1.53054e-19			Rps15	Clec3b			Eid1
CA Subtype 2	Cbln2	1.13888e-17	1.66026	0.369	0.013	8.04051e-15			Vps36	Lrrc61			Wasl
CA Subtype 2	Fezf2	1.34549e-17	1.73129	0.569	0.103	9.49918e-15			Ralbp1	Igsf3			Pkig
CA Subtype 2	Nxph3	9.57889e-17	1.3586	0.292	0.002	6.76269e-14			Dusp11	Pros1			Ap3b2
CA Subtype 2	Vsnl1	1.09967e-16	0.910971	0.969	0.688	7.76365e-14			Rpl5	Mro			Rilpl1
CA Subtype 2	Sec62	1.0462e-14	1.11582	0.969	0.752	7.38618e-12			Rdx	Sod1			Pkm
CA Subtype 2	Cntnap4	6.59884e-14	1.07923	0.385	0.038	4.65878e-11			Snrpb	Cnn3			Rheb
CA Subtype 2	Nts	2.40161e-13	2.36123	0.277	0.011	1.69553e-10			Rps9	Srek1ip1			Stau2
CA Subtype 2	Tmsb10	9.28244e-12	1.19834	0.754	0.333	6.5534e-09			Rpl9	Tctex1d2			Lrrc4c
CA Subtype 2	2017-09-07	1.38864e-11	0.916168	0.954	0.839	9.80378e-09			Rpl37	Cobll1			Atp6v0a1
CA Subtype 2	Efhd2	1.54577e-11	1.31215	0.615	0.241	1.09132e-08			Fam13c	Sox4			Cdip1
CA Subtype 2	Ncald	2.02721e-11	1.09913	0.892	0.533	1.43121e-08			Cpne3	Ptpn14			Tomm70a
CA Subtype 2	Nr4a2	2.62104e-11	1.42866	0.385	0.094	1.85046e-08			Ifi27	Ankrd42			Rab3c
CA Subtype 2	Prss12	2.68027e-11	1.33021	0.354	0.04	1.89227e-08			Rplp0	Dync2li1			Opcml
CA Subtype 2	Osbpl1a	3.13955e-11	1.12718	0.769	0.382	2.21652e-08			Clip1	Fat1			Zmat2
CA Subtype 2	Stmn1	5.36792e-11	0.942046	0.877	0.467	3.78975e-08			Akr1a1	Med13			Cep19
CA Subtype 2	Tbr1	1.44128e-10	1.39218	0.415	0.085	1.01754e-07			Fam76a	Arl4a			Eif4g3
CA Subtype 2	Slc35f1	1.49232e-10	1.14412	0.585	0.172	1.05358e-07			Rpl36a	Rnf32			Trim32
CA Subtype 2	St3gal5	3.23299e-10	1.09333	0.785	0.475	2.28249e-07			Sod1	Mum1l1			Atp6v0d1
CA Subtype 2	Gpr123	3.98753e-10	0.928855	0.646	0.232	2.8152e-07			Dynll1	Prkg1			Mrps26
CA Subtype 2	Hsp90aa1	2.44758e-09	0.589054	1	0.971	1.72799e-06			Tob1	Dazap2			Hsph1
CA Subtype 2	Elavl4	2.60051e-09	1.04542	0.754	0.375	1.83596e-06			Slc50a1	Amfr			Atp5a1
CA Subtype 2	Fxyd7	2.6126e-09	1.0279	0.677	0.283	1.84449e-06			Sugt1	Enah			Camk2g
CA Subtype 2	Snap25	3.04749e-09	0.56128	0.969	0.958	2.15153e-06			Smim11	Cds1			Trappc6b
CA Subtype 2	Chga	3.90297e-09	1.04409	0.831	0.565	2.7555e-06			Rock1	Ptk7			Cox6c
CA Subtype 2	Mgst3	3.90421e-09	0.90449	0.8	0.453	2.75637e-06			Ccdc12	Supt20			Rangap1
CA Subtype 2	Mdh1	6.10946e-09	0.780722	0.985	0.94	4.31328e-06			Bcl2l1	Dars			Fyttd1
CA Subtype 2	Rprm	6.16552e-09	1.28543	0.523	0.183	4.35286e-06			Wls	Nfatc1			Capza2
CA Subtype 2	Phactr1	1.10647e-08	0.918209	0.785	0.446	7.8117e-06			Yy1	Mgat4b			Timm8b
CA Subtype 2	Pamr1	1.11789e-08	1.15418	0.215	0.013	7.89233e-06			Syf2	Dnajb1			Cox5a
CA Subtype 2	Fut9	1.14155e-08	1.17251	0.723	0.353	8.05933e-06			Psmb10	Sh3bgrl2			Nkiras1
CA Subtype 2	Olfm3	1.45344e-08	1.05805	0.4	0.083	1.02613e-05			P4hb	Plce1			Isca1
CA Subtype 2	Slc17a6	1.89733e-08	0.887903	0.4	0.089	1.33951e-05			Rps21	Huwe1			Fbxo9
CA Subtype 2	Zwint	4.55487e-08	0.761085	0.954	0.819	3.21574e-05			Nfic	D3Ertd751e			Fam103a1
CA Subtype 2	Rab26	6.46397e-08	1.25207	0.446	0.167	4.56356e-05			Smpdl3a	Polr2f			Psmd14
CA Subtype 2	1810037I17Rik	8.3788e-08	0.973795	0.692	0.384	5.91543e-05			Rpl35a	Slc43a3			Atp2a2
CA Subtype 2	Etv1	1.49221e-07	1.28153	0.369	0.145	0.00010535			Tacc1	Tango6			B3gnt1
CA Subtype 2	Hlf	1.7642e-07	0.881387	0.6	0.246	0.000124553			Ivns1abp	Gas8			Ap1s1
CA Subtype 2	Sulf2	2.10144e-07	0.904269	0.385	0.094	0.000148362			Elovl7	Cald1			Idh3b
CA Subtype 2	Atp2a2	2.23095e-07	0.663153	0.769	0.567	0.000157505			Lman1	Gas2l1			Acot7
CA Subtype 2	Gap43	3.02846e-07	0.358581	0.892	0.558	0.000213809			Rps4y2	S100b			Ndufa11
CA Subtype 2	Chrna4	3.11222e-07	0.645075	0.231	0.027	0.000219722			Hnrnpm	Slc38a1			Nenf
CA Subtype 2	Stmn2	3.30635e-07	0.313895	0.969	0.721	0.000233428			1810037I17Rik	Endog			Fxyd6
CA Subtype 2	Cyb5	3.72144e-07	0.870102	0.538	0.252	0.000262733			Fus	C230037L18Rik			Atp5f1
CA Subtype 2	Hs3st4	4.83232e-07	0.61118	0.446	0.138	0.000341162			Srsf5	Myo10			Slc25a12
CA Subtype 2	Satb1	5.32918e-07	0.926934	0.369	0.087	0.00037624			Dnajc8	Nenf			Smap2
CA Subtype 2	Ptprt	5.60878e-07	0.701866	0.308	0.06	0.00039598			Pitpna	Arl13b			Limd2
CA Subtype 2	Tmem159	6.82799e-07	0.983318	0.292	0.051	0.000482056			Arhgef12	Stxbp4			Alg2
CA Subtype 2	Cacnb4	7.40332e-07	0.515807	0.662	0.357	0.000522674			Sptssa	Sdc2			Cox5b
CA Subtype 2	Slc5a5	8.27875e-07	0.961813	0.323	0.071	0.00058448			Rps7	Polr3h			Cuedc2
CA Subtype 2	Hs3st2	8.83674e-07	0.747937	0.231	0.027	0.000623874			Sppl2a	Sik1			Zranb2
CA Subtype 2	Crip2	9.25701e-07	1.02226	0.554	0.252	0.000653545			Pim3	Bace2			2700089E24Rik
CA Subtype 2	Slc1a2	9.41757e-07	0.58814	0.769	0.44	0.00066488			Tprgl	Ildr2			Slc25a3
CA Subtype 2	Cxx1c	1.3644e-06	0.861459	0.692	0.373	0.00096327			Prkcdbp	Ormdl3			Lcmt1
CA Subtype 2	Etl4	1.50838e-06	1.01641	0.292	0.065	0.00106492			Rps11	S100a6			Enpp5
CA Subtype 2	Hivep1	1.61868e-06	0.501297	0.215	0.031	0.00114279			Faim	2810403D21Rik			Ank3
CA Subtype 2	Arap2	1.92721e-06	0.763433	0.369	0.096	0.00136061			Rpl29	Sulf1			Cox7b
CA Subtype 2	Nrsn1	2.30659e-06	0.640152	0.769	0.449	0.00162845			Bod1l	Rnaseh2c			Gls
CA Subtype 2	Tmem91	2.39111e-06	0.728357	0.354	0.094	0.00168813			Rps24	Cdc73			Dnm1l
CA Subtype 2	Lmo3	2.48996e-06	0.750587	0.585	0.272	0.00175791			Klf7	Krcc1			Arl1
CA Subtype 2	Lrrtm3	2.8177e-06	0.932474	0.369	0.105	0.0019893			Ddx5	Myo7a			Ccdc104
CA Subtype 2	Apba2	3.51454e-06	0.374773	0.615	0.315	0.00248126			Paqr7	Emd			Zfr
CA Subtype 2	Epha5	4.00223e-06	0.855099	0.769	0.455	0.00282558			Cetn2	BC029214			Pebp1
CA Subtype 2	Garnl3	4.03457e-06	0.76136	0.277	0.051	0.0028484			Rps10	Gpr98			Trim2
CA Subtype 2	Atp2b4	5.54191e-06	1.04473	0.446	0.161	0.00391259			Kmt2e	Tmem220			Pds5b
CA Subtype 2	Sox5	7.93003e-06	0.882329	0.262	0.058	0.0055986			Rbm8a	Dbp			Atp6v1h
CA Subtype 2	Pde1a	1.10329e-05	0.744946	0.738	0.455	0.00778921			Rpl23a	Rcn1			Scamp1
CA Subtype 2	Ipcef1	1.28601e-05	1.00703	0.292	0.069	0.00907921			Pik3ip1	2610301B20Rik			Arl6ip1
CA Subtype 2	1500009L16Rik	1.4392e-05	0.976612	0.385	0.165	0.0101607			Cox7a2l	Cep112			Hspa4
CA Subtype 2	Efr3a	2.55547e-05	0.78734	0.631	0.339	0.0180416				Abcd3			Polr2g
CA Subtype 2	Reep1	2.87188e-05	0.762671	0.538	0.25	0.0202755				Odf2			Wdr7
CA Subtype 2	Tshz2	3.4135e-05	0.785478	0.415	0.156	0.0240993				Mob1b			Schip1
CA Subtype 2	Ephx4	3.95751e-05	0.704199	0.569	0.283	0.02794				Bdh2			Zrsr2
CA Subtype 2	Crym	5.56111e-05	0.255653	0.754	0.462	0.0392615				Rpgrip1l			Dynll2
CA Subtype 2	Celf4	5.76564e-05	0.574959	0.954	0.808	0.0407054				Plekha2			Nckap1
CA Subtype 2	Pak1	6.52742e-05	0.705496	0.723	0.536	0.0460836				Ahsa2			Chd3
CA1	Atp2b1	1.70843e-46	1.78729	0.985	0.906	1.18052e-43				Kcnmb1			Sucla2
CA1	Hpca	1.03434e-34	1.58614	1	0.717	7.14729e-32				Cep89			Ubb
CA1	Spink8	2.04642e-31	1.76974	0.853	0.144	1.41407e-28				Prlr			Gmps
CA1	Arpc2	1.26698e-27	1.20319	1	0.84	8.75486e-25				Dek			Ube2w
CA1	Ptn	4.62535e-27	1.96062	0.838	0.312	3.19612e-24				Trip10			Nptxr
CA1	Cck	9.22548e-27	1.03473	1	0.661	6.37481e-24				Tprkb			Sub1
CA1	Tspan13	1.16702e-24	1.13886	1	0.737	8.06413e-22				Phyh			Hras
CA1	Plk2	5.86382e-24	1.52596	0.882	0.393	4.0519e-21				Sema3b			Uqcrc2
CA1	Itm2b	2.99247e-23	1.0935	1	0.957	2.06779e-20				Katnal2			Atp6v1f
CA1	Pex5l	4.85136e-23	1.49297	0.853	0.261	3.35229e-20				Pttg1			Gas7
CA1	Neurod6	3.90647e-21	1.51264	0.853	0.328	2.69937e-18				Tmem129			Grb2
CA1	Fkbp1a	4.6052e-21	1.07142	0.956	0.854	3.18219e-18				Ipo11			Arf5
CA1	Man1a	6.57095e-21	1.32317	0.618	0.099	4.54053e-18				Oat			Cnot7
CA1	Ppp3ca	1.47348e-20	0.777849	1	0.885	1.01817e-17				Tmem47			Arf1
CA1	Pou3f1	1.69709e-20	1.427	0.603	0.079	1.17269e-17				Ddx3y			Tnik
CA1	Fam19a1	1.10351e-18	1.32115	0.691	0.146	7.62523e-16				Micu1			Itpa
CA1	Wfs1	4.637e-18	1.66115	0.515	0.076	3.20417e-15				Six3			Actr2
CA1	Actr2	5.0334e-18	1.03376	0.941	0.622	3.47808e-15				Fundc1			Ppme1
CA1	Prnp	8.12116e-18	0.868524	1	0.919	5.61172e-15				Acadsb			Kcnk1
CA1	Arpc5	7.33153e-17	1.17998	0.868	0.544	5.06609e-14				Psmd9			Ubald1
CA1	Ppp3r1	1.87096e-16	1.06426	0.941	0.798	1.29283e-13				Zfp36l1			Nap1l1
CA1	Ociad2	2.44505e-16	1.19219	0.882	0.427	1.68953e-13				Ccdc30			Extl2
CA1	Rasd1	1.05417e-15	1.33278	0.574	0.106	7.28432e-13				Zfp467			Psmc5
CA1	Rasgrp1	1.09135e-15	1.02525	0.838	0.344	7.54121e-13				Acot5			Ndufa5
CA1	Chn1	1.64355e-15	0.629186	0.985	0.834	1.13569e-12				Hist1h4h			Hdgfrp3
CA1	Itpka	2.0033e-15	1.47833	0.691	0.229	1.38428e-12				Rnase4			Ppa1
CA1	Abracl	2.5309e-15	1.28458	0.603	0.142	1.74885e-12				F11r			Chchd6
CA1	Tmsb4x	2.90532e-15	0.910398	0.956	0.944	2.00758e-12				Rapgef1			Arpc5l
CA1	2610017I09Rik	3.24845e-14	1.16353	0.618	0.162	2.24468e-11				Dhx32			Hlf
CA1	Iqgap2	3.89546e-14	1.30902	0.632	0.178	2.69177e-11				Xpc			Atrx
CA1	2017-09-06	6.84031e-14	1.25812	0.676	0.231	4.72665e-11				Epb4.1l4a			Vps41
CA1	3110035E14Rik	1.18641e-13	1.15554	0.779	0.292	8.19807e-11				Cpq			Gapdh
CA1	Cnksr2	1.51008e-13	1.02697	0.897	0.51	1.04346e-10				Fuz			2210013O21Rik
CA1	Rprml	1.80302e-13	1.05799	0.853	0.465	1.24589e-10				Bag2			Ndufb6
CA1	Dkk3	2.73085e-13	0.846696	0.853	0.391	1.88702e-10				Spata33			Zbtb18
CA1	Gabra5	3.13003e-13	0.984474	0.912	0.553	2.16285e-10				Bambi			Ppia
CA1	Calm2	1.1061e-12	0.838473	1	0.993	7.64314e-10				Khk			Ppp2r1a
CA1	Kcnh7	1.24755e-12	1.20283	0.515	0.103	8.62054e-10				Aig1			Stk25
CA1	Prkcb	3.25698e-12	1.05449	0.809	0.378	2.25057e-09				Tbc1d9			Pam16
CA1	Lefty1	6.30224e-12	1.25391	0.309	0.022	4.35485e-09				Gtl3			Ncor1
CA1	Wipf3	8.72471e-12	0.765727	0.824	0.369	6.02878e-09				Sfrp1			Tmx2
CA1	Fam131a	1.45393e-11	0.766079	0.882	0.542	1.00467e-08				Igf2r			Mat2b
CA1	Arhgap12	1.9976e-11	1.39284	0.529	0.157	1.38034e-08				Morn2			Lrpap1
CA1	Epha4	7.02179e-11	0.658629	0.868	0.467	4.85206e-08				Kazn			Mpv17l
CA1	Cpe	1.30079e-10	0.253954	0.985	0.87	8.98844e-08				Ccdc103			Blmh
CA1	Arf1	2.58144e-10	0.657475	0.941	0.791	1.78377e-07				2610203C20Rik			Ptpre
CA1	Foxp1	4.29842e-10	1.05795	0.632	0.22	2.97021e-07				Dnal1			Apex1
CA1	Actr3b	6.92018e-10	1.19505	0.485	0.166	4.78184e-07				Rprd1b			Hspa8
CA1	Actb	7.10506e-10	0.640578	1	0.984	4.9096e-07				Naf1			Oxct1
CA1	Fam49a	7.67998e-10	0.798742	0.809	0.449	5.30687e-07				Pfdn2			Htatsf1
CA1	Map4	8.57553e-10	0.891568	0.779	0.467	5.92569e-07				Plcb3			Tcf25
CA1	Gria2	2.12207e-09	0.6013	1	0.928	1.46635e-06				Med9			Ccnh
CA1	Crym	2.24301e-09	0.645415	0.853	0.445	1.54992e-06				Larp1b			Mcts1
CA1	Ramp1	3.5332e-09	0.32826	0.794	0.425	2.44144e-06				Gm5617			Hk1
CA1	Gabra1	3.6882e-09	0.351701	0.882	0.58	2.54854e-06				Pkd2			Pcdh17
CA1	Ccnd1	3.85581e-09	1.1952	0.456	0.112	2.66436e-06				Dhrs7			Glrb
CA1	Wnt2	4.55533e-09	0.870999	0.221	0.016	3.14773e-06				Casp6			Psmc2
CA1	Cdc40	6.79858e-09	0.972285	0.559	0.191	4.69782e-06				Abhd14a			Dnajb6
CA1	Nptn	7.46425e-09	0.662229	0.941	0.903	5.1578e-06				Dgat2			Ndufb5
CA1	Gria1	1.98816e-08	0.767142	0.912	0.625	1.37382e-05				Cep41			Fam173a
CA1	Wasf1	2.07581e-08	0.702841	0.824	0.573	1.43439e-05				Cgnl1			Efr3a
CA1	Wasl	2.48303e-08	0.849593	0.809	0.58	1.71578e-05				Scrn2			Prkar1a
CA1	Thy1	2.62176e-08	0.398017	0.985	0.773	1.81164e-05				Dnah1			Tcp1
CA1	Capzb	3.02811e-08	0.623654	0.897	0.663	2.09243e-05				Trove2			Slc24a2
CA1	Trim2	4.23224e-08	0.690921	0.794	0.625	2.92448e-05				Lrp10			Stub1
CA1	Nell2	4.68702e-08	0.654122	0.926	0.726	3.23873e-05				Cnpy2			Ndufs2
CA1	Klk8	5.39265e-08	1.09341	0.221	0.031	3.72632e-05				Bbs7			Cox7a2
CA1	Gpm6a	6.06922e-08	0.342947	1	0.937	4.19383e-05				Odc1			Sumo3
CA1	Fth1	1.16046e-07	0.338828	1	0.993	8.01879e-05				Sin3a			Ttc14
CA1	Lpl	1.23661e-07	0.923739	0.412	0.108	8.54494e-05				Rabl5			Thra
CA1	Sema3e	1.24857e-07	1.02507	0.515	0.178	8.62765e-05				Slc4a2			Cbx5
CA1	Fibcd1	1.43347e-07	0.536783	0.412	0.124	9.90527e-05				Pdxk			Dcaf6
CA1	Nrgn	1.68185e-07	0.367422	0.897	0.699	0.000116216				Lrrc10b			Rufy2
CA1	Slc24a3	1.87541e-07	0.98403	0.544	0.213	0.000129591				Nck2			Rnf187
CA1	Arpc1a	1.91663e-07	0.614214	0.912	0.742	0.000132439				B4galt1			Cnih2
CA1	Frrs1l	1.96589e-07	0.618854	0.838	0.663	0.000135843				Ddx55			Ghitm
CA1	Gpm6b	2.3215e-07	0.360426	0.912	0.593	0.000160416				Pitrm1			Fam188a
CA1	Tmem200a	2.86123e-07	1.04062	0.368	0.094	0.000197711				Tvp23b			Npm1
CA1	Igfbp4	4.02473e-07	0.751745	0.324	0.079	0.000278109				Tubb4b			Mtch1
CA1	Creg2	4.67557e-07	0.60389	0.691	0.33	0.000323082				Bhlhe41			Fam3c
CA1	Mal2	5.13488e-07	0.894439	0.647	0.337	0.00035482				Ift81			Dctn3
CA1	Capza2	5.22803e-07	0.633977	0.868	0.762	0.000361257				2700046G09Rik			Bmyc
CA1	App	5.53039e-07	0.378076	1	0.964	0.00038215				Bola1			Anks1b
CA1	Adcy9	7.39591e-07	0.665663	0.294	0.056	0.000511057				Acyp1			Mia3
CA1	Pkp2	7.89968e-07	0.596748	0.338	0.103	0.000545868				Osbpl3			Nop10
CA1	Kcnab1	7.9347e-07	0.561601	0.676	0.328	0.000548288				Chchd1			Celf1
CA1	Itm2c	8.02091e-07	0.638497	0.926	0.892	0.000554245				Tssc4			Abi2
CA1	Ndst4	8.49822e-07	0.47855	0.206	0.029	0.000587227				Col8a1			Hpcal4
CA1	Ptk2b	8.51029e-07	0.599361	0.838	0.503	0.000588061				4430402I18Rik			Cmip
CA1	Cpne8	8.56035e-07	0.767878	0.426	0.139	0.00059152				D8Ertd82e			Vdac3
CA1	Grin2b	8.94428e-07	0.61133	0.779	0.476	0.000618049				Hist1h1c			Soga3
CA1	Camkv	1.03018e-06	0.687548	0.779	0.557	0.000711853				Timp3			Rnf11
CA1	Crmp1	1.13975e-06	0.508096	0.721	0.467	0.000787566				Gpr137			Idh3a
CA1	Pls3	1.17321e-06	0.721952	0.691	0.409	0.000810689				Pura			Gde1
CA1	Pfn2	1.24033e-06	0.701589	0.868	0.755	0.000857068				Cxxc5			Sh3bgrl3
CA1	Zeb2	1.71073e-06	0.839349	0.676	0.355	0.00118211				Prpsap1			Mphosph8
CA1	Mpped1	2.2433e-06	0.552948	0.529	0.216	0.00155012				Mlc1			Copg1
CA1	Dusp6	2.41957e-06	0.717659	0.397	0.117	0.00167193				Nek1			Top1
CA1	Rasl11b	2.97213e-06	0.605784	0.544	0.231	0.00205374				Agbl3			Hspa4l
CA1	Nsg2	3.18263e-06	0.398671	0.956	0.852	0.0021992				Matn2			Got2
CA1	Bhlhe40	3.58634e-06	0.631355	0.412	0.139	0.00247816				Plk1s1			Pfkp
CA1	Kcnn2	3.69498e-06	0.757582	0.353	0.121	0.00255323				Nfix			Cyc1
CA1	Pde1a	3.87029e-06	0.26877	0.765	0.449	0.00267437				Plec			Acp1
CA1	Gmpr	4.96969e-06	0.858756	0.544	0.258	0.00343405				Ccnd2			Pin1
CA1	Ppapdc2	6.44924e-06	0.671427	0.382	0.124	0.00445643				Anapc11			Ift57
CA1	Epha7	7.33711e-06	0.630989	0.618	0.299	0.00506994				Nuf2			Hdac2
CA1	Hsp90ab1	7.93424e-06	0.279566	1	0.996	0.00548256				Upf2			Snrpd1
CA1	Fbxo34	9.84248e-06	0.586697	0.588	0.292	0.00680115				Fam161b			Rock2
CA1	Dgkb	9.95023e-06	0.642804	0.647	0.326	0.00687561				Exosc3			Psmb5
CA1	Prkcg	1.00127e-05	0.861896	0.441	0.169	0.0069188				Gm10073			Sh3glb2
CA1	Egr4	1.03663e-05	1.15261	0.25	0.054	0.00716313				D730003I15Rik			Fam98b
CA1	Fam49b	1.27734e-05	0.710852	0.647	0.411	0.00882643				Dhx16			Ssu72
CA1	Rgs14	1.32693e-05	0.510501	0.338	0.103	0.00916907				Pddc1			1700020I14Rik
CA1	Fhl2	1.53393e-05	1.01975	0.382	0.124	0.0105995				Shfm1			Eif5b
CA1	Bai3	1.64636e-05	0.609131	0.515	0.252	0.0113763				Strbp			Spcs1
CA1	Matn2	1.72001e-05	0.938525	0.382	0.124	0.0118853				Cep19			Cdk17
CA1	Rab3c	1.72106e-05	0.275672	0.838	0.544	0.0118925				Trp53inp1			Ndufv1
CA1	Cttn	1.7893e-05	0.487237	0.544	0.245	0.012364				Lamb1			Ash1l
CA1	Dlgap1	1.82342e-05	0.616212	0.897	0.681	0.0125998				Ift46			Arl6ip5
CA1	Bcl11b	1.97688e-05	0.40192	0.662	0.371	0.0136602				Klhdc8b			Lpgat1
CA1	Naa38	1.98694e-05	0.858144	0.515	0.263	0.0137297				Cep164			Hnrnpr
CA1	Rtn4	2.27643e-05	0.543419	0.882	0.798	0.0157301				Mospd1			Mtpn
CA1	Asap2	2.38295e-05	0.751326	0.294	0.076	0.0164662				Micu2			Mrfap1
CA1	Car7	2.94317e-05	0.446859	0.235	0.063	0.0203373				Slc22a5			Ndufv2
CA1	Anks1b	3.02202e-05	0.443608	0.779	0.485	0.0208822				Ptgr1			Taf9
CA1	Gpr22	3.0376e-05	0.676081	0.706	0.411	0.0209898				Smim11			Rbbp7
CA1	9530059O14Rik	3.58908e-05	0.95034	0.235	0.063	0.0248006				Fbxo36			Usp2
CA1	Eno2	4.04903e-05	0.489417	0.956	0.811	0.0279788				Aldh4a1			Otub1
CA1	Kcnd2	4.32504e-05	0.782067	0.588	0.342	0.029886				Ppil6			Golgb1
CA1	Scg5	4.43556e-05	0.33454	0.956	0.751	0.0306497				Nfic			Cct8
CA1	Orai3	4.63192e-05	0.931817	0.265	0.074	0.0320065				Tor1aip1			Rraga
CA1	Zbtb18	5.05106e-05	0.43647	0.588	0.312	0.0349028				Plcb4			Bcap29
CA1	Scn3b	5.19462e-05	0.896607	0.485	0.231	0.0358948				Hspb8			Rnmt
CA1	Npdc1	5.76101e-05	0.655334	0.794	0.631	0.0398086				4632427E13Rik			Ankrd12
CA1	Sh3bp5	6.48602e-05	0.698249	0.559	0.312	0.0448184				Sh3d19			Ndufa10
CA1	Fam171b	6.53292e-05	0.616996	0.868	0.67	0.0451425				Chchd6			Mapre2
CA1	Camk2b	6.63158e-05	0.275934	0.956	0.811	0.0458242				Sh3gl1			Coa3
CA1	Pfn1	6.9982e-05	0.595863	0.765	0.519	0.0483575				Pdia3			Zmynd11
CA1	Car11	7.15637e-05	0.370097	0.588	0.333	0.0494505				Zic1			Capzb
CA3	Ly6e	3.74201e-14	1.67822	0.75	0.45	3.37155e-11				Mob3b			Usp33
CA3	Atp1b1	2.31327e-12	0.720482	1	0.981	2.08426e-09				Ablim1			Supt6
CA3	Slc24a2	2.7713e-11	1.38599	0.9	0.486	2.49694e-08				Rabl2			Mef2a
CA3	Prkca	5.7742e-11	1.54379	0.625	0.209	5.20255e-08				Bst2			Arxes2
CA3	Cpe	1.83698e-10	1.13028	1	0.875	1.65512e-07				Nwd1			Khdrbs1
CA3	App	2.11092e-10	0.893165	1	0.966	1.90194e-07				Ptprm			Rabl6
CA3	Nrxn1	3.58651e-10	0.977388	0.975	0.772	3.23144e-07				Fam213a			Clta
CA3	Syt1	5.88561e-10	0.815917	0.975	0.922	5.30293e-07				Col9a3			Kif1a
CA3	Thsd4	7.03924e-09	1.35932	0.4	0.047	6.34236e-06				Tead1			5730455P16Rik
CA3	Atp2b1	9.17756e-09	0.878899	1	0.909	8.26898e-06				Arhgap21			Psma5
CA3	Cck	1.66594e-08	1.08795	0.95	0.685	1.50101e-05				Tmem67			Ndufs3
CA3	Hpca	2.48932e-08	0.93219	0.95	0.738	2.24288e-05				Tspan33			Zc3h15
CA3	Nell2	4.85855e-08	1.02821	0.95	0.736	4.37755e-05				Ccdc3			Hn1
CA3	Cacna2d3	5.68943e-08	1.45405	0.5	0.165	5.12617e-05				Prdx6			Pop5
CA3	mt-Nd2	8.54779e-08	0.79896	1	0.96	7.70156e-05				Eef1d			Ptms
CA3	Rtn1	8.61035e-08	0.817285	1	0.985	7.75792e-05				Mt3			Ncam1
CA3	Asph	1.10923e-07	1.26708	0.6	0.351	9.99412e-05				Sfi1			Clstn1
CA3	Kcnq5	2.13109e-07	1.35372	0.375	0.055	0.000192011				Chpt1			Dnaja1
CA3	Nptxr	2.467e-07	1.36763	0.675	0.385	0.000222277				Klhl13			Mrpl41
CA3	Tgfb2	3.46185e-07	1.12247	0.4	0.089	0.000311913				Tmem175			Ndufa1
CA3	Spink8	3.74425e-07	1.3084	0.625	0.205	0.000337357				Fuom			Ndfip1
CA3	Hs3st4	4.44095e-07	1.33258	0.5	0.15	0.00040013				Prdx4			Leprotl1
CA3	Itm2c	5.86215e-07	0.884169	0.975	0.89	0.000528179				Plekha7			Taok3
CA3	Grin2b	6.25696e-07	1.15234	0.725	0.499	0.000563752				Msi2			Cops7a
CA3	Atp2a2	6.28885e-07	1.06825	0.775	0.577	0.000566625				Rsph9			Uqcc2
CA3	Serinc1	7.69927e-07	0.550312	0.925	0.949	0.000693705				Lage3			R3hdm4
CA3	Scg5	8.19624e-07	0.825062	0.9	0.767	0.000738481				Aga			Zcrb1
CA3	Epha4	8.99977e-07	1.0942	0.75	0.501	0.000810879				Ddt			Nedd8
CA3	Slc9a2	1.06623e-06	1.08696	0.25	0.019	0.000960674				Trak1			Gars
CA3	Olfml2b	1.3097e-06	1.09821	0.425	0.087	0.00118004				Tenm4			Ubl5
CA3	Cpne4	1.32226e-06	1.08915	0.45	0.186	0.00119136				Ccdc104			Hnrnpu
CA3	Sv2b	1.4038e-06	1.28194	0.625	0.243	0.00126482				Usp3			Ppp2r2c
CA3	Gpm6b	1.95071e-06	0.927022	0.875	0.615	0.00175759				Fam216a			Pafah1b2
CA3	Large	2.19745e-06	1.54632	0.325	0.114	0.00197991				Sod2			Psmd1
CA3	Lphn1	2.36247e-06	0.900719	0.6	0.22	0.00212859				Myh14			Ube2k
CA3	Pcdh1	3.12127e-06	1.40544	0.4	0.152	0.00281227				Otud4			Sfxn1
CA3	Neurod6	3.47464e-06	0.533788	0.725	0.37	0.00313065				Rmst			Ypel5
CA3	Ociad2	5.078e-06	0.892839	0.775	0.463	0.00457528				Sart1			Rnf14
CA3	mt-Cytb	5.30085e-06	0.77903	1	1	0.00477606				Snrpg			Tmem30a
CA3	Dkk3	5.6339e-06	0.832821	0.825	0.421	0.00507614				Plin3			Wbp2
CA3	Gde1	5.83371e-06	0.835194	0.8	0.647	0.00525618				A330048O09Rik			Gdi1
CA3	Tmem30a	7.49195e-06	0.787474	0.85	0.774	0.00675025				Hexa			Phactr1
CA3	mt-Nd1	7.57978e-06	0.722327	1	1	0.00682938				Mief2			Skp1a
CA3	Frrs1l	7.9842e-06	0.96314	0.85	0.672	0.00719377				Tmed4			Gripap1
CA3	Tspan13	9.32491e-06	0.86355	0.95	0.757	0.00840174				Ccdc55			Tbca
CA3	Nrp1	9.74557e-06	1.20128	0.625	0.366	0.00878076				Rps6ka1			Serbp1
CA3	Rem2	9.86678e-06	1.04994	0.3	0.044	0.00888997				Hspa4l			Malat1
CA3	Lpl	1.15558e-05	1.28746	0.45	0.123	0.0104118				Hist1h2bc			Rabgap1l
CA3	Chgb	1.18818e-05	1.11082	0.8	0.835	0.0107055				Ift52			Vti1b
CA3	Lsamp	1.19325e-05	0.795695	0.925	0.649	0.0107512				C1qtnf4			Uqcrb
CA3	Fgf13	1.22612e-05	0.332689	0.575	0.323	0.0110474				Hnrnpf			Sumo1
CA3	Synj1	1.23201e-05	0.851147	0.725	0.503	0.0111004				Cspp1			Akr1a1
CA3	Nt5dc3	1.41997e-05	0.996559	0.475	0.159	0.0127939				Fbxo3			Emc10
CA3	Wbscr17	1.46285e-05	1.16818	0.575	0.3	0.0131803				Dnajc10			Ift20
CA3	Ppp3cb	1.51894e-05	0.618347	0.85	0.681	0.0136857				Afap1l2			Ndufb10
CA3	Crym	1.79721e-05	0.57788	0.85	0.469	0.0161928				Sec61b			Ppp1r11
CA3	Plcb1	1.81934e-05	0.937949	0.75	0.541	0.0163923				Glt8d1			Rpl3
CA3	Cadm3	2.02358e-05	1.08589	0.6	0.349	0.0182324				Casd1			Zfp148
CA3	Fgfr1	2.32928e-05	1.13717	0.4	0.137	0.0209868				Rps6ka2			Cbr1
CA3	Ppapdc2	2.43365e-05	1.17278	0.275	0.148	0.0219272				Atp11c			Dync1li1
CA3	Ppm1e	2.6246e-05	0.915444	0.55	0.279	0.0236477				Dcxr			Dynlrb1
CA3	mt-Co1	3.29283e-05	0.659306	0.975	0.962	0.0296684				Acadvl			Dnaja2
CA3	Rasl11b	3.53637e-05	1.08787	0.5	0.254	0.0318627				Hirip3			Pnn
CA3	Syt11	5.10068e-05	0.705766	0.95	0.882	0.0459571				2010204K13Rik			Esf1
Endothelial	Bsg	0	3.72301	0.942	0.373	0				Nin			Ppp2r5e
Endothelial	Ly6c1	2.69779e-293	4.93907	0.942	0.033	1.88575e-290				Ropn1l			Tmed9
Endothelial	Igfbp7	6.25542e-280	4.24684	0.969	0.042	4.37254e-277				Fam81a			Nrp1
Endothelial	Flt1	4.68312e-267	4.52772	0.897	0.02	3.2735e-264				Smarca5			Hsbp1
Endothelial	Ly6a	1.4006e-264	4.54729	0.919	0.025	9.7902e-262				Wdyhv1			Usp22
Endothelial	Itm2a	4.20028e-255	4.65416	0.883	0.038	2.93599e-252				Per1			Drg1
Endothelial	Slco1a4	6.44259e-236	4.58402	0.807	0.014	4.50337e-233				Oscp1			Ndufa8
Endothelial	Rgs5	4.07468e-211	4.22221	0.825	0.033	2.8482e-208				1810043H04Rik			Rb1cc1
Endothelial	Ctla2a	3.00289e-199	5.02527	0.749	0.016	2.09902e-196				Ptov1			Ap2m1
Endothelial	Abcb1a	1.37612e-197	3.70273	0.713	0.009	9.61905e-195				Laptm4a			Grcc10
Endothelial	Pltp	2.53274e-194	3.97905	0.78	0.029	1.77039e-191				Tex9			Bclaf1
Endothelial	Esam	5.13929e-182	3.45962	0.7	0.011	3.59237e-179				Dab2			Arl3
Endothelial	Cldn5	3.63849e-180	3.77493	0.673	0.009	2.5433e-177				1810009A15Rik			Tia1
Endothelial	Gpr116	1.98458e-175	3.51295	0.659	0.009	1.38722e-172				Ccs			Tm2d3
Endothelial	Slc2a1	5.46411e-168	3.16708	0.78	0.076	3.81942e-165				Atp13a3			Bod1l
Endothelial	Id1	3.34301e-165	3.43798	0.758	0.047	2.33677e-162				Fsd1l			Psma1
Endothelial	Ramp2	4.0835e-165	3.29279	0.767	0.075	2.85437e-162				Lrrc6			Pdap1
Endothelial	Egfl7	6.05101e-163	3.31173	0.713	0.046	4.22965e-160				Sugt1			Gtf2h5
Endothelial	Car4	7.31292e-163	3.62797	0.7	0.033	5.11173e-160				2010001A14Rik			Sorl1
Endothelial	Ptprb	5.1566e-157	3.4998	0.61	0.01	3.60446e-154				4922501L14Rik			Pak1ip1
Endothelial	Eltd1	4.03402e-156	3.30644	0.587	0.005	2.81978e-153				Spcs2			Atf2
Endothelial	Klf2	2.83202e-155	3.53896	0.744	0.047	1.97958e-152				Dalrd3			Aimp1
Endothelial	Hspb1	7.54865e-149	2.47071	0.731	0.039	5.27651e-146				Fgfr1op			Fam92a
Endothelial	Slco1c1	2.7314e-146	2.96445	0.794	0.106	1.90925e-143				Bzrap1			Ddn
Endothelial	Wfdc1	1.98602e-142	3.07036	0.592	0.013	1.38823e-139				Akap9			1110004E09Rik
Endothelial	Slc9a3r2	3.39817e-140	3.0475	0.713	0.06	2.37532e-137				Rgs11			R3hdm1
Endothelial	Pcp4l1	1.61947e-139	2.71808	0.677	0.038	1.13201e-136				2310039H08Rik			Nars
Endothelial	Ly6e	1.63193e-136	2.37422	0.857	0.202	1.14072e-133				Trps1			Mrpl12
Endothelial	Apold1	6.41305e-134	3.91454	0.547	0.01	4.48272e-131				Wdr38			Dctn2
Endothelial	Sptbn1	2.75191e-128	2.19093	0.852	0.356	1.92358e-125				Smad5			Psma3
Endothelial	Spock2	9.91471e-124	2.87367	0.709	0.171	6.93038e-121				BC026585			Nedd4
Endothelial	Pecam1	1.91539e-122	2.83478	0.484	0.005	1.33886e-119				Wwtr1			Dpm2
Endothelial	Pglyrp1	8.68601e-122	2.93265	0.471	0.004	6.07152e-119				Pcnxl4			Usp34
Endothelial	Sgms1	1.74038e-118	2.96367	0.574	0.028	1.21653e-115				Pla2g16			Sbno1
Endothelial	Tsc22d1	1.1509e-117	2.17209	0.834	0.266	8.04481e-115				Rpl22l1			Pura
Endothelial	Ifitm3	4.11227e-117	2.59239	0.713	0.071	2.87447e-114				Plekhb1			Tomm20
Endothelial	Abcg2	7.29142e-117	2.90401	0.57	0.032	5.0967e-114				Wdr6			Idh3g
Endothelial	Vtn	7.87989e-117	4.62172	0.507	0.015	5.50804e-114				Tle3			Exoc3
Endothelial	BC028528	1.25841e-116	2.80073	0.538	0.017	8.79632e-114				Arhgap39			Morf4l1
Endothelial	Paqr5	2.81654e-112	2.67118	0.444	0.005	1.96876e-109				Mfn1			Sh3bp5
Endothelial	Fn1	6.32271e-112	2.85353	0.489	0.01	4.41957e-109				Trpm3			Nae1
Endothelial	Emcn	1.11441e-111	2.61079	0.453	0.005	7.78975e-109				Ids			Mff
Endothelial	Lsr	2.64199e-110	2.69522	0.448	0.006	1.84675e-107				Pacrg			Mzt1
Endothelial	Vwa1	6.06238e-110	2.64613	0.574	0.03	4.23761e-107				Slc35a3			Sf3b5
Endothelial	Srgn	3.32683e-108	2.16051	0.659	0.061	2.32546e-105				Akr1b10			Ptpra
Endothelial	Tmem204	4.96167e-108	2.78687	0.457	0.007	3.46821e-105				Clic1			Brk1
Endothelial	Sox17	3.62009e-105	2.88153	0.395	0.001	2.53045e-102				Rassf4			Trappc2l
Endothelial	Ablim1	4.54916e-105	2.8144	0.578	0.057	3.17986e-102				Prr13			Pdhb
Endothelial	Cgnl1	5.52791e-103	2.55607	0.439	0.008	3.86401e-100				Ogt			Ppp1r7
Endothelial	Ccdc141	1.96918e-102	2.64522	0.489	0.017	1.37646e-99				Zfp704			Ndufs1
Endothelial	9430020K01Rik	5.56362e-102	2.65794	0.516	0.029	3.88897e-99				Wbp1			Mrpl30
Endothelial	Fxyd5	2.24121e-100	2.62653	0.484	0.017	1.56661e-97				1700029J07Rik			Gsk3b
Endothelial	Acvrl1	4.31332e-99	2.57826	0.422	0.007	3.01501e-96				Lamtor2			Cct7
Endothelial	Kitl	2.08809e-98	2.74584	0.48	0.019	1.45957e-95				Gabpb2			Psma7
Endothelial	Cd34	9.38905e-98	2.52621	0.507	0.027	6.56295e-95				Mapk4			Cnih1
Endothelial	Tm4sf1	1.322e-97	1.9003	0.52	0.028	9.24075e-95				Cxadr			Ndufa13
Endothelial	Id3	3.57971e-97	1.95268	0.767	0.142	2.50222e-94				Spats2l			Cryzl1
Endothelial	Tpm4	1.61776e-96	2.62746	0.587	0.062	1.13081e-93				Fbxw4			Glg1
Endothelial	Ahnak	1.03552e-95	2.58866	0.448	0.016	7.23827e-93				H2afy			Ppp1cb
Endothelial	Kdr	1.71857e-95	2.86149	0.426	0.011	1.20128e-92				Gm10076			Ndufb8
Endothelial	Slc39a10	1.92618e-94	2.44736	0.655	0.126	1.3464e-91				Pcnt			Cct5
Endothelial	Kank3	6.20386e-94	2.52248	0.439	0.014	4.3365e-91				Alkbh5			Etnk1
Endothelial	Sparc	6.75783e-94	1.67327	0.919	0.311	4.72372e-91				Klf9			Ndufb3
Endothelial	Nostrin	1.19663e-92	2.67391	0.395	0.005	8.36447e-90				Ackr3			Dlat
Endothelial	Higd1b	6.28429e-92	3.1401	0.395	0.006	4.39272e-89				Ei24			Slc25a11
Endothelial	Foxq1	1.00033e-91	2.52171	0.381	0.004	6.99229e-89				Ntrk2			Aurkaip1
Endothelial	Palmd	1.04352e-91	2.48167	0.489	0.035	7.29418e-89				Spg7			Jak1
Endothelial	Tek	5.28107e-91	2.56242	0.377	0.005	3.69147e-88				Dstn			Ndufb2
Endothelial	Cxcl12	2.3259e-90	3.12261	0.511	0.041	1.62581e-87				Neat1			Rbm25
Endothelial	Arl4a	3.99334e-90	2.5396	0.587	0.092	2.79135e-87				Syne2			Srp9
Endothelial	Myl12a	2.5546e-89	2.20587	0.686	0.142	1.78567e-86				Serpinb6a			Ndufs4
Endothelial	Slc22a8	3.62313e-87	2.5715	0.372	0.006	2.53257e-84				Itm2c			C1d
Endothelial	Lef1	9.46688e-87	2.44814	0.368	0.005	6.61735e-84				Dnal4			Acbd6
Endothelial	Eng	4.16459e-86	2.16605	0.377	0.006	2.91105e-83				Cab39l			Atad1
Endothelial	Vim	1.07684e-85	1.50851	0.704	0.123	7.5271e-83				Mtg2			Vps29
Endothelial	Podxl	3.55295e-85	2.61367	0.372	0.006	2.48351e-82				Naga			Fam174a
Endothelial	H2-D1	6.8218e-85	1.97492	0.691	0.139	4.76844e-82				Golph3			Insig2
Endothelial	Sema3c	2.4388e-84	2.67508	0.417	0.016	1.70472e-81				Ift122			Sars
Endothelial	Crip2	2.65393e-81	2.11519	0.668	0.166	1.8551e-78				Gabarap			Map1a
Endothelial	Tagln2	1.93583e-80	2.17668	0.574	0.066	1.35314e-77				Dennd2a			Aco2
Endothelial	Cald1	7.47321e-80	2.61858	0.578	0.087	5.22377e-77				Prpf19			Ncam2
Endothelial	Sdpr	1.15694e-78	2.34236	0.448	0.025	8.08701e-76				Ift172			Eif3i
Endothelial	Epas1	1.52395e-78	2.26678	0.565	0.073	1.06524e-75				Zdhhc1			Arid4a
Endothelial	Crip1	2.2035e-78	1.36084	0.444	0.029	1.54024e-75				Yap1			Ndnl2
Endothelial	Fcgrt	6.0208e-78	2.43148	0.475	0.04	4.20854e-75				Ergic3			Psmd12
Endothelial	B2m	6.20606e-78	1.40412	0.848	0.339	4.33804e-75				Fgfr1			Lmo4
Endothelial	Myl9	1.30947e-76	1.3643	0.395	0.021	9.1532e-74				AI837181			Tmem261
Endothelial	Clic5	3.9291e-76	2.25221	0.336	0.006	2.74644e-73							Lsmd1
Endothelial	Klf4	1.37054e-75	2.22541	0.489	0.042	9.58005e-73							Cdc123
Endothelial	Rgs12	3.49717e-75	2.32903	0.466	0.038	2.44452e-72							Letm1
Endothelial	Ptrf	4.8456e-75	1.96585	0.399	0.021	3.38708e-72							Dnm3
Endothelial	Arhgap29	7.79587e-73	2.20954	0.399	0.02	5.44931e-70							Pqbp1
Endothelial	C130074G19Rik	8.42901e-73	2.33111	0.318	0.005	5.89188e-70							Mrpl21
Endothelial	Uaca	9.78572e-73	2.29653	0.359	0.011	6.84022e-70							Uchl5
Endothelial	Mgp	1.20875e-72	2.25804	0.426	0.026	8.44915e-70							Jkamp
Endothelial	Col4a1	1.2673e-72	2.21799	0.368	0.016	8.85842e-70							Cops8
Endothelial	Gm20748	1.98529e-72	2.19152	0.287	0.002	1.38772e-69							Atp5c1
Endothelial	Rasip1	5.97421e-72	2.16054	0.345	0.009	4.17597e-69							Eif3k
Endothelial	Cdh5	2.32235e-71	2.27832	0.305	0.003	1.62332e-68							Aes
Endothelial	Kcnj8	5.06431e-71	2.98472	0.3	0.003	3.53995e-68							Dap3
Endothelial	Tmsb4x	1.82011e-70	0.929859	0.996	0.796	1.27226e-67							Ssb
Endothelial	Ets1	2.18513e-70	2.39982	0.345	0.011	1.52741e-67							Nrxn2
Endothelial	Erg	7.16625e-70	2.05743	0.283	0.002	5.00921e-67							Stip1
Endothelial	Ifitm1	3.88607e-69	2.69345	0.323	0.007	2.71636e-66							Psmd6
Endothelial	Gimap6	6.85534e-69	2.34686	0.305	0.005	4.79188e-66							Denr
Endothelial	Grrp1	1.16512e-68	2.10283	0.296	0.004	8.14416e-66							Cmpk1
Endothelial	Myo1b	1.53182e-68	2.15847	0.359	0.014	1.07074e-65							Eif3e
Endothelial	Col4a2	6.53634e-68	2.18161	0.359	0.017	4.5689e-65							Ggnbp2
Endothelial	Utrn	6.57345e-68	2.40768	0.422	0.032	4.59484e-65							Uqcrc1
Endothelial	Slc3a2	1.07498e-67	1.6906	0.74	0.272	7.51412e-65							Pde1a
Endothelial	Anxa2	4.54512e-67	2.20666	0.466	0.044	3.17704e-64							Ndufs7
Endothelial	Anxa3	1.10798e-66	2.05114	0.457	0.039	7.74478e-64							Ccdc47
Endothelial	Gm694	2.2051e-65	2.07727	0.26	0.001	1.54136e-62							Uqcrq
Endothelial	Itih5	1.22629e-64	2.29533	0.395	0.025	8.57177e-62							Lsm4
Endothelial	Nfkbia	4.51062e-64	0.798727	0.735	0.225	3.15293e-61							Gpbp1
Endothelial	Eva1b	6.68313e-64	2.18206	0.345	0.014	4.67151e-61							Polr2e
Endothelial	P2ry14	4.43537e-63	2.48177	0.256	0.002	3.10032e-60							Hp1bp3
Endothelial	Slc7a5	6.48362e-63	2.16373	0.341	0.017	4.53205e-60							Epdr1
Endothelial	Degs2	2.1655e-62	2.00158	0.291	0.006	1.51369e-59							Ahsa1
Endothelial	Nes	2.25968e-62	2.09112	0.354	0.017	1.57952e-59							Glyr1
Endothelial	Gpcpd1	1.18805e-61	2.03055	0.471	0.083	8.30444e-59							Atp5o
Endothelial	Ppfibp1	1.54466e-61	1.87898	0.435	0.043	1.07971e-58							Ndufc1
Endothelial	Gjc1	3.22813e-61	2.09674	0.291	0.007	2.25646e-58							Itfg1
Endothelial	Grap	4.40013e-61	1.87375	0.314	0.01	3.07569e-58							Bnip3
Endothelial	Icam2	7.50157e-61	2.04281	0.256	0.003	5.2436e-58							Rab2a
Endothelial	Cd93	2.47667e-60	1.88788	0.256	0.003	1.73119e-57							2510003E04Rik
Endothelial	AU021092	3.05656e-60	2.04043	0.265	0.004	2.13654e-57							2010107E04Rik
Endothelial	Cmtm8	3.69367e-60	2.02409	0.283	0.008	2.58187e-57							Ddx42
Endothelial	Rbms1	7.13487e-60	2.15253	0.386	0.033	4.98728e-57							Gtf2f1
Endothelial	Robo4	7.25774e-60	1.71491	0.233	0.001	5.07316e-57							U2surp
Endothelial	Serinc3	5.99042e-59	1.32566	0.709	0.27	4.1873e-56							Kras
Endothelial	Myl6	2.52447e-58	1.29454	0.762	0.359	1.7646e-55							Nudt3
Endothelial	Atp13a5	3.00539e-58	2.27816	0.242	0.003	2.10077e-55							Anapc5
Endothelial	Ocln	4.18469e-58	1.96952	0.278	0.008	2.9251e-55							Psmb1
Endothelial	Atox1	4.97153e-58	1.69096	0.659	0.244	3.4751e-55							Strn3
Endothelial	Afap1l1	1.03524e-57	2.16167	0.381	0.032	7.23629e-55							Mrps12
Endothelial	Fli1	1.80057e-57	2.09856	0.318	0.013	1.2586e-54							Ppid
Endothelial	Ece1	2.50517e-57	1.97265	0.404	0.04	1.75111e-54							Crym
Endothelial	Slc40a1	2.58141e-57	1.77489	0.296	0.01	1.80441e-54							Ssrp1
Endothelial	Tinagl1	2.68491e-56	1.92318	0.283	0.008	1.87675e-53							Nfu1
Endothelial	Ltbp4	1.07262e-55	1.91727	0.3	0.013	7.49759e-53							Cct2
Endothelial	Nos3	2.43062e-55	1.99998	0.278	0.009	1.69901e-52							Asph
Endothelial	Art3	3.64048e-55	2.40822	0.256	0.008	2.5447e-52							Map1lc3a
Endothelial	Lmo2	3.88203e-55	1.99526	0.363	0.028	2.71354e-52							Psd3
Endothelial	Rbpms	1.75108e-54	1.96068	0.278	0.009	1.22401e-51							Psmc1
Endothelial	Sox18	5.5267e-54	2.07783	0.233	0.004	3.86316e-51							Casc4
Endothelial	Csrp2	7.5401e-54	1.97086	0.332	0.022	5.27053e-51							Utp3
Endothelial	Slc16a4	7.94398e-54	1.87943	0.233	0.003	5.55284e-51							l7Rn6
Endothelial	Ier2	1.63883e-53	1.32393	0.596	0.136	1.14554e-50							Cct6a
Endothelial	Eogt	3.01915e-53	2.06168	0.296	0.017	2.11039e-50							Spag7
Endothelial	Net1	3.79602e-53	2.0701	0.336	0.026	2.65342e-50							Mrpl27
Endothelial	Sepp1	6.98084e-53	1.48693	0.789	0.345	4.87961e-50							Fh1
Endothelial	Slc6a6	1.05836e-52	1.87656	0.52	0.108	7.39794e-50							Ppig
Endothelial	Cp	1.59823e-52	1.75186	0.327	0.021	1.11716e-49							Yme1l1
Endothelial	Hspa12b	1.77961e-52	1.76218	0.224	0.003	1.24395e-49							Cul5
Endothelial	Myh9	3.72541e-52	2.01566	0.381	0.042	2.60406e-49							Nmt1
Endothelial	Itga1	3.80196e-52	2.07301	0.251	0.006	2.65757e-49							Pitpna
Endothelial	Tie1	1.5482e-51	1.58271	0.202	0.001	1.08219e-48							Pfkm
Endothelial	Golim4	1.56807e-51	2.04164	0.422	0.063	1.09608e-48							Timm17a
Endothelial	Atp10a	1.77392e-51	1.44604	0.224	0.003	1.23997e-48							Mrpl42
Endothelial	Fzd6	2.12233e-51	1.67313	0.233	0.005	1.48351e-48							Nolc1
Endothelial	Ifitm2	2.20482e-51	1.78376	0.377	0.035	1.54117e-48							Rbm3
Endothelial	Gata2	2.64843e-51	1.75727	0.202	0.001	1.85126e-48							Atp8a1
Endothelial	Ptprg	2.67629e-51	1.80944	0.404	0.055	1.87073e-48							Eprs
Endothelial	Cd59a	1.79769e-50	1.97607	0.363	0.033	1.25658e-47							Prelid1
Endothelial	Scgb3a1	2.2238e-50	1.95449	0.215	0.002	1.55443e-47							Ptov1
Endothelial	Gng11	2.91137e-50	1.56677	0.565	0.119	2.03505e-47							Ccdc124
Endothelial	Tsc22d3	4.41005e-50	1.82927	0.547	0.139	3.08262e-47							Romo1
Endothelial	Tmem252	5.41804e-50	2.05553	0.215	0.002	3.78721e-47							Cfdp1
Endothelial	Akap12	5.92906e-50	2.1005	0.318	0.024	4.14441e-47							Kmt2a
Endothelial	Foxf2	1.42198e-49	1.73526	0.211	0.003	9.93967e-47							Tm2d1
Endothelial	Prom1	8.89041e-49	2.00606	0.296	0.016	6.2144e-46							Wbp11
Endothelial	Slc7a1	1.67817e-48	2.10424	0.291	0.023	1.17304e-45							Rabep1
Endothelial	Plat	9.81315e-48	1.99183	0.435	0.07	6.85939e-45							Erlec1
Endothelial	Cd151	1.25749e-47	1.80748	0.43	0.066	8.78988e-45							Psmd2
Endothelial	Ecm2	2.05052e-47	2.20002	0.265	0.012	1.43332e-44							Cox14
Endothelial	Slfn5	5.82569e-47	1.71905	0.215	0.003	4.07216e-44							Cul1
Endothelial	Bnip2	3.8632e-46	1.7649	0.475	0.097	2.70038e-43							Dctn6
Endothelial	Slc38a5	4.122e-46	2.23234	0.22	0.005	2.88128e-43							Abi1
Endothelial	Isyna1	1.00586e-45	1.79662	0.318	0.037	7.03096e-43							Sec62
Endothelial	S100a11	2.55585e-45	1.76242	0.3	0.022	1.78654e-42							Polr2c
Endothelial	Zic3	2.7895e-45	1.72181	0.22	0.006	1.94986e-42							Mrpl11
Endothelial	Ceacam1	8.35121e-45	1.80998	0.202	0.004	5.8375e-42							Lsm7
Endothelial	Myl12b	1.04582e-44	1.31036	0.704	0.347	7.31028e-42							Armc1
Endothelial	Gpr4	1.37061e-44	1.74924	0.211	0.004	9.58055e-42							Oaz2
Endothelial	Tfrc	1.65723e-44	1.96667	0.457	0.135	1.1584e-41							Ndufa6
Endothelial	Tns1	2.13454e-44	1.8133	0.26	0.013	1.49204e-41							Akap9
Endothelial	Msn	2.50643e-44	1.60759	0.466	0.084	1.75199e-41							Clns1a
Endothelial	Sema7a	3.16316e-44	1.76983	0.296	0.024	2.21105e-41							Smarca4
Endothelial	Itgb1	3.74603e-44	1.47561	0.565	0.162	2.61848e-41							Rbm5
Endothelial	Cd200	6.75995e-44	1.6502	0.498	0.132	4.72521e-41							Actr10
Endothelial	Tmod3	1.07139e-43	1.66993	0.395	0.06	7.48902e-41							Arl8b
Endothelial	St3gal6	1.44183e-43	1.74806	0.359	0.043	1.00784e-40							Aff4
Endothelial	Bcam	3.68227e-43	1.50904	0.206	0.006	2.57391e-40							Psmb4
Endothelial	Heg1	2.16262e-42	1.8916	0.247	0.013	1.51167e-39							Dnajb14
Endothelial	Jam2	2.99759e-42	1.70809	0.413	0.07	2.09531e-39							Pgk1
Endothelial	Abhd2	5.20061e-42	1.70683	0.314	0.032	3.63522e-39							Tceal8
Endothelial	Tjp1	1.63281e-41	1.67582	0.408	0.075	1.14134e-38							Comt
Endothelial	Timp3	1.85309e-41	1.45194	0.516	0.123	1.29531e-38							Tpr
Endothelial	Tmsb10	2.35032e-41	2.08648	0.444	0.113	1.64287e-38							Actr3
Endothelial	Col4a3bp	3.1127e-41	1.87449	0.404	0.088	2.17577e-38							Scand1
Endothelial	Iqgap1	4.6415e-41	1.7291	0.35	0.048	3.24441e-38							Gm561
Endothelial	Cav1	1.55148e-40	1.87722	0.305	0.029	1.08448e-37							Phb2
Endothelial	Wwtr1	1.56199e-40	1.70209	0.314	0.032	1.09183e-37							Tmem184c
Endothelial	Sod3	2.04638e-40	2.40912	0.247	0.018	1.43042e-37							Sdhb
Endothelial	Rasgrp2	2.4122e-40	1.65115	0.247	0.013	1.68613e-37							Ppp1r12a
Endothelial	Tenc1	2.79043e-40	1.75149	0.238	0.012	1.95051e-37							Tuba1b
Endothelial	Thbd	4.06831e-40	1.61545	0.211	0.008	2.84375e-37							Psmc3
Endothelial	Mfsd2a	2.49471e-39	1.49844	0.404	0.069	1.7438e-36							Dab1
Endothelial	Ptn	6.31928e-39	1.38322	0.803	0.491	4.41718e-36							Pls3
Endothelial	Cast	8.22605e-39	1.73095	0.229	0.013	5.75001e-36							Sec14l1
Endothelial	Maoa	9.76529e-39	1.44772	0.381	0.069	6.82594e-36							Ndufa9
Endothelial	Tdrp	1.21098e-38	1.63308	0.22	0.011	8.46474e-36							Nfix
Endothelial	Ier3	2.11871e-38	1.38475	0.359	0.055	1.48098e-35							Tef
Endothelial	Esyt2	2.13708e-38	1.54405	0.327	0.05	1.49382e-35							Tceb2
Endothelial	Itga6	2.85493e-38	1.60476	0.354	0.051	1.9956e-35							Dnajc2
Endothelial	Fam101b	5.27013e-38	1.90582	0.278	0.026	3.68382e-35							Arpp19
Endothelial	Foxc1	8.79473e-38	1.6197	0.211	0.008	6.14752e-35							Glrx2
Endothelial	St8sia4	1.11825e-37	1.65262	0.22	0.012	7.81659e-35							Thoc7
Endothelial	Ctsh	2.21522e-37	1.59755	0.332	0.042	1.54844e-34							Fkbp2
Endothelial	Mpzl1	3.57001e-37	1.25363	0.327	0.046	2.49544e-34							Ilf2
Endothelial	Wasf2	6.51432e-37	1.4703	0.413	0.086	4.55351e-34							Dynlt3
Endothelial	Tspo	1.57141e-36	1.66401	0.327	0.045	1.09842e-33							Nfe2l1
Endothelial	Il10rb	4.3324e-36	1.46526	0.265	0.024	3.02835e-33							Tceb1
Endothelial	Fas	6.74497e-36	1.53689	0.215	0.011	4.71474e-33							Arpc3
Endothelial	Zfp36	7.36816e-36	0.750044	0.511	0.142	5.15034e-33							Taok1
Endothelial	Klf6	7.84491e-36	1.42621	0.489	0.144	5.48359e-33							Ank
Endothelial	Polk	8.9458e-36	1.65324	0.247	0.02	6.25311e-33							Zfml
Endothelial	Lamb2	3.06156e-35	1.71078	0.251	0.021	2.14003e-32
Endothelial	Trim47	4.58114e-35	1.3017	0.305	0.039	3.20222e-32
Endothelial	Gsta4	7.19532e-35	1.74231	0.386	0.084	5.02953e-32
Endothelial	Rhoc	1.26443e-34	1.86849	0.336	0.056	8.83833e-32
Endothelial	Fnbp1l	3.07768e-34	1.79786	0.323	0.058	2.1513e-31
Endothelial	Nxpe4	3.08526e-34	1.50771	0.229	0.016	2.1566e-31
Endothelial	Cd2ap	1.78094e-32	1.73337	0.336	0.067	1.24488e-29
Endothelial	Ostf1	1.82052e-32	1.59067	0.386	0.08	1.27254e-29
Endothelial	Cdc42ep3	2.67971e-32	1.74494	0.265	0.032	1.87312e-29
Endothelial	Ndnf	5.56901e-32	1.21451	0.211	0.016	3.89274e-29
Endothelial	Cyb5r3	8.1212e-32	1.3694	0.471	0.157	5.67672e-29
Endothelial	Gnai2	8.903e-32	1.19041	0.605	0.246	6.22319e-29
Endothelial	Ecscr	9.32561e-32	1.66906	0.26	0.027	6.5186e-29
Endothelial	Dusp1	2.01687e-31	1.23929	0.516	0.16	1.40979e-28
Endothelial	Alas1	2.69128e-31	1.65539	0.336	0.075	1.8812e-28
Endothelial	Jun	2.71103e-31	0.961562	0.753	0.45	1.89501e-28
Endothelial	Igf1r	3.07018e-31	1.41225	0.238	0.023	2.14606e-28
Endothelial	Actn4	3.38295e-31	1.2429	0.435	0.114	2.36468e-28
Endothelial	H2-T23	3.49257e-31	1.5774	0.242	0.024	2.44131e-28
Endothelial	Rasgrp3	6.15905e-31	1.60547	0.265	0.03	4.30517e-28
Endothelial	Rgcc	1.02021e-30	1.32852	0.489	0.141	7.13128e-28
Endothelial	Hspa1a	1.15845e-30	2.02282	0.269	0.037	8.09754e-28
Endothelial	H2-K1	2.86021e-30	1.18373	0.448	0.124	1.99929e-27
Endothelial	Ifnar2	6.12538e-30	1.37152	0.372	0.089	4.28164e-27
Endothelial	Laptm4a	1.13716e-29	1.06939	0.704	0.368	7.94874e-27
Endothelial	Cnn2	1.2758e-29	1.3554	0.211	0.017	8.91783e-27
Endothelial	Ginm1	1.70082e-29	1.43245	0.377	0.093	1.18887e-26
Endothelial	Rras	1.75236e-29	1.65158	0.229	0.024	1.2249e-26
Endothelial	Dab2ip	1.94424e-29	1.53942	0.256	0.037	1.35902e-26
Endothelial	Fos	2.08188e-29	1.23173	0.677	0.349	1.45523e-26
Endothelial	Luzp1	2.18241e-29	1.4682	0.363	0.091	1.52551e-26
Endothelial	Lgals9	2.83911e-29	1.49912	0.247	0.027	1.98454e-26
Endothelial	Zfp36l1	2.87216e-29	0.713062	0.448	0.131	2.00764e-26
Endothelial	Serpinh1	3.0646e-29	1.58919	0.3	0.049	2.14216e-26
Endothelial	Gpx1	3.71661e-29	1.16638	0.561	0.222	2.59791e-26
Endothelial	Slc30a1	3.81098e-29	1.46811	0.256	0.032	2.66388e-26
Endothelial	Tpt1	1.1819e-28	0.819937	0.861	0.646	8.26151e-26
Endothelial	Kctd10	1.24554e-28	1.54661	0.233	0.03	8.70629e-26
Endothelial	Tspan13	1.35261e-28	0.861965	0.637	0.272	9.45471e-26
Endothelial	Rps14	2.05023e-28	0.723547	0.906	0.703	1.43311e-25
Endothelial	Nrp1	5.20112e-27	1.40318	0.448	0.144	3.63559e-24
Endothelial	Dlc1	1.52013e-26	1.53377	0.22	0.026	1.06257e-23
Endothelial	Psmb8	1.84121e-26	1.3983	0.247	0.031	1.287e-23
Endothelial	Nbl1	8.46304e-26	1.74127	0.26	0.045	5.91566e-23
Endothelial	Slc16a1	2.86767e-25	1.53932	0.318	0.079	2.0045e-22
Endothelial	4931406P16Rik	6.65318e-25	1.10104	0.291	0.058	4.65057e-22
Endothelial	Fosb	1.1297e-24	0.83235	0.439	0.144	7.89663e-22
Endothelial	Fam63a	1.13576e-24	1.41141	0.287	0.057	7.93894e-22
Endothelial	Vamp8	1.6928e-24	1.16654	0.314	0.065	1.18327e-21
Endothelial	Junb	4.04794e-24	0.799731	0.525	0.205	2.82951e-21
Endothelial	Ctnna1	5.14929e-24	1.14029	0.439	0.151	3.59935e-21
Endothelial	Ctnnb1	5.81273e-24	1.1659	0.439	0.178	4.0631e-21
Endothelial	Btg2	1.03242e-23	0.997403	0.39	0.109	7.21663e-21
Endothelial	Hes1	1.53372e-23	1.2966	0.296	0.062	1.07207e-20
Endothelial	Mtus1	1.56709e-23	1.15299	0.314	0.072	1.09539e-20
Endothelial	Fry	1.73132e-23	1.3656	0.269	0.055	1.2102e-20
Endothelial	Tnfaip1	1.89473e-23	1.53743	0.229	0.042	1.32442e-20
Endothelial	Cobll1	2.23702e-23	1.31001	0.211	0.025	1.56368e-20
Endothelial	Ephx1	2.78738e-23	1.46845	0.211	0.029	1.94838e-20
Endothelial	Cav2	4.24012e-23	1.21529	0.341	0.085	2.96384e-20
Endothelial	Tpm3	4.83021e-23	0.988394	0.614	0.324	3.37631e-20
Endothelial	Cyth3	5.60893e-23	1.57827	0.229	0.036	3.92064e-20
Endothelial	Clic4	9.84019e-23	0.982228	0.448	0.149	6.87829e-20
Endothelial	Rhoj	1.51213e-22	0.956643	0.283	0.059	1.05698e-19
Endothelial	Rps27	1.56625e-22	0.875963	0.717	0.449	1.09481e-19
Endothelial	Cyr61	2.0132e-22	1.4704	0.26	0.05	1.40723e-19
Endothelial	Tiam1	3.56248e-22	1.43689	0.233	0.04	2.49017e-19
Endothelial	Arpc1b	3.58408e-22	1.03455	0.381	0.11	2.50527e-19
Endothelial	Slc38a3	5.07247e-22	1.41618	0.309	0.071	3.54566e-19
Endothelial	Nkd1	5.84044e-22	1.40016	0.22	0.032	4.08247e-19
Endothelial	Lhfp	9.13168e-22	1.5097	0.211	0.034	6.38304e-19
Endothelial	Clic1	9.44176e-22	1.0053	0.283	0.06	6.59979e-19
Endothelial	Ybx1	1.1144e-21	0.936652	0.673	0.448	7.78965e-19
Endothelial	Cdkn1a	1.22376e-21	1.04233	0.323	0.079	8.55406e-19
Endothelial	Synm	1.55628e-21	1.24115	0.26	0.051	1.08784e-18
Endothelial	Ppp1r2	2.33823e-21	1.2409	0.413	0.159	1.63442e-18
Endothelial	Rarres2	2.39284e-21	0.945261	0.229	0.04	1.67259e-18
Endothelial	Rab11a	3.03918e-21	1.17932	0.471	0.224	2.12439e-18
Endothelial	Rhoa	7.61109e-21	0.969287	0.547	0.266	5.32015e-18
Endothelial	Anxa5	8.53923e-21	0.982958	0.448	0.159	5.96892e-18
Endothelial	Plcb4	1.10549e-20	1.3877	0.229	0.042	7.72738e-18
Endothelial	Lima1	2.63639e-20	1.38941	0.215	0.034	1.84283e-17
Endothelial	Gpr146	3.73142e-20	1.17315	0.215	0.034	2.60826e-17
Endothelial	Ifnar1	3.88948e-20	1.40041	0.265	0.058	2.71874e-17
Endothelial	Rpl41	5.85081e-20	0.666256	0.812	0.589	4.08971e-17
Endothelial	Gng5	5.86808e-20	1.1572	0.426	0.159	4.10179e-17
Endothelial	Osbpl9	5.87617e-20	1.51727	0.238	0.058	4.10744e-17
Endothelial	Scarb1	9.66124e-20	1.20459	0.202	0.03	6.75321e-17
Endothelial	Chmp3	1.07487e-19	1.08735	0.381	0.144	7.51332e-17
Endothelial	Sh3glb1	1.9997e-19	1.13102	0.507	0.233	1.39779e-16
Endothelial	Rps12	3.04875e-19	0.646867	0.744	0.5	2.13108e-16
Endothelial	Slc31a1	4.02078e-19	1.20437	0.233	0.047	2.81053e-16
Endothelial	Tspan4	4.02454e-19	1.19601	0.269	0.062	2.81316e-16
Endothelial	Tmem123	6.00566e-19	1.24336	0.247	0.05	4.19796e-16
Endothelial	S1pr1	1.0773e-18	0.577687	0.404	0.148	7.53036e-16
Endothelial	Ccdc85b	1.73399e-18	1.06318	0.395	0.162	1.21206e-15
Endothelial	Insr	2.16056e-18	1.20438	0.211	0.039	1.51023e-15
Endothelial	Ccnd3	3.32241e-18	1.09018	0.233	0.053	2.32237e-15
Endothelial	Rpl23	3.56163e-18	0.801863	0.713	0.473	2.48958e-15
Endothelial	Hbb-bs	5.54426e-18	1.81681	0.22	0.108	3.87544e-15
Endothelial	Dusp3	6.58852e-18	0.972004	0.372	0.144	4.60538e-15
Endothelial	Bmpr2	6.61186e-18	1.29847	0.211	0.045	4.62169e-15
Endothelial	B4galt4	7.96009e-18	1.15914	0.202	0.039	5.5641e-15
Endothelial	Adam15	3.36013e-17	1.15554	0.233	0.052	2.34873e-14
Endothelial	Rpl27a	5.0901e-17	0.796684	0.717	0.499	3.55798e-14
Endothelial	Rps20	5.65402e-17	0.765617	0.677	0.432	3.95216e-14
Endothelial	Rpl22	1.0042e-16	0.786494	0.583	0.342	7.01934e-14
Endothelial	Nampt	1.22576e-16	1.40539	0.274	0.087	8.56804e-14
Endothelial	Cr1l	1.40576e-16	1.14905	0.256	0.066	9.82626e-14
Endothelial	Shisa5	2.38113e-16	1.24528	0.314	0.107	1.66441e-13
Endothelial	Rpl38	2.93688e-16	0.931859	0.578	0.368	2.05288e-13
Endothelial	Pdxk	8.86779e-16	1.16163	0.265	0.088	6.19858e-13
Endothelial	Sult1a1	1.31138e-15	1.02053	0.215	0.046	9.16655e-13
Endothelial	Ppp1r15a	1.36715e-15	0.67373	0.251	0.084	9.55635e-13
Endothelial	Mxd4	1.48109e-15	0.958863	0.341	0.122	1.03528e-12
Endothelial	Rps6	2.62213e-15	0.773344	0.677	0.498	1.83287e-12
Endothelial	Rpl13a	3.23696e-15	0.585903	0.843	0.686	2.26263e-12
Endothelial	Rps19	3.25738e-15	0.634916	0.713	0.485	2.27691e-12
Endothelial	Hmg20b	4.22215e-15	1.07595	0.224	0.06	2.95128e-12
Endothelial	2810025M15Rik	4.38446e-15	0.917233	0.26	0.072	3.06474e-12
Endothelial	Sh3bgrl	4.81015e-15	0.902275	0.386	0.168	3.3623e-12
Endothelial	Jund	6.52894e-15	0.465581	0.435	0.203	4.56373e-12
Endothelial	Adam10	6.80504e-15	1.01684	0.386	0.152	4.75673e-12
Endothelial	Tpd52	7.18714e-15	1.18281	0.359	0.132	5.02381e-12
Endothelial	Lims1	1.04891e-14	1.109	0.296	0.093	7.3319e-12
Endothelial	Pttg1ip	1.11869e-14	0.961624	0.336	0.121	7.81966e-12
Endothelial	Sri	1.59431e-14	0.794422	0.39	0.175	1.11442e-11
Endothelial	Rps4x	1.71249e-14	0.482898	0.722	0.492	1.19703e-11
Endothelial	Actb	2.09669e-14	0.264557	0.991	0.951	1.46559e-11
Endothelial	Foxp1	2.25715e-14	1.14559	0.256	0.083	1.57775e-11
Endothelial	Hip1	2.82795e-14	1.04997	0.26	0.074	1.97674e-11
Endothelial	Ddc	4.78396e-14	1.12853	0.211	0.049	3.34399e-11
Endothelial	Psme1	5.3992e-14	1.02503	0.291	0.106	3.77404e-11
Endothelial	Tpm1	5.59649e-14	0.390471	0.435	0.231	3.91194e-11
Endothelial	Rpl18a	9.15395e-14	0.678722	0.686	0.499	6.39861e-11
Endothelial	Rps16	1.44686e-13	0.694807	0.664	0.484	1.01135e-10
Endothelial	Rhob	2.23303e-13	0.680423	0.453	0.249	1.56089e-10
Endothelial	Rpl31	2.61843e-13	0.69447	0.682	0.47	1.83029e-10
Endothelial	Arl2bp	3.05169e-13	0.787313	0.327	0.134	2.13313e-10
Endothelial	Dusp6	3.4445e-13	0.935272	0.283	0.101	2.40771e-10
Endothelial	Rpl7	5.70681e-13	0.579242	0.717	0.514	3.98906e-10
Endothelial	Mcl1	6.44957e-13	0.643823	0.296	0.111	4.50825e-10
Endothelial	Srpr	7.14814e-13	0.914743	0.318	0.134	4.99655e-10
Endothelial	Dock9	7.41091e-13	1.12426	0.296	0.106	5.18023e-10
Endothelial	Ptbp3	7.78616e-13	0.993385	0.22	0.06	5.44253e-10
Endothelial	Hnrnpf	9.40699e-13	0.900814	0.283	0.101	6.57549e-10
Endothelial	Agrn	1.13677e-12	0.876141	0.202	0.057	7.946e-10
Endothelial	Rgs4	1.65666e-12	1.23691	0.224	0.078	1.15801e-09
Endothelial	Shfm1	1.80186e-12	0.68638	0.489	0.276	1.2595e-09
Endothelial	Rpl13	1.91799e-12	0.33494	0.865	0.712	1.34068e-09
Endothelial	Rps8	1.92982e-12	0.576114	0.722	0.592	1.34894e-09
Endothelial	Vamp3	3.27948e-12	0.830203	0.296	0.106	2.29235e-09
Endothelial	Rpl8	3.87691e-12	0.534769	0.762	0.591	2.70996e-09
Endothelial	Oaz2	3.94102e-12	0.886072	0.291	0.123	2.75477e-09
Endothelial	Sorbs2	4.44295e-12	0.838212	0.233	0.074	3.10563e-09
Endothelial	Rpl27	5.66425e-12	0.688738	0.601	0.418	3.95931e-09
Endothelial	Leprot	8.31992e-12	0.768198	0.35	0.146	5.81562e-09
Endothelial	Myo10	9.53078e-12	0.871735	0.265	0.088	6.66201e-09
Endothelial	Arpc3	1.41264e-11	0.946288	0.327	0.161	9.87436e-09
Endothelial	Fermt2	1.61054e-11	0.374596	0.498	0.3	1.12577e-08
Endothelial	Fau	1.74973e-11	0.498913	0.749	0.575	1.22306e-08
Endothelial	H3f3a	1.83413e-11	0.747158	0.448	0.246	1.28205e-08
Endothelial	Anp32a	1.94765e-11	0.688555	0.596	0.407	1.36141e-08
Endothelial	Rpl30	1.95721e-11	0.656963	0.587	0.42	1.36809e-08
Endothelial	Dbp	2.54359e-11	0.903308	0.359	0.168	1.77797e-08
Endothelial	Atf3	2.56155e-11	0.269351	0.211	0.08	1.79053e-08
Endothelial	Rpl18	2.915e-11	0.382473	0.677	0.46	2.03759e-08
Endothelial	Atp1a2	3.28479e-11	0.468838	0.592	0.35	2.29607e-08
Endothelial	Ptma	3.49757e-11	0.480579	0.65	0.437	2.4448e-08
Endothelial	Macf1	3.95928e-11	0.814063	0.413	0.245	2.76754e-08
Endothelial	Mier1	6.52022e-11	1.04727	0.247	0.092	4.55763e-08
Endothelial	Aldh2	6.73937e-11	0.998889	0.287	0.112	4.71082e-08
Endothelial	Ftl1	1.3745e-10	0.443462	0.574	0.356	9.60778e-08
Endothelial	Mllt4	1.63795e-10	0.976782	0.247	0.088	1.14492e-07
Endothelial	Pitpnc1	1.64158e-10	0.84474	0.26	0.095	1.14747e-07
Endothelial	Rps25	1.82667e-10	0.547208	0.726	0.541	1.27684e-07
Endothelial	Sptan1	2.05926e-10	0.711385	0.309	0.146	1.43943e-07
Endothelial	Rps23	2.31355e-10	0.479032	0.717	0.594	1.61717e-07
Endothelial	Ccser2	2.55303e-10	0.902543	0.269	0.108	1.78457e-07
Endothelial	Fcho2	3.08034e-10	1.05417	0.238	0.089	2.15316e-07
Endothelial	Rap1b	3.20955e-10	0.649844	0.256	0.099	2.24347e-07
Endothelial	Pomp	3.6095e-10	0.693331	0.457	0.283	2.52304e-07
Endothelial	Snx3	3.96555e-10	0.550889	0.556	0.371	2.77192e-07
Endothelial	Plk2	4.01087e-10	1.00404	0.287	0.122	2.8036e-07
Endothelial	Xbp1	4.45599e-10	0.80824	0.309	0.134	3.11473e-07
Endothelial	Pls3	5.15231e-10	0.721058	0.341	0.159	3.60146e-07
Endothelial	2017-09-11	6.64936e-10	0.931226	0.287	0.123	4.6479e-07
Endothelial	Rps29	6.85598e-10	0.572632	0.668	0.504	4.79233e-07
Endothelial	Pde2a	7.13643e-10	0.778069	0.211	0.072	4.98836e-07
Endothelial	Coro1b	8.3427e-10	0.883915	0.283	0.141	5.83155e-07
Endothelial	Kif5b	9.77594e-10	0.636996	0.556	0.386	6.83338e-07
Endothelial	Serpinb6a	1.17078e-09	0.800492	0.242	0.095	8.18372e-07
Endothelial	Prex2	1.20757e-09	0.693728	0.238	0.087	8.44092e-07
Endothelial	Sypl	1.58467e-09	0.431337	0.43	0.235	1.10769e-06
Endothelial	Rps15a	2.7278e-09	0.601202	0.628	0.483	1.90673e-06
Endothelial	Adamts1	2.92141e-09	0.725465	0.251	0.101	2.04206e-06
Endothelial	Zfand6	3.17702e-09	0.623571	0.341	0.173	2.22074e-06
Endothelial	Rpl34	3.59154e-09	0.421708	0.619	0.434	2.51048e-06
Endothelial	Tpst2	4.31688e-09	0.828542	0.233	0.093	3.0175e-06
Endothelial	Rsu1	5.21752e-09	0.898509	0.318	0.146	3.64705e-06
Endothelial	Pcmtd1	5.97705e-09	0.972081	0.296	0.166	4.17796e-06
Endothelial	Anxa7	6.09187e-09	0.886896	0.211	0.081	4.25821e-06
Endothelial	Slc1a1	6.30762e-09	0.621108	0.206	0.075	4.40903e-06
Endothelial	Tln1	6.67448e-09	0.725789	0.283	0.129	4.66546e-06
Endothelial	Rpl26	7.06509e-09	0.487977	0.704	0.538	4.9385e-06
Endothelial	Rps27l	8.11968e-09	0.81616	0.377	0.201	5.67566e-06
Endothelial	Rps3a1	1.02632e-08	0.437744	0.762	0.602	7.17395e-06
Endothelial	Psme2	1.15667e-08	0.697352	0.3	0.139	8.08512e-06
Endothelial	Cbx1	1.23782e-08	0.690217	0.296	0.148	8.65237e-06
Endothelial	Magoh	1.80576e-08	0.885969	0.247	0.114	1.26223e-05
Endothelial	Rps18	1.93227e-08	0.621843	0.614	0.43	1.35066e-05
Endothelial	Rpl37a	1.99889e-08	0.565218	0.587	0.405	1.39723e-05
Endothelial	Adipor1	2.24245e-08	0.680217	0.35	0.191	1.56748e-05
Endothelial	Capn2	2.56023e-08	0.742817	0.229	0.096	1.7896e-05
Endothelial	Tspan5	2.58867e-08	0.773034	0.327	0.174	1.80948e-05
Endothelial	Apbb2	2.83186e-08	0.656507	0.202	0.074	1.97947e-05
Endothelial	Hnrnpa3	2.84726e-08	0.680493	0.444	0.279	1.99024e-05
Endothelial	Tram1	3.09687e-08	0.628797	0.233	0.094	2.16471e-05
Endothelial	Sat1	3.21799e-08	0.475056	0.368	0.196	2.24938e-05
Endothelial	Mprip	3.66288e-08	0.88621	0.238	0.111	2.56035e-05
Endothelial	Pdcl3	4.03092e-08	0.891911	0.215	0.089	2.81761e-05
Endothelial	Ubxn2a	4.72656e-08	0.884693	0.242	0.105	3.30386e-05
Endothelial	Rps27a	5.64215e-08	0.368834	0.812	0.676	3.94386e-05
Endothelial	H2afv	5.83466e-08	0.400608	0.309	0.173	4.07842e-05
Endothelial	Ier5	5.83733e-08	0.512321	0.229	0.097	4.08029e-05
Endothelial	Rps3	6.26843e-08	0.448265	0.78	0.653	4.38163e-05
Endothelial	Rpl10	6.66587e-08	0.404308	0.673	0.507	4.65944e-05
Endothelial	Sdcbp	7.58359e-08	0.89489	0.381	0.24	5.30093e-05
Endothelial	Serf2	7.58771e-08	0.593278	0.413	0.261	5.30381e-05
Endothelial	Rpl35	7.75463e-08	0.447624	0.457	0.332	5.42049e-05
Endothelial	Usp25	9.3332e-08	0.859449	0.202	0.083	6.52391e-05
Endothelial	Dram2	9.49059e-08	0.723583	0.22	0.094	6.63392e-05
Endothelial	Gucy1b3	1.0921e-07	1.09523	0.22	0.115	7.63378e-05
Endothelial	Arhgdia	1.59967e-07	0.522976	0.3	0.171	0.000111817
Endothelial	Rps15	1.86312e-07	0.452033	0.744	0.61	0.000130232
Endothelial	Vps36	2.13781e-07	0.692043	0.229	0.099	0.000149433
Endothelial	Ralbp1	2.17686e-07	0.7505	0.314	0.196	0.000152163
Endothelial	Dusp11	2.17789e-07	0.734237	0.265	0.116	0.000152235
Endothelial	Rpl5	2.31697e-07	0.545766	0.547	0.376	0.000161956
Endothelial	Rdx	2.69481e-07	0.498076	0.422	0.252	0.000188368
Endothelial	Snrpb	3.08411e-07	0.541166	0.39	0.24	0.00021558
Endothelial	Rps9	3.21229e-07	0.389445	0.767	0.655	0.000224539
Endothelial	Rpl9	3.40529e-07	0.331384	0.749	0.619	0.00023803
Endothelial	Rpl37	3.87453e-07	0.557011	0.65	0.52	0.00027083
Endothelial	Fam13c	3.89262e-07	0.631806	0.287	0.149	0.000272094
Endothelial	Cpne3	4.19035e-07	0.592561	0.233	0.102	0.000292905
Endothelial	Ifi27	4.33822e-07	0.665243	0.359	0.207	0.000303242
Endothelial	Rplp0	4.67703e-07	0.347454	0.673	0.503	0.000326924
Endothelial	Clip1	4.80351e-07	0.628303	0.269	0.132	0.000335765
Endothelial	Akr1a1	5.11437e-07	0.61173	0.525	0.374	0.000357495
Endothelial	Fam76a	5.93507e-07	0.522694	0.22	0.107	0.000414861
Endothelial	Rpl36a	7.15032e-07	0.593951	0.493	0.361	0.000499807
Endothelial	Sod1	7.58752e-07	0.565625	0.534	0.37	0.000530368
Endothelial	Dynll1	8.42156e-07	0.417902	0.632	0.443	0.000588667
Endothelial	Tob1	8.51163e-07	0.463271	0.3	0.158	0.000594963
Endothelial	Slc50a1	8.7312e-07	0.689327	0.238	0.108	0.000610311
Endothelial	Sugt1	8.77853e-07	0.687823	0.26	0.156	0.000613619
Endothelial	Smim11	9.2288e-07	0.5074	0.215	0.117	0.000645093
Endothelial	Rock1	9.59153e-07	0.860211	0.256	0.117	0.000670448
Endothelial	Ccdc12	9.92657e-07	0.575745	0.238	0.107	0.000693867
Endothelial	Bcl2l1	1.01846e-06	0.592969	0.206	0.088	0.000711906
Endothelial	Wls	1.12417e-06	0.632674	0.251	0.114	0.000785796
Endothelial	Yy1	1.20935e-06	0.638451	0.211	0.097	0.000845339
Endothelial	Syf2	1.23184e-06	0.442251	0.336	0.191	0.000861056
Endothelial	Psmb10	1.33978e-06	0.834716	0.215	0.105	0.000936505
Endothelial	P4hb	1.53024e-06	0.267206	0.3	0.195	0.00106964
Endothelial	Rps21	1.60842e-06	0.520812	0.691	0.571	0.00112429
Endothelial	Nfic	1.92361e-06	0.802561	0.22	0.102	0.0013446
Endothelial	Smpdl3a	2.79482e-06	0.648082	0.206	0.088	0.00195358
Endothelial	Rpl35a	3.285e-06	0.549377	0.543	0.385	0.00229621
Endothelial	Tacc1	3.29288e-06	0.498165	0.274	0.145	0.00230172
Endothelial	Ivns1abp	3.30817e-06	0.917602	0.229	0.124	0.00231241
Endothelial	Elovl7	3.87167e-06	0.594093	0.229	0.103	0.00270629
Endothelial	Lman1	4.1651e-06	0.762058	0.224	0.107	0.00291141
Endothelial	Rps4y2	4.54901e-06	0.815052	0.224	0.109	0.00317976
Endothelial	Hnrnpm	4.61912e-06	0.612234	0.359	0.213	0.00322876
Endothelial	1810037I17Rik	5.11671e-06	0.40142	0.511	0.353	0.00357658
Endothelial	Fus	5.57933e-06	0.607527	0.466	0.332	0.00389995
Endothelial	Srsf5	5.62921e-06	0.438298	0.507	0.353	0.00393482
Endothelial	Dnajc8	6.63222e-06	0.69782	0.368	0.242	0.00463592
Endothelial	Pitpna	1.00997e-05	0.628096	0.256	0.147	0.00705969
Endothelial	Arhgef12	1.01354e-05	0.563554	0.242	0.125	0.00708462
Endothelial	Sptssa	1.27654e-05	0.639992	0.283	0.151	0.00892305
Endothelial	Rps7	1.34021e-05	0.381074	0.65	0.523	0.00936809
Endothelial	Sppl2a	1.4115e-05	0.613992	0.238	0.12	0.0098664
Endothelial	Pim3	1.57174e-05	0.386946	0.22	0.107	0.0109864
Endothelial	Tprgl	1.66112e-05	0.394786	0.269	0.163	0.0116112
Endothelial	Prkcdbp	1.75991e-05	0.486535	0.242	0.134	0.0123018
Endothelial	Rps11	1.83836e-05	0.332729	0.641	0.498	0.0128501
Endothelial	Faim	1.94907e-05	0.404778	0.247	0.138	0.013624
Endothelial	Rpl29	2.4984e-05	0.616882	0.381	0.259	0.0174638
Endothelial	Bod1l	2.5176e-05	0.365417	0.206	0.147	0.017598
Endothelial	Rps24	2.71509e-05	0.415438	0.7	0.569	0.0189784
Endothelial	Klf7	2.98756e-05	0.586082	0.215	0.101	0.0208831
Endothelial	Ddx5	3.80045e-05	0.279427	0.753	0.627	0.0265651
Endothelial	Paqr7	3.88118e-05	0.419228	0.202	0.096	0.0271294
Endothelial	Cetn2	3.99493e-05	0.743717	0.206	0.102	0.0279245
Endothelial	Rps10	4.35323e-05	0.406119	0.583	0.442	0.030429
Endothelial	Kmt2e	5.27592e-05	0.694981	0.332	0.204	0.0368787
Endothelial	Rbm8a	5.46557e-05	0.342576	0.291	0.19	0.0382044
Endothelial	Rpl23a	6.17538e-05	0.296128	0.578	0.431	0.0431659
Endothelial	Pik3ip1	6.177e-05	0.527349	0.224	0.114	0.0431772
Endothelial	Cox7a2l	6.25434e-05	0.638268	0.35	0.249	0.0437178
Ependymal	Calml4	5.57192e-47	3.96334	0.95	0.002	7.4998e-44
Ependymal	Ak7	1.04201e-39	4.04815	0.9	0.003	1.40255e-36
Ependymal	Ccdc153	1.01001e-38	5.06389	0.8	0.001	1.35947e-35
Ependymal	1110017D15Rik	1.53438e-38	3.90206	0.9	0.003	2.06527e-35
Ependymal	Dynlrb2	2.9522e-38	3.97733	0.9	0.004	3.97366e-35
Ependymal	1500015O10Rik	6.74218e-37	4.43999	0.95	0.009	9.07498e-34
Ependymal	Tmem212	1.3993e-36	4.83494	0.8	0.003	1.88346e-33
Ependymal	Fam216b	4.30249e-35	2.68068	0.75	0	5.79115e-32
Ependymal	Ttr	5.83556e-35	8.04251	0.35	0.057	7.85466e-32
Ependymal	Hdc	8.49195e-35	2.80996	0.75	0.001	1.14302e-31
Ependymal	1700009P17Rik	1.84328e-33	3.53728	0.8	0.004	2.48105e-30
Ependymal	1700012B09Rik	1.06551e-31	2.91159	0.7	0.001	1.43418e-28
Ependymal	Lrrc23	1.42147e-31	2.44906	0.75	0.002	1.9133e-28
Ependymal	Mlf1	2.84784e-31	3.11175	0.85	0.006	3.83319e-28
Ependymal	Rarres2	3.90693e-30	4.62771	0.8	0.048	5.25873e-27
Ependymal	Col8a2	6.53628e-30	2.0332	0.65	0.001	8.79783e-27
Ependymal	Dnali1	9.02688e-30	2.02173	0.6	0.001	1.21502e-26
Ependymal	Rsph1	9.21232e-30	3.51474	0.8	0.009	1.23998e-26
Ependymal	Iqcg	9.78878e-30	2.44293	0.8	0.005	1.31757e-26
Ependymal	Lbp	1.88282e-29	2.77354	0.75	0.003	2.53428e-26
Ependymal	1700094D03Rik	3.05665e-29	3.75205	0.8	0.011	4.11425e-26
Ependymal	Odf3b	6.42959e-29	2.9291	0.8	0.006	8.65423e-26
Ependymal	Pifo	1.36996e-28	2.31551	0.65	0.001	1.84396e-25
Ependymal	Spef2	1.99795e-28	2.92201	0.8	0.007	2.68924e-25
Ependymal	Crygn	5.37587e-28	3.41208	0.7	0.003	7.23593e-25
Ependymal	Tctex1d4	2.08514e-27	2.22476	0.6	0.001	2.8066e-24
Ependymal	Sntn	2.33309e-27	2.75199	0.6	0	3.14034e-24
Ependymal	Folr1	3.28265e-27	2.50006	0.65	0.001	4.41844e-24
Ependymal	Fam183b	3.56296e-27	3.54879	0.75	0.019	4.79574e-24
Ependymal	Iqca	9.39907e-27	2.57227	0.65	0.001	1.26511e-23
Ependymal	Mia	1.79906e-26	2.92684	0.75	0.01	2.42153e-23
Ependymal	3300002A11Rik	1.87666e-26	2.48983	0.55	0.001	2.52598e-23
Ependymal	Dnah6	1.55643e-25	2.39666	0.6	0.002	2.09496e-22
Ependymal	Tekt1	1.73757e-25	2.79444	0.7	0.008	2.33877e-22
Ependymal	Gm216	2.68645e-25	1.8883	0.65	0.003	3.61597e-22
Ependymal	1700026D08Rik	7.74621e-25	1.86244	0.6	0.002	1.04264e-21
Ependymal	Spag16	3.65894e-24	2.39992	0.6	0.001	4.92493e-21
Ependymal	Spa17	8.46285e-24	3.00645	0.8	0.016	1.1391e-20
Ependymal	1700016K19Rik	1.08e-23	2.37669	0.65	0.004	1.45368e-20
Ependymal	Tmem107	1.57601e-23	2.96872	0.9	0.038	2.1213e-20
Ependymal	Stoml3	1.95161e-23	2.47549	0.5	0	2.62687e-20
Ependymal	Maats1	2.71781e-23	1.88688	0.55	0.001	3.65818e-20
Ependymal	Ccdc135	7.40282e-23	1.57211	0.55	0.002	9.96419e-20
Ependymal	Gm10714	8.25692e-23	2.28116	0.5	0.001	1.11138e-19
Ependymal	1700024G13Rik	1.20982e-22	2.34513	0.5	0.001	1.62842e-19
Ependymal	Meig1	1.29927e-22	2.32732	0.75	0.013	1.74881e-19
Ependymal	1700003M02Rik	1.54166e-22	2.08626	0.55	0.001	2.07508e-19
Ependymal	Ccdc108	2.42084e-22	2.01353	0.55	0.001	3.25845e-19
Ependymal	Rsph4a	3.43968e-22	2.34935	0.65	0.006	4.62981e-19
Ependymal	Krt18	3.62787e-22	2.1304	0.5	0	4.88311e-19
Ependymal	1700007K13Rik	3.96722e-22	2.32535	0.65	0.005	5.33987e-19
Ependymal	Enkur	4.55968e-22	2.85887	0.65	0.006	6.13732e-19
Ependymal	Car9	5.94491e-22	2.23846	0.5	0	8.00185e-19
Ependymal	Ttc25	9.34581e-22	1.90274	0.6	0.004	1.25795e-18
Ependymal	Ccdc146	9.98721e-22	2.22084	0.55	0.002	1.34428e-18
Ependymal	Cpn1	1.06445e-21	2.05397	0.4	0.001	1.43274e-18
Ependymal	Pih1d2	1.15517e-21	2.38218	0.6	0.004	1.55486e-18
Ependymal	Sncg	2.58909e-21	2.70342	0.65	0.007	3.48491e-18
Ependymal	Gm973	2.61623e-21	2.6827	0.75	0.016	3.52145e-18
Ependymal	Lrrc48	5.0793e-21	2.35969	0.65	0.008	6.83674e-18
Ependymal	1700026L06Rik	5.21916e-21	1.38755	0.5	0.001	7.02499e-18
Ependymal	Wdr96	6.75217e-21	2.13154	0.6	0.004	9.08842e-18
Ependymal	1700028P14Rik	2.21138e-20	1.94769	0.6	0.005	2.97651e-17
Ependymal	Akap14	2.2687e-20	1.88511	0.45	0.001	3.05367e-17
Ependymal	Dnaic2	3.41645e-20	1.77755	0.55	0.003	4.59854e-17
Ependymal	1700007G11Rik	6.60169e-20	2.34028	0.45	0.001	8.88588e-17
Ependymal	Ppp1r32	7.33388e-20	2.22379	0.45	0.001	9.87141e-17
Ependymal	Ccdc113	8.15084e-20	2.57695	0.55	0.004	1.0971e-16
Ependymal	Ccdc19	9.12332e-20	2.62673	0.6	0.006	1.228e-16
Ependymal	Morn5	9.20643e-20	1.62428	0.5	0.002	1.23919e-16
Ependymal	4833427G06Rik	1.67615e-19	1.79969	0.5	0.001	2.25609e-16
Ependymal	Armc4	1.89926e-19	1.04555	0.45	0	2.5564e-16
Ependymal	Lrrc46	2.72694e-19	2.00791	0.5	0.002	3.67047e-16
Ependymal	Foxj1	3.00707e-19	2.47864	0.7	0.015	4.04751e-16
Ependymal	Armc3	3.06744e-19	1.71589	0.55	0.004	4.12878e-16
Ependymal	Wdr66	3.7978e-19	1.61889	0.55	0.004	5.11184e-16
Ependymal	Lrrc71	6.67362e-19	1.39607	0.45	0.001	8.9827e-16
Ependymal	Cd24a	8.28504e-19	3.28697	0.65	0.016	1.11517e-15
Ependymal	Ak9	1.66979e-18	1.19092	0.4	0	2.24754e-15
Ependymal	Ccdc33	1.66979e-18	1.64309	0.4	0	2.24754e-15
Ependymal	Gm14964	2.03171e-18	2.25927	0.7	0.02	2.73468e-15
Ependymal	Spag17	2.3847e-18	1.93529	0.45	0.001	3.20981e-15
Ependymal	Cdhr3	3.65498e-18	2.15819	0.5	0.003	4.91961e-15
Ependymal	Wwc1	4.05159e-18	1.56654	0.8	0.047	5.45345e-15
Ependymal	Dbi	4.25318e-18	2.78116	1	0.626	5.72479e-15
Ependymal	Wdr78	4.52894e-18	2.06219	0.6	0.009	6.09596e-15
Ependymal	2410004P03Rik	6.47707e-18	1.43501	0.5	0.003	8.71813e-15
Ependymal	Ppp1r36	7.01552e-18	2.1524	0.5	0.003	9.4429e-15
Ependymal	Nek5	8.78341e-18	1.44544	0.45	0.001	1.18225e-14
Ependymal	Gm11992	9.46575e-18	1.77407	0.5	0.003	1.27409e-14
Ependymal	Wdr63	1.42703e-17	1.28906	0.4	0.001	1.92078e-14
Ependymal	Mapk15	1.65729e-17	1.88375	0.45	0.001	2.23071e-14
Ependymal	Tm4sf1	2.12514e-17	1.97102	0.85	0.055	2.86043e-14
Ependymal	Spef1	2.49371e-17	1.16865	0.55	0.009	3.35654e-14
Ependymal	1700001C02Rik	2.78724e-17	2.12249	0.4	0	3.75163e-14
Ependymal	Efcab10	2.9161e-17	1.2065	0.55	0.01	3.92507e-14
Ependymal	1700088E04Rik	3.11556e-17	2.14792	0.6	0.01	4.19355e-14
Ependymal	Ezr	4.4998e-17	1.83325	1	0.138	6.05673e-14
Ependymal	Mns1	5.52336e-17	2.46864	0.6	0.011	7.43444e-14
Ependymal	Iqcd	8.2667e-17	1.16443	0.45	0.002	1.1127e-13
Ependymal	Ccdc173	1.14209e-16	1.81855	0.6	0.013	1.53725e-13
Ependymal	1700040L02Rik	1.71609e-16	1.19059	0.45	0.002	2.30986e-13
Ependymal	Elof1	1.79545e-16	2.26255	0.9	0.092	2.41667e-13
Ependymal	Ascc1	1.84367e-16	2.9476	0.7	0.033	2.48158e-13
Ependymal	4930451C15Rik	2.07473e-16	2.54977	0.4	0.001	2.79259e-13
Ependymal	Cdhr4	2.30206e-16	2.00084	0.4	0.001	3.09857e-13
Ependymal	Eno4	2.52346e-16	1.8531	0.45	0.002	3.39657e-13
Ependymal	Spag6	3.54918e-16	1.29796	0.5	0.006	4.77719e-13
Ependymal	Gm16119	3.78932e-16	1.23043	0.35	0	5.10042e-13
Ependymal	2310007L24Rik	4.25131e-16	1.65432	0.35	0	5.72227e-13
Ependymal	Krt8	4.25131e-16	1.12369	0.35	0	5.72227e-13
Ependymal	Ttll6	4.25131e-16	0.871919	0.35	0	5.72227e-13
Ependymal	Smim5	5.13588e-16	1.7343	0.45	0.002	6.9129e-13
Ependymal	Pcp4l1	7.34905e-16	2.68992	0.85	0.075	9.89183e-13
Ependymal	Myb	7.64583e-16	1.48674	0.4	0.001	1.02913e-12
Ependymal	Lrrc36	9.79356e-16	1.37378	0.35	0.001	1.31821e-12
Ependymal	Mgst1	1.03645e-15	2.0704	0.8	0.062	1.39506e-12
Ependymal	Msx1	1.15606e-15	2.25492	0.6	0.014	1.55606e-12
Ependymal	Ccdc162	1.22597e-15	1.56383	0.4	0.001	1.65015e-12
Ependymal	Slc39a4	1.73984e-15	1.87106	0.35	0.001	2.34182e-12
Ependymal	Wdr52	2.33062e-15	2.0632	0.5	0.006	3.13701e-12
Ependymal	Tcea3	2.69422e-15	0.782813	0.4	0.004	3.62642e-12
Ependymal	Mycbpap	2.98778e-15	1.30584	0.4	0.001	4.02155e-12
Ependymal	Ak8	3.35249e-15	1.55254	0.4	0.001	4.51245e-12
Ependymal	Zmynd10	3.46156e-15	1.17447	0.45	0.004	4.65925e-12
Ependymal	Aebp1	3.49389e-15	1.9959	0.6	0.018	4.70277e-12
Ependymal	Rsph10b	3.75097e-15	1.65181	0.45	0.004	5.0488e-12
Ependymal	Gm16006	4.32623e-15	1.51966	0.4	0.002	5.82311e-12
Ependymal	Gsta4	4.65387e-15	1.84532	0.9	0.099	6.2641e-12
Ependymal	4932443I19Rik	5.95566e-15	1.85199	0.45	0.004	8.01631e-12
Ependymal	Krt15	6.27032e-15	1.80311	0.35	0	8.43985e-12
Ependymal	Dmkn	6.50344e-15	1.32866	0.35	0	8.75364e-12
Ependymal	Rassf9	7.17153e-15	0.948313	0.4	0.006	9.65288e-12
Ependymal	Dsg2	7.39259e-15	1.92795	0.45	0.004	9.95043e-12
Ependymal	Pltp	8.13584e-15	2.0428	0.8	0.074	1.09508e-11
Ependymal	Lrrc1	9.75428e-15	0.482864	0.45	0.021	1.31293e-11
Ependymal	Tctn2	1.01159e-14	1.32268	0.6	0.022	1.36161e-11
Ependymal	Mdh1b	1.17943e-14	1.2466	0.4	0.002	1.58751e-11
Ependymal	Cdk5rap2	1.20167e-14	1.05901	0.6	0.038	1.61745e-11
Ependymal	Nme5	1.27138e-14	1.93621	0.65	0.026	1.71127e-11
Ependymal	Chchd10	1.29699e-14	1.82017	1	0.37	1.74575e-11
Ependymal	Dnaja4	1.52138e-14	1.65613	0.65	0.028	2.04778e-11
Ependymal	Wdr16	1.53925e-14	1.69378	0.4	0.002	2.07183e-11
Ependymal	Rnf138rt1	1.81456e-14	1.17988	0.4	0.003	2.44239e-11
Ependymal	Ccdc34	2.00041e-14	2.28317	0.9	0.119	2.69256e-11
Ependymal	Vwa3a	2.08758e-14	1.01127	0.4	0.004	2.80988e-11
Ependymal	Gm872	2.28544e-14	1.73654	0.45	0.004	3.07621e-11
Ependymal	Fam166b	2.49439e-14	1.90217	0.35	0.001	3.35745e-11
Ependymal	Ift43	2.97997e-14	1.62513	0.75	0.061	4.01105e-11
Ependymal	Dnah11	3.06194e-14	1.52551	0.35	0.001	4.12137e-11
Ependymal	Mak	3.08451e-14	2.20075	0.4	0.002	4.15175e-11
Ependymal	Ccdc37	3.10495e-14	1.87375	0.55	0.014	4.17926e-11
Ependymal	Got1l1	3.13596e-14	1.81279	0.35	0.001	4.221e-11
Ependymal	Stk33	3.4016e-14	2.17968	0.45	0.004	4.57855e-11
Ependymal	Prelp	3.63804e-14	1.84241	0.6	0.022	4.89681e-11
Ependymal	Hrasls	3.768e-14	1.48037	0.55	0.017	5.07173e-11
Ependymal	Id4	4.609e-14	1.72497	0.85	0.092	6.20371e-11
Ependymal	Efcab1	6.83506e-14	1.86285	0.55	0.014	9.19999e-11
Ependymal	Dnah7b	7.43489e-14	1.18543	0.4	0.003	1.00074e-10
Ependymal	Dnah9	7.45371e-14	1.909	0.5	0.009	1.00327e-10
Ependymal	Lrrc18	8.14178e-14	1.38927	0.4	0.002	1.09588e-10
Ependymal	Ccdc121	8.47299e-14	1.8161	0.35	0.001	1.14046e-10
Ependymal	Lca5	9.50037e-14	1.63163	0.55	0.02	1.27875e-10
Ependymal	Wdr65	9.92838e-14	0.517793	0.3	0	1.33636e-10
Ependymal	Gm17384	9.92838e-14	1.47556	0.3	0	1.33636e-10
Ependymal	1600029I14Rik	9.92838e-14	1.25942	0.3	0	1.33636e-10
Ependymal	Cetn4	9.95242e-14	2.14007	0.6	0.023	1.3396e-10
Ependymal	Ttc18	1.31006e-13	1.04362	0.35	0.002	1.76334e-10
Ependymal	Ucma	1.31524e-13	2.0869	0.45	0.005	1.77032e-10
Ependymal	Slc13a4	1.60547e-13	0.826991	0.35	0.004	2.16096e-10
Ependymal	Dnah12	1.62257e-13	1.15208	0.35	0.001	2.18398e-10
Ependymal	E230008N13Rik	2.04782e-13	1.40499	0.35	0.001	2.75637e-10
Ependymal	Cep290	2.45809e-13	1.94534	0.65	0.035	3.3086e-10
Ependymal	Prrg4	2.7333e-13	0.923439	0.35	0.001	3.67903e-10
Ependymal	Efcab2	3.0334e-13	1.59791	0.55	0.022	4.08296e-10
Ependymal	Rgs22	3.21569e-13	1.7008	0.3	0.001	4.32832e-10
Ependymal	Crb2	3.3588e-13	0.719385	0.35	0.002	4.52095e-10
Ependymal	A330021E22Rik	3.40271e-13	1.80341	0.5	0.011	4.58004e-10
Ependymal	Iqck	3.95152e-13	1.46588	0.45	0.007	5.31875e-10
Ependymal	6820408C15Rik	5.14553e-13	1.77759	0.45	0.007	6.92588e-10
Ependymal	Adgb	5.63921e-13	1.29024	0.35	0.001	7.59038e-10
Ependymal	Kif9	5.85048e-13	1.46226	0.4	0.004	7.87474e-10
Ependymal	Ccdc60	6.03486e-13	0.847392	0.35	0.001	8.12292e-10
Ependymal	Ttc21a	6.28278e-13	1.46855	0.35	0.002	8.45662e-10
Ependymal	Nnat	7.09205e-13	2.50998	0.75	0.19	9.5459e-10
Ependymal	Serpinh1	7.42946e-13	1.24422	0.65	0.062	1.00001e-09
Ependymal	Ccdc114	8.13044e-13	1.06378	0.4	0.007	1.09436e-09
Ependymal	Clic6	8.50285e-13	2.13418	0.35	0.001	1.14448e-09
Ependymal	Spag8	9.05906e-13	1.59962	0.35	0.001	1.21935e-09
Ependymal	BC051019	9.16882e-13	2.48649	0.35	0.002	1.23412e-09
Ependymal	Fgf18	9.63902e-13	1.36655	0.35	0.003	1.29741e-09
Ependymal	Daw1	1.04646e-12	1.18247	0.3	0	1.40853e-09
Ependymal	Capsl	1.26286e-12	1.76339	0.4	0.004	1.69982e-09
Ependymal	Gm11721	1.31183e-12	1.47174	0.3	0	1.76572e-09
Ependymal	Lrrc51	1.33327e-12	2.20481	0.5	0.014	1.79458e-09
Ependymal	Ctsh	1.62948e-12	0.652019	0.45	0.059	2.19328e-09
Ependymal	Dnaic1	1.72996e-12	1.04278	0.4	0.007	2.32852e-09
Ependymal	Ift88	1.76158e-12	1.61401	0.6	0.031	2.37108e-09
Ependymal	Ttc30b	1.90827e-12	1.39858	0.55	0.026	2.56853e-09
Ependymal	Dydc2	1.97827e-12	0.998311	0.35	0.002	2.66275e-09
Ependymal	Kif27	2.00651e-12	1.37013	0.4	0.004	2.70076e-09
Ependymal	Iqub	2.0461e-12	1.21987	0.4	0.005	2.75405e-09
Ependymal	Gpx8	2.08685e-12	1.56643	0.6	0.034	2.8089e-09
Ependymal	Drc1	2.10665e-12	1.55764	0.5	0.014	2.83555e-09
Ependymal	Slc38a3	2.32739e-12	0.422495	0.6	0.083	3.13267e-09
Ependymal	Crip1	2.36511e-12	0.790668	0.65	0.052	3.18344e-09
Ependymal	Lrrc43	2.37754e-12	0.918132	0.3	0	3.20017e-09
Ependymal	Ubxn11	2.43095e-12	1.068	0.45	0.011	3.27205e-09
Ependymal	Hipk1	2.56147e-12	2.49104	0.65	0.044	3.44773e-09
Ependymal	Spata24	2.60599e-12	1.90757	0.55	0.024	3.50766e-09
Ependymal	Plxnb2	2.74331e-12	0.609944	0.45	0.025	3.6925e-09
Ependymal	Gm5918	2.78584e-12	1.60381	0.55	0.024	3.74973e-09
Ependymal	Gm867	3.06513e-12	1.19506	0.3	0.001	4.12566e-09
Ependymal	Gm20501	3.10181e-12	1.23272	0.4	0.005	4.17504e-09
Ependymal	Ccdc170	3.59111e-12	0.949556	0.3	0.001	4.83363e-09
Ependymal	1110004E09Rik	3.75916e-12	1.6423	0.85	0.128	5.05983e-09
Ependymal	Ddr1	3.82109e-12	1.14389	0.7	0.082	5.14318e-09
Ependymal	Tbcel	3.93352e-12	1.45049	0.7	0.064	5.29452e-09
Ependymal	Otx2	4.51139e-12	2.21134	0.35	0.002	6.07233e-09
Ependymal	Lgals3	4.65867e-12	1.80983	0.4	0.005	6.27058e-09
Ependymal	1700003E16Rik	4.75884e-12	1.85178	0.5	0.016	6.4054e-09
Ependymal	Clu	4.8148e-12	0.639711	1	0.438	6.48072e-09
Ependymal	Cd55	5.3463e-12	1.7004	0.45	0.009	7.19612e-09
Ependymal	Fam179a	5.69809e-12	1.42926	0.35	0.002	7.66963e-09
Ependymal	Spint2	6.55074e-12	2.48901	0.55	0.025	8.81729e-09
Ependymal	C3	7.22284e-12	1.03744	0.25	0.001	9.72194e-09
Ependymal	Tsga10	7.68516e-12	0.992802	0.5	0.024	1.03442e-08
Ependymal	Bicc1	8.14047e-12	0.860395	0.4	0.012	1.09571e-08
Ependymal	2610015P09Rik	8.69748e-12	1.1597	0.5	0.027	1.17068e-08
Ependymal	Efhc1	8.75694e-12	0.820617	0.3	0.001	1.17868e-08
Ependymal	Dnajc15	1.14307e-11	1.17619	0.75	0.09	1.53857e-08
Ependymal	Hsp90aa1	1.19045e-11	1.65619	1	0.664	1.60235e-08
Ependymal	Bphl	1.27348e-11	1.95453	0.75	0.081	1.7141e-08
Ependymal	Serpinb1b	1.28767e-11	0.666967	0.3	0.002	1.7332e-08
Ependymal	F5	1.28942e-11	1.83511	0.3	0.001	1.73557e-08
Ependymal	Dcdc2a	1.30147e-11	0.987131	0.45	0.018	1.75178e-08
Ependymal	Chic2	1.34548e-11	0.316592	0.5	0.052	1.81102e-08
Ependymal	Kif6	1.3713e-11	0.858334	0.4	0.01	1.84577e-08
Ependymal	Cdkl4	1.64222e-11	1.38252	0.5	0.019	2.21043e-08
Ependymal	Antxr1	1.712e-11	1.38255	0.45	0.013	2.30436e-08
Ependymal	Wdr60	1.73289e-11	1.10044	0.6	0.046	2.33247e-08
Ependymal	Oplah	1.83833e-11	0.651635	0.45	0.027	2.47439e-08
Ependymal	Sox9	2.04252e-11	1.52626	0.85	0.133	2.74923e-08
Ependymal	Mr1	2.10306e-11	0.845064	0.35	0.009	2.83071e-08
Ependymal	Musk	2.13113e-11	1.01838	0.25	0	2.8685e-08
Ependymal	2900093L17Rik	2.13113e-11	0.980787	0.25	0	2.8685e-08
Ependymal	Uox	2.13113e-11	1.30459	0.25	0	2.8685e-08
Ependymal	Ccdc11	2.24795e-11	0.873801	0.3	0.001	3.02574e-08
Ependymal	Oard1	2.26477e-11	1.51727	0.6	0.048	3.04839e-08
Ependymal	St3gal6	2.37322e-11	1.02405	0.55	0.06	3.19435e-08
Ependymal	Wdr31	2.37875e-11	1.04886	0.4	0.008	3.2018e-08
Ependymal	Tppp3	2.77984e-11	1.61037	0.9	0.18	3.74166e-08
Ependymal	Riiad1	2.92302e-11	2.41932	0.5	0.022	3.93438e-08
Ependymal	Paqr5	3.35224e-11	0.742932	0.4	0.031	4.51211e-08
Ependymal	Vwa5b1	3.36128e-11	1.47324	0.35	0.003	4.52429e-08
Ependymal	Anxa5	3.39375e-11	2.20922	0.8	0.174	4.56799e-08
Ependymal	Ccdc41	3.53754e-11	1.45063	0.65	0.055	4.76152e-08
Ependymal	Gm17455	3.76318e-11	2.07934	0.3	0.001	5.06525e-08
Ependymal	Flna	3.79404e-11	1.33164	0.5	0.024	5.10677e-08
Ependymal	Tom1l1	3.9118e-11	0.493119	0.4	0.024	5.26528e-08
Ependymal	Rdh5	3.96456e-11	1.36329	0.4	0.01	5.3363e-08
Ependymal	Gm166	4.23474e-11	1.35356	0.45	0.013	5.69996e-08
Ependymal	Fhad1	4.27407e-11	1.83721	0.5	0.018	5.7529e-08
Ependymal	Sostdc1	4.43226e-11	3.00187	0.35	0.007	5.96582e-08
Ependymal	Csrp2	4.98773e-11	2.12097	0.6	0.039	6.71349e-08
Ependymal	Morn3	5.58483e-11	0.883452	0.25	0	7.51718e-08
Ependymal	1810058I24Rik	6.09962e-11	0.452184	0.7	0.131	8.21009e-08
Ependymal	Ifitm3	6.3208e-11	1.83981	0.75	0.109	8.5078e-08
Ependymal	Ccdc39	6.41114e-11	2.52994	0.6	0.042	8.62939e-08
Ependymal	Ccdc40	6.42362e-11	1.2628	0.3	0.001	8.6462e-08
Ependymal	Hist1h4i	6.9591e-11	0.737311	0.35	0.01	9.36695e-08
Ependymal	Arvcf	7.33366e-11	0.440709	0.4	0.022	9.87111e-08
Ependymal	Vim	7.78773e-11	2.01201	0.8	0.157	1.04823e-07
Ependymal	Armc2	7.85343e-11	1.14264	0.4	0.009	1.05707e-07
Ependymal	Dusp14	9.63535e-11	1.46666	0.6	0.045	1.29692e-07
Ependymal	Dnaaf3	9.892e-11	0.746626	0.3	0.002	1.33146e-07
Ependymal	Slc14a2	9.96113e-11	1.40172	0.3	0.001	1.34077e-07
Ependymal	Tmem108	1.0309e-10	1.36079	0.55	0.042	1.38759e-07
Ependymal	Kcnj13	1.05902e-10	2.65636	0.3	0.001	1.42544e-07
Ependymal	Nudt14	1.07934e-10	1.78178	0.55	0.03	1.45279e-07
Ependymal	Lrriq1	1.08674e-10	1.39708	0.35	0.004	1.46275e-07
Ependymal	Smim22	1.12849e-10	0.896728	0.25	0.001	1.51894e-07
Ependymal	Rtdr1	1.15766e-10	1.38963	0.3	0.001	1.55821e-07
Ependymal	Zic5	1.25191e-10	1.26068	0.4	0.012	1.68508e-07
Ependymal	Cachd1	1.2748e-10	0.9582	0.5	0.033	1.71587e-07
Ependymal	9330101J02Rik	1.33239e-10	1.23914	0.3	0.001	1.7934e-07
Ependymal	Tmem123	1.33598e-10	0.330665	0.45	0.061	1.79823e-07
Ependymal	Mpp1	1.44994e-10	0.726804	0.55	0.052	1.95162e-07
Ependymal	Nphp1	1.47804e-10	1.31862	0.55	0.037	1.98945e-07
Ependymal	Ccdc74a	1.82717e-10	1.99379	0.5	0.022	2.45937e-07
Ependymal	Chek2	1.87484e-10	1.62621	0.4	0.009	2.52354e-07
Ependymal	Nxn	1.93503e-10	0.800065	0.45	0.025	2.60455e-07
Ependymal	Intu	1.96372e-10	0.667754	0.35	0.011	2.64317e-07
Ependymal	Hydin	2.035e-10	1.14335	0.25	0	2.73911e-07
Ependymal	Cpne2	2.04411e-10	1.24958	0.55	0.039	2.75138e-07
Ependymal	Nudt4	2.05814e-10	2.01867	0.85	0.184	2.77026e-07
Ependymal	1700019G24Rik	2.16891e-10	1.63533	0.25	0.001	2.91936e-07
Ependymal	Naaa	2.25262e-10	0.964364	0.7	0.107	3.03203e-07
Ependymal	Gm14488	2.36489e-10	1.26371	0.25	0	3.18314e-07
Ependymal	Nudc	2.40661e-10	1.69559	0.9	0.224	3.2393e-07
Ependymal	Steap2	2.48682e-10	1.63308	0.4	0.009	3.34726e-07
Ependymal	Tctex1d1	2.56078e-10	2.02223	0.25	0	3.44681e-07
Ependymal	1700001L19Rik	2.7336e-10	1.99676	0.5	0.024	3.67943e-07
Ependymal	Lrguk	2.73825e-10	1.9294	0.25	0.001	3.68568e-07
Ependymal	Wdr19	2.7841e-10	0.874136	0.4	0.014	3.7474e-07
Ependymal	Enpp2	2.821e-10	3.21023	0.35	0.28	3.79706e-07
Ependymal	Syt10	2.89765e-10	1.95163	0.45	0.015	3.90024e-07
Ependymal	Rad50	3.00688e-10	0.579637	0.5	0.044	4.04726e-07
Ependymal	Fam47e	3.07313e-10	0.570223	0.25	0.001	4.13643e-07
Ependymal	A430018G15Rik	3.09756e-10	0.958119	0.35	0.007	4.16931e-07
Ependymal	Lrrc34	3.11771e-10	0.637966	0.25	0.001	4.19643e-07
Ependymal	1700013F07Rik	3.1838e-10	1.4483	0.25	0.001	4.2854e-07
Ependymal	Nme8	3.21914e-10	1.71805	0.25	0	4.33297e-07
Ependymal	Iqgap1	3.29067e-10	0.73949	0.55	0.065	4.42925e-07
Ependymal	Hspa2	3.5563e-10	1.81717	0.75	0.104	4.78678e-07
Ependymal	S100a11	3.93384e-10	1.06573	0.45	0.037	5.29494e-07
Ependymal	5330430P22Rik	4.21557e-10	0.488825	0.3	0.007	5.67416e-07
Ependymal	Itpkb	4.29697e-10	1.51048	0.5	0.027	5.78372e-07
Ependymal	Cuedc1	4.54558e-10	0.929339	0.45	0.047	6.11835e-07
Ependymal	Rgs12	4.66636e-10	0.905098	0.55	0.063	6.28092e-07
Ependymal	Mpdz	4.84576e-10	1.00267	0.6	0.067	6.52239e-07
Ependymal	Col5a3	6.44547e-10	0.833084	0.3	0.006	8.6756e-07
Ependymal	Fank1	6.67002e-10	1.42659	0.4	0.01	8.97784e-07
Ependymal	Mxra8	6.70103e-10	0.713311	0.35	0.013	9.01959e-07
Ependymal	Txnip	7.30635e-10	0.463867	0.45	0.049	9.83435e-07
Ependymal	Amotl1	7.57038e-10	0.284733	0.4	0.039	1.01897e-06
Ependymal	Atp1a1	7.60345e-10	0.912267	0.7	0.119	1.02342e-06
Ependymal	Gprc5c	7.91894e-10	0.559719	0.3	0.008	1.06589e-06
Ependymal	Rbp1	7.99691e-10	1.3983	0.65	0.072	1.07638e-06
Ependymal	Stmnd1	8.33833e-10	0.816446	0.25	0.001	1.12234e-06
Ependymal	Ppp1r1b	9.28165e-10	1.35046	0.5	0.036	1.24931e-06
Ependymal	Mycbp	1.00508e-09	1.44964	0.55	0.041	1.35283e-06
Ependymal	Atp11a	1.02956e-09	1.30223	0.5	0.038	1.38579e-06
Ependymal	Amotl2	1.05083e-09	1.0062	0.45	0.03	1.41442e-06
Ependymal	Gramd1c	1.24376e-09	0.477156	0.25	0.001	1.67411e-06
Ependymal	Synm	1.31592e-09	1.61135	0.6	0.061	1.77123e-06
Ependymal	Anxa2	1.39342e-09	1.17645	0.6	0.068	1.87555e-06
Ependymal	B9d1	1.42973e-09	1.32241	0.55	0.043	1.92441e-06
Ependymal	Pir	1.56526e-09	0.693742	0.4	0.024	2.10684e-06
Ependymal	Pvalb	1.60331e-09	2.51572	0.35	0.006	2.15805e-06
Ependymal	Dchs1	1.66997e-09	1.5822	0.35	0.007	2.24779e-06
Ependymal	Dusp18	1.67347e-09	1.05065	0.45	0.025	2.2525e-06
Ependymal	Slc22a4	1.76856e-09	0.324489	0.35	0.027	2.38048e-06
Ependymal	Tekt4	1.94924e-09	0.690838	0.25	0.002	2.62368e-06
Ependymal	Elmod2	1.95885e-09	0.528361	0.4	0.029	2.63662e-06
Ependymal	Psmc3ip	2.13642e-09	1.5006	0.4	0.012	2.87563e-06
Ependymal	Fam154b	2.44215e-09	1.97938	0.45	0.024	3.28713e-06
Ependymal	Creb3l1	2.47306e-09	0.438451	0.25	0.004	3.32874e-06
Ependymal	Zfp185	2.47642e-09	0.589823	0.25	0.002	3.33327e-06
Ependymal	Fam13a	2.59971e-09	1.58059	0.45	0.023	3.49921e-06
Ependymal	Avpi1	2.62268e-09	0.801828	0.55	0.063	3.53013e-06
Ependymal	Morn1	2.6604e-09	1.4186	0.35	0.007	3.5809e-06
Ependymal	Nrbp2	2.70653e-09	0.965047	0.55	0.057	3.64298e-06
Ependymal	5430403G16Rik	2.71302e-09	0.288534	0.25	0.006	3.65172e-06
Ependymal	Tagln2	2.7726e-09	0.461286	0.55	0.096	3.73193e-06
Ependymal	4930529M08Rik	2.84965e-09	0.848643	0.25	0.001	3.83563e-06
Ependymal	Ccdc151	2.89628e-09	0.482504	0.3	0.006	3.89839e-06
Ependymal	Gng5	2.94537e-09	0.610191	0.75	0.173	3.96446e-06
Ependymal	Efcab12	2.94763e-09	0.571753	0.3	0.005	3.96751e-06
Ependymal	Wdr35	3.1145e-09	0.65814	0.45	0.036	4.19212e-06
Ependymal	Ccdc96	3.18822e-09	1.29723	0.35	0.007	4.29134e-06
Ependymal	Fxyd1	3.21611e-09	0.749017	0.7	0.135	4.32888e-06
Ependymal	Gas6	3.23753e-09	1.80643	0.7	0.101	4.35772e-06
Ependymal	Ptprf	3.31071e-09	0.891107	0.5	0.043	4.45621e-06
Ependymal	0610009L18Rik	3.49053e-09	0.390129	0.4	0.032	4.69826e-06
Ependymal	Crocc	3.67904e-09	1.21051	0.35	0.012	4.95199e-06
Ependymal	Erich2	3.78732e-09	0.745738	0.25	0.001	5.09774e-06
Ependymal	Wfikkn2	3.99211e-09	1.41029	0.3	0.004	5.37337e-06
Ependymal	Srebf1	4.31609e-09	0.945883	0.55	0.083	5.80946e-06
Ependymal	Ankrd44	4.33387e-09	0.657828	0.3	0.011	5.83339e-06
Ependymal	Cyr61	4.34404e-09	1.02974	0.55	0.061	5.84708e-06
Ependymal	Rdh10	4.82651e-09	0.592803	0.4	0.028	6.49648e-06
Ependymal	Cep128	5.03134e-09	0.84175	0.3	0.008	6.77219e-06
Ependymal	Hey2	5.0423e-09	1.13514	0.3	0.006	6.78693e-06
Ependymal	Cyb5r3	5.08203e-09	0.902318	0.8	0.174	6.84042e-06
Ependymal	Fkbp9	5.33219e-09	0.312292	0.4	0.047	7.17712e-06
Ependymal	Cyb561	5.45735e-09	1.10346	0.5	0.039	7.34559e-06
Ependymal	Anxa4	5.91103e-09	0.441907	0.3	0.012	7.95625e-06
Ependymal	Dnah5	6.13244e-09	1.05202	0.25	0.002	8.25427e-06
Ependymal	Gstt1	6.21748e-09	1.13353	0.45	0.029	8.36873e-06
Ependymal	Creld2	6.58446e-09	1.09067	0.55	0.061	8.86268e-06
Ependymal	1700019L03Rik	6.93675e-09	1.26227	0.25	0.001	9.33687e-06
Ependymal	Cluap1	7.24347e-09	0.780033	0.55	0.064	9.74971e-06
Ependymal	Fam167a	7.81486e-09	1.44502	0.3	0.005	1.05188e-05
Ependymal	Odf2l	7.87011e-09	0.982379	0.45	0.031	1.05932e-05
Ependymal	Cetn2	7.96219e-09	1.32773	0.7	0.105	1.07171e-05
Ependymal	Cd109	7.96634e-09	1.01114	0.25	0.002	1.07227e-05
Ependymal	BC005624	8.82291e-09	0.505413	0.7	0.145	1.18756e-05
Ependymal	Adamts20	8.90222e-09	1.61516	0.35	0.009	1.19824e-05
Ependymal	Ivns1abp	9.16625e-09	0.881938	0.7	0.127	1.23378e-05
Ependymal	Dnajc3	9.42728e-09	1.83736	0.85	0.23	1.26891e-05
Ependymal	Ptrf	1.02389e-08	0.336337	0.4	0.043	1.37815e-05
Ependymal	Fkbp14	1.1756e-08	0.387175	0.35	0.022	1.58236e-05
Ependymal	Tmem216	1.18331e-08	1.32343	0.45	0.027	1.59273e-05
Ependymal	BC051142	1.18456e-08	0.399004	0.25	0.006	1.59442e-05
Ependymal	Acot1	1.20229e-08	1.37715	0.5	0.072	1.61829e-05
Ependymal	Dyx1c1	1.21958e-08	0.828837	0.25	0.004	1.64155e-05
Ependymal	2010015L04Rik	1.29219e-08	0.535679	0.3	0.01	1.73929e-05
Ependymal	Ctbp2	1.36189e-08	0.892379	0.45	0.043	1.8331e-05
Ependymal	Ccdc122	1.37781e-08	0.693513	0.3	0.01	1.85454e-05
Ependymal	Pbxip1	1.38047e-08	0.99137	0.65	0.109	1.85811e-05
Ependymal	Nfia	1.38937e-08	0.621579	0.6	0.121	1.87009e-05
Ependymal	Thg1l	1.41924e-08	0.487233	0.3	0.011	1.9103e-05
Ependymal	Fhl1	1.43729e-08	1.90754	0.6	0.068	1.93459e-05
Ependymal	Abhd14b	1.43777e-08	1.361	0.5	0.041	1.93524e-05
Ependymal	Ankrd66	1.44137e-08	1.18401	0.25	0.002	1.94008e-05
Ependymal	Ctnna1	1.44994e-08	0.775	0.75	0.166	1.95162e-05
Ependymal	Fam103a1	1.46084e-08	0.276468	0.55	0.114	1.96629e-05
Ependymal	Ngfrap1	1.52045e-08	0.485743	0.85	0.267	2.04653e-05
Ependymal	1700037C18Rik	1.67773e-08	0.993289	0.35	0.012	2.25823e-05
Ependymal	Ccdc181	1.67918e-08	0.308802	0.4	0.04	2.26018e-05
Ependymal	Znrd1as	1.69905e-08	0.698613	0.35	0.017	2.28692e-05
Ependymal	Scn7a	1.70451e-08	1.03136	0.25	0.003	2.29427e-05
Ependymal	Zic3	1.71283e-08	0.454122	0.3	0.018	2.30547e-05
Ependymal	Spata6	1.71459e-08	0.421242	0.3	0.015	2.30784e-05
Ependymal	Gm6563	1.73738e-08	0.42248	0.4	0.04	2.33852e-05
Ependymal	Slc16a11	1.76509e-08	0.322728	0.3	0.017	2.37581e-05
Ependymal	Ubxn10	2.18324e-08	0.739677	0.25	0.002	2.93864e-05
Ependymal	Rfx2	2.28573e-08	0.968626	0.25	0.002	3.0766e-05
Ependymal	Trim56	2.36695e-08	0.30615	0.3	0.021	3.18591e-05
Ependymal	Shank2	2.62996e-08	0.631003	0.4	0.03	3.53993e-05
Ependymal	Casc1	2.69343e-08	1.01808	0.25	0.002	3.62536e-05
Ependymal	Mettl7a1	2.77827e-08	0.627659	0.55	0.084	3.73956e-05
Ependymal	Mdm1	2.79529e-08	0.268252	0.25	0.009	3.76247e-05
Ependymal	Ttll3	2.99588e-08	1.46399	0.35	0.01	4.03246e-05
Ependymal	1700007L15Rik	3.04975e-08	1.18901	0.25	0.002	4.10496e-05
Ependymal	Anapc13	3.17859e-08	0.727252	0.7	0.146	4.27838e-05
Ependymal	Bbox1	3.25775e-08	1.443	0.3	0.005	4.38493e-05
Ependymal	Fbln7	3.55516e-08	1.84441	0.25	0.002	4.78524e-05
Ependymal	Sdc4	3.57292e-08	0.366224	0.75	0.207	4.80915e-05
Ependymal	Zic4	3.58075e-08	0.65967	0.3	0.014	4.81969e-05
Ependymal	Hmgn5	3.58226e-08	1.16928	0.65	0.101	4.82173e-05
Ependymal	Ccdc78	3.59173e-08	1.50662	0.25	0.002	4.83447e-05
Ependymal	Igfbp2	3.77776e-08	1.76377	0.55	0.063	5.08487e-05
Ependymal	Sh3pxd2b	3.89194e-08	0.474884	0.25	0.011	5.23855e-05
Ependymal	Sec24d	4.20164e-08	0.839241	0.35	0.017	5.6554e-05
Ependymal	Ift74	4.2018e-08	1.46759	0.65	0.094	5.65562e-05
Ependymal	Gns	4.21871e-08	0.548313	0.5	0.072	5.67839e-05
Ependymal	Smim1	4.222e-08	0.294817	0.35	0.039	5.68282e-05
Ependymal	Etfa	4.32119e-08	1.39895	0.8	0.178	5.81632e-05
Ependymal	Rreb1	4.41637e-08	0.416729	0.35	0.032	5.94444e-05
Ependymal	Rbks	4.46137e-08	0.530272	0.25	0.011	6.005e-05
Ependymal	Zfp703	4.50901e-08	0.903171	0.4	0.026	6.06913e-05
Ependymal	Slc2a12	4.52508e-08	1.32704	0.35	0.012	6.09076e-05
Ependymal	Mier1	4.53536e-08	0.417114	0.55	0.1	6.10459e-05
Ependymal	Pawr	4.54867e-08	0.53462	0.25	0.007	6.1225e-05
Ependymal	Gm1673	4.55403e-08	0.624216	0.7	0.162	6.12973e-05
Ependymal	Dync2h1	4.80524e-08	0.576131	0.4	0.036	6.46786e-05
Ependymal	Ccdc81	4.81212e-08	0.99582	0.25	0.002	6.47711e-05
Ependymal	Mut	5.07346e-08	0.623952	0.5	0.069	6.82887e-05
Ependymal	Otud1	5.10248e-08	1.31084	0.35	0.018	6.86793e-05
Ependymal	1110032A03Rik	5.31592e-08	1.31451	0.6	0.082	7.15523e-05
Ependymal	Pitpnc1	5.56898e-08	0.555109	0.55	0.103	7.49585e-05
Ependymal	Actn1	5.89463e-08	1.0408	0.5	0.052	7.93417e-05
Ependymal	Fam101b	5.96e-08	0.492095	0.4	0.04	8.02216e-05
Ependymal	Crip2	6.01629e-08	0.890485	0.8	0.196	8.09793e-05
Ependymal	Tbc1d32	6.24152e-08	0.554107	0.35	0.023	8.40108e-05
Ependymal	Lpcat2	6.25992e-08	0.355255	0.35	0.054	8.42585e-05
Ependymal	Apoe	6.81401e-08	0.311523	1	0.685	9.17166e-05
Ependymal	AK129341	6.89254e-08	1.83467	0.4	0.019	9.27736e-05
Ependymal	Plod2	7.4079e-08	1.44776	0.35	0.014	9.97103e-05
Ependymal	Tacc2	7.46532e-08	0.310938	0.5	0.08	0.000100483
Ependymal	Clec3b	7.82236e-08	1.5402	0.25	0.003	0.000105289
Ependymal	Lrrc61	9.74598e-08	0.698992	0.3	0.014	0.000131181
Ependymal	Igsf3	1.05891e-07	0.310616	0.3	0.02	0.000142529
Ependymal	Pros1	1.07319e-07	1.03127	0.45	0.051	0.000144451
Ependymal	Mro	1.09296e-07	1.43937	0.4	0.023	0.000147113
Ependymal	Sod1	1.17159e-07	1.23247	0.9	0.378	0.000157696
Ependymal	Cnn3	1.26e-07	1.13846	0.85	0.249	0.000169596
Ependymal	Srek1ip1	1.29159e-07	1.12688	0.55	0.071	0.000173848
Ependymal	Tctex1d2	1.29975e-07	0.900066	0.5	0.062	0.000174947
Ependymal	Cobll1	1.30196e-07	0.528783	0.35	0.035	0.000175244
Ependymal	Sox4	1.30319e-07	0.466567	0.45	0.06	0.000175409
Ependymal	Ptpn14	1.30889e-07	0.533145	0.25	0.007	0.000176177
Ependymal	Ankrd42	1.31045e-07	1.80485	0.35	0.014	0.000176386
Ependymal	Dync2li1	1.35096e-07	1.33004	0.5	0.047	0.000181839
Ependymal	Fat1	1.35224e-07	0.508028	0.3	0.018	0.000182011
Ependymal	Med13	1.37064e-07	0.423639	0.45	0.062	0.000184488
Ependymal	Arl4a	1.40895e-07	0.789487	0.65	0.121	0.000189644
Ependymal	Rnf32	1.41145e-07	0.765859	0.35	0.021	0.000189981
Ependymal	Mum1l1	1.44925e-07	1.18882	0.3	0.009	0.000195069
Ependymal	Prkg1	1.47566e-07	0.674412	0.25	0.007	0.000198624
Ependymal	Dazap2	1.48004e-07	0.301361	0.7	0.234	0.000199213
Ependymal	Amfr	1.53152e-07	0.920903	0.6	0.101	0.000206143
Ependymal	Enah	1.57105e-07	0.970371	0.4	0.031	0.000211464
Ependymal	Cds1	1.63969e-07	0.400173	0.35	0.032	0.000220703
Ependymal	Ptk7	1.64086e-07	1.11803	0.25	0.003	0.00022086
Ependymal	Supt20	1.79733e-07	0.87464	0.45	0.044	0.000241921
Ependymal	Dars	1.9555e-07	0.483698	0.6	0.122	0.00026321
Ependymal	Nfatc1	1.95986e-07	0.64842	0.25	0.012	0.000263798
Ependymal	Mgat4b	2.0795e-07	0.651919	0.35	0.025	0.000279901
Ependymal	Dnajb1	2.09915e-07	0.86652	0.5	0.065	0.000282545
Ependymal	Sh3bgrl2	2.10369e-07	0.297259	0.25	0.011	0.000283157
Ependymal	Plce1	2.11763e-07	0.656824	0.35	0.028	0.000285033
Ependymal	Huwe1	2.14492e-07	0.605237	0.6	0.119	0.000288706
Ependymal	D3Ertd751e	2.15928e-07	0.859128	0.4	0.029	0.000290639
Ependymal	Polr2f	2.16855e-07	0.395744	0.65	0.201	0.000291886
Ependymal	Slc43a3	2.17058e-07	1.1346	0.25	0.003	0.000292159
Ependymal	Tango6	2.23501e-07	2.32546	0.3	0.008	0.000300832
Ependymal	Gas8	2.34373e-07	0.859203	0.4	0.029	0.000315466
Ependymal	Cald1	2.40457e-07	1.25989	0.65	0.116	0.000323655
Ependymal	Gas2l1	2.45426e-07	0.601874	0.35	0.031	0.000330343
Ependymal	S100b	2.50574e-07	0.598941	0.7	0.203	0.000337273
Ependymal	Slc38a1	2.50923e-07	1.22766	0.55	0.069	0.000337742
Ependymal	Endog	2.57091e-07	0.495254	0.45	0.057	0.000346044
Ependymal	C230037L18Rik	2.66744e-07	0.369181	0.3	0.024	0.000359038
Ependymal	Myo10	2.69535e-07	0.52038	0.5	0.098	0.000362794
Ependymal	Nenf	2.75971e-07	0.253268	0.75	0.241	0.000371457
Ependymal	Arl13b	2.7758e-07	0.945697	0.45	0.051	0.000373622
Ependymal	Stxbp4	2.87056e-07	0.821692	0.35	0.023	0.000386377
Ependymal	Sdc2	2.88976e-07	0.671997	0.6	0.115	0.000388962
Ependymal	Polr3h	2.89222e-07	1.01545	0.6	0.094	0.000389293
Ependymal	Sik1	3.02477e-07	0.427748	0.25	0.012	0.000407134
Ependymal	Bace2	3.1558e-07	0.735302	0.3	0.013	0.000424771
Ependymal	Ildr2	3.18049e-07	1.26047	0.6	0.09	0.000428094
Ependymal	Ormdl3	3.2936e-07	0.895688	0.5	0.067	0.000443319
Ependymal	S100a6	3.43848e-07	2.03269	0.55	0.102	0.00046282
Ependymal	2810403D21Rik	3.52078e-07	0.381733	0.25	0.011	0.000473897
Ependymal	Sulf1	3.54163e-07	1.81725	0.3	0.009	0.000476703
Ependymal	Rnaseh2c	3.57824e-07	0.766623	0.55	0.109	0.000481631
Ependymal	Cdc73	3.58897e-07	0.483976	0.45	0.062	0.000483075
Ependymal	Krcc1	3.65576e-07	0.983648	0.6	0.108	0.000492066
Ependymal	Myo7a	3.66847e-07	1.19887	0.25	0.006	0.000493775
Ependymal	Emd	3.72265e-07	0.37901	0.45	0.07	0.000501069
Ependymal	BC029214	3.73173e-07	0.266321	0.55	0.131	0.00050229
Ependymal	Gpr98	3.78117e-07	0.467758	0.25	0.016	0.000508946
Ependymal	Tmem220	3.79495e-07	1.06443	0.25	0.006	0.0005108
Ependymal	Dbp	3.79749e-07	0.452117	0.65	0.178	0.000511142
Ependymal	Rcn1	3.83924e-07	0.329502	0.35	0.041	0.000516761
Ependymal	2610301B20Rik	3.97244e-07	0.570192	0.45	0.063	0.00053469
Ependymal	Cep112	4.05629e-07	1.23564	0.3	0.01	0.000545977
Ependymal	Abcd3	4.1265e-07	0.262064	0.6	0.166	0.000555427
Ependymal	Odf2	4.16334e-07	0.537718	0.45	0.063	0.000560386
Ependymal	Mob1b	4.17538e-07	0.968373	0.4	0.032	0.000562006
Ependymal	Bdh2	4.28078e-07	0.688525	0.25	0.007	0.000576193
Ependymal	Rpgrip1l	4.32567e-07	0.842413	0.35	0.022	0.000582235
Ependymal	Plekha2	4.52602e-07	0.833031	0.4	0.039	0.000609202
Ependymal	Ahsa2	4.58975e-07	0.854769	0.5	0.073	0.000617781
Ependymal	Kcnmb1	4.62105e-07	1.03069	0.25	0.005	0.000621993
Ependymal	Cep89	4.63406e-07	1.58993	0.4	0.028	0.000623744
Ependymal	Prlr	4.71141e-07	1.90547	0.25	0.008	0.000634156
Ependymal	Dek	4.74059e-07	0.289783	0.75	0.24	0.000638084
Ependymal	Trip10	4.77187e-07	0.393895	0.25	0.014	0.000642293
Ependymal	Tprkb	4.8437e-07	0.775863	0.65	0.132	0.000651962
Ependymal	Phyh	4.85326e-07	0.398112	0.7	0.199	0.000653249
Ependymal	Sema3b	4.86505e-07	1.24972	0.25	0.004	0.000654836
Ependymal	Katnal2	5.02223e-07	0.814486	0.25	0.006	0.000675992
Ependymal	Pttg1	5.03358e-07	1.52585	0.75	0.18	0.00067752
Ependymal	Tmem129	5.03945e-07	0.47438	0.35	0.037	0.00067831
Ependymal	Ipo11	5.30834e-07	1.30976	0.45	0.039	0.000714502
Ependymal	Oat	5.38533e-07	0.38636	0.55	0.139	0.000724866
Ependymal	Tmem47	5.50174e-07	0.503278	0.75	0.209	0.000740535
Ependymal	Ddx3y	5.61978e-07	0.589199	0.6	0.128	0.000756422
Ependymal	Micu1	5.69416e-07	0.776471	0.45	0.073	0.000766434
Ependymal	Six3	5.7061e-07	0.459378	0.25	0.008	0.000768041
Ependymal	Fundc1	5.72942e-07	0.325547	0.45	0.076	0.000771181
Ependymal	Acadsb	6.32831e-07	0.796161	0.55	0.094	0.000851791
Ependymal	Psmd9	6.38884e-07	0.667764	0.5	0.074	0.000859938
Ependymal	Zfp36l1	6.42958e-07	1.03898	0.7	0.149	0.000865422
Ependymal	Ccdc30	6.48154e-07	1.44396	0.4	0.027	0.000872415
Ependymal	Zfp467	6.56255e-07	0.541866	0.45	0.065	0.000883319
Ependymal	Acot5	6.62513e-07	0.635309	0.25	0.008	0.000891743
Ependymal	Hist1h4h	7.02035e-07	1.52861	0.35	0.019	0.00094494
Ependymal	Rnase4	7.04492e-07	1.10504	0.5	0.069	0.000948246
Ependymal	F11r	7.04947e-07	0.584582	0.3	0.034	0.000948858
Ependymal	Rapgef1	7.33832e-07	0.467227	0.25	0.022	0.000987738
Ependymal	Dhx32	7.52577e-07	0.349785	0.4	0.053	0.00101297
Ependymal	Xpc	7.64858e-07	0.953813	0.4	0.036	0.0010295
Ependymal	Epb4.1l4a	7.71102e-07	0.424607	0.25	0.01	0.0010379
Ependymal	Cpq	7.8176e-07	0.536091	0.4	0.052	0.00105225
Ependymal	Fuz	7.83031e-07	0.954089	0.35	0.022	0.00105396
Ependymal	Bag2	8.13684e-07	0.688224	0.3	0.02	0.00109522
Ependymal	Spata33	8.32793e-07	1.01731	0.25	0.004	0.00112094
Ependymal	Bambi	8.6752e-07	0.484331	0.3	0.023	0.00116768
Ependymal	Khk	8.88307e-07	1.03479	0.4	0.034	0.00119566
Ependymal	Aig1	8.92e-07	0.685401	0.7	0.178	0.00120063
Ependymal	Tbc1d9	8.93879e-07	1.21611	0.35	0.031	0.00120316
Ependymal	Gtl3	8.99354e-07	1.14643	0.6	0.1	0.00121053
Ependymal	Sfrp1	9.10914e-07	1.23778	0.3	0.013	0.00122609
Ependymal	Igf2r	9.28603e-07	0.672986	0.3	0.015	0.0012499
Ependymal	Morn2	9.37073e-07	1.00412	0.45	0.055	0.0012613
Ependymal	Kazn	9.50979e-07	0.361517	0.4	0.063	0.00128002
Ependymal	Ccdc103	9.53714e-07	1.57286	0.25	0.005	0.0012837
Ependymal	2610203C20Rik	9.62587e-07	0.462654	0.4	0.053	0.00129564
Ependymal	Dnal1	9.73707e-07	0.866975	0.5	0.071	0.00131061
Ependymal	Rprd1b	1.0192e-06	0.839794	0.4	0.044	0.00137184
Ependymal	Naf1	1.02421e-06	0.649638	0.4	0.044	0.00137859
Ependymal	Pfdn2	1.12861e-06	0.669725	0.7	0.213	0.00151911
Ependymal	Plcb3	1.13717e-06	0.989166	0.35	0.024	0.00153063
Ependymal	Med9	1.16832e-06	0.728626	0.45	0.058	0.00157256
Ependymal	Larp1b	1.18078e-06	1.19067	0.35	0.024	0.00158933
Ependymal	Gm5617	1.24516e-06	0.942829	0.4	0.038	0.00167598
Ependymal	Pkd2	1.24745e-06	0.276638	0.35	0.046	0.00167907
Ependymal	Dhrs7	1.25978e-06	0.924167	0.6	0.128	0.00169566
Ependymal	Casp6	1.27819e-06	1.19247	0.3	0.017	0.00172045
Ependymal	Abhd14a	1.31147e-06	1.10692	0.55	0.083	0.00176524
Ependymal	Dgat2	1.32446e-06	0.862518	0.55	0.105	0.00178272
Ependymal	Cep41	1.34409e-06	0.275817	0.25	0.015	0.00180914
Ependymal	Cgnl1	1.34989e-06	1.44651	0.35	0.034	0.00181695
Ependymal	Scrn2	1.35598e-06	0.426937	0.25	0.015	0.00182515
Ependymal	Dnah1	1.41828e-06	0.616325	0.25	0.01	0.001909
Ependymal	Trove2	1.43693e-06	0.662236	0.5	0.085	0.00193411
Ependymal	Lrp10	1.46359e-06	0.635856	0.45	0.069	0.00197
Ependymal	Cnpy2	1.50953e-06	0.351254	0.65	0.18	0.00203182
Ependymal	Bbs7	1.52401e-06	0.356659	0.3	0.025	0.00205131
Ependymal	Odc1	1.53401e-06	0.912821	0.45	0.055	0.00206477
Ependymal	Sin3a	1.59389e-06	0.59824	0.4	0.05	0.00214538
Ependymal	Rabl5	1.63285e-06	1.22363	0.55	0.081	0.00219782
Ependymal	Slc4a2	1.63517e-06	0.522201	0.3	0.027	0.00220093
Ependymal	Pdxk	1.66125e-06	0.318087	0.45	0.098	0.00223604
Ependymal	Lrrc10b	1.66288e-06	0.379249	0.25	0.017	0.00223824
Ependymal	Nck2	1.72372e-06	0.615704	0.3	0.019	0.00232013
Ependymal	B4galt1	1.74425e-06	0.356194	0.25	0.016	0.00234776
Ependymal	Ddx55	1.79223e-06	0.564095	0.4	0.057	0.00241234
Ependymal	Pitrm1	1.79575e-06	1.01607	0.35	0.029	0.00241708
Ependymal	Tvp23b	1.80697e-06	0.332909	0.45	0.079	0.00243219
Ependymal	Tubb4b	1.8218e-06	1.2356	0.8	0.297	0.00245214
Ependymal	Bhlhe41	1.82483e-06	0.614162	0.45	0.082	0.00245622
Ependymal	Ift81	1.82537e-06	1.20251	0.5	0.066	0.00245695
Ependymal	2700046G09Rik	1.85197e-06	1.77907	0.25	0.008	0.00249275
Ependymal	Bola1	1.86225e-06	0.794782	0.5	0.08	0.00250659
Ependymal	Acyp1	1.86953e-06	0.89708	0.5	0.072	0.00251638
Ependymal	Osbpl3	1.87615e-06	0.622765	0.25	0.011	0.0025253
Ependymal	Chchd1	1.88999e-06	0.361059	0.6	0.226	0.00254392
Ependymal	Tssc4	1.91346e-06	0.364432	0.45	0.094	0.00257552
Ependymal	Col8a1	1.91792e-06	2.23102	0.25	0.006	0.00258152
Ependymal	4430402I18Rik	1.98365e-06	0.709644	0.25	0.007	0.00266999
Ependymal	D8Ertd82e	2.01476e-06	0.930932	0.3	0.016	0.00271187
Ependymal	Hist1h1c	2.05868e-06	0.901672	0.5	0.077	0.00277098
Ependymal	Timp3	2.07771e-06	0.41339	0.6	0.146	0.0027966
Ependymal	Gpr137	2.12958e-06	1.06167	0.45	0.049	0.00286641
Ependymal	Pura	2.16732e-06	0.325313	0.75	0.258	0.00291721
Ependymal	Cxxc5	2.19836e-06	0.267966	0.55	0.163	0.00295899
Ependymal	Prpsap1	2.26055e-06	0.356544	0.45	0.094	0.0030427
Ependymal	Mlc1	2.3442e-06	0.682235	0.65	0.184	0.00315529
Ependymal	Nek1	2.36012e-06	1.85316	0.45	0.046	0.00317672
Ependymal	Agbl3	2.38364e-06	0.441469	0.3	0.024	0.00320838
Ependymal	Matn2	2.392e-06	0.455646	0.35	0.042	0.00321964
Ependymal	Plk1s1	2.45664e-06	0.315443	0.3	0.029	0.00330663
Ependymal	Nfix	2.46989e-06	0.462818	0.65	0.194	0.00332447
Ependymal	Plec	2.47498e-06	0.948728	0.4	0.042	0.00333133
Ependymal	Ccnd2	2.48522e-06	0.645032	0.5	0.09	0.00334511
Ependymal	Anapc11	2.49379e-06	0.349833	0.65	0.201	0.00335664
Ependymal	Nuf2	2.55528e-06	1.04166	0.25	0.008	0.00343941
Ependymal	Upf2	2.5613e-06	0.382779	0.4	0.065	0.00344751
Ependymal	Fam161b	2.56182e-06	0.556386	0.3	0.019	0.00344821
Ependymal	Exosc3	2.59197e-06	0.813761	0.4	0.052	0.00348879
Ependymal	Gm10073	2.6092e-06	0.955854	0.4	0.049	0.00351198
Ependymal	D730003I15Rik	2.63324e-06	0.501392	0.3	0.024	0.00354434
Ependymal	Dhx16	2.66289e-06	0.527574	0.3	0.025	0.00358426
Ependymal	Pddc1	2.69636e-06	0.998174	0.35	0.026	0.00362929
Ependymal	Shfm1	2.70303e-06	0.389801	0.8	0.287	0.00363827
Ependymal	Strbp	2.7702e-06	0.899205	0.6	0.119	0.00372869
Ependymal	Cep19	2.8234e-06	0.393314	0.45	0.09	0.0038003
Ependymal	Trp53inp1	2.83025e-06	0.417949	0.25	0.013	0.00380952
Ependymal	Lamb1	3.01367e-06	2.1733	0.3	0.013	0.0040564
Ependymal	Ift46	3.07805e-06	0.782754	0.4	0.043	0.00414306
Ependymal	Klhdc8b	3.11176e-06	0.369466	0.3	0.027	0.00418843
Ependymal	Cep164	3.14407e-06	0.814327	0.3	0.016	0.00423192
Ependymal	Mospd1	3.17318e-06	0.615917	0.35	0.034	0.0042711
Ependymal	Micu2	3.20203e-06	0.461439	0.4	0.068	0.00430993
Ependymal	Slc22a5	3.21788e-06	1.21147	0.25	0.011	0.00433126
Ependymal	Ptgr1	3.25906e-06	0.964514	0.25	0.008	0.00438669
Ependymal	Smim11	3.26939e-06	0.535043	0.55	0.121	0.00440061
Ependymal	Fbxo36	3.31522e-06	1.25507	0.3	0.013	0.00446228
Ependymal	Aldh4a1	3.59644e-06	1.22472	0.25	0.015	0.0048408
Ependymal	Ppil6	3.61367e-06	1.5112	0.35	0.022	0.004864
Ependymal	Nfic	3.64876e-06	1.50449	0.45	0.108	0.00491123
Ependymal	Tor1aip1	3.72265e-06	0.379752	0.45	0.112	0.00501068
Ependymal	Plcb4	3.94351e-06	0.739492	0.4	0.052	0.00530797
Ependymal	Hspb8	4.15126e-06	0.496857	0.35	0.049	0.0055876
Ependymal	4632427E13Rik	4.15907e-06	1.01978	0.3	0.019	0.00559811
Ependymal	Sh3d19	4.19612e-06	0.830161	0.35	0.036	0.00564798
Ependymal	Chchd6	4.1982e-06	0.76977	0.55	0.109	0.00565078
Ependymal	Sh3gl1	4.23831e-06	0.254507	0.35	0.058	0.00570476
Ependymal	Pdia3	4.27563e-06	0.375032	0.85	0.336	0.005755
Ependymal	Zic1	4.29309e-06	0.301542	0.25	0.024	0.0057785
Ependymal	Mob3b	4.30581e-06	0.574861	0.25	0.014	0.00579563
Ependymal	Ablim1	4.54234e-06	0.621624	0.5	0.089	0.00611399
Ependymal	Rabl2	4.54268e-06	1.40649	0.4	0.035	0.00611445
Ependymal	Bst2	4.56845e-06	0.579233	0.25	0.034	0.00614914
Ependymal	Nwd1	4.64827e-06	0.901093	0.25	0.022	0.00625657
Ependymal	Ptprm	4.73953e-06	0.299759	0.25	0.021	0.0063794
Ependymal	Fam213a	5.05418e-06	0.624983	0.9	0.358	0.00680293
Ependymal	Col9a3	5.09175e-06	0.851611	0.35	0.033	0.00685349
Ependymal	Tead1	5.17711e-06	0.672314	0.35	0.038	0.0069684
Ependymal	Arhgap21	5.24928e-06	0.27803	0.5	0.116	0.00706553
Ependymal	Tmem67	5.25991e-06	1.37596	0.3	0.013	0.00707984
Ependymal	Tspan33	5.30078e-06	1.40239	0.35	0.024	0.00713485
Ependymal	Ccdc3	5.33421e-06	1.23899	0.25	0.007	0.00717985
Ependymal	Prdx6	5.37933e-06	0.331695	0.9	0.362	0.00724058
Ependymal	Eef1d	5.56691e-06	0.373387	0.6	0.21	0.00749306
Ependymal	Mt3	5.61206e-06	1.21807	0.85	0.326	0.00755383
Ependymal	Sfi1	5.92979e-06	1.12743	0.25	0.009	0.0079815
Ependymal	Chpt1	6.10096e-06	0.818576	0.5	0.121	0.00821189
Ependymal	Klhl13	6.28459e-06	0.438948	0.35	0.05	0.00845906
Ependymal	Tmem175	6.38653e-06	0.430495	0.35	0.044	0.00859628
Ependymal	Fuom	6.40205e-06	0.448583	0.45	0.087	0.00861716
Ependymal	Prdx4	6.41117e-06	1.15515	0.55	0.107	0.00862944
Ependymal	Plekha7	6.54086e-06	0.278009	0.25	0.017	0.008804
Ependymal	Msi2	6.56347e-06	0.922306	0.6	0.126	0.00883442
Ependymal	Rsph9	6.59303e-06	1.23203	0.5	0.071	0.00887422
Ependymal	Lage3	6.65716e-06	0.471605	0.45	0.081	0.00896054
Ependymal	Aga	6.7083e-06	0.625636	0.4	0.062	0.00902937
Ependymal	Ddt	6.80695e-06	0.403175	0.5	0.112	0.00916215
Ependymal	Trak1	6.83033e-06	1.7092	0.4	0.041	0.00919363
Ependymal	Tenm4	6.89193e-06	0.877775	0.4	0.051	0.00927654
Ependymal	Ccdc104	6.92646e-06	0.845897	0.8	0.263	0.00932301
Ependymal	Usp3	7.11198e-06	0.348902	0.3	0.032	0.00957272
Ependymal	Fam216a	7.19682e-06	0.309832	0.5	0.123	0.00968692
Ependymal	Sod2	7.31256e-06	0.564856	0.65	0.217	0.0098427
Ependymal	Myh14	7.32008e-06	0.381326	0.25	0.023	0.00985283
Ependymal	Otud4	7.35391e-06	0.344957	0.35	0.048	0.00989837
Ependymal	Rmst	7.35832e-06	1.06998	0.3	0.016	0.00990429
Ependymal	Sart1	7.67711e-06	0.484821	0.45	0.09	0.0103334
Ependymal	Snrpg	8.13142e-06	0.848419	0.55	0.106	0.0109449
Ependymal	Plin3	8.19932e-06	0.618638	0.4	0.076	0.0110363
Ependymal	A330048O09Rik	8.23527e-06	0.464787	0.25	0.019	0.0110847
Ependymal	Hexa	8.24082e-06	0.581991	0.45	0.108	0.0110921
Ependymal	Mief2	8.25747e-06	1.37528	0.3	0.016	0.0111146
Ependymal	Tmed4	8.33573e-06	0.830212	0.6	0.146	0.0112199
Ependymal	Ccdc55	8.38383e-06	1.01345	0.55	0.103	0.0112846
Ependymal	Rps6ka1	8.41367e-06	0.583135	0.3	0.041	0.0113248
Ependymal	Hspa4l	8.43958e-06	0.953691	0.6	0.126	0.0113597
Ependymal	Hist1h2bc	8.46601e-06	0.812864	0.8	0.265	0.0113953
[truncated: 3,486 more rows]
