# Supplementary material for: Single cell molecular alterations reveal target cells and pathways of concussive brain injury
Source: Nat Commun. 2018 Sep 25;9:3894. doi: 10.1038/s41467-018-06222-0 (PMC6156584; doi:10.1038/s41467-018-06222-0)
Supplement: Supplementary file 5 — Supplementary Data 2 [file 41467_2018_6222_MOESM5_ESM.xlsx]

## Sheet: Supp_data2
Supplementary Data 2. Significant correlations between peptides from source cells and genes in target cells in the cell-cell gene coexpression analysis in Sham and TBI groups
Columns A and B give the source and target cell types. Column C indicates whether the cells are from TBI or Sham animals. Column D gives the secreted peptide from the source cell type and the gene it is correlated with from the target cell type. Column F gives the correlation and Column G gives the -log10 pvalue of the correlation (score)
Source	Target	TBI Status	Peptide	Gene	Cor	Score
Astrocytes	Endothelial	Sham	Apoe	Ndufa6	-0.995773	1.23242
Astrocytes	Endothelial	Sham	Apoe	Srsf5	0.995452	1.21653
Astrocytes	Endothelial	Sham	Apoe	Macf1	0.996017	1.24534
Astrocytes	Endothelial	Sham	Apoe	mt-Nd4	0.999764	1.85945
Astrocytes	Endothelial	Sham	Apoe	Ndufa3	0.998929	1.53066
Astrocytes	Endothelial	Sham	Apoe	Jam2	0.995185	1.20413
Astrocytes	Endothelial	Sham	Apoe	Mt1	0.997119	1.3157
Astrocytes	Endothelial	Sham	Apoe	Hnrnpu	0.99618	1.25441
Astrocytes	Endothelial	Sham	Apoe	Arl6ip1	0.996458	1.27086
Astrocytes	Endothelial	Sham	Apoe	Mpzl1	-0.996464	1.27124
Astrocytes	Endothelial	Sham	Apoe	Polr1d	-0.990178	1.04915
Astrocytes	Endothelial	Sham	Apoe	Ppig	-0.990941	1.06673
Astrocytes	Endothelial	Sham	Apoe	Psmb2	-0.995542	1.22087
Astrocytes	Endothelial	Sham	Apoe	Ctcf	-0.998842	1.51378
Astrocytes	Endothelial	Sham	Apoe	Fnbp1l	0.999659	1.77904
Astrocytes	Endothelial	Sham	Apoe	Pdxk	0.997579	1.35348
Astrocytes	Endothelial	Sham	Apoe	Clic1	0.999534	1.71153
Astrocytes	Endothelial	Sham	Apoe	Arf1	-0.998339	1.43531
Astrocytes	Endothelial	Sham	Apoe	Acin1	0.99669	1.28559
Astrocytes	Endothelial	Sham	Apoe	Srrm1	-0.990426	1.05472
Astrocytes	Endothelial	Sham	Apoe	Tubb5	0.994874	1.19051
Astrocytes	Endothelial	Sham	Apoe	Col4a2	-0.997823	1.37662
Astrocytes	Endothelial	Sham	Apoe	Sgms1	0.999908	2.06357
Astrocytes	Endothelial	Sham	Apoe	Synm	0.990427	1.05474
Astrocytes	Endothelial	Sham	Apoe	Cox6b1	0.99923	1.60233
Astrocytes	Endothelial	Sham	Apoe	Smarca2	-0.997035	1.30951
Astrocytes	Endothelial	Sham	Apoe	Bsg	0.999994	2.66566
Astrocytes	Endothelial	Sham	Apoe	Ybx1	-0.999449	1.67495
Astrocytes	Endothelial	Sham	Apoe	Ubl5	0.990301	1.0519
Astrocytes	Endothelial	Sham	Apoe	Abcg2	0.999553	1.72037
Astrocytes	Endothelial	Sham	Apoe	Rps3a1	0.996623	1.28121
Astrocytes	Endothelial	Sham	Apoe	Calm1	-0.999286	1.61876
Astrocytes	Endothelial	Sham	Apoe	Rpl6	-0.990907	1.06591
Astrocytes	Endothelial	Sham	Apoe	Cdkn1a	-0.998924	1.52962
Astrocytes	Endothelial	Sham	Apoe	Nedd4	-0.992159	1.09812
Astrocytes	Endothelial	Sham	Apoe	Glud1	0.994739	1.18487
Astrocytes	Endothelial	Sham	Apoe	Myl6	0.994952	1.19385
Astrocytes	Endothelial	Sham	Apoe	Utrn	0.99767	1.36184
Astrocytes	Endothelial	Sham	Apoe	Rhob	0.997538	1.34988
Astrocytes	Endothelial	Sham	Apoe	Dek	-0.994444	1.17301
Astrocytes	Endothelial	Sham	Apoe	Fxyd5	-0.99984	1.943
Astrocytes	Endothelial	Sham	Apoe	Eogt	0.999685	1.79656
Astrocytes	Endothelial	Sham	Apoe	Fzd6	0.995418	1.2149
Astrocytes	Endothelial	Sham	Apoe	Ppp1ca	-0.999212	1.59726
Astrocytes	Endothelial	Sham	Apoe	Dusp11	0.990777	1.06285
Astrocytes	Endothelial	Sham	Apoe	Rabac1	-0.999137	1.57757
Astrocytes	Endothelial	Sham	Apoe	Vps36	-0.996531	1.27538
Astrocytes	Endothelial	Sham	Apoe	Gng11	-0.995095	1.20012
Astrocytes	Endothelial	Sham	Apoe	Rap1a	-0.999915	2.07998
Astrocytes	Endothelial	Sham	Apoe	Ndufb10	0.998302	1.43052
Astrocytes	Endothelial	Sham	Apoe	Elovl7	0.99611	1.25047
Astrocytes	Endothelial	Sham	Apoe	Akr1a1	0.999716	1.8188
Astrocytes	Endothelial	Sham	Apoe	Osbpl9	0.99246	1.10666
Astrocytes	Endothelial	Sham	Apoe	C130074G19Rik	0.992685	1.11324
Astrocytes	Endothelial	Sham	Apoe	Ndufa13	0.999865	1.98087
Astrocytes	Endothelial	Sham	Apoe	Abhd2	0.99969	1.79963
Astrocytes	Endothelial	Sham	Apoe	Tcf25	-0.999606	1.74792
Astrocytes	Endothelial	Sham	Apoe	Rps27l	-0.994905	1.19186
Astrocytes	Endothelial	Sham	Apoe	Pak2	0.996302	1.26149
Astrocytes	Endothelial	Sham	Bcan	Rab1	0.998205	1.41849
Astrocytes	Endothelial	Sham	Bcan	Apoe	0.999415	1.66218
Astrocytes	Endothelial	Sham	Bcan	Sod3	-0.999394	1.65422
Astrocytes	Endothelial	Sham	Bcan	Jam2	0.995906	1.23938
Astrocytes	Endothelial	Sham	Bcan	Actn4	-0.996493	1.27303
Astrocytes	Endothelial	Sham	Bcan	Metap2	-0.999892	2.02877
Astrocytes	Endothelial	Sham	Bcan	Vcp	0.992005	1.09391
Astrocytes	Endothelial	Sham	Bcan	Txn1	0.999975	2.34803
Astrocytes	Endothelial	Sham	Bcan	Polr1d	-0.998828	1.5111
Astrocytes	Endothelial	Sham	Bcan	Rtf1	-0.999744	1.84158
Astrocytes	Endothelial	Sham	Bcan	1810037I17Rik	0.999858	1.96981
Astrocytes	Endothelial	Sham	Bcan	Npm1	-0.995855	1.23671
Astrocytes	Endothelial	Sham	Bcan	Psmb2	-0.995564	1.22193
Astrocytes	Endothelial	Sham	Bcan	Ctcf	-0.990136	1.04823
Astrocytes	Endothelial	Sham	Bcan	Isyna1	0.996461	1.27101
Astrocytes	Endothelial	Sham	Bcan	Itgb1	-0.998805	1.50694
Astrocytes	Endothelial	Sham	Bcan	Tjp1	0.996559	1.27711
Astrocytes	Endothelial	Sham	Bcan	Sh3bgrl3	0.993311	1.13268
Astrocytes	Endothelial	Sham	Bcan	Hspa4	-0.999072	1.56187
Astrocytes	Endothelial	Sham	Bcan	Arf1	-0.991426	1.07871
Astrocytes	Endothelial	Sham	Bcan	Fau	0.998409	1.44467
Astrocytes	Endothelial	Sham	Bcan	Rpl6	-0.998557	1.4659
Astrocytes	Endothelial	Sham	Bcan	Anp32b	-0.999702	1.80859
Astrocytes	Endothelial	Sham	Bcan	Col4a2	-0.992482	1.10728
Astrocytes	Endothelial	Sham	Bcan	Tmem9b	-0.999844	1.94959
Astrocytes	Endothelial	Sham	Bcan	Dusp11	0.998608	1.47369
Astrocytes	Endothelial	Sham	Bcan	Arl4a	-0.999572	1.7301
Astrocytes	Endothelial	Sham	Bcan	Ubl5	0.998785	1.50323
Astrocytes	Endothelial	Sham	Bcan	Ctsh	-0.996473	1.27179
Astrocytes	Endothelial	Sham	Bcan	Kctd10	0.996288	1.26065
Astrocytes	Endothelial	Sham	Bcan	Rps3a1	0.994336	1.16884
Astrocytes	Endothelial	Sham	Bcan	Rps14	0.997002	1.30706
Astrocytes	Endothelial	Sham	Bcan	Srrm1	-0.99874	1.49535
Astrocytes	Endothelial	Sham	Bcan	Elovl7	0.994959	1.19415
Astrocytes	Endothelial	Sham	Bcan	Ndufb5	0.990455	1.05536
Astrocytes	Endothelial	Sham	Bcan	Skp1a	-0.999715	1.81854
Astrocytes	Endothelial	Sham	Bcan	Slc2a1	-0.999616	1.75346
Astrocytes	Endothelial	Sham	Bcan	Anxa2	-0.992464	1.10677
Astrocytes	Endothelial	Sham	Bcan	Fn1	0.990144	1.0484
Astrocytes	Endothelial	Sham	Bcan	Ewsr1	0.999046	1.55588
Astrocytes	Endothelial	Sham	Bcan	Flt1	-0.99705	1.31062
Astrocytes	Endothelial	Sham	Bcan	Smc1a	0.998998	1.54505
Astrocytes	Endothelial	Sham	Bcan	9430020K01Rik	0.999782	1.87683
Astrocytes	Endothelial	Sham	Bcan	Synm	0.99874	1.49529
Astrocytes	Endothelial	Sham	Bcan	Fzd6	0.995686	1.22799
Astrocytes	Endothelial	Sham	Bcan	Higd2a	0.998546	1.46432
Astrocytes	Endothelial	Sham	Bcan	Cct7	0.995435	1.2157
Astrocytes	Endothelial	Sham	Bcan	Ftl1	-0.99976	1.85547
Astrocytes	Endothelial	Sham	Bcan	Cnbp	-0.999168	1.5855
Astrocytes	Endothelial	Sham	Bcan	Lman1	-0.999959	2.23984
Astrocytes	Endothelial	Sham	Bcan	Mt1	0.993649	1.14396
Astrocytes	Endothelial	Sham	Cck	Ifitm3	0.999958	2.23535
Astrocytes	Endothelial	Sham	Cck	mt-Nd1	-0.999429	1.66716
Astrocytes	Endothelial	Sham	Cck	Hspa8	0.995953	1.24187
Astrocytes	Endothelial	Sham	Cck	Tmem66	-0.999547	1.71737
Astrocytes	Endothelial	Sham	Cck	Ak3	-0.999969	2.30335
Astrocytes	Endothelial	Sham	Cck	Rbbp7	0.998968	1.5388
Astrocytes	Endothelial	Sham	Cck	Ppfibp1	0.999955	2.21903
Astrocytes	Endothelial	Sham	Cck	Ctnnb1	-0.998355	1.43746
Astrocytes	Endothelial	Sham	Cck	Map1lc3a	-0.998094	1.40547
Astrocytes	Endothelial	Sham	Cck	Sugt1	0.999966	2.28155
Astrocytes	Endothelial	Sham	Cck	Tmem50a	0.995379	1.21309
Astrocytes	Endothelial	Sham	Cck	Malat1	0.999668	1.78471
Astrocytes	Endothelial	Sham	Cck	Tmem234	0.993503	1.13902
Astrocytes	Endothelial	Sham	Cck	Sdpr	-0.998975	1.54013
Astrocytes	Endothelial	Sham	Cck	Ndufa7	-0.999351	1.63962
Astrocytes	Endothelial	Sham	Cck	Vdac2	-0.991122	1.07111
Astrocytes	Endothelial	Sham	Cck	Cwc15	-0.999002	1.54591
Astrocytes	Endothelial	Sham	Cck	Rps16	-0.997444	1.34174
Astrocytes	Endothelial	Sham	Cck	Clic4	0.998979	1.54098
Astrocytes	Endothelial	Sham	Cck	Tmem14c	0.996256	1.2588
Astrocytes	Endothelial	Sham	Cck	Rpl39	-0.99995	2.19408
Astrocytes	Endothelial	Sham	Cck	Eng	-0.998556	1.46576
Astrocytes	Endothelial	Sham	Cck	Anxa3	0.996635	1.28196
Astrocytes	Endothelial	Sham	Cck	Arpc5	0.998915	1.52775
Astrocytes	Endothelial	Sham	Cck	Plat	0.994583	1.17853
Astrocytes	Endothelial	Sham	Cck	D8Ertd738e	0.999653	1.77526
Astrocytes	Endothelial	Sham	Cck	Zfp36	0.994089	1.15956
Astrocytes	Endothelial	Sham	Cck	Mgp	0.999833	1.93447
Astrocytes	Endothelial	Sham	Cck	Tax1bp1	0.991475	1.07995
Astrocytes	Endothelial	Sham	Cck	Cpne3	0.993929	1.15374
Astrocytes	Endothelial	Sham	Cck	Pabpc1	0.995555	1.22153
Astrocytes	Endothelial	Sham	Cck	Rhoc	0.996703	1.28642
Astrocytes	Endothelial	Sham	Cck	Gpr116	-0.998588	1.47068
Astrocytes	Endothelial	Sham	Cck	Lrrc58	-0.993659	1.14429
Astrocytes	Endothelial	Sham	Cck	Mtdh	-0.999378	1.64866
Astrocytes	Endothelial	Sham	Cck	Bzw1	0.997999	1.39495
Astrocytes	Endothelial	Sham	Cck	Epas1	-0.999357	1.64147
Astrocytes	Endothelial	Sham	Cck	Rpl7a	0.999986	2.47418
Astrocytes	Endothelial	Sham	Cck	Add3	-0.994821	1.18827
Astrocytes	Endothelial	Sham	Cck	Srpr	0.999586	1.73722
Astrocytes	Endothelial	Sham	Cck	D4Wsu53e	-0.99593	1.24067
Astrocytes	Endothelial	Sham	Cck	Ifi27	0.990153	1.0486
Astrocytes	Endothelial	Sham	Cck	Sf3b1	-0.991381	1.07757
Astrocytes	Endothelial	Sham	Cck	H2-K1	0.9982	1.41791
Astrocytes	Endothelial	Sham	Cck	Vwa1	0.997751	1.36956
Astrocytes	Endothelial	Sham	Cck	Tmem204	0.99993	2.12386
Astrocytes	Endothelial	Sham	Cck	Sat1	0.990163	1.04882
Astrocytes	Endothelial	Sham	Cck	Rbx1	-0.99255	1.10927
Astrocytes	Endothelial	Sham	Cck	Arhgap29	0.999803	1.8987
Astrocytes	Endothelial	Sham	Cck	mt-Rnr2	-0.992806	1.11685
Astrocytes	Endothelial	Sham	Cck	Dbi	0.999494	1.69346
Astrocytes	Endothelial	Sham	Cck	Capza2	0.999994	2.64608
Astrocytes	Endothelial	Sham	Cck	Dnaja1	0.996585	1.27879
Astrocytes	Endothelial	Sham	Cck	Pfdn5	0.991695	1.08563
Astrocytes	Endothelial	Sham	Cck	Atp5j2	0.997558	1.35161
Astrocytes	Endothelial	Sham	Cck	Slc7a5	-0.990827	1.06402
Astrocytes	Endothelial	Sham	Cck	Paqr5	0.999921	2.09545
Astrocytes	Endothelial	Sham	Cck	Rap1b	-0.999114	1.57176
Astrocytes	Endothelial	Sham	Cck	Top1	0.997573	1.35302
Astrocytes	Endothelial	Sham	Cck	Psme1	0.996401	1.26741
Astrocytes	Endothelial	Sham	Cck	Akap12	0.99994	2.15817
Astrocytes	Endothelial	Sham	Cck	Ptprb	-0.991104	1.07069
Astrocytes	Endothelial	Sham	Cck	Rps3	0.994456	1.17348
Astrocytes	Endothelial	Sham	Cck	Cxcl12	-0.996506	1.27382
Astrocytes	Endothelial	Sham	Cck	Cald1	0.999995	2.70307
Astrocytes	Endothelial	Sham	Cck	Rab14	0.998626	1.4765
Astrocytes	Endothelial	Sham	Cck	Kdr	0.995586	1.22305
Astrocytes	Endothelial	Sham	Cck	Hnrnpm	0.994673	1.18218
Astrocytes	Endothelial	Sham	Cd63	Tcf4	-0.999022	1.55041
Astrocytes	Endothelial	Sham	Cd63	Apod	0.997299	1.32972
Astrocytes	Endothelial	Sham	Cd63	Capns1	-0.99902	1.54997
Astrocytes	Endothelial	Sham	Cd63	Rps23	-0.998839	1.51323
Astrocytes	Endothelial	Sham	Cd63	Rpsa	-0.99501	1.19638
Astrocytes	Endothelial	Sham	Cd63	Srsf2	-0.999742	1.84008
Astrocytes	Endothelial	Sham	Cd63	Slc16a1	0.996911	1.3006
Astrocytes	Endothelial	Sham	Cd63	Atp5a1	0.999796	1.89082
Astrocytes	Endothelial	Sham	Cd63	Rab6a	-0.998222	1.42057
Astrocytes	Endothelial	Sham	Cd63	Eno1	0.999585	1.73671
Astrocytes	Endothelial	Sham	Cd63	Timm13	-0.993501	1.13895
Astrocytes	Endothelial	Sham	Cd63	Selk	0.997703	1.3649
Astrocytes	Endothelial	Sham	Cd63	Uqcrh	0.994911	1.19212
Astrocytes	Endothelial	Sham	Cd63	Ppib	0.997979	1.39272
Astrocytes	Endothelial	Sham	Cd63	Hnrnpf	0.997077	1.31257
Astrocytes	Endothelial	Sham	Cd63	App	0.992164	1.09829
Astrocytes	Endothelial	Sham	Cd63	Ltbp4	0.999931	2.12743
Astrocytes	Endothelial	Sham	Cd63	Snrpd3	-0.994246	1.1654
Astrocytes	Endothelial	Sham	Cd63	Pnrc1	0.999433	1.66866
Astrocytes	Endothelial	Sham	Cd63	Spcs2	0.992461	1.10668
Astrocytes	Endothelial	Sham	Cd63	Psmd4	0.999067	1.56063
Astrocytes	Endothelial	Sham	Cd63	Nfkbia	-0.999951	2.19956
Astrocytes	Endothelial	Sham	Cd63	Gabarap	0.999715	1.81844
Astrocytes	Endothelial	Sham	Cd63	Hsp90ab1	-0.994327	1.1685
Astrocytes	Endothelial	Sham	Cd63	Pfn1	0.998369	1.43925
Astrocytes	Endothelial	Sham	Cd63	Uba52	-0.996031	1.2461
Astrocytes	Endothelial	Sham	Cd63	Fis1	0.999771	1.86578
Astrocytes	Endothelial	Sham	Cd63	Cox6c	0.993491	1.1386
Astrocytes	Endothelial	Sham	Cd63	Ubb	0.999783	1.87782
Astrocytes	Endothelial	Sham	Cd63	Sptan1	0.998752	1.49744
Astrocytes	Endothelial	Sham	Cd63	Rbms1	-0.998327	1.43375
Astrocytes	Endothelial	Sham	Cd63	Eif4a2	0.999374	1.64714
Astrocytes	Endothelial	Sham	Cd63	Chmp5	0.999855	1.96455
Astrocytes	Endothelial	Sham	Cd63	2018-09-02	-0.999434	1.66908
Astrocytes	Endothelial	Sham	Cd63	Nr3c1	0.999942	2.16336
Astrocytes	Endothelial	Sham	Cd63	Bag1	-0.999997	2.83111
Astrocytes	Endothelial	Sham	Cd63	Afap1l1	0.999842	1.94569
Astrocytes	Endothelial	Sham	Cd63	Psmb3	-0.994074	1.15899
Astrocytes	Endothelial	Sham	Cd63	Ckb	0.999961	2.25116
Astrocytes	Endothelial	Sham	Cd63	Tmsb4x	0.997609	1.35624
Astrocytes	Endothelial	Sham	Cd63	Eif3a	-0.999335	1.63432
Astrocytes	Endothelial	Sham	Cd63	Tspan13	-0.998996	1.54461
Astrocytes	Endothelial	Sham	Cd63	Ran	-0.992419	1.10546
Astrocytes	Endothelial	Sham	Cd63	Gnb2l1	0.995815	1.23463
Astrocytes	Endothelial	Sham	Cd63	Rps6	-0.998918	1.52843
Astrocytes	Endothelial	Sham	Cd63	Eif1	-0.997767	1.37108
Astrocytes	Endothelial	Sham	Cd63	Rab11b	0.99876	1.49884
Astrocytes	Endothelial	Sham	Cd63	Pcbp2	-0.997066	1.31173
Astrocytes	Endothelial	Sham	Cd63	Cox8a	0.999991	2.55745
Astrocytes	Endothelial	Sham	Cd63	Id1	0.994838	1.18903
Astrocytes	Endothelial	Sham	Cd63	Sri	-0.99852	1.46044
Astrocytes	Endothelial	Sham	Cd63	Cav1	0.999991	2.58074
Astrocytes	Endothelial	Sham	Cd63	Fcgrt	0.996015	1.24524
Astrocytes	Endothelial	Sham	Cd63	Cuta	0.999734	1.83335
Astrocytes	Endothelial	Sham	Cd63	Gsta4	0.999431	1.66804
Astrocytes	Endothelial	Sham	Cd63	Tmco1	-0.996926	1.30167
Astrocytes	Endothelial	Sham	Cd63	Eva1b	0.999983	2.43039
Astrocytes	Endothelial	Sham	Cd63	Srrm2	-0.993031	1.12378
Astrocytes	Endothelial	Sham	Cd63	Zfp36l1	0.999445	1.6735
Astrocytes	Endothelial	Sham	Cd63	Hprt	0.993141	1.12723
Astrocytes	Endothelial	Sham	Cd63	Eef1b2	0.999462	1.68015
Astrocytes	Endothelial	Sham	Cd63	Atp5j	-0.997464	1.3434
Astrocytes	Endothelial	Sham	Cd63	Chmp2a	-0.996425	1.26886
Astrocytes	Endothelial	Sham	Cd63	Lsr	0.998576	1.46879
Astrocytes	Endothelial	Sham	Cd63	Ndufs7	0.997236	1.32476
Astrocytes	Endothelial	Sham	Cd63	Mier1	0.998273	1.42692
Astrocytes	Endothelial	Sham	Cd63	Cox7a2	0.99745	1.34221
Astrocytes	Endothelial	Sham	Cd63	Matr3	-0.998913	1.52742
Astrocytes	Endothelial	Sham	Cd63	Txndc17	0.997672	1.36207
Astrocytes	Endothelial	Sham	Clu	Rab1	0.994747	1.18522
Astrocytes	Endothelial	Sham	Clu	Apoe	0.997052	1.31071
Astrocytes	Endothelial	Sham	Clu	mt-Nd4	0.992277	1.10142
Astrocytes	Endothelial	Sham	Clu	Sod3	-0.99997	2.30463
Astrocytes	Endothelial	Sham	Clu	Jam2	0.998853	1.51575
Astrocytes	Endothelial	Sham	Clu	Actn4	-0.992024	1.09442
Astrocytes	Endothelial	Sham	Clu	Metap2	-0.99961	1.7503
Astrocytes	Endothelial	Sham	Clu	Txn1	0.999368	1.64508
Astrocytes	Endothelial	Sham	Clu	Polr1d	-0.999983	2.43232
Astrocytes	Endothelial	Sham	Clu	Rtf1	-0.9998	1.89526
Astrocytes	Endothelial	Sham	Clu	1810037I17Rik	0.999668	1.7849
Astrocytes	Endothelial	Sham	Clu	Npm1	-0.991076	1.07001
Astrocytes	Endothelial	Sham	Clu	Psmb2	-0.998668	1.48334
Astrocytes	Endothelial	Sham	Clu	Ctcf	-0.995206	1.20509
Astrocytes	Endothelial	Sham	Clu	Isyna1	0.991975	1.09308
Astrocytes	Endothelial	Sham	Clu	Itgb1	-0.995817	1.2347
Astrocytes	Endothelial	Sham	Clu	Kctd10	0.991716	1.08618
Astrocytes	Endothelial	Sham	Clu	Ybx1	-0.993636	1.14352
Astrocytes	Endothelial	Sham	Clu	Cnbp	-0.996523	1.27489
Astrocytes	Endothelial	Sham	Clu	Arf1	-0.996093	1.24954
Astrocytes	Endothelial	Sham	Clu	Fau	0.9951	1.20032
Astrocytes	Endothelial	Sham	Clu	Rpl6	-0.999938	2.15017
Astrocytes	Endothelial	Sham	Clu	Anp32b	-0.999834	1.93589
Astrocytes	Endothelial	Sham	Clu	Col4a2	-0.996795	1.29258
Astrocytes	Endothelial	Sham	Clu	Tmem9b	-0.999688	1.79864
Astrocytes	Endothelial	Sham	Clu	Dusp11	0.999948	2.18923
Astrocytes	Endothelial	Sham	Clu	Arl4a	-0.999911	2.06993
Astrocytes	Endothelial	Sham	Clu	Ubl5	0.999978	2.37066
Astrocytes	Endothelial	Sham	Clu	Ctsh	-0.991994	1.0936
Astrocytes	Endothelial	Sham	Clu	Mt1	0.997541	1.35012
Astrocytes	Endothelial	Sham	Clu	Rps3a1	0.997961	1.39083
Astrocytes	Endothelial	Sham	Clu	Rps14	0.9928	1.11668
Astrocytes	Endothelial	Sham	Clu	Srrm1	-0.999971	2.31573
Astrocytes	Endothelial	Sham	Clu	Skp1a	-0.999824	1.92289
Astrocytes	Endothelial	Sham	Clu	Slc2a1	-0.999889	2.02283
Astrocytes	Endothelial	Sham	Clu	Tjp1	0.992122	1.09712
Astrocytes	Endothelial	Sham	Clu	Ewsr1	0.999999	3.17066
Astrocytes	Endothelial	Sham	Clu	Flt1	-0.992876	1.11897
Astrocytes	Endothelial	Sham	Clu	Smc1a	0.996184	1.25464
Astrocytes	Endothelial	Sham	Clu	9430020K01Rik	0.999763	1.85854
Astrocytes	Endothelial	Sham	Clu	Synm	0.999971	2.31533
Astrocytes	Endothelial	Sham	Clu	Fzd6	0.998735	1.49447
Astrocytes	Endothelial	Sham	Clu	Ppp1ca	-0.994348	1.1693
Astrocytes	Endothelial	Sham	Clu	Higd2a	0.995344	1.21141
Astrocytes	Endothelial	Sham	Clu	Hspa4	-0.996331	1.26318
Astrocytes	Endothelial	Sham	Clu	Cct7	0.990465	1.05559
Astrocytes	Endothelial	Sham	Clu	Rap1a	-0.991167	1.07223
Astrocytes	Endothelial	Sham	Clu	Ftl1	-0.997919	1.38639
Astrocytes	Endothelial	Sham	Clu	Elovl7	0.998328	1.4339
Astrocytes	Endothelial	Sham	Clu	Lman1	-0.999436	1.67013
Astrocytes	Endothelial	Sham	Clu	Ndufa13	0.991606	1.08331
Astrocytes	Endothelial	Sham	Clu	Tcf25	-0.993045	1.1242
Astrocytes	Endothelial	Sham	Cpe	Slc39a10	0.999808	1.90404
Astrocytes	Endothelial	Sham	Cpe	Cnih4	-0.993447	1.13714
Astrocytes	Endothelial	Sham	Cpe	Rpl36al	-0.995423	1.21517
Astrocytes	Endothelial	Sham	Cpe	Spop	0.998963	1.53771
Astrocytes	Endothelial	Sham	Cpe	Ccser2	0.997754	1.36984
Astrocytes	Endothelial	Sham	Cpe	Tceb2	-0.999451	1.67582
Astrocytes	Endothelial	Sham	Cpe	Rpl32	0.999273	1.61476
Astrocytes	Endothelial	Sham	Cpe	Klf4	-0.999979	2.38415
Astrocytes	Endothelial	Sham	Cpe	Srp14	0.994923	1.19262
Astrocytes	Endothelial	Sham	Cpe	Lamb2	0.999366	1.64464
Astrocytes	Endothelial	Sham	Cpe	Slc30a1	-0.990977	1.0676
Astrocytes	Endothelial	Sham	Cpe	Eef2	0.997011	1.30773
Astrocytes	Endothelial	Sham	Cpe	Syf2	-0.991214	1.07339
Astrocytes	Endothelial	Sham	Cpe	Anp32a	-0.996406	1.26767
Astrocytes	Endothelial	Sham	Cpe	Uqcrq	0.999948	2.18626
Astrocytes	Endothelial	Sham	Cpe	Rpl13a	-0.998829	1.51129
Astrocytes	Endothelial	Sham	Cpe	Mdh2	0.990229	1.05027
Astrocytes	Endothelial	Sham	Cpe	Tmem59	0.993238	1.13031
Astrocytes	Endothelial	Sham	Cpe	Kitl	-0.999997	2.81598
Astrocytes	Endothelial	Sham	Cpe	Fcho2	-0.999702	1.80868
Astrocytes	Endothelial	Sham	Cpe	Clta	0.993653	1.1441
Astrocytes	Endothelial	Sham	Cpe	Fth1	0.999793	1.88757
Astrocytes	Endothelial	Sham	Cpe	Ncor1	-0.998789	1.50402
Astrocytes	Endothelial	Sham	Cpe	Atp5d	0.99782	1.37629
Astrocytes	Endothelial	Sham	Cpe	Rac1	-0.994853	1.18962
Astrocytes	Endothelial	Sham	Cpe	Mllt4	-0.99921	1.59664
Astrocytes	Endothelial	Sham	Cpe	Rpl10	0.995212	1.20536
Astrocytes	Endothelial	Sham	Cpe	Car4	0.999455	1.67753
Astrocytes	Endothelial	Sham	Cpe	Rpl18	-0.99498	1.19506
Astrocytes	Endothelial	Sham	Cpe	Gng5	-0.999983	2.43678
Astrocytes	Endothelial	Sham	Cpe	Sptssa	-0.999741	1.83875
Astrocytes	Endothelial	Sham	Cpe	Ppp1r2	0.991095	1.07046
Astrocytes	Endothelial	Sham	Cpe	Arhgef2	-0.998962	1.53756
Astrocytes	Endothelial	Sham	Cpe	Cpe	0.999588	1.73795
Astrocytes	Endothelial	Sham	Cpe	Plp1	-0.993681	1.14504
Astrocytes	Endothelial	Sham	Cpe	Psmc3	-0.994845	1.18929
Astrocytes	Endothelial	Sham	Cpe	Rasgrp2	0.997752	1.3696
Astrocytes	Endothelial	Sham	Cpe	Ptn	0.998254	1.42453
Astrocytes	Endothelial	Sham	Cpe	Fosb	0.999224	1.60074
Astrocytes	Endothelial	Sham	Cpe	Dynlt3	-0.992568	1.10978
Astrocytes	Endothelial	Sham	Cpe	Cstb	-0.995714	1.22942
Astrocytes	Endothelial	Sham	Cpe	Cox4i1	0.997514	1.34779
Astrocytes	Endothelial	Sham	Cpe	Canx	-0.998675	1.4844
Astrocytes	Endothelial	Sham	Cpe	Rps25	-0.992376	1.10423
Astrocytes	Endothelial	Sham	Cpe	Sepp1	-0.991909	1.0913
Astrocytes	Endothelial	Sham	Cpe	Csrp2	0.99975	1.84624
Astrocytes	Endothelial	Sham	Cpe	Cyb5	0.992733	1.11466
Astrocytes	Endothelial	Sham	Cpe	Junb	0.992141	1.09764
Astrocytes	Endothelial	Sham	Cpe	Prdx2	0.993533	1.14003
Astrocytes	Endothelial	Sham	Cpe	Prdx1	0.994086	1.15944
Astrocytes	Endothelial	Sham	Cpe	Pnn	-0.992318	1.10259
Astrocytes	Endothelial	Sham	Cpe	Eif3h	0.995031	1.19731
Astrocytes	Endothelial	Sham	Cpe	Ywhaz	0.99227	1.10125
Astrocytes	Endothelial	Sham	Cpe	Rpl7	0.994527	1.17628
Astrocytes	Endothelial	Sham	Cpe	Serbp1	-0.990056	1.04647
Astrocytes	Endothelial	Sham	Cpe	Itm2c	0.997577	1.35335
Astrocytes	Endothelial	Sham	Cpe	Itm2a	0.999989	2.53414
Astrocytes	Endothelial	Sham	Cpe	Mcl1	-0.993355	1.13411
Astrocytes	Endothelial	Sham	Cpe	Ythdc1	-0.996913	1.30075
Astrocytes	Endothelial	Sham	Cpe	Timp3	-0.99035	1.05299
Astrocytes	Endothelial	Sham	Cpe	S1pr1	-0.997619	1.35718
Astrocytes	Endothelial	Sham	Cpe	Ndufb11	0.997697	1.36439
Astrocytes	Endothelial	Sham	Cpe	Ndufa12	-0.99065	1.05985
Astrocytes	Endothelial	Sham	Cpe	Sypl	0.999994	2.64349
Astrocytes	Endothelial	Sham	Cpe	Hsp90aa1	-0.999998	2.85109
Astrocytes	Endothelial	Sham	Cpe	Cp	-0.999714	1.81753
Astrocytes	Endothelial	Sham	Cpe	Edf1	0.997088	1.31344
Astrocytes	Endothelial	Sham	Cpe	Acvrl1	0.996273	1.25982
Astrocytes	Endothelial	Sham	Cpe	Cyfip1	-0.993018	1.12338
Astrocytes	Endothelial	Sham	Cpe	Id3	0.99528	1.20845
Astrocytes	Endothelial	Sham	Cpe	Psmd12	-0.999895	2.03446
Astrocytes	Endothelial	Sham	Cpe	Hsp90b1	-0.998163	1.41344
Astrocytes	Endothelial	Sham	Cpe	Rpl36a	-0.998825	1.5106
Astrocytes	Endothelial	Sham	Cpe	Ddx3x	-0.997307	1.33036
Astrocytes	Endothelial	Sham	Cpe	Slc22a8	0.9945	1.17523
Astrocytes	Endothelial	Sham	Cpe	Ahnak	0.997298	1.32964
Astrocytes	Endothelial	Sham	Cpe	Gjc1	-0.996103	1.25008
Astrocytes	Endothelial	Sham	Cpe	Mtus1	-0.99662	1.28102
Astrocytes	Endothelial	Sham	Cpe	Arhgdia	0.994342	1.16907
Astrocytes	Endothelial	Sham	Cpe	Serf2	-0.998688	1.48666
Astrocytes	Endothelial	Sham	Cpe	Rps17	-0.995434	1.21567
Astrocytes	Endothelial	Sham	Cpe	Ndufb7	0.99498	1.19506
Astrocytes	Endothelial	Sham	Cpe	Park7	0.995077	1.19931
Astrocytes	Endothelial	Sham	Cpe	Rps8	-0.999999	3.03091
Astrocytes	Endothelial	Sham	Cpe	Smim14	0.990679	1.06054
Astrocytes	Endothelial	Sham	Cpe	Serinc3	0.999315	1.62788
Astrocytes	Endothelial	Sham	Cpe	Ik	0.990996	1.06805
Astrocytes	Endothelial	Sham	Cpe	Ets1	0.99826	1.42523
Astrocytes	Endothelial	Sham	Cpe	Snrnp70	0.999181	1.58906
Astrocytes	Endothelial	Sham	Cpe	Mbp	0.995791	1.23339
Astrocytes	Endothelial	Sham	Cst3	Macf1	0.990352	1.05304
Astrocytes	Endothelial	Sham	Cst3	mt-Nd4	0.999607	1.74859
Astrocytes	Endothelial	Sham	Cst3	Ndufa3	0.995393	1.21375
Astrocytes	Endothelial	Sham	Cst3	Jam2	0.998827	1.51093
Astrocytes	Endothelial	Sham	Cst3	Mt1	0.999657	1.77789
Astrocytes	Endothelial	Sham	Cst3	Hnrnpu	0.990606	1.05885
Astrocytes	Endothelial	Sham	Cst3	Arl6ip1	0.991045	1.06926
Astrocytes	Endothelial	Sham	Cst3	Mpzl1	-0.991055	1.0695
Astrocytes	Endothelial	Sham	Cst3	Txn1	0.991313	1.07585
Astrocytes	Endothelial	Sham	Cst3	Polr1d	-0.995904	1.23929
Astrocytes	Endothelial	Sham	Cst3	Rtf1	-0.993241	1.13041
Astrocytes	Endothelial	Sham	Cst3	Utrn	0.993045	1.12419
Astrocytes	Endothelial	Sham	Cst3	1810037I17Rik	0.992553	1.10934
Astrocytes	Endothelial	Sham	Cst3	Psmb2	-0.999	1.54555
Astrocytes	Endothelial	Sham	Cst3	Ctcf	-0.999999	2.9884
Astrocytes	Endothelial	Sham	Cst3	Fnbp1l	0.997124	1.3161
Astrocytes	Endothelial	Sham	Cst3	Pdxk	0.992887	1.11933
Astrocytes	Endothelial	Sham	Cst3	Clic1	0.996781	1.29165
Astrocytes	Endothelial	Sham	Cst3	Arf1	-0.999969	2.29761
Astrocytes	Endothelial	Sham	Cst3	Acin1	0.991417	1.07846
Astrocytes	Endothelial	Sham	Cst3	Srrm1	-0.996064	1.24795
Astrocytes	Endothelial	Sham	Cst3	Anp32b	-0.993446	1.13713
Astrocytes	Endothelial	Sham	Cst3	Col4a2	-0.999868	1.98504
Astrocytes	Endothelial	Sham	Cst3	Sgms1	0.997997	1.39469
Astrocytes	Endothelial	Sham	Cst3	Tmem9b	-0.99265	1.1122
Astrocytes	Endothelial	Sham	Cst3	Cox6b1	0.996044	1.24683
Astrocytes	Endothelial	Sham	Cst3	Smarca2	-0.991977	1.09315
Astrocytes	Endothelial	Sham	Cst3	Bsg	0.998589	1.47081
Astrocytes	Endothelial	Sham	Cst3	Ybx1	-0.999863	1.97778
Astrocytes	Endothelial	Sham	Cst3	Arl4a	-0.993987	1.15586
Astrocytes	Endothelial	Sham	Cst3	Ubl5	0.995984	1.24356
Astrocytes	Endothelial	Sham	Cst3	Abcg2	0.99683	1.29499
Astrocytes	Endothelial	Sham	Cst3	Metap2	-0.99229	1.1018
Astrocytes	Endothelial	Sham	Cst3	Rps3a1	0.999473	1.68459
Astrocytes	Endothelial	Sham	Cst3	Calm1	-0.996172	1.254
Astrocytes	Endothelial	Sham	Cst3	Rpl6	-0.99637	1.26555
Astrocytes	Endothelial	Sham	Cst3	Cdkn1a	-0.995383	1.21325
Astrocytes	Endothelial	Sham	Cst3	Skp1a	-0.993383	1.13504
Astrocytes	Endothelial	Sham	Cst3	Slc2a1	-0.993819	1.14984
Astrocytes	Endothelial	Sham	Cst3	Synm	0.996065	1.24799
Astrocytes	Endothelial	Sham	Cst3	Sod3	-0.994583	1.17854
Astrocytes	Endothelial	Sham	Cst3	Rhob	0.992818	1.11723
Astrocytes	Endothelial	Sham	Cst3	Ewsr1	0.995464	1.21711
Astrocytes	Endothelial	Sham	Cst3	9430020K01Rik	0.993035	1.12388
Astrocytes	Endothelial	Sham	Cst3	Fxyd5	-0.997713	1.36588
Astrocytes	Endothelial	Sham	Cst3	Eogt	0.997202	1.32205
Astrocytes	Endothelial	Sham	Cst3	Fzd6	0.998941	1.53305
Astrocytes	Endothelial	Sham	Cst3	Ppp1ca	-0.99995	2.1949
Astrocytes	Endothelial	Sham	Cst3	Dusp11	0.996289	1.2607
Astrocytes	Endothelial	Sham	Cst3	Rabac1	-0.995837	1.23573
Astrocytes	Endothelial	Sham	Cst3	Vps36	-0.991162	1.0721
Astrocytes	Endothelial	Sham	Cst3	Rap1a	-0.999328	1.63182
Astrocytes	Endothelial	Sham	Cst3	Ndufb10	0.994171	1.16259
Astrocytes	Endothelial	Sham	Cst3	Elovl7	0.999259	1.61063
Astrocytes	Endothelial	Sham	Cst3	Akr1a1	0.997295	1.32939
Astrocytes	Endothelial	Sham	Cst3	Lman1	-0.991573	1.08246
Astrocytes	Endothelial	Sham	Cst3	Ndufa13	0.999445	1.67342
Astrocytes	Endothelial	Sham	Cst3	Abhd2	0.997215	1.32308
Astrocytes	Endothelial	Sham	Cst3	Tcf25	-0.999765	1.86031
Astrocytes	Endothelial	Sham	Cst3	Pak2	0.990799	1.06335
Astrocytes	Endothelial	Sham	Cxcl14	Srsf5	0.999988	2.51296
Astrocytes	Endothelial	Sham	Cxcl14	Ndufa6	-0.999966	2.27964
Astrocytes	Endothelial	Sham	Cxcl14	Tubb5	0.999999	3.1677
Astrocytes	Endothelial	Sham	Cxcl14	mt-Nd4	0.992574	1.10997
Astrocytes	Endothelial	Sham	Cxcl14	Ndufa3	0.998545	1.46418
Astrocytes	Endothelial	Sham	Cxcl14	Ppp1ca	-0.990225	1.05018
Astrocytes	Endothelial	Sham	Cxcl14	Hnrnpu	0.999918	2.08921
Astrocytes	Endothelial	Sham	Cxcl14	Arl6ip1	0.999871	1.99089
Astrocytes	Endothelial	Sham	Cxcl14	Sparcl1	-0.993088	1.12554
Astrocytes	Endothelial	Sham	Cxcl14	2018-09-07	-0.997811	1.37538
Astrocytes	Endothelial	Sham	Cxcl14	Igfbp7	-0.996851	1.2964
Astrocytes	Endothelial	Sham	Cxcl14	Rpl12	0.996702	1.28634
Astrocytes	Endothelial	Sham	Cxcl14	Tm9sf2	0.996069	1.2482
Astrocytes	Endothelial	Sham	Cxcl14	Ppig	-0.999406	1.6586
Astrocytes	Endothelial	Sham	Cxcl14	Ramp2	0.998621	1.47585
Astrocytes	Endothelial	Sham	Cxcl14	Nrp1	-0.993591	1.14198
Astrocytes	Endothelial	Sham	Cxcl14	Calm1	-0.998051	1.40064
Astrocytes	Endothelial	Sham	Cxcl14	Fnbp1l	0.997255	1.32627
Astrocytes	Endothelial	Sham	Cxcl14	Rbm8a	-0.996924	1.30151
Astrocytes	Endothelial	Sham	Cxcl14	Pdxk	0.999531	1.71003
Astrocytes	Endothelial	Sham	Cxcl14	Hspa5	-0.990783	1.06299
Astrocytes	Endothelial	Sham	Cxcl14	Clic1	0.997571	1.35282
Astrocytes	Endothelial	Sham	Cxcl14	Lmo2	0.994195	1.16351
Astrocytes	Endothelial	Sham	Cxcl14	Acin1	0.999822	1.92081
Astrocytes	Endothelial	Sham	Cxcl14	Smc6	-0.996273	1.25981
Astrocytes	Endothelial	Sham	Cxcl14	Shisa5	-0.998308	1.43137
Astrocytes	Endothelial	Sham	Cxcl14	Akr1a1	0.997084	1.31308
Astrocytes	Endothelial	Sham	Cxcl14	Sgms1	0.996247	1.25829
Astrocytes	Endothelial	Sham	Cxcl14	Chmp3	0.99464	1.18081
Astrocytes	Endothelial	Sham	Cxcl14	Rhob	0.999549	1.71832
Astrocytes	Endothelial	Sham	Cxcl14	Dek	-0.999986	2.47727
Astrocytes	Endothelial	Sham	Cxcl14	Bsg	0.995315	1.21007
Astrocytes	Endothelial	Sham	Cxcl14	Ybx1	-0.991111	1.07085
Astrocytes	Endothelial	Sham	Cxcl14	Cdkn1a	-0.998551	1.46507
Astrocytes	Endothelial	Sham	Cxcl14	M6pr	0.992872	1.11887
Astrocytes	Endothelial	Sham	Cxcl14	Abcg2	0.997528	1.349
Astrocytes	Endothelial	Sham	Cxcl14	Nptn	0.993888	1.1523
Astrocytes	Endothelial	Sham	Cxcl14	Spock2	0.996257	1.25883
Astrocytes	Endothelial	Sham	Cxcl14	Mpzl1	-0.99987	1.9889
Astrocytes	Endothelial	Sham	Cxcl14	Wwtr1	-0.995923	1.24029
Astrocytes	Endothelial	Sham	Cxcl14	Rps19	0.998634	1.47777
Astrocytes	Endothelial	Sham	Cxcl14	Nedd4	-0.999685	1.79677
Astrocytes	Endothelial	Sham	Cxcl14	Glud1	0.999997	2.81701
Astrocytes	Endothelial	Sham	Cxcl14	Cd93	-0.991887	1.09071
Astrocytes	Endothelial	Sham	Cxcl14	Myl6	1	3.7307
Astrocytes	Endothelial	Sham	Cxcl14	Osbpl9	0.999744	1.84117
Astrocytes	Endothelial	Sham	Cxcl14	Cox6b1	0.998141	1.41089
Astrocytes	Endothelial	Sham	Cxcl14	Prkcdbp	-0.99265	1.1122
Astrocytes	Endothelial	Sham	Cxcl14	Smarca2	-0.999731	1.83044
Astrocytes	Endothelial	Sham	Cxcl14	Fxyd5	-0.996614	1.28061
Astrocytes	Endothelial	Sham	Cxcl14	Eogt	0.997178	1.32026
Astrocytes	Endothelial	Sham	Cxcl14	Rps27l	-1	3.31912
Astrocytes	Endothelial	Sham	Cxcl14	Vps36	-0.999857	1.96788
Astrocytes	Endothelial	Sham	Cxcl14	Txnl1	0.999141	1.5785
Astrocytes	Endothelial	Sham	Cxcl14	Macf1	0.99994	2.15688
Astrocytes	Endothelial	Sham	Cxcl14	Gng11	-0.999999	3.13577
Astrocytes	Endothelial	Sham	Cxcl14	Rap1a	-0.993589	1.1419
Astrocytes	Endothelial	Sham	Cxcl14	Ndufb10	0.999121	1.57349
Astrocytes	Endothelial	Sham	Cxcl14	Utrn	0.99949	1.69159
Astrocytes	Endothelial	Sham	Cxcl14	C130074G19Rik	0.999784	1.87816
Astrocytes	Endothelial	Sham	Cxcl14	Ndufa13	0.993204	1.12925
Astrocytes	Endothelial	Sham	Cxcl14	Abhd2	0.997165	1.31924
Astrocytes	Endothelial	Sham	Cxcl14	Tcf25	-0.991781	1.0879
Astrocytes	Endothelial	Sham	Cxcl14	Tspo	-0.999108	1.57049
Astrocytes	Endothelial	Sham	Cxcl14	Rabac1	-0.998279	1.42761
Astrocytes	Endothelial	Sham	Cxcl14	Pak2	0.999899	2.04366
Astrocytes	Endothelial	Sham	Dkk3	Ifitm3	0.99508	1.19947
Astrocytes	Endothelial	Sham	Dkk3	mt-Nd1	-0.998416	1.44567
Astrocytes	Endothelial	Sham	Dkk3	Sdpr	-0.990849	1.06455
Astrocytes	Endothelial	Sham	Dkk3	Epas1	-0.99853	1.46185
Astrocytes	Endothelial	Sham	Dkk3	D8Ertd738e	0.997969	1.3917
Astrocytes	Endothelial	Sham	Dkk3	Btf3	0.994411	1.17172
Astrocytes	Endothelial	Sham	Dkk3	Rbbp7	0.999002	1.54611
Astrocytes	Endothelial	Sham	Dkk3	Ppfibp1	0.995046	1.19794
Astrocytes	Endothelial	Sham	Dkk3	Ctnnb1	-0.999464	1.68117
Astrocytes	Endothelial	Sham	Dkk3	Malat1	0.997933	1.38785
Astrocytes	Endothelial	Sham	Dkk3	Clip1	0.990204	1.04973
Astrocytes	Endothelial	Sham	Dkk3	Rpl7a	0.995456	1.21672
Astrocytes	Endothelial	Sham	Dkk3	Hnrnpm	0.999913	2.07665
Astrocytes	Endothelial	Sham	Dkk3	Map1lc3a	-0.999598	1.74366
Astrocytes	Endothelial	Sham	Dkk3	Gnb1	-0.996114	1.2507
Astrocytes	Endothelial	Sham	Dkk3	Clic4	0.998992	1.54391
Astrocytes	Endothelial	Sham	Dkk3	Ndufa7	-0.992058	1.09536
Astrocytes	Endothelial	Sham	Dkk3	Lef1	-0.995287	1.2088
Astrocytes	Endothelial	Sham	Dkk3	Cwc15	-0.99093	1.06647
Astrocytes	Endothelial	Sham	Dkk3	Cox7a2l	-0.991928	1.09183
Astrocytes	Endothelial	Sham	Dkk3	Anxa3	0.999968	2.29134
Astrocytes	Endothelial	Sham	Dkk3	Tmem14c	0.999994	2.64772
Astrocytes	Endothelial	Sham	Dkk3	Tmod3	0.99683	1.29496
Astrocytes	Endothelial	Sham	Dkk3	Rpl39	-0.99499	1.1955
Astrocytes	Endothelial	Sham	Dkk3	Arpc5	0.990672	1.06037
Astrocytes	Endothelial	Sham	Dkk3	Plat	0.999901	2.04886
Astrocytes	Endothelial	Sham	Dkk3	Ak3	-0.995211	1.2053
Astrocytes	Endothelial	Sham	Dkk3	Ddx6	0.990202	1.04969
Astrocytes	Endothelial	Sham	Dkk3	Mgp	0.997421	1.33981
Astrocytes	Endothelial	Sham	Dkk3	Gpr116	-0.999317	1.62845
Astrocytes	Endothelial	Sham	Dkk3	Slc25a5	0.99327	1.13134
Astrocytes	Endothelial	Sham	Dkk3	Mtdh	-0.998498	1.45716
Astrocytes	Endothelial	Sham	Dkk3	Tmem66	-0.998202	1.41809
Astrocytes	Endothelial	Sham	Dkk3	Pttg1ip	0.996877	1.29824
Astrocytes	Endothelial	Sham	Dkk3	Sat1	0.998736	1.49472
Astrocytes	Endothelial	Sham	Dkk3	Rps11	0.994907	1.19195
Astrocytes	Endothelial	Sham	Dkk3	Sugt1	0.99665	1.28293
Astrocytes	Endothelial	Sham	Dkk3	Srpr	0.992944	1.12107
Astrocytes	Endothelial	Sham	Dkk3	Pabpc1	0.999991	2.57066
Astrocytes	Endothelial	Sham	Dkk3	mt-Rnr1	-0.994602	1.17928
Astrocytes	Endothelial	Sham	Dkk3	H2-K1	0.999547	1.71772
Astrocytes	Endothelial	Sham	Dkk3	mt-Rnr2	-0.999552	1.72002
Astrocytes	Endothelial	Sham	Dkk3	Med28	0.997107	1.31485
Astrocytes	Endothelial	Sham	Dkk3	Tmem204	0.994812	1.18792
Astrocytes	Endothelial	Sham	Dkk3	Atf4	0.993634	1.14345
Astrocytes	Endothelial	Sham	Dkk3	Arhgap29	0.997533	1.3494
Astrocytes	Endothelial	Sham	Dkk3	Dbi	0.992578	1.11007
Astrocytes	Endothelial	Sham	Dkk3	Psap	-0.995164	1.2032
Astrocytes	Endothelial	Sham	Dkk3	Tax1bp1	0.999177	1.58788
Astrocytes	Endothelial	Sham	Dkk3	Capza2	0.995619	1.22464
Astrocytes	Endothelial	Sham	Dkk3	Purb	-0.997824	1.37666
Astrocytes	Endothelial	Sham	Dkk3	Atp5j2	0.999796	1.89094
Astrocytes	Endothelial	Sham	Dkk3	Msn	0.995509	1.21926
Astrocytes	Endothelial	Sham	Dkk3	Slc7a5	-0.998967	1.53855
Astrocytes	Endothelial	Sham	Dkk3	Paqr5	0.99473	1.18453
Astrocytes	Endothelial	Sham	Dkk3	Rap1b	-0.998849	1.51498
Astrocytes	Endothelial	Sham	Dkk3	Tmem50a	0.999982	2.41279
Astrocytes	Endothelial	Sham	Dkk3	Ccdc47	0.998297	1.42992
Astrocytes	Endothelial	Sham	Dkk3	Glul	-0.996178	1.25433
Astrocytes	Endothelial	Sham	Dkk3	Rbm25	-0.997299	1.32972
Astrocytes	Endothelial	Sham	Dkk3	Akap12	0.994903	1.19176
Astrocytes	Endothelial	Sham	Dkk3	Ptprb	-0.999059	1.55876
Astrocytes	Endothelial	Sham	Dkk3	Fkbp2	0.995477	1.21772
Astrocytes	Endothelial	Sham	Dkk3	Rbx1	-0.999487	1.6904
Astrocytes	Endothelial	Sham	Dkk3	Cald1	0.995659	1.22666
Astrocytes	Endothelial	Sham	Enho	Nedd8	-0.993245	1.13056
Astrocytes	Endothelial	Sham	Enho	Ywhaq	0.994248	1.16548
Astrocytes	Endothelial	Sham	Enho	Bnip3l	-0.997072	1.31222
Astrocytes	Endothelial	Sham	Enho	Gnb2	0.999987	2.48541
Astrocytes	Endothelial	Sham	Enho	Coro1b	0.990858	1.06476
Astrocytes	Endothelial	Sham	Enho	Golim4	0.999902	2.04983
Astrocytes	Endothelial	Sham	Enho	Atp1a2	-0.996011	1.24502
Astrocytes	Endothelial	Sham	Enho	Tfrc	0.996489	1.27273
Astrocytes	Endothelial	Sham	Enho	Zmynd11	0.999889	2.02328
Astrocytes	Endothelial	Sham	Enho	Tmbim6	0.995454	1.21664
Astrocytes	Endothelial	Sham	Enho	Zbtb20	0.999994	2.66439
Astrocytes	Endothelial	Sham	Enho	Acadl	-0.99998	2.3939
Astrocytes	Endothelial	Sham	Enho	Nol7	0.993187	1.1287
Astrocytes	Endothelial	Sham	Enho	Atp5g3	0.999702	1.8084
Astrocytes	Endothelial	Sham	Enho	Gtf2i	0.993706	1.14593
Astrocytes	Endothelial	Sham	Enho	Slc38a3	0.999693	1.80192
Astrocytes	Endothelial	Sham	Enho	Ctsb	0.993476	1.1381
Astrocytes	Endothelial	Sham	Enho	Nrd1	0.992158	1.0981
Astrocytes	Endothelial	Sham	Enho	Dusp3	0.999561	1.72427
Astrocytes	Endothelial	Sham	Enho	Tmem30a	-0.999798	1.89327
Astrocytes	Endothelial	Sham	Enho	Atrx	0.997001	1.307
Astrocytes	Endothelial	Sham	Enho	Gnai2	0.992178	1.09867
Astrocytes	Endothelial	Sham	Enho	Rpl29	-0.99249	1.10753
Astrocytes	Endothelial	Sham	Enho	Klf2	-0.99993	2.12421
Astrocytes	Endothelial	Sham	Enho	Snx3	-0.994283	1.1668
Astrocytes	Endothelial	Sham	Enho	Ift20	-0.995266	1.20781
Astrocytes	Endothelial	Sham	Enho	Slc40a1	0.998735	1.49443
Astrocytes	Endothelial	Sham	Enho	Ndufb9	0.998127	1.40927
Astrocytes	Endothelial	Sham	Enho	Tm4sf1	-0.993615	1.1428
Astrocytes	Endothelial	Sham	Enho	Sh3glb1	-0.995038	1.19759
Astrocytes	Endothelial	Sham	Enho	Ndufb2	0.993137	1.1271
Astrocytes	Endothelial	Sham	Enho	Podxl	-0.998815	1.50877
Astrocytes	Endothelial	Sham	Enho	Sdf4	0.999781	1.87538
Astrocytes	Endothelial	Sham	Enho	Ablim1	0.995348	1.21163
Astrocytes	Endothelial	Sham	Enho	Rps2	0.99437	1.17016
Astrocytes	Endothelial	Sham	Enho	Adam15	0.998975	1.5403
Astrocytes	Endothelial	Sham	Enho	Mobp	0.990005	1.04534
Astrocytes	Endothelial	Sham	Enho	Mxd4	0.999459	1.67883
Astrocytes	Endothelial	Sham	Enho	Ankrd12	-0.991986	1.09339
Astrocytes	Endothelial	Sham	Enho	Tek	-0.99999	2.55509
Astrocytes	Endothelial	Sham	Enho	Ppp1cb	0.99805	1.40051
Astrocytes	Endothelial	Sham	Enho	Tinagl1	-0.997955	1.39019
Astrocytes	Endothelial	Sham	Enho	Cct4	-0.996583	1.27868
Astrocytes	Endothelial	Sham	Enho	Son	-0.999955	2.21801
Astrocytes	Endothelial	Sham	Enho	Rras	0.99847	1.45326
Astrocytes	Endothelial	Sham	Enho	Psma1	-0.996607	1.28021
Astrocytes	Endothelial	Sham	Enho	Srsf11	-0.998551	1.46508
Astrocytes	Endothelial	Sham	Enho	Fkbp3	-0.998618	1.47523
Astrocytes	Endothelial	Sham	Enho	Ywhab	-0.996844	1.2959
Astrocytes	Endothelial	Sham	Enho	Myo10	0.99323	1.13007
Astrocytes	Endothelial	Sham	Enho	Magoh	-0.997865	1.38087
Astrocytes	Endothelial	Sham	Enho	Atp5e	0.999782	1.87673
Astrocytes	Endothelial	Sham	Epdr1	Ktn1	-0.999741	1.83923
Astrocytes	Endothelial	Sham	Epdr1	P4hb	-0.995708	1.2291
Astrocytes	Endothelial	Sham	Epdr1	Tenc1	-0.999524	1.70667
Astrocytes	Endothelial	Sham	Epdr1	Hnrnpk	-0.992654	1.11232
Astrocytes	Endothelial	Sham	Epdr1	Ptrf	-0.998289	1.42897
Astrocytes	Endothelial	Sham	Epdr1	Atpif1	-0.999969	2.29998
Astrocytes	Endothelial	Sham	Epdr1	Col4a3bp	-0.999955	2.21815
Astrocytes	Endothelial	Sham	Epdr1	Palmd	0.990279	1.05141
Astrocytes	Endothelial	Sham	Epdr1	Eef1a1	0.993116	1.12645
Astrocytes	Endothelial	Sham	Epdr1	Rpl34	-0.997171	1.31967
Astrocytes	Endothelial	Sham	Epdr1	Nenf	0.999984	2.44954
Astrocytes	Endothelial	Sham	Epdr1	Tln1	0.999756	1.85231
Astrocytes	Endothelial	Sham	Epdr1	Gpx1	0.999549	1.71842
Astrocytes	Endothelial	Sham	Epdr1	Rgs5	0.995018	1.19671
Astrocytes	Endothelial	Sham	Epdr1	Myeov2	-0.997752	1.36967
Astrocytes	Endothelial	Sham	Epdr1	Rbm39	-0.990439	1.05502
Astrocytes	Endothelial	Sham	Epdr1	Klf9	-0.999652	1.77506
Astrocytes	Endothelial	Sham	Epdr1	Eif2s2	-0.995747	1.23109
Astrocytes	Endothelial	Sham	Epdr1	H2-D1	0.997491	1.34572
Astrocytes	Endothelial	Sham	Epdr1	Cyr61	0.999212	1.59731
Astrocytes	Endothelial	Sham	Epdr1	Thrap3	-0.990944	1.0668
Astrocytes	Endothelial	Sham	Epdr1	Tram1	0.998105	1.40676
Astrocytes	Endothelial	Sham	Epdr1	Erg	-0.999919	2.09234
Astrocytes	Endothelial	Sham	Epdr1	Pcp4l1	0.999651	1.77417
Astrocytes	Endothelial	Sham	Epdr1	Rgcc	0.999553	1.72043
Astrocytes	Endothelial	Sham	Epdr1	Ctnna1	0.996344	1.26399
Astrocytes	Endothelial	Sham	Epdr1	AU021092	0.998091	1.40514
Astrocytes	Endothelial	Sham	Epdr1	Dnajc8	-0.993021	1.12344
Astrocytes	Endothelial	Sham	Epdr1	Il10rb	-0.993571	1.14131
Astrocytes	Endothelial	Sham	Epdr1	Slc25a4	0.996216	1.25648
Astrocytes	Endothelial	Sham	Epdr1	Npc2	-0.994018	1.15698
Astrocytes	Endothelial	Sham	Epdr1	Hnrnpab	-0.995726	1.23002
Astrocytes	Endothelial	Sham	Epdr1	Atp5b	0.994246	1.16541
Astrocytes	Endothelial	Sham	Epdr1	Ost4	-0.999923	2.10369
Astrocytes	Endothelial	Sham	Epdr1	Gas5	-0.996234	1.25751
Astrocytes	Endothelial	Sham	Epdr1	Eef1g	0.996973	1.30497
Astrocytes	Endothelial	Sham	Epdr1	Rtn3	-0.998363	1.43854
Astrocytes	Endothelial	Sham	Epdr1	Slc35b1	0.999893	2.03094
Astrocytes	Endothelial	Sham	Epdr1	Ifnar1	-0.996264	1.25927
Astrocytes	Endothelial	Sham	Epdr1	Rpl11	0.995027	1.19711
Astrocytes	Endothelial	Sham	Epdr1	Psmb6	0.995867	1.23732
Astrocytes	Endothelial	Sham	Epdr1	Dnajc3	0.99347	1.13791
Astrocytes	Endothelial	Sham	Epdr1	Mrfap1	-0.998327	1.43379
Astrocytes	Endothelial	Sham	Epdr1	Foxp1	-0.999665	1.7828
Astrocytes	Endothelial	Sham	Epdr1	Cd59a	-0.991381	1.07757
Astrocytes	Endothelial	Sham	Epdr1	Osbpl1a	0.996014	1.24521
Astrocytes	Endothelial	Sham	Epdr1	S100a11	-0.994158	1.16213
Astrocytes	Endothelial	Sham	Epdr1	Ndrg1	0.998362	1.43836
Astrocytes	Endothelial	Sham	Epdr1	S100a13	1	5.07427
Astrocytes	Endothelial	Sham	Epdr1	S100a16	0.990215	1.04998
Astrocytes	Endothelial	Sham	Epdr1	Ly6e	0.992598	1.11065
Astrocytes	Endothelial	Sham	Epdr1	B230219D22Rik	0.996631	1.28176
Astrocytes	Endothelial	Sham	Epdr1	Wls	-0.99255	1.10925
Astrocytes	Endothelial	Sham	Epdr1	Egfl7	0.996881	1.29846
Astrocytes	Endothelial	Sham	Epdr1	Ctsl	0.999082	1.56416
Astrocytes	Endothelial	Sham	Epdr1	Sorbs2	-0.991049	1.06936
Astrocytes	Endothelial	Sham	Epdr1	Ldha	0.996379	1.26606
Astrocytes	Endothelial	Sham	Epdr1	Lamp1	-0.997166	1.31927
Astrocytes	Endothelial	Sham	Epdr1	Cox5a	0.997442	1.34159
Astrocytes	Endothelial	Sham	Epdr1	St13	-0.999987	2.48479
Astrocytes	Endothelial	Sham	Epdr1	Atp6v1g1	-0.996579	1.27841
Astrocytes	Endothelial	Sham	Epdr1	Ndufa2	-0.999723	1.82401
Astrocytes	Endothelial	Sham	Epdr1	Wasf2	0.99467	1.18206
Astrocytes	Endothelial	Sham	Epdr1	Mt2	0.99884	1.5133
Astrocytes	Endothelial	Sham	Epdr1	Hip1	-0.995274	1.20819
Astrocytes	Endothelial	Sham	Epdr1	Chchd2	-0.99736	1.33473
Astrocytes	Endothelial	Sham	Epdr1	Sqstm1	-0.995773	1.23244
Astrocytes	Endothelial	Sham	Epdr1	Dazap2	0.999996	2.75532
Astrocytes	Endothelial	Sham	Epdr1	Etfb	0.997798	1.37417
Astrocytes	Endothelial	Sham	Epdr1	Arpc1b	-0.996939	1.30258
Astrocytes	Endothelial	Sham	Epdr1	Jun	0.99985	1.95811
Astrocytes	Endothelial	Sham	Epdr1	mt-Cytb	0.999283	1.61779
Astrocytes	Endothelial	Sham	Epdr1	Ier3	-0.997949	1.38953
Astrocytes	Endothelial	Sham	Epdr1	Rps4x	0.991408	1.07825
Astrocytes	Endothelial	Sham	Epdr1	Tmed10	-0.996716	1.28728
Astrocytes	Endothelial	Sham	Epdr1	Rrp1	-0.999507	1.69921
Astrocytes	Endothelial	Sham	Epdr1	Rpl9	0.990732	1.06177
Astrocytes	Endothelial	Sham	Epdr1	Sf3b2	-0.993245	1.13053
Astrocytes	Endothelial	Sham	Epdr1	Itm2b	-0.993791	1.14888
Astrocytes	Endothelial	Sham	Epdr1	Zfp91	0.996773	1.29108
Astrocytes	Endothelial	Sham	Epdr1	Crip2	0.999601	1.74509
Astrocytes	Endothelial	Sham	Epdr1	Ifnar2	0.997409	1.33879
Astrocytes	Endothelial	Sham	Epdr1	Tmem123	-0.999832	1.93246
Astrocytes	Endothelial	Sham	Epdr1	Uqcrc1	-0.99331	1.13264
Astrocytes	Endothelial	Sham	Epdr1	Hmgb1	-0.996014	1.2452
Astrocytes	Endothelial	Sham	Epdr1	Rps27	-0.999781	1.87521
Astrocytes	Endothelial	Sham	Epdr1	Rps28	-0.999857	1.9684
Astrocytes	Endothelial	Sham	Epdr1	Mef2a	0.999999	2.97002
Astrocytes	Endothelial	Sham	Epdr1	Tm9sf3	-0.995553	1.22141
Astrocytes	Endothelial	Sham	Epdr1	Ptp4a2	-0.998437	1.44852
Astrocytes	Endothelial	Sham	Epdr1	Rrbp1	-0.99983	1.93065
Astrocytes	Endothelial	Sham	Epdr1	Dusp1	0.997952	1.38988
Astrocytes	Endothelial	Sham	Epdr1	2700060E02Rik	0.996282	1.26034
Astrocytes	Endothelial	Sham	Epdr1	Pomp	0.995721	1.22979
Astrocytes	Endothelial	Sham	Epdr1	Tpd52	0.999835	1.9369
Astrocytes	Endothelial	Sham	Epdr1	Atp10a	-0.995662	1.2268
Astrocytes	Endothelial	Sham	Epdr1	Tuba1a	0.996951	1.30341
Astrocytes	Endothelial	Sham	Epdr1	Tpm3	-0.999539	1.71359
Astrocytes	Endothelial	Sham	Epdr1	Rbpms	0.999288	1.61924
Astrocytes	Endothelial	Sham	Epdr1	Adam10	-0.994492	1.1749
Astrocytes	Endothelial	Sham	Epdr1	Mal	0.999206	1.59565
Astrocytes	Endothelial	Sham	Epdr1	Ubxn2a	-0.997154	1.31838
Astrocytes	Endothelial	Sham	Epdr1	Eif5	0.994291	1.1671
Astrocytes	Endothelial	Sham	Epdr1	Rps7	0.999778	1.87219
Astrocytes	Endothelial	Sham	Epdr1	Snw1	-0.993552	1.14065
Astrocytes	Endothelial	Sham	Epdr1	Arglu1	-0.996634	1.28193
Astrocytes	Endothelial	Sham	Epdr1	Sptbn1	-0.994105	1.16015
Astrocytes	Endothelial	Sham	Epdr1	Cd47	-0.995014	1.19655
Astrocytes	Endothelial	Sham	Epdr1	Rpl21	-0.995891	1.23859
Astrocytes	Endothelial	Sham	Epdr1	Myo1b	0.991089	1.07032
Astrocytes	Endothelial	Sham	Epdr1	Rpl22	-0.997017	1.30814
Astrocytes	Endothelial	Sham	Epdr1	Tsc22d1	0.99628	1.26019
Astrocytes	Endothelial	Sham	Epdr1	Hnrnph1	-0.993895	1.15256
Astrocytes	Endothelial	Sham	Epdr1	Psma6	0.994838	1.18901
Astrocytes	Endothelial	Sham	Epdr1	Cdc42	0.991567	1.08231
Astrocytes	Endothelial	Sham	Epdr1	Gpcpd1	0.99615	1.25273
Astrocytes	Endothelial	Sham	Fam213a	Rab1	0.997148	1.31794
Astrocytes	Endothelial	Sham	Fam213a	Apoe	0.99876	1.49884
Astrocytes	Endothelial	Sham	Fam213a	Sod3	-0.999815	1.91253
Astrocytes	Endothelial	Sham	Fam213a	Jam2	0.997196	1.32161
Astrocytes	Endothelial	Sham	Fam213a	Actn4	-0.995066	1.19881
Astrocytes	Endothelial	Sham	Fam213a	Metap2	-1	3.23601
Astrocytes	Endothelial	Sham	Fam213a	Txn1	0.999963	2.2634
Astrocytes	Endothelial	Sham	Fam213a	Polr1d	-0.999462	1.68016
Astrocytes	Endothelial	Sham	Fam213a	Rtf1	-0.999975	2.35045
Astrocytes	Endothelial	Sham	Fam213a	1810037I17Rik	0.999999	3.10784
Astrocytes	Endothelial	Sham	Fam213a	Npm1	-0.994314	1.16799
Astrocytes	Endothelial	Sham	Fam213a	Psmb2	-0.996911	1.3006
Astrocytes	Endothelial	Sham	Fam213a	Ctcf	-0.992203	1.09936
Astrocytes	Endothelial	Sham	Fam213a	Isyna1	0.995027	1.1971
Astrocytes	Endothelial	Sham	Fam213a	Itgb1	-0.997921	1.38657
Astrocytes	Endothelial	Sham	Fam213a	Kctd10	0.994822	1.18834
Astrocytes	Endothelial	Sham	Fam213a	Tjp1	0.995143	1.20224
Astrocytes	Endothelial	Sham	Fam213a	Sh3bgrl3	0.991387	1.07772
Astrocytes	Endothelial	Sham	Fam213a	Hspa4	-0.998278	1.42755
Astrocytes	Endothelial	Sham	Fam213a	Arf1	-0.993346	1.13381
Astrocytes	Endothelial	Sham	Fam213a	Fau	0.997407	1.33857
Astrocytes	Endothelial	Sham	Fam213a	Rpl6	-0.999274	1.61499
Astrocytes	Endothelial	Sham	Fam213a	Anp32b	-0.999961	2.25189
Astrocytes	Endothelial	Sham	Fam213a	Col4a2	-0.994272	1.16639
Astrocytes	Endothelial	Sham	Fam213a	Tmem9b	-0.999998	2.88907
Astrocytes	Endothelial	Sham	Fam213a	Dusp11	0.99931	1.62603
Astrocytes	Endothelial	Sham	Fam213a	Arl4a	-0.999907	2.06163
Astrocytes	Endothelial	Sham	Fam213a	Ubl5	0.999432	1.66859
Astrocytes	Endothelial	Sham	Fam213a	Ctsh	-0.995042	1.19776
Astrocytes	Endothelial	Sham	Fam213a	Mt1	0.995285	1.20869
Astrocytes	Endothelial	Sham	Fam213a	Rps3a1	0.995874	1.2377
Astrocytes	Endothelial	Sham	Fam213a	Rps14	0.995672	1.22731
Astrocytes	Endothelial	Sham	Fam213a	Srrm1	-0.999402	1.65712
Astrocytes	Endothelial	Sham	Fam213a	Elovl7	0.996403	1.26752
Astrocytes	Endothelial	Sham	Fam213a	Skp1a	-0.999966	2.28011
Astrocytes	Endothelial	Sham	Fam213a	Slc2a1	-0.999927	2.11341
Astrocytes	Endothelial	Sham	Fam213a	Anxa2	-0.99043	1.0548
Astrocytes	Endothelial	Sham	Fam213a	Ybx1	-0.990233	1.05038
Astrocytes	Endothelial	Sham	Fam213a	Ewsr1	0.999606	1.748
Astrocytes	Endothelial	Sham	Fam213a	Flt1	-0.995731	1.23027
Astrocytes	Endothelial	Sham	Fam213a	Smc1a	0.998177	1.41514
Astrocytes	Endothelial	Sham	Fam213a	9430020K01Rik	0.999986	2.47633
Astrocytes	Endothelial	Sham	Fam213a	Synm	0.999401	1.65703
Astrocytes	Endothelial	Sham	Fam213a	Fzd6	0.997013	1.30788
Astrocytes	Endothelial	Sham	Fam213a	Ppp1ca	-0.991119	1.07106
Astrocytes	Endothelial	Sham	Fam213a	Higd2a	0.997583	1.35389
Astrocytes	Endothelial	Sham	Fam213a	Cct7	0.993823	1.15
Astrocytes	Endothelial	Sham	Fam213a	Ftl1	-0.999296	1.62181
Astrocytes	Endothelial	Sham	Fam213a	Cnbp	-0.998409	1.44476
Astrocytes	Endothelial	Sham	Fam213a	Lman1	-0.999978	2.37849
Astrocytes	Endothelial	Sham	Fjx1	Ifitm3	-0.992166	1.09833
Astrocytes	Endothelial	Sham	Fjx1	mt-Nd1	0.996614	1.28064
Astrocytes	Endothelial	Sham	Fjx1	Med28	-0.998747	1.49665
Astrocytes	Endothelial	Sham	Fjx1	D8Ertd738e	-0.995974	1.24302
Astrocytes	Endothelial	Sham	Fjx1	Btf3	-0.996821	1.29436
Astrocytes	Endothelial	Sham	Fjx1	Gnb1	0.998068	1.40255
Astrocytes	Endothelial	Sham	Fjx1	Ppfibp1	-0.992122	1.09711
Astrocytes	Endothelial	Sham	Fjx1	Ctnnb1	0.998275	1.42709
Astrocytes	Endothelial	Sham	Fjx1	Purb	0.999201	1.59443
Astrocytes	Endothelial	Sham	Fjx1	Clip1	-0.993502	1.13898
Astrocytes	Endothelial	Sham	Fjx1	Rpl7a	-0.992641	1.11194
Astrocytes	Endothelial	Sham	Fjx1	Hnrnpm	-0.999917	2.08703
Astrocytes	Endothelial	Sham	Fjx1	Map1lc3a	0.998523	1.46079
Astrocytes	Endothelial	Sham	Fjx1	Lef1	0.997473	1.34424
Astrocytes	Endothelial	Sham	Fjx1	Clic4	-0.997486	1.34536
Astrocytes	Endothelial	Sham	Fjx1	Cox7a2l	0.994892	1.19128
Astrocytes	Endothelial	Sham	Fjx1	Anxa3	-0.99942	1.66396
Astrocytes	Endothelial	Sham	Fjx1	Nostrin	-0.991732	1.08659
Astrocytes	Endothelial	Sham	Fjx1	Tmem14c	-0.999563	1.72546
Astrocytes	Endothelial	Sham	Fjx1	Tmod3	-0.998563	1.46677
Astrocytes	Endothelial	Sham	Fjx1	Rpl39	0.992052	1.09518
Astrocytes	Endothelial	Sham	Fjx1	Sbds	0.992961	1.12159
Astrocytes	Endothelial	Sham	Fjx1	Slc9a3r2	-0.990652	1.0599
Astrocytes	Endothelial	Sham	Fjx1	2700089E24Rik	-0.991646	1.08437
Astrocytes	Endothelial	Sham	Fjx1	Plat	-0.999928	2.11746
Astrocytes	Endothelial	Sham	Fjx1	Ak3	0.99233	1.10294
Astrocytes	Endothelial	Sham	Fjx1	Ddx6	-0.993501	1.13893
Astrocytes	Endothelial	Sham	Fjx1	Mgp	-0.995216	1.20555
Astrocytes	Endothelial	Sham	Fjx1	Gpr116	0.998018	1.39694
Astrocytes	Endothelial	Sham	Fjx1	Slc25a5	-0.995947	1.24157
Astrocytes	Endothelial	Sham	Fjx1	Mtdh	0.996734	1.28847
Astrocytes	Endothelial	Sham	Fjx1	Tmem66	0.996304	1.26159
Astrocytes	Endothelial	Sham	Fjx1	Epas1	0.996781	1.29165
Astrocytes	Endothelial	Sham	Fjx1	Pttg1ip	-0.998595	1.47164
Astrocytes	Endothelial	Sham	Fjx1	Sat1	-0.999706	1.81126
Astrocytes	Endothelial	Sham	Fjx1	Rps11	-0.997193	1.32139
Astrocytes	Endothelial	Sham	Fjx1	Sugt1	-0.994184	1.16308
Astrocytes	Endothelial	Sham	Fjx1	Pabpc1	-0.999762	1.85765
Astrocytes	Endothelial	Sham	Fjx1	Rbbp7	-0.997502	1.34675
Astrocytes	Endothelial	Sham	Fjx1	mt-Rnr1	0.996965	1.3044
Astrocytes	Endothelial	Sham	Fjx1	H2-K1	-0.998426	1.44708
Astrocytes	Endothelial	Sham	Fjx1	mt-Rnr2	0.999992	2.60425
Astrocytes	Endothelial	Sham	Fjx1	Tmem204	-0.991828	1.08915
Astrocytes	Endothelial	Sham	Fjx1	Atf4	-0.996229	1.25724
Astrocytes	Endothelial	Sham	Fjx1	Arhgap29	-0.995368	1.21257
Astrocytes	Endothelial	Sham	Fjx1	Psap	0.997383	1.33661
Astrocytes	Endothelial	Sham	Fjx1	Tax1bp1	-0.999894	2.03323
Astrocytes	Endothelial	Sham	Fjx1	Capza2	-0.992848	1.11815
Astrocytes	Endothelial	Sham	Fjx1	Msn	-0.997635	1.35859
Astrocytes	Endothelial	Sham	Fjx1	Ccdc47	-0.999477	1.68625
Astrocytes	Endothelial	Sham	Fjx1	Cdh5	0.99082	1.06385
Astrocytes	Endothelial	Sham	Fjx1	Malat1	-0.995923	1.24028
Astrocytes	Endothelial	Sham	Fjx1	Slc7a5	0.999811	1.90762
Astrocytes	Endothelial	Sham	Fjx1	Paqr5	-0.991726	1.08645
Astrocytes	Endothelial	Sham	Fjx1	Rap1b	0.997262	1.32683
Astrocytes	Endothelial	Sham	Fjx1	Tmem50a	-0.999801	1.89617
Astrocytes	Endothelial	Sham	Fjx1	Rer1	-0.991415	1.07842
Astrocytes	Endothelial	Sham	Fjx1	Atp5j2	-0.998932	1.53135
Astrocytes	Endothelial	Sham	Fjx1	Glul	0.998114	1.40772
Astrocytes	Endothelial	Sham	Fjx1	Rbm25	0.998872	1.51946
Astrocytes	Endothelial	Sham	Fjx1	Akap12	-0.991942	1.09221
Astrocytes	Endothelial	Sham	Fjx1	Ptprb	0.999849	1.95646
Astrocytes	Endothelial	Sham	Fjx1	Fkbp2	-0.997612	1.35648
Astrocytes	Endothelial	Sham	Fjx1	Ocln	0.99023	1.0503
Astrocytes	Endothelial	Sham	Fjx1	Rbx1	0.999982	2.41651
Astrocytes	Endothelial	Sham	Fjx1	Cald1	-0.9929	1.11973
Astrocytes	Endothelial	Sham	Gpc5	Fam63a	0.999449	1.675
Astrocytes	Endothelial	Sham	Gpc5	Apod	0.998765	1.49979
Astrocytes	Endothelial	Sham	Gpc5	Nfkbia	-0.993589	1.14191
Astrocytes	Endothelial	Sham	Gpc5	Capns1	-0.996886	1.29881
Astrocytes	Endothelial	Sham	Gpc5	Cox8a	0.991874	1.09038
Astrocytes	Endothelial	Sham	Gpc5	Tcf4	-0.996882	1.29857
Astrocytes	Endothelial	Sham	Gpc5	Rock1	-0.997383	1.33665
Astrocytes	Endothelial	Sham	Gpc5	Id1	0.999767	1.8623
Astrocytes	Endothelial	Sham	Gpc5	Eno1	0.995546	1.22108
Astrocytes	Endothelial	Sham	Gpc5	Bag1	-0.992131	1.09736
Astrocytes	Endothelial	Sham	Gpc5	Tspan5	0.995932	1.24079
Astrocytes	Endothelial	Sham	Gpc5	Ubxn4	0.996818	1.29416
Astrocytes	Endothelial	Sham	Gpc5	Psmb3	-0.999898	2.04107
Astrocytes	Endothelial	Sham	Gpc5	Ppib	0.998223	1.4207
Astrocytes	Endothelial	Sham	Gpc5	Hnrnpf	0.998908	1.52648
Astrocytes	Endothelial	Sham	Gpc5	Eif3a	-0.996239	1.25782
Astrocytes	Endothelial	Sham	Gpc5	Ltbp4	0.990911	1.06602
Astrocytes	Endothelial	Sham	Gpc5	Tob1	0.999721	1.8225
Astrocytes	Endothelial	Sham	Gpc5	Csnk1a1	0.995788	1.2332
Astrocytes	Endothelial	Sham	Gpc5	Spcs2	1	3.65601
Astrocytes	Endothelial	Sham	Gpc5	Psmd4	0.996801	1.29295
Astrocytes	Endothelial	Sham	Gpc5	Rplp1	0.996475	1.27189
Astrocytes	Endothelial	Sham	Gpc5	Srsf2	-0.994953	1.19389
Astrocytes	Endothelial	Sham	Gpc5	Eltd1	0.995066	1.19883
Astrocytes	Endothelial	Sham	Gpc5	Gabarap	0.995068	1.19893
Astrocytes	Endothelial	Sham	Gpc5	Pfn1	0.997817	1.37602
Astrocytes	Endothelial	Sham	Gpc5	Sfpq	-0.999186	1.59021
Astrocytes	Endothelial	Sham	Gpc5	Rexo2	-0.999086	1.5652
Astrocytes	Endothelial	Sham	Gpc5	Ncl	0.994402	1.17137
Astrocytes	Endothelial	Sham	Gpc5	Ppia	0.996538	1.27581
Astrocytes	Endothelial	Sham	Gpc5	Ubc	0.999099	1.56818
Astrocytes	Endothelial	Sham	Gpc5	Ndufa4	0.993578	1.14154
Astrocytes	Endothelial	Sham	Gpc5	Cav1	0.991903	1.09116
Astrocytes	Endothelial	Sham	Gpc5	Slc30a1	-0.990588	1.05843
Astrocytes	Endothelial	Sham	Gpc5	Chmp5	0.99018	1.04919
Astrocytes	Endothelial	Sham	Gpc5	Ndufa11	0.997177	1.32011
Astrocytes	Endothelial	Sham	Gpc5	Rps13	0.999508	1.69957
Astrocytes	Endothelial	Sham	Gpc5	Serbp1	-0.991484	1.08017
Astrocytes	Endothelial	Sham	Gpc5	Nr3c1	0.993686	1.14523
Astrocytes	Endothelial	Sham	Gpc5	Eif3k	-0.99479	1.18698
Astrocytes	Endothelial	Sham	Gpc5	Syf2	-0.990343	1.05284
Astrocytes	Endothelial	Sham	Gpc5	Afap1l1	0.994449	1.17322
Astrocytes	Endothelial	Sham	Gpc5	Ubl3	-0.99665	1.28293
Astrocytes	Endothelial	Sham	Gpc5	Ckb	0.993463	1.13767
Astrocytes	Endothelial	Sham	Gpc5	Cd81	0.992719	1.11425
Astrocytes	Endothelial	Sham	Gpc5	Sptan1	0.997319	1.33132
Astrocytes	Endothelial	Sham	Gpc5	Srrm2	-0.999987	2.4893
Astrocytes	Endothelial	Sham	Gpc5	Prkar1a	0.993987	1.15585
Astrocytes	Endothelial	Sham	Gpc5	Slco1a4	0.994285	1.16689
Astrocytes	Endothelial	Sham	Gpc5	Alas1	0.999013	1.54837
Astrocytes	Endothelial	Sham	Gpc5	Pcbp2	-0.998915	1.52785
Astrocytes	Endothelial	Sham	Gpc5	Mdh2	0.991322	1.07609
Astrocytes	Endothelial	Sham	Gpc5	Uqcrh	0.999752	1.84801
Astrocytes	Endothelial	Sham	Gpc5	Dbp	0.995941	1.24123
Astrocytes	Endothelial	Sham	Gpc5	Pdcd5	-0.994489	1.1748
Astrocytes	Endothelial	Sham	Gpc5	Cav2	0.992946	1.12113
Astrocytes	Endothelial	Sham	Gpc5	Fis1	0.994821	1.18829
Astrocytes	Endothelial	Sham	Gpc5	Cox6c	0.999959	2.23926
Astrocytes	Endothelial	Sham	Gpc5	Eif4a2	0.996147	1.25254
Astrocytes	Endothelial	Sham	Gpc5	Dnaja2	0.997369	1.33547
Astrocytes	Endothelial	Sham	Gpc5	Selm	0.99446	1.17365
Astrocytes	Endothelial	Sham	Gpc5	Rps6	-0.997061	1.31138
Astrocytes	Endothelial	Sham	Gpc5	Ran	-1	6.06895
Astrocytes	Endothelial	Sham	Gpc5	Tmco1	-0.998997	1.54494
Astrocytes	Endothelial	Sham	Gpc5	App	0.999998	2.88416
Astrocytes	Endothelial	Sham	Gpc5	Myh9	0.999585	1.73663
Astrocytes	Endothelial	Sham	Gpc5	Hprt	0.999982	2.41612
Astrocytes	Endothelial	Sham	Gpc5	Eef1b2	0.995916	1.23991
Astrocytes	Endothelial	Sham	Gpc5	Ppp1r2	0.990467	1.05565
Astrocytes	Endothelial	Sham	Gpc5	Ndufs7	0.998807	1.50724
Astrocytes	Endothelial	Sham	Gpc5	Cst3	0.999451	1.67573
Astrocytes	Endothelial	Sham	Gpc5	Cox7a2	0.99866	1.48195
Astrocytes	Endothelial	Sham	Gpc5	Pea15a	0.996052	1.24726
Astrocytes	Endothelial	Sham	Gpc5	Eva1b	0.993118	1.12651
Astrocytes	Endothelial	Sham	Gpi1	Smdt1	0.994441	1.1729
Astrocytes	Endothelial	Sham	Gpi1	Slc39a10	0.997356	1.33439
Astrocytes	Endothelial	Sham	Gpi1	Cnih4	-0.998115	1.40792
Astrocytes	Endothelial	Sham	Gpi1	Gatm	0.995692	1.22829
Astrocytes	Endothelial	Sham	Gpi1	Ccser2	0.992788	1.11631
Astrocytes	Endothelial	Sham	Gpi1	Tceb2	-0.9998	1.895
Astrocytes	Endothelial	Sham	Gpi1	Rpl35	-0.993665	1.1445
Astrocytes	Endothelial	Sham	Gpi1	Rpl32	0.999887	2.01998
Astrocytes	Endothelial	Sham	Gpi1	Klf4	-0.998223	1.42068
Astrocytes	Endothelial	Sham	Gpi1	Srp14	0.998864	1.51789
Astrocytes	Endothelial	Sham	Gpi1	Lamb2	0.996065	1.24799
Astrocytes	Endothelial	Sham	Gpi1	Eef2	0.999707	1.81236
Astrocytes	Endothelial	Sham	Gpi1	Serf2	-0.999998	2.9133
Astrocytes	Endothelial	Sham	Gpi1	Uqcrq	0.999079	1.56355
Astrocytes	Endothelial	Sham	Gpi1	Rpl13a	-0.994849	1.18949
Astrocytes	Endothelial	Sham	Gpi1	Kitl	-0.998458	1.45151
Astrocytes	Endothelial	Sham	Gpi1	Fcho2	-0.996995	1.30658
Astrocytes	Endothelial	Sham	Gpi1	Clta	0.998225	1.42099
Astrocytes	Endothelial	Sham	Gpi1	Sh3bgrl	0.9921	1.0965
Astrocytes	Endothelial	Sham	Gpi1	Fth1	0.997301	1.32989
Astrocytes	Endothelial	Sham	Gpi1	Ncor1	-0.994766	1.18601
Astrocytes	Endothelial	Sham	Gpi1	Atp5d	0.992906	1.1199
Astrocytes	Endothelial	Sham	Gpi1	Ralbp1	-0.992509	1.10807
Astrocytes	Endothelial	Sham	Gpi1	Rac1	-0.998831	1.51157
Astrocytes	Endothelial	Sham	Gpi1	Mllt4	-0.995688	1.22809
Astrocytes	Endothelial	Sham	Gpi1	Fli1	0.994895	1.19144
Astrocytes	Endothelial	Sham	Gpi1	Rpl10	0.998999	1.54527
Astrocytes	Endothelial	Sham	Gpi1	Ndufb11	0.999891	2.02769
Astrocytes	Endothelial	Sham	Gpi1	Psmb4	0.990218	1.05004
Astrocytes	Endothelial	Sham	Gpi1	Slc22a8	0.998659	1.48189
Astrocytes	Endothelial	Sham	Gpi1	Gng5	-0.998877	1.52039
Astrocytes	Endothelial	Sham	Gpi1	Sptssa	-0.99712	1.31582
Astrocytes	Endothelial	Sham	Gpi1	Cdkn1b	-0.993983	1.15568
Astrocytes	Endothelial	Sham	Gpi1	Arhgef2	-0.995133	1.20181
Astrocytes	Endothelial	Sham	Gpi1	Cpe	0.996651	1.28305
Astrocytes	Endothelial	Sham	Gpi1	Plp1	-0.99824	1.42276
Astrocytes	Endothelial	Sham	Gpi1	Psmc3	-0.998827	1.51087
Astrocytes	Endothelial	Sham	Gpi1	Rasgrp2	0.999903	2.0522
Astrocytes	Endothelial	Sham	Gpi1	Ptn	0.993708	1.14597
Astrocytes	Endothelial	Sham	Gpi1	Fosb	0.999905	2.05778
Astrocytes	Endothelial	Sham	Gpi1	Hsp90b1	-0.993535	1.14009
Astrocytes	Endothelial	Sham	Gpi1	Spop	0.995135	1.20188
Astrocytes	Endothelial	Sham	Gpi1	Cox4i1	0.999849	1.956
Astrocytes	Endothelial	Sham	Gpi1	Canx	-0.999999	2.97855
Astrocytes	Endothelial	Sham	Gpi1	Ecm2	0.992826	1.11748
Astrocytes	Endothelial	Sham	Gpi1	Rps25	-0.997521	1.3484
Astrocytes	Endothelial	Sham	Gpi1	Csrp2	0.999527	1.70814
Astrocytes	Endothelial	Sham	Gpi1	Cyb5	0.997723	1.36687
Astrocytes	Endothelial	Sham	Gpi1	Junb	0.997387	1.33691
Astrocytes	Endothelial	Sham	Gpi1	Prdx2	0.998162	1.41332
Astrocytes	Endothelial	Sham	Gpi1	Pnn	-0.997488	1.34553
Astrocytes	Endothelial	Sham	Gpi1	Edf1	0.991631	1.08396
Astrocytes	Endothelial	Sham	Gpi1	Shfm1	-0.990734	1.06182
Astrocytes	Endothelial	Sham	Gpi1	Rpl7	0.998672	1.48403
Astrocytes	Endothelial	Sham	Gpi1	Itm2c	0.999864	1.97901
Astrocytes	Endothelial	Sham	Gpi1	Itm2a	0.998822	1.50994
Astrocytes	Endothelial	Sham	Gpi1	Mcl1	-0.998066	1.40228
Astrocytes	Endothelial	Sham	Gpi1	Pitpnc1	-0.991477	1.08
Astrocytes	Endothelial	Sham	Gpi1	Ythdc1	-0.999676	1.79042
Astrocytes	Endothelial	Sham	Gpi1	Timp3	-0.996313	1.26215
Astrocytes	Endothelial	Sham	Gpi1	S1pr1	-0.992548	1.10921
Astrocytes	Endothelial	Sham	Gpi1	Car4	0.999797	1.89218
Astrocytes	Endothelial	Sham	Gpi1	Ndufa12	-0.996498	1.27331
Astrocytes	Endothelial	Sham	Gpi1	Sypl	0.998772	1.5009
Astrocytes	Endothelial	Sham	Gpi1	Hsp90aa1	-0.998468	1.45297
Astrocytes	Endothelial	Sham	Gpi1	Cp	-0.999573	1.73029
Astrocytes	Endothelial	Sham	Gpi1	Rpl22l1	0.994934	1.19307
Astrocytes	Endothelial	Sham	Gpi1	Acvrl1	0.999448	1.67475
Astrocytes	Endothelial	Sham	Gpi1	Srsf3	0.993929	1.15377
Astrocytes	Endothelial	Sham	Gpi1	Id3	0.999029	1.55206
Astrocytes	Endothelial	Sham	Gpi1	Psmd12	-0.997713	1.36585
Astrocytes	Endothelial	Sham	Gpi1	Atp5g1	0.99346	1.13759
Astrocytes	Endothelial	Sham	Gpi1	Rpl36a	-0.994842	1.18916
Astrocytes	Endothelial	Sham	Gpi1	Ddx3x	-0.992003	1.09385
Astrocytes	Endothelial	Sham	Gpi1	Ahnak	0.991988	1.09344
Astrocytes	Endothelial	Sham	Gpi1	Gjc1	-0.999381	1.64988
Astrocytes	Endothelial	Sham	Gpi1	Mtus1	-0.999577	1.73218
Astrocytes	Endothelial	Sham	Gpi1	Anp32a	-0.9905	1.0564
Astrocytes	Endothelial	Sham	Gpi1	Rps17	-0.999099	1.56817
Astrocytes	Endothelial	Sham	Gpi1	Rps8	-0.99851	1.4589
Astrocytes	Endothelial	Sham	Gpi1	Chd4	-0.993135	1.12704
Astrocytes	Endothelial	Sham	Gpi1	Smim14	0.996516	1.27444
Astrocytes	Endothelial	Sham	Gpi1	Serinc3	0.99987	1.98829
Astrocytes	Endothelial	Sham	Gpi1	Ik	0.996709	1.28679
Astrocytes	Endothelial	Sham	Gpi1	Ets1	0.993718	1.14634
Astrocytes	Endothelial	Sham	Gpi1	Snrnp70	0.995622	1.22483
Astrocytes	Endothelial	Sham	Gpi1	Mbp	0.999254	1.60912
Astrocytes	Endothelial	Sham	Hbegf	Apoe	-0.992693	1.11348
Astrocytes	Endothelial	Sham	Hbegf	mt-Nd4	-0.996785	1.29187
Astrocytes	Endothelial	Sham	Hbegf	Sod3	0.998651	1.48061
Astrocytes	Endothelial	Sham	Hbegf	Jam2	-0.999993	2.6219
Astrocytes	Endothelial	Sham	Hbegf	Mt1	-0.999662	1.78124
Astrocytes	Endothelial	Sham	Hbegf	Txn1	-0.996824	1.29456
Astrocytes	Endothelial	Sham	Hbegf	Polr1d	0.999265	1.61239
Astrocytes	Endothelial	Sham	Hbegf	Rtf1	0.997943	1.38896
Astrocytes	Endothelial	Sham	Hbegf	1810037I17Rik	-0.997556	1.35147
Astrocytes	Endothelial	Sham	Hbegf	Psmb2	0.999972	2.32318
Astrocytes	Endothelial	Sham	Hbegf	Ctcf	0.998553	1.46531
Astrocytes	Endothelial	Sham	Hbegf	Fnbp1l	-0.991813	1.08874
Astrocytes	Endothelial	Sham	Hbegf	Itgb1	0.990813	1.06369
Astrocytes	Endothelial	Sham	Hbegf	Cnbp	0.991875	1.09039
Astrocytes	Endothelial	Sham	Hbegf	Arf1	0.99902	1.54997
Astrocytes	Endothelial	Sham	Hbegf	Srrm1	0.999332	1.63312
Astrocytes	Endothelial	Sham	Hbegf	Anp32b	0.998056	1.40122
Astrocytes	Endothelial	Sham	Hbegf	Col4a2	0.999355	1.64064
Astrocytes	Endothelial	Sham	Hbegf	Sgms1	-0.993338	1.13356
Astrocytes	Endothelial	Sham	Hbegf	Tmem9b	0.997612	1.35648
Astrocytes	Endothelial	Sham	Hbegf	Cox6b1	-0.990052	1.04638
Astrocytes	Endothelial	Sham	Hbegf	Clic1	-0.991242	1.07408
Astrocytes	Endothelial	Sham	Hbegf	Bsg	-0.994459	1.17362
Astrocytes	Endothelial	Sham	Hbegf	Dusp11	-0.999422	1.66474
Astrocytes	Endothelial	Sham	Hbegf	Arl4a	0.998346	1.43627
Astrocytes	Endothelial	Sham	Hbegf	Ubl5	-0.999298	1.62254
Astrocytes	Endothelial	Sham	Hbegf	Abcg2	-0.991323	1.07611
Astrocytes	Endothelial	Sham	Hbegf	Metap2	0.997404	1.33839
Astrocytes	Endothelial	Sham	Hbegf	Rps3a1	-0.999806	1.90128
Astrocytes	Endothelial	Sham	Hbegf	Calm1	0.990256	1.05088
Astrocytes	Endothelial	Sham	Hbegf	Rpl6	0.999454	1.67714
Astrocytes	Endothelial	Sham	Hbegf	Skp1a	0.998022	1.39739
Astrocytes	Endothelial	Sham	Hbegf	Slc2a1	0.998257	1.42486
Astrocytes	Endothelial	Sham	Hbegf	Fxyd5	0.992828	1.11753
Astrocytes	Endothelial	Sham	Hbegf	Higd2a	-0.990119	1.04785
Astrocytes	Endothelial	Sham	Hbegf	Ewsr1	-0.999072	1.56173
Astrocytes	Endothelial	Sham	Hbegf	Smc1a	-0.99136	1.07705
Astrocytes	Endothelial	Sham	Hbegf	9430020K01Rik	-0.997829	1.37718
Astrocytes	Endothelial	Sham	Hbegf	Synm	-0.999332	1.63321
Astrocytes	Endothelial	Sham	Hbegf	Eogt	-0.991944	1.09225
Astrocytes	Endothelial	Sham	Hbegf	Fzd6	-0.999981	2.40671
Astrocytes	Endothelial	Sham	Hbegf	Ppp1ca	0.998065	1.4022
Astrocytes	Endothelial	Sham	Hbegf	Ybx1	0.99764	1.35902
Astrocytes	Endothelial	Sham	Hbegf	Hspa4	0.991582	1.0827
Astrocytes	Endothelial	Sham	Hbegf	Rap1a	0.996055	1.24742
Astrocytes	Endothelial	Sham	Hbegf	Ftl1	0.9941	1.15998
Astrocytes	Endothelial	Sham	Hbegf	Elovl7	-0.999906	2.05981
Astrocytes	Endothelial	Sham	Hbegf	Akr1a1	-0.992102	1.09656
Astrocytes	Endothelial	Sham	Hbegf	Lman1	0.996981	1.30556
Astrocytes	Endothelial	Sham	Hbegf	Ndufa13	-0.996346	1.2641
Astrocytes	Endothelial	Sham	Hbegf	Abhd2	-0.991966	1.09286
Astrocytes	Endothelial	Sham	Hbegf	Tcf25	0.997274	1.32772
Astrocytes	Endothelial	Sham	Htra1	Bnip3l	-0.999782	1.87598
Astrocytes	Endothelial	Sham	Htra1	Fn1	0.9952	1.20482
Astrocytes	Endothelial	Sham	Htra1	Gnb2	0.998725	1.49278
Astrocytes	Endothelial	Sham	Htra1	Vcp	0.993735	1.14691
Astrocytes	Endothelial	Sham	Htra1	Golim4	0.997576	1.35321
Astrocytes	Endothelial	Sham	Htra1	Atp1a2	-0.999432	1.66837
Astrocytes	Endothelial	Sham	Htra1	Zmynd11	0.99917	1.58595
Astrocytes	Endothelial	Sham	Htra1	Tmbim6	0.99921	1.59686
Astrocytes	Endothelial	Sham	Htra1	Zbtb20	0.998636	1.47811
Astrocytes	Endothelial	Sham	Htra1	Tek	-0.998199	1.41784
Astrocytes	Endothelial	Sham	Htra1	Acadl	-0.998785	1.50327
Astrocytes	Endothelial	Sham	Htra1	Dusp3	0.999662	1.78107
Astrocytes	Endothelial	Sham	Htra1	Anxa2	-0.993316	1.13283
Astrocytes	Endothelial	Sham	Htra1	Sh3bgrl3	0.992469	1.10691
Astrocytes	Endothelial	Sham	Htra1	Slc38a3	0.999524	1.70677
Astrocytes	Endothelial	Sham	Htra1	Atp5g3	0.996797	1.2927
Astrocytes	Endothelial	Sham	Htra1	Ctsb	0.99828	1.42784
Astrocytes	Endothelial	Sham	Htra1	Klf2	-0.999039	1.55423
Astrocytes	Endothelial	Sham	Htra1	Tmem30a	-0.997134	1.31687
Astrocytes	Endothelial	Sham	Htra1	Atrx	0.999762	1.85716
Astrocytes	Endothelial	Sham	Htra1	Myo10	0.998153	1.41233
Astrocytes	Endothelial	Sham	Htra1	Nedd8	-0.998161	1.41328
Astrocytes	Endothelial	Sham	Htra1	Ift20	-0.999131	1.57597
Astrocytes	Endothelial	Sham	Htra1	Slc40a1	0.994392	1.17099
Astrocytes	Endothelial	Sham	Htra1	Ndufb9	0.99318	1.12847
Astrocytes	Endothelial	Sham	Htra1	Ndufb5	0.994979	1.19502
Astrocytes	Endothelial	Sham	Htra1	Tm4sf1	-0.998352	1.43705
Astrocytes	Endothelial	Sham	Htra1	Sh3glb1	-0.999031	1.55248
Astrocytes	Endothelial	Sham	Htra1	Ndufb2	0.998104	1.40666
Astrocytes	Endothelial	Sham	Htra1	Podxl	-0.994563	1.17774
Astrocytes	Endothelial	Sham	Htra1	Tfrc	0.999603	1.7461
Astrocytes	Endothelial	Sham	Htra1	Adam15	0.994913	1.19217
Astrocytes	Endothelial	Sham	Htra1	Mxd4	0.996082	1.24893
Astrocytes	Endothelial	Sham	Htra1	Ankrd12	-0.997477	1.34459
Astrocytes	Endothelial	Sham	Htra1	Sdf4	0.999398	1.65562
Astrocytes	Endothelial	Sham	Htra1	Rpl29	-0.997757	1.37013
Astrocytes	Endothelial	Sham	Htra1	Ppp1cb	0.993034	1.12386
Astrocytes	Endothelial	Sham	Htra1	Tinagl1	-0.992856	1.11837
Astrocytes	Endothelial	Sham	Htra1	Cct4	-0.999634	1.76402
Astrocytes	Endothelial	Sham	Htra1	Son	-0.998936	1.5321
Astrocytes	Endothelial	Sham	Htra1	Rras	1	3.68407
Astrocytes	Endothelial	Sham	Htra1	Psma1	-0.990488	1.05612
Astrocytes	Endothelial	Sham	Htra1	Srsf11	-0.994014	1.15681
Astrocytes	Endothelial	Sham	Htra1	Fkbp3	-0.994149	1.16177
Astrocytes	Endothelial	Sham	Htra1	Ywhab	-0.999716	1.81898
Astrocytes	Endothelial	Sham	Htra1	Magoh	-0.992689	1.11336
Astrocytes	Endothelial	Sham	Htra1	Atp5e	0.999395	1.6548
Astrocytes	Endothelial	Sham	Il18	Ifitm3	-0.999813	1.90936
Astrocytes	Endothelial	Sham	Il18	Ndufa7	0.999972	2.31955
Astrocytes	Endothelial	Sham	Il18	Eng	0.999681	1.79371
Astrocytes	Endothelial	Sham	Il18	Ak3	0.999786	1.88061
Astrocytes	Endothelial	Sham	Il18	D4Wsu53e	0.998093	1.40541
Astrocytes	Endothelial	Sham	Il18	Ppfibp1	-0.999819	1.91728
Astrocytes	Endothelial	Sham	Il18	Ctnnb1	0.996317	1.26235
Astrocytes	Endothelial	Sham	Il18	Map1lc3a	0.995931	1.24071
Astrocytes	Endothelial	Sham	Il18	Sugt1	-0.999326	1.6314
Astrocytes	Endothelial	Sham	Il18	Rpl10a	0.99062	1.05917
Astrocytes	Endothelial	Sham	Il18	Tmem50a	-0.99224	1.1004
Astrocytes	Endothelial	Sham	Il18	Malat1	-0.998527	1.4615
Astrocytes	Endothelial	Sham	Il18	Tmem234	-0.996342	1.26385
Astrocytes	Endothelial	Sham	Il18	Anxa3	-0.993895	1.15254
Astrocytes	Endothelial	Sham	Il18	Cwc15	0.999869	1.98661
Astrocytes	Endothelial	Sham	Il18	Rps16	0.999075	1.56243
Astrocytes	Endothelial	Sham	Il18	Clic4	-0.997286	1.32871
Astrocytes	Endothelial	Sham	Il18	Tmem14c	-0.993389	1.13523
Astrocytes	Endothelial	Sham	Il18	Rpl39	0.99983	1.93029
Astrocytes	Endothelial	Sham	Il18	Hspa8	-0.998109	1.40716
Astrocytes	Endothelial	Sham	Il18	Sparc	-0.991499	1.08056
Astrocytes	Endothelial	Sham	Il18	Arpc5	-0.999836	1.93825
Astrocytes	Endothelial	Sham	Il18	Plat	-0.991218	1.0735
Astrocytes	Endothelial	Sham	Il18	D8Ertd738e	-0.998496	1.45699
Astrocytes	Endothelial	Sham	Il18	Zfp36	-0.996778	1.29145
Astrocytes	Endothelial	Sham	Il18	Mgp	-0.998907	1.52628
Astrocytes	Endothelial	Sham	Il18	mt-Nd1	0.99806	1.40168
Astrocytes	Endothelial	Sham	Il18	Cpne3	-0.99666	1.28358
Astrocytes	Endothelial	Sham	Il18	Pabpc1	-0.992469	1.10689
Astrocytes	Endothelial	Sham	Il18	Rhoc	-0.99861	1.47401
Astrocytes	Endothelial	Sham	Il18	Gpr116	0.99667	1.28426
Astrocytes	Endothelial	Sham	Il18	Rpl7a	-0.99973	1.83029
Astrocytes	Endothelial	Sham	Il18	Mtdh	0.997968	1.39154
Astrocytes	Endothelial	Sham	Il18	Bzw1	-0.999395	1.65484
Astrocytes	Endothelial	Sham	Il18	Epas1	0.99793	1.38755
Astrocytes	Endothelial	Sham	Il18	Sdpr	0.999859	1.97085
Astrocytes	Endothelial	Sham	Il18	Add3	0.997312	1.33082
Astrocytes	Endothelial	Sham	Il18	Srpr	-1	3.75338
Astrocytes	Endothelial	Sham	Il18	Ech1	-0.991406	1.0782
Astrocytes	Endothelial	Sham	Il18	Rbbp7	-0.997269	1.32738
Astrocytes	Endothelial	Sham	Il18	Ifi27	-0.993739	1.14706
Astrocytes	Endothelial	Sham	Il18	Sf3b1	0.994711	1.18372
Astrocytes	Endothelial	Sham	Il18	H2-K1	-0.996087	1.24919
Astrocytes	Endothelial	Sham	Il18	Vwa1	-0.999256	1.6097
Astrocytes	Endothelial	Sham	Il18	Tmem204	-0.999861	1.97393
Astrocytes	Endothelial	Sham	Il18	Tmem66	0.998283	1.4282
Astrocytes	Endothelial	Sham	Il18	Vdac2	0.994507	1.17549
Astrocytes	Endothelial	Sham	Il18	Arhgap29	-0.998833	1.51195
Astrocytes	Endothelial	Sham	Il18	Lrrc58	0.996458	1.27088
Astrocytes	Endothelial	Sham	Il18	Dbi	-0.999994	2.67405
Astrocytes	Endothelial	Sham	Il18	Capza2	-0.999689	1.7992
Astrocytes	Endothelial	Sham	Il18	Dnaja1	-0.998533	1.46231
Astrocytes	Endothelial	Sham	Il18	Pfdn5	-0.994956	1.19404
Astrocytes	Endothelial	Sham	Il18	Slc6a6	0.992081	1.09599
Astrocytes	Endothelial	Sham	Il18	Atp5j2	-0.995163	1.20315
Astrocytes	Endothelial	Sham	Il18	Emc7	-0.993143	1.12729
Astrocytes	Endothelial	Sham	Il18	Paqr5	-0.999874	1.99524
Astrocytes	Endothelial	Sham	Il18	Rap1b	0.997509	1.34733
Astrocytes	Endothelial	Sham	Il18	Top1	-0.999152	1.58134
Astrocytes	Endothelial	Sham	Il18	Psme1	-0.998412	1.44506
Astrocytes	Endothelial	Sham	Il18	Akap12	-0.999846	1.95118
Astrocytes	Endothelial	Sham	Il18	Hnrnpa2b1	0.992725	1.11442
Astrocytes	Endothelial	Sham	Il18	Klf6	-0.992528	1.10861
Astrocytes	Endothelial	Sham	Il18	Cxx1b	0.992097	1.09642
Astrocytes	Endothelial	Sham	Il18	Leprot	-0.991295	1.07542
Astrocytes	Endothelial	Sham	Il18	Rps3	-0.997048	1.31042
Astrocytes	Endothelial	Sham	Il18	Cxcl12	0.998481	1.45475
Astrocytes	Endothelial	Sham	Il18	Cald1	-0.999678	1.79166
Astrocytes	Endothelial	Sham	Il18	Rab14	-0.999713	1.8169
Astrocytes	Endothelial	Sham	Il18	Kdr	-0.997856	1.37989
Astrocytes	Endothelial	Sham	Il18	Hnrnpm	-0.991333	1.07636
Astrocytes	Endothelial	Sham	Lcat	Tinagl1	-0.993783	1.14857
Astrocytes	Endothelial	Sham	Lcat	Rps23	-0.993829	1.15021
Astrocytes	Endothelial	Sham	Lcat	Rpsa	-0.998237	1.42238
Astrocytes	Endothelial	Sham	Lcat	Selk	0.995814	1.23453
Astrocytes	Endothelial	Sham	Lcat	Slc16a1	0.996744	1.28917
Astrocytes	Endothelial	Sham	Lcat	Atp5a1	0.990336	1.05268
Astrocytes	Endothelial	Sham	Lcat	Rab11b	0.994008	1.1566
Astrocytes	Endothelial	Sham	Lcat	Zfp36l1	0.99207	1.09568
Astrocytes	Endothelial	Sham	Lcat	Coro1b	0.999192	1.59176
Astrocytes	Endothelial	Sham	Lcat	Rpl17	0.999893	2.03097
Astrocytes	Endothelial	Sham	Lcat	Timm13	-0.998976	1.54036
Astrocytes	Endothelial	Sham	Lcat	Nol7	0.998275	1.42719
Astrocytes	Endothelial	Sham	Lcat	Psma1	-0.995666	1.227
Astrocytes	Endothelial	Sham	Lcat	Snrpd3	-0.998648	1.48008
Astrocytes	Endothelial	Sham	Lcat	Srsf11	-0.992604	1.11083
Astrocytes	Endothelial	Sham	Lcat	Mier1	0.994948	1.19371
Astrocytes	Endothelial	Sham	Lcat	Ctsd	0.999937	2.14738
Astrocytes	Endothelial	Sham	Lcat	Hsp90ab1	-0.998608	1.47376
Astrocytes	Endothelial	Sham	Lcat	Nrd1	0.99874	1.4953
Astrocytes	Endothelial	Sham	Lcat	Uba52	-0.997537	1.34976
Astrocytes	Endothelial	Sham	Lcat	Adam15	0.991528	1.0813
Astrocytes	Endothelial	Sham	Lcat	Matr3	-0.993656	1.1442
Astrocytes	Endothelial	Sham	Lcat	Eif1	-0.995726	1.23001
Astrocytes	Endothelial	Sham	Lcat	Lsr	0.994392	1.17098
Astrocytes	Endothelial	Sham	Lcat	Fcgrt	0.997549	1.35085
Astrocytes	Endothelial	Sham	Lcat	Gnai2	0.998731	1.49388
Astrocytes	Endothelial	Sham	Lcat	2018-09-02	-0.992113	1.09686
Astrocytes	Endothelial	Sham	Lcat	Snx3	-0.997652	1.36013
Astrocytes	Endothelial	Sham	Lcat	Sri	-0.994501	1.17525
Astrocytes	Endothelial	Sham	Lcat	Slc40a1	0.99217	1.09845
Astrocytes	Endothelial	Sham	Lcat	Ndufb9	0.993473	1.138
Astrocytes	Endothelial	Sham	Lcat	Ubb	0.990421	1.0546
Astrocytes	Endothelial	Sham	Lcat	Tmsb4x	0.995938	1.24107
Astrocytes	Endothelial	Sham	Lcat	Gstm1	0.999961	2.25071
Astrocytes	Endothelial	Sham	Lcat	Tspan13	-0.993451	1.13728
Astrocytes	Endothelial	Sham	Lcat	Plk2	-0.999696	1.80388
Astrocytes	Endothelial	Sham	Lcat	Gnb2l1	0.997701	1.36478
Astrocytes	Endothelial	Sham	Lcat	Nop10	-0.999767	1.86176
Astrocytes	Endothelial	Sham	Lcat	Ociad1	0.999897	2.03843
Astrocytes	Endothelial	Sham	Lcat	Ablim1	0.996878	1.29827
Astrocytes	Endothelial	Sham	Lcat	Rps2	0.997595	1.35493
Astrocytes	Endothelial	Sham	Lcat	Mobp	0.999421	1.6643
Astrocytes	Endothelial	Sham	Lcat	Gtf2i	0.997998	1.39485
Astrocytes	Endothelial	Sham	Lcat	2018-09-11	0.999706	1.81171
Astrocytes	Endothelial	Sham	Lcat	Pnrc1	0.992117	1.09697
Astrocytes	Endothelial	Sham	Lcat	Podxl	-0.991965	1.09282
Astrocytes	Endothelial	Sham	Lcat	Naca	-0.999928	2.11744
Astrocytes	Endothelial	Sham	Lcat	Ppp1cb	0.993614	1.14277
Astrocytes	Endothelial	Sham	Lcat	Cuta	0.990729	1.0617
Astrocytes	Endothelial	Sham	Lcat	Gsta4	0.992123	1.09714
Astrocytes	Endothelial	Sham	Lcat	Txndc17	0.995854	1.23665
Astrocytes	Endothelial	Sham	Lcat	Ywhaq	0.997674	1.36219
Astrocytes	Endothelial	Sham	Lcat	Rab6a	-0.995035	1.19747
Astrocytes	Endothelial	Sham	Lcat	Atp5j	-0.996122	1.25118
Astrocytes	Endothelial	Sham	Lcat	Chmp2a	-0.997207	1.32249
Astrocytes	Endothelial	Sham	Lcat	Rbms1	-0.994856	1.18976
Astrocytes	Endothelial	Sham	Lcat	Fkbp3	-0.992452	1.10641
Astrocytes	Endothelial	Sham	Lcat	Trim47	0.999994	2.64615
Astrocytes	Endothelial	Sham	Lcat	Magoh	-0.993936	1.15401
Astrocytes	Endothelial	Sham	Luzp2	mt-Nd2	0.998205	1.41847
Astrocytes	Endothelial	Sham	Luzp2	Pcmtd1	0.991784	1.08797
Astrocytes	Endothelial	Sham	Luzp2	Tmem66	0.990037	1.04605
Astrocytes	Endothelial	Sham	Luzp2	Cpne3	-1	3.23429
Astrocytes	Endothelial	Sham	Luzp2	Ppfibp1	-0.994835	1.18889
Astrocytes	Endothelial	Sham	Luzp2	Sdcbp	-0.997848	1.3791
Astrocytes	Endothelial	Sham	Luzp2	Rsu1	-0.99133	1.07629
Astrocytes	Endothelial	Sham	Luzp2	Cwc15	0.997791	1.37346
Astrocytes	Endothelial	Sham	Luzp2	Rpl39	0.994892	1.19129
Astrocytes	Endothelial	Sham	Luzp2	Rpl36	0.994888	1.19114
Astrocytes	Endothelial	Sham	Luzp2	Cd34	-0.996094	1.24961
Astrocytes	Endothelial	Sham	Luzp2	Rpl31	0.990645	1.05974
Astrocytes	Endothelial	Sham	Luzp2	Ech1	-0.998823	1.5102
Astrocytes	Endothelial	Sham	Luzp2	B2m	-0.993156	1.12769
Astrocytes	Endothelial	Sham	Luzp2	Mgp	-0.991635	1.08408
Astrocytes	Endothelial	Sham	Luzp2	Rhoc	-0.999552	1.71989
Astrocytes	Endothelial	Sham	Luzp2	Lrrc58	0.999999	3.01672
Astrocytes	Endothelial	Sham	Luzp2	Bzw1	-0.998853	1.51579
Astrocytes	Endothelial	Sham	Luzp2	Net1	-0.997752	1.36961
Astrocytes	Endothelial	Sham	Luzp2	Tacc1	0.997414	1.33921
Astrocytes	Endothelial	Sham	Luzp2	Plcb4	0.998157	1.41277
Astrocytes	Endothelial	Sham	Luzp2	Slc6a6	0.999065	1.56008
Astrocytes	Endothelial	Sham	Luzp2	Hnrnpa2b1	0.999277	1.61607
Astrocytes	Endothelial	Sham	Luzp2	Cxcl12	0.999621	1.75603
Astrocytes	Endothelial	Sham	Luzp2	Pitpna	-0.998101	1.4063
Astrocytes	Endothelial	Sham	Luzp2	Eng	0.998352	1.43708
Astrocytes	Endothelial	Sham	Luzp2	Malat1	-0.990637	1.05955
Astrocytes	Endothelial	Sham	Luzp2	Psmb1	0.998187	1.41631
Astrocytes	Endothelial	Sham	Luzp2	Mat2a	-0.996383	1.26629
Astrocytes	Endothelial	Sham	Luzp2	Arf5	0.99802	1.39716
Astrocytes	Endothelial	Sham	Luzp2	Prrc2c	0.992471	1.10695
Astrocytes	Endothelial	Sham	Luzp2	Akap12	-0.994979	1.19503
Astrocytes	Endothelial	Sham	Luzp2	Calm2	-0.997893	1.38366
Astrocytes	Endothelial	Sham	Luzp2	Srpr	-0.996607	1.2802
Astrocytes	Endothelial	Sham	Luzp2	Taldo1	-0.990488	1.05611
Astrocytes	Endothelial	Sham	Luzp2	Slc3a2	-0.995572	1.22233
Astrocytes	Endothelial	Sham	Luzp2	Ifi27	-0.999571	1.72951
Astrocytes	Endothelial	Sham	Luzp2	Nudc	-0.992757	1.11537
Astrocytes	Endothelial	Sham	Luzp2	Rdx	0.9939	1.1527
Astrocytes	Endothelial	Sham	Luzp2	Slco1c1	-0.995295	1.20917
Astrocytes	Endothelial	Sham	Luzp2	Dbi	-0.996854	1.29658
Astrocytes	Endothelial	Sham	Luzp2	Ndufv2	-0.994979	1.19502
Astrocytes	Endothelial	Sham	Luzp2	Pfdn5	-0.999842	1.94559
Astrocytes	Endothelial	Sham	Luzp2	Cald1	-0.994168	1.16248
Astrocytes	Endothelial	Sham	Luzp2	Ifitm3	-0.9948	1.1874
Astrocytes	Endothelial	Sham	Luzp2	Ndufa7	0.997178	1.3202
Astrocytes	Endothelial	Sham	Luzp2	D4Wsu53e	0.999781	1.87566
Astrocytes	Endothelial	Sham	Luzp2	Fry	0.990153	1.0486
Astrocytes	Endothelial	Sham	Luzp2	Klf6	-0.999214	1.59789
Astrocytes	Endothelial	Sham	Luzp2	Arpc2	-0.993452	1.1373
Astrocytes	Endothelial	Sham	Luzp2	Hspa8	-0.999776	1.87052
Astrocytes	Endothelial	Sham	Luzp2	Zfp36	-0.999997	2.81886
Astrocytes	Endothelial	Sham	Luzp2	Arpc5	-0.997916	1.38611
Astrocytes	Endothelial	Sham	Luzp2	D8Ertd738e	-0.990559	1.05775
Astrocytes	Endothelial	Sham	Luzp2	H3f3a	0.998255	1.42466
Astrocytes	Endothelial	Sham	Luzp2	Vdac2	0.999754	1.84999
Astrocytes	Endothelial	Sham	Luzp2	Emc7	-0.999405	1.65832
Astrocytes	Endothelial	Sham	Luzp2	Vamp3	0.991703	1.08584
Astrocytes	Endothelial	Sham	Luzp2	Rpl7a	-0.994399	1.17125
Astrocytes	Endothelial	Sham	Luzp2	Add3	0.999956	2.22567
Astrocytes	Endothelial	Sham	Luzp2	Sf3b1	0.999796	1.8903
Astrocytes	Endothelial	Sham	Luzp2	Rpl3	-0.996244	1.25811
Astrocytes	Endothelial	Sham	Luzp2	Tmem204	-0.995068	1.19893
Astrocytes	Endothelial	Sham	Luzp2	Arhgap29	-0.991432	1.07885
Astrocytes	Endothelial	Sham	Luzp2	Paqr5	-0.995147	1.20243
Astrocytes	Endothelial	Sham	Luzp2	Top1	-0.99914	1.57821
Astrocytes	Endothelial	Sham	Luzp2	Psme1	-0.999654	1.77611
Astrocytes	Endothelial	Sham	Luzp2	Ccdc141	-0.993394	1.13541
Astrocytes	Endothelial	Sham	Luzp2	Cxx1b	0.99907	1.56135
Astrocytes	Endothelial	Sham	Luzp2	Rab14	-0.998276	1.42726
Astrocytes	Endothelial	Sham	Luzp2	Kdr	-0.999852	1.96118
Astrocytes	Endothelial	Sham	Luzp2	Rps20	0.995412	1.21464
Astrocytes	Endothelial	Sham	Luzp2	Ak3	0.994664	1.1818
Astrocytes	Endothelial	Sham	Luzp2	Sdpr	0.997831	1.37739
Astrocytes	Endothelial	Sham	Luzp2	Rpl10a	0.998521	1.46055
Astrocytes	Endothelial	Sham	Luzp2	Tmem234	-0.999996	2.73595
Astrocytes	Endothelial	Sham	Luzp2	Cox7b	0.996625	1.28136
Astrocytes	Endothelial	Sham	Luzp2	Tpm4	-0.995337	1.21112
Astrocytes	Endothelial	Sham	Luzp2	Sparc	-0.998857	1.5166
Astrocytes	Endothelial	Sham	Luzp2	Lims1	-0.992446	1.10623
Astrocytes	Endothelial	Sham	Luzp2	Sugt1	-0.992883	1.11919
Astrocytes	Endothelial	Sham	Luzp2	Rps16	0.999214	1.59784
Astrocytes	Endothelial	Sham	Luzp2	Uaca	0.998172	1.41454
Astrocytes	Endothelial	Sham	Luzp2	Vwa1	-0.999028	1.55178
Astrocytes	Endothelial	Sham	Luzp2	Rps3	-0.999983	2.43157
Astrocytes	Endothelial	Sham	Luzp2	Dynlrb1	-0.995113	1.20089
Astrocytes	Endothelial	Sham	Luzp2	Rps9	-0.991228	1.07373
Astrocytes	Endothelial	Sham	Luzp2	Capza2	-0.994215	1.16424
Astrocytes	Endothelial	Sham	Luzp2	Dnaja1	-0.999594	1.7413
Astrocytes	Endothelial	Sham	Luzp2	Leprot	-0.998782	1.50271
Astrocytes	Endothelial	Sham	Mfge8	Srsf5	0.99465	1.18123
Astrocytes	Endothelial	Sham	Mfge8	Capzb	-0.994592	1.17887
Astrocytes	Endothelial	Sham	Mfge8	Macf1	0.993999	1.15626
Astrocytes	Endothelial	Sham	Mfge8	Rbm8a	-0.999796	1.8905
Astrocytes	Endothelial	Sham	Mfge8	Gnas	-0.998325	1.43357
Astrocytes	Endothelial	Sham	Mfge8	Cd93	-0.999585	1.73668
Astrocytes	Endothelial	Sham	Mfge8	Arl6ip1	0.993428	1.13653
Astrocytes	Endothelial	Sham	Mfge8	Gng11	-0.995023	1.19692
Astrocytes	Endothelial	Sham	Mfge8	Pltp	0.997227	1.324
Astrocytes	Endothelial	Sham	Mfge8	Igfbp7	-0.999814	1.9109
Astrocytes	Endothelial	Sham	Mfge8	Rpl12	0.999848	1.95495
Astrocytes	Endothelial	Sham	Mfge8	Tm9sf2	0.99995	2.19757
Astrocytes	Endothelial	Sham	Mfge8	Ppig	-0.997941	1.38865
Astrocytes	Endothelial	Sham	Mfge8	Ndufb10	0.990131	1.04812
Astrocytes	Endothelial	Sham	Mfge8	Nrp1	-0.999893	2.03147
Astrocytes	Endothelial	Sham	Mfge8	mt-Nd5	0.994876	1.19062
Astrocytes	Endothelial	Sham	Mfge8	Rpl19	-0.99768	1.36278
Astrocytes	Endothelial	Sham	Mfge8	Pdxk	0.991653	1.08455
Astrocytes	Endothelial	Sham	Mfge8	Utrn	0.991481	1.08011
Astrocytes	Endothelial	Sham	Mfge8	Btg2	-0.997007	1.30746
Astrocytes	Endothelial	Sham	Mfge8	Hspa5	-0.999308	1.6255
Astrocytes	Endothelial	Sham	Mfge8	Slc9a3r2	-0.99099	1.06791
Astrocytes	Endothelial	Sham	Mfge8	Lmo2	0.999958	2.23552
Astrocytes	Endothelial	Sham	Mfge8	Acin1	0.993103	1.12602
Astrocytes	Endothelial	Sham	Mfge8	Smc6	-0.999924	2.10596
Astrocytes	Endothelial	Sham	Mfge8	Shisa5	-0.99918	1.58877
Astrocytes	Endothelial	Sham	Mfge8	H3f3b	-0.997004	1.30722
Astrocytes	Endothelial	Sham	Mfge8	Chmp3	0.999988	2.50403
Astrocytes	Endothelial	Sham	Mfge8	2018-09-04	-0.992185	1.09887
Astrocytes	Endothelial	Sham	Mfge8	2018-09-07	-0.999472	1.68444
Astrocytes	Endothelial	Sham	Mfge8	Atxn7l3b	0.998411	1.44493
Astrocytes	Endothelial	Sham	Mfge8	Cdh5	0.990823	1.06392
Astrocytes	Endothelial	Sham	Mfge8	M6pr	0.999784	1.87802
Astrocytes	Endothelial	Sham	Mfge8	Nptn	0.999929	2.11874
Astrocytes	Endothelial	Sham	Mfge8	C130074G19Rik	0.99697	1.30474
Astrocytes	Endothelial	Sham	Mfge8	Mpzl1	-0.99342	1.13625
Astrocytes	Endothelial	Sham	Mfge8	Wwtr1	-0.999965	2.27516
Astrocytes	Endothelial	Sham	Mfge8	Rps19	0.998924	1.52975
Astrocytes	Endothelial	Sham	Mfge8	Nedd4	-0.997294	1.32933
Astrocytes	Endothelial	Sham	Mfge8	Glud1	0.995369	1.21262
Astrocytes	Endothelial	Sham	Mfge8	Cd2ap	0.995137	1.20198
Astrocytes	Endothelial	Sham	Mfge8	Myl6	0.995165	1.20324
Astrocytes	Endothelial	Sham	Mfge8	Ndufa6	-0.99429	1.16707
Astrocytes	Endothelial	Sham	Mfge8	Osbpl9	0.997112	1.31518
Astrocytes	Endothelial	Sham	Mfge8	Cdc42ep3	-0.998487	1.45558
Astrocytes	Endothelial	Sham	Mfge8	Rhob	0.991728	1.0865
Astrocytes	Endothelial	Sham	Mfge8	Prkcdbp	-0.999744	1.84107
Astrocytes	Endothelial	Sham	Mfge8	Mbnl2	0.993006	1.12298
Astrocytes	Endothelial	Sham	Mfge8	Smarca2	-0.992582	1.1102
Astrocytes	Endothelial	Sham	Mfge8	Hnrnpu	0.993795	1.14901
Astrocytes	Endothelial	Sham	Mfge8	Cyb5r3	-0.996456	1.27075
Astrocytes	Endothelial	Sham	Mfge8	Sepw1	0.998562	1.46662
Astrocytes	Endothelial	Sham	Mfge8	Rps27l	-0.99521	1.20528
Astrocytes	Endothelial	Sham	Mfge8	Vps36	-0.993328	1.13324
Astrocytes	Endothelial	Sham	Mfge8	Rer1	-0.990208	1.04982
Astrocytes	Endothelial	Sham	Mfge8	Txnl1	0.998364	1.43867
Astrocytes	Endothelial	Sham	Mfge8	Tubb5	0.995241	1.20668
Astrocytes	Endothelial	Sham	Mfge8	Sparcl1	-0.99982	1.91782
Astrocytes	Endothelial	Sham	Mfge8	Ramp2	0.998935	1.53193
Astrocytes	Endothelial	Sham	Mfge8	Ptprg	0.997185	1.32079
Astrocytes	Endothelial	Sham	Mfge8	Prom1	0.992503	1.1079
Astrocytes	Endothelial	Sham	Mfge8	Dek	-0.995638	1.22562
Astrocytes	Endothelial	Sham	Mfge8	Pak2	0.993637	1.14353
Astrocytes	Endothelial	Sham	Mfge8	Spock2	0.999927	2.1129
Astrocytes	Endothelial	Sham	Mfge8	Ocln	0.991395	1.07791
Astrocytes	Endothelial	Sham	Mfge8	Minos1	-0.997548	1.3508
Astrocytes	Endothelial	Sham	Mfge8	Tspo	-0.998408	1.44457
Astrocytes	Endothelial	Sham	Mfge8	Slc50a1	0.996288	1.26069
Astrocytes	Endothelial	Sham	Nell2	Ifitm3	0.996971	1.30486
Astrocytes	Endothelial	Sham	Nell2	mt-Nd1	-0.999391	1.65316
Astrocytes	Endothelial	Sham	Nell2	Sdpr	-0.993509	1.1392
Astrocytes	Endothelial	Sham	Nell2	Tmem66	-0.999255	1.60951
Astrocytes	Endothelial	Sham	Nell2	D8Ertd738e	0.999103	1.56917
Astrocytes	Endothelial	Sham	Nell2	Btf3	0.991926	1.09177
Astrocytes	Endothelial	Sham	Nell2	Rbbp7	0.999729	1.829
Astrocytes	Endothelial	Sham	Nell2	Ppfibp1	0.996944	1.30291
Astrocytes	Endothelial	Sham	Nell2	Ctnnb1	-0.999936	2.14119
Astrocytes	Endothelial	Sham	Nell2	Map1lc3a	-0.999976	2.35337
Astrocytes	Endothelial	Sham	Nell2	Rpl7a	0.997264	1.32697
Astrocytes	Endothelial	Sham	Nell2	Hnrnpm	0.999403	1.65769
Astrocytes	Endothelial	Sham	Nell2	Malat1	0.999079	1.56339
Astrocytes	Endothelial	Sham	Nell2	Gnb1	-0.994003	1.15642
Astrocytes	Endothelial	Sham	Nell2	Clic4	0.999724	1.82479
Astrocytes	Endothelial	Sham	Nell2	Ndufa7	-0.994521	1.17605
Astrocytes	Endothelial	Sham	Nell2	Dbi	0.994951	1.19382
Astrocytes	Endothelial	Sham	Nell2	Cwc15	-0.993577	1.14149
Astrocytes	Endothelial	Sham	Nell2	Rps16	-0.990184	1.04929
Astrocytes	Endothelial	Sham	Nell2	H2-K1	0.999962	2.25628
Astrocytes	Endothelial	Sham	Nell2	Tmem14c	0.999841	1.94456
Astrocytes	Endothelial	Sham	Nell2	Top1	0.990439	1.05501
Astrocytes	Endothelial	Sham	Nell2	Tmod3	0.994901	1.19169
Astrocytes	Endothelial	Sham	Nell2	Rpl39	-0.9969	1.2998
Astrocytes	Endothelial	Sham	Nell2	Eng	-0.992511	1.10812
Astrocytes	Endothelial	Sham	Nell2	Arpc5	0.993359	1.13424
Astrocytes	Endothelial	Sham	Nell2	Plat	0.999373	1.64689
Astrocytes	Endothelial	Sham	Nell2	Ak3	-0.997073	1.31231
Astrocytes	Endothelial	Sham	Nell2	Mgp	0.998728	1.49328
Astrocytes	Endothelial	Sham	Nell2	Gpr116	-0.999879	2.00376
Astrocytes	Endothelial	Sham	Nell2	Slc25a5	0.990566	1.05792
Astrocytes	Endothelial	Sham	Nell2	Mtdh	-0.999441	1.67185
Astrocytes	Endothelial	Sham	Nell2	Msn	0.993257	1.13094
Astrocytes	Endothelial	Sham	Nell2	Pttg1ip	0.994961	1.19426
Astrocytes	Endothelial	Sham	Nell2	Epas1	-0.99946	1.67957
Astrocytes	Endothelial	Sham	Nell2	Rps11	0.992525	1.10853
Astrocytes	Endothelial	Sham	Nell2	Sugt1	0.99817	1.41436
Astrocytes	Endothelial	Sham	Nell2	Srpr	0.995252	1.2072
Astrocytes	Endothelial	Sham	Nell2	Pabpc1	0.999672	1.78782
Astrocytes	Endothelial	Sham	Nell2	Lef1	-0.992986	1.12238
Astrocytes	Endothelial	Sham	Nell2	mt-Rnr1	-0.992156	1.09804
Astrocytes	Endothelial	Sham	Nell2	Anxa3	0.999911	2.07061
Astrocytes	Endothelial	Sham	Nell2	mt-Rnr2	-0.998684	1.48591
Astrocytes	Endothelial	Sham	Nell2	Med28	0.995254	1.20729
Astrocytes	Endothelial	Sham	Nell2	Tmem204	0.99676	1.29019
Astrocytes	Endothelial	Sham	Nell2	Sat1	0.997433	1.34083
Astrocytes	Endothelial	Sham	Nell2	Atf4	0.990998	1.06812
Astrocytes	Endothelial	Sham	Nell2	Arhgap29	0.998806	1.50699
Astrocytes	Endothelial	Sham	Nell2	Vwa1	0.990795	1.06325
Astrocytes	Endothelial	Sham	Nell2	Psap	-0.992837	1.11779
Astrocytes	Endothelial	Sham	Nell2	Tax1bp1	0.998081	1.40404
Astrocytes	Endothelial	Sham	Nell2	Capza2	0.99739	1.3372
Astrocytes	Endothelial	Sham	Nell2	Purb	-0.996186	1.25476
Astrocytes	Endothelial	Sham	Nell2	Atp5j2	0.999999	3.12059
Astrocytes	Endothelial	Sham	Nell2	Bzw1	0.991303	1.07561
Astrocytes	Endothelial	Sham	Nell2	Slc7a5	-0.997767	1.37111
Astrocytes	Endothelial	Sham	Nell2	Paqr5	0.996695	1.28591
Astrocytes	Endothelial	Sham	Nell2	Rap1b	-0.999646	1.77113
Astrocytes	Endothelial	Sham	Nell2	Tmem50a	0.999623	1.75752
Astrocytes	Endothelial	Sham	Nell2	Ccdc47	0.996821	1.29437
Astrocytes	Endothelial	Sham	Nell2	Glul	-0.994083	1.15934
Astrocytes	Endothelial	Sham	Nell2	Rbm25	-0.9955	1.21885
Astrocytes	Endothelial	Sham	Nell2	Akap12	0.996831	1.29506
Astrocytes	Endothelial	Sham	Nell2	Ptprb	-0.997903	1.38476
Astrocytes	Endothelial	Sham	Nell2	Fkbp2	0.993218	1.12968
Astrocytes	Endothelial	Sham	Nell2	Rbx1	-0.998573	1.46838
Astrocytes	Endothelial	Sham	Nell2	Cald1	0.997422	1.33983
Astrocytes	Endothelial	Sham	Nell2	Rab14	0.99267	1.1128
Astrocytes	Endothelial	Sham	Nrcam	Smdt1	-0.99952	1.70488
Astrocytes	Endothelial	Sham	Nrcam	Gabarapl1	-0.994745	1.18511
Astrocytes	Endothelial	Sham	Nrcam	Cnih4	0.999914	2.07898
Astrocytes	Endothelial	Sham	Nrcam	Gatm	-0.999831	1.93227
Astrocytes	Endothelial	Sham	Nrcam	Maoa	-0.992344	1.10334
Astrocytes	Endothelial	Sham	Nrcam	Cd151	-0.995002	1.19603
Astrocytes	Endothelial	Sham	Nrcam	Hnrnpa3	0.99671	1.28689
Astrocytes	Endothelial	Sham	Nrcam	Rpl35	0.999273	1.61495
Astrocytes	Endothelial	Sham	Nrcam	Rpl32	-0.995997	1.24428
Astrocytes	Endothelial	Sham	Nrcam	Klf4	0.991018	1.0686
Astrocytes	Endothelial	Sham	Nrcam	Srp14	-0.99964	1.76747
Astrocytes	Endothelial	Sham	Nrcam	Atp5f1	0.995727	1.23009
Astrocytes	Endothelial	Sham	Nrcam	Ccdc85b	-0.99703	1.30912
Astrocytes	Endothelial	Sham	Nrcam	Eef2	-0.998735	1.49452
Astrocytes	Endothelial	Sham	Nrcam	Ssb	0.991465	1.07969
Astrocytes	Endothelial	Sham	Nrcam	Snx6	0.994662	1.18173
Astrocytes	Endothelial	Sham	Nrcam	Serf2	0.997082	1.31292
Astrocytes	Endothelial	Sham	Nrcam	Uqcrq	-0.993115	1.12641
Astrocytes	Endothelial	Sham	Nrcam	Fam101b	-0.997444	1.34177
Astrocytes	Endothelial	Sham	Nrcam	Dock9	0.99716	1.31881
Astrocytes	Endothelial	Sham	Nrcam	Slc25a3	-0.99202	1.09431
Astrocytes	Endothelial	Sham	Nrcam	Kitl	0.991557	1.08204
Astrocytes	Endothelial	Sham	Nrcam	Rps15a	0.996558	1.27708
Astrocytes	Endothelial	Sham	Nrcam	Clta	-0.999889	2.02245
Astrocytes	Endothelial	Sham	Nrcam	Sh3bgrl	-0.998685	1.48616
Astrocytes	Endothelial	Sham	Nrcam	Ralbp1	0.998849	1.5151
Astrocytes	Endothelial	Sham	Nrcam	Rac1	0.999659	1.77891
Astrocytes	Endothelial	Sham	Nrcam	Fli1	-0.999647	1.77151
Astrocytes	Endothelial	Sham	Nrcam	Tpi1	0.996984	1.30575
Astrocytes	Endothelial	Sham	Nrcam	Rpl10	-0.999558	1.7227
Astrocytes	Endothelial	Sham	Nrcam	Car4	-0.995525	1.22007
Astrocytes	Endothelial	Sham	Nrcam	Ccdc12	0.994235	1.16499
Astrocytes	Endothelial	Sham	Nrcam	Psmb4	-0.997857	1.37998
Astrocytes	Endothelial	Sham	Nrcam	Slc22a8	-0.999742	1.83985
Astrocytes	Endothelial	Sham	Nrcam	Cbx1	0.996112	1.2506
Astrocytes	Endothelial	Sham	Nrcam	Ghitm	-0.990238	1.05047
Astrocytes	Endothelial	Sham	Nrcam	Gng5	0.99258	1.11013
Astrocytes	Endothelial	Sham	Nrcam	Cdkn1b	0.999379	1.64886
Astrocytes	Endothelial	Sham	Nrcam	Sec62	0.990097	1.04736
Astrocytes	Endothelial	Sham	Nrcam	Plp1	0.999885	2.01546
Astrocytes	Endothelial	Sham	Nrcam	Csrp2	-0.994465	1.17386
Astrocytes	Endothelial	Sham	Nrcam	Myl9	-0.994714	1.18384
Astrocytes	Endothelial	Sham	Nrcam	Rasgrp2	-0.998166	1.41385
Astrocytes	Endothelial	Sham	Nrcam	Hspb1	0.993377	1.13485
Astrocytes	Endothelial	Sham	Nrcam	Fosb	-0.996108	1.2504
Astrocytes	Endothelial	Sham	Nrcam	Sub1	-0.99155	1.08186
Astrocytes	Endothelial	Sham	Nrcam	Cox4i1	-0.998369	1.43935
Astrocytes	Endothelial	Sham	Nrcam	Tceb2	0.995538	1.22067
Astrocytes	Endothelial	Sham	Nrcam	Atp2b1	0.990527	1.05702
Astrocytes	Endothelial	Sham	Nrcam	Canx	0.997102	1.31444
Astrocytes	Endothelial	Sham	Nrcam	Ecm2	-0.998972	1.53954
Astrocytes	Endothelial	Sham	Nrcam	Acvrl1	-0.999148	1.58034
Astrocytes	Endothelial	Sham	Nrcam	Psmc3	0.999661	1.78023
Astrocytes	Endothelial	Sham	Nrcam	Cyb5	-0.999975	2.35048
Astrocytes	Endothelial	Sham	Nrcam	Pdia6	-0.996831	1.29505
Astrocytes	Endothelial	Sham	Nrcam	Junb	-0.999998	2.85594
Astrocytes	Endothelial	Sham	Nrcam	Prdx2	-0.999904	2.05453
Astrocytes	Endothelial	Sham	Nrcam	Pnn	0.999993	2.63866
Astrocytes	Endothelial	Sham	Nrcam	Rpl22l1	-0.999657	1.77777
Astrocytes	Endothelial	Sham	Nrcam	Shfm1	0.998095	1.40557
Astrocytes	Endothelial	Sham	Nrcam	Rpl7	-0.999736	1.835
Astrocytes	Endothelial	Sham	Nrcam	Cetn3	0.99714	1.31734
Astrocytes	Endothelial	Sham	Nrcam	Itm2c	-0.998318	1.43258
Astrocytes	Endothelial	Sham	Nrcam	Itm2a	-0.992439	1.10604
Astrocytes	Endothelial	Sham	Nrcam	Mcl1	0.999924	2.10643
Astrocytes	Endothelial	Sham	Nrcam	Crip1	0.997379	1.33631
Astrocytes	Endothelial	Sham	Nrcam	Pitpnc1	0.998424	1.44675
Astrocytes	Endothelial	Sham	Nrcam	Sfrs18	0.993775	1.1483
Astrocytes	Endothelial	Sham	Nrcam	Ythdc1	0.998797	1.50548
Astrocytes	Endothelial	Sham	Nrcam	Timp3	0.999935	2.1394
Astrocytes	Endothelial	Sham	Nrcam	Ndufb11	-0.998215	1.41969
Astrocytes	Endothelial	Sham	Nrcam	Ndufa12	0.999958	2.23159
Astrocytes	Endothelial	Sham	Nrcam	Sypl	-0.992313	1.10245
Astrocytes	Endothelial	Sham	Nrcam	Hsp90aa1	0.991581	1.08266
Astrocytes	Endothelial	Sham	Nrcam	Cp	0.994625	1.18021
Astrocytes	Endothelial	Sham	Nrcam	Rps25	0.999992	2.58581
Astrocytes	Endothelial	Sham	Nrcam	Srsf3	-0.999361	1.64295
Astrocytes	Endothelial	Sham	Nrcam	Id3	-0.999537	1.71268
Astrocytes	Endothelial	Sham	Nrcam	Atp5g1	-0.999203	1.59485
Astrocytes	Endothelial	Sham	Nrcam	Grrp1	-0.99365	1.14399
Astrocytes	Endothelial	Sham	Nrcam	Rplp2	0.994454	1.17341
Astrocytes	Endothelial	Sham	Nrcam	Gjc1	0.999227	1.60145
Astrocytes	Endothelial	Sham	Nrcam	Ostf1	-0.99294	1.12095
Astrocytes	Endothelial	Sham	Nrcam	Mtus1	0.99897	1.53909
Astrocytes	Endothelial	Sham	Nrcam	Rps17	0.999487	1.69038
Astrocytes	Endothelial	Sham	Nrcam	Tpr	0.991028	1.06884
Astrocytes	Endothelial	Sham	Nrcam	Rps8	0.991678	1.08518
Astrocytes	Endothelial	Sham	Nrcam	Chd4	0.999087	1.56529
Astrocytes	Endothelial	Sham	Nrcam	Smim14	-0.99996	2.24196
Astrocytes	Endothelial	Sham	Nrcam	Serinc3	-0.995895	1.23881
Astrocytes	Endothelial	Sham	Nrcam	Ik	-0.999978	2.37284
Astrocytes	Endothelial	Sham	Nrcam	Mbp	-0.999357	1.64146
Astrocytes	Endothelial	Sham	Pla2g7	Srsf5	0.997252	1.32602
Astrocytes	Endothelial	Sham	Pla2g7	Ndufa6	-0.996992	1.30638
Astrocytes	Endothelial	Sham	Pla2g7	Macf1	0.99678	1.29155
Astrocytes	Endothelial	Sham	Pla2g7	Rbm8a	-0.999958	2.23581
Astrocytes	Endothelial	Sham	Pla2g7	Gnas	-0.996199	1.2555
Astrocytes	Endothelial	Sham	Pla2g7	Capzb	-0.991117	1.071
Astrocytes	Endothelial	Sham	Pla2g7	Cd93	-0.99831	1.43163
Astrocytes	Endothelial	Sham	Pla2g7	Arl6ip1	0.996358	1.26482
Astrocytes	Endothelial	Sham	Pla2g7	Gng11	-0.997518	1.34808
Astrocytes	Endothelial	Sham	Pla2g7	Pltp	0.994614	1.17978
Astrocytes	Endothelial	Sham	Pla2g7	Igfbp7	-0.999949	2.19377
Astrocytes	Endothelial	Sham	Pla2g7	Rpl12	0.999929	2.12006
Astrocytes	Endothelial	Sham	Pla2g7	Tm9sf2	0.999812	1.90893
Astrocytes	Endothelial	Sham	Pla2g7	Ppig	-0.999393	1.6539
Astrocytes	Endothelial	Sham	Pla2g7	Ndufb10	0.993816	1.14975
Astrocytes	Endothelial	Sham	Pla2g7	Nrp1	-0.999034	1.55317
Astrocytes	Endothelial	Sham	Pla2g7	Calm1	-0.991331	1.0763
Astrocytes	Endothelial	Sham	Pla2g7	Ndufa3	0.992412	1.10526
Astrocytes	Endothelial	Sham	Pla2g7	Rpl19	-0.995254	1.20725
Astrocytes	Endothelial	Sham	Pla2g7	Pdxk	0.995009	1.19632
Astrocytes	Endothelial	Sham	Pla2g7	Utrn	0.994875	1.19059
Astrocytes	Endothelial	Sham	Pla2g7	Btg2	-0.99431	1.16786
Astrocytes	Endothelial	Sham	Pla2g7	Hspa5	-0.997787	1.373
Astrocytes	Endothelial	Sham	Pla2g7	Clic1	0.99035	1.05299
Astrocytes	Endothelial	Sham	Pla2g7	Lmo2	0.99926	1.61098
Astrocytes	Endothelial	Sham	Pla2g7	Acin1	0.996115	1.25076
Astrocytes	Endothelial	Sham	Pla2g7	mt-Nd5	0.991482	1.08013
Astrocytes	Endothelial	Sham	Pla2g7	Smc6	-0.999855	1.96486
Astrocytes	Endothelial	Sham	Pla2g7	Shisa5	-0.999938	2.14882
Astrocytes	Endothelial	Sham	Pla2g7	H3f3b	-0.994306	1.16768
Astrocytes	Endothelial	Sham	Pla2g7	Chmp3	0.999413	1.66133
Astrocytes	Endothelial	Sham	Pla2g7	Rhob	0.995066	1.19885
Astrocytes	Endothelial	Sham	Pla2g7	2018-09-07	-0.999995	2.69843
Astrocytes	Endothelial	Sham	Pla2g7	Atxn7l3b	0.996328	1.263
Astrocytes	Endothelial	Sham	Pla2g7	Cdkn1a	-0.992425	1.10565
Astrocytes	Endothelial	Sham	Pla2g7	M6pr	0.998743	1.49593
Astrocytes	Endothelial	Sham	Pla2g7	Abcg2	0.990264	1.05107
Astrocytes	Endothelial	Sham	Pla2g7	Nptn	0.999148	1.58028
Astrocytes	Endothelial	Sham	Pla2g7	C130074G19Rik	0.998823	1.51009
Astrocytes	Endothelial	Sham	Pla2g7	Mpzl1	-0.996352	1.26445
Astrocytes	Endothelial	Sham	Pla2g7	Wwtr1	-0.999779	1.87384
Astrocytes	Endothelial	Sham	Pla2g7	Rps19	0.999855	1.96451
Astrocytes	Endothelial	Sham	Pla2g7	Nedd4	-0.999021	1.55025
Astrocytes	Endothelial	Sham	Pla2g7	Glud1	0.997761	1.37048
Astrocytes	Endothelial	Sham	Pla2g7	Hnrnpu	0.99663	1.28168
Astrocytes	Endothelial	Sham	Pla2g7	Myl6	0.997618	1.35705
Astrocytes	Endothelial	Sham	Pla2g7	Osbpl9	0.998911	1.52696
Astrocytes	Endothelial	Sham	Pla2g7	Cdc42ep3	-0.996444	1.26997
Astrocytes	Endothelial	Sham	Pla2g7	Cox6b1	0.991521	1.08113
Astrocytes	Endothelial	Sham	Pla2g7	Prkcdbp	-0.998649	1.48021
Astrocytes	Endothelial	Sham	Pla2g7	Cd2ap	0.991819	1.08891
Astrocytes	Endothelial	Sham	Pla2g7	Smarca2	-0.995721	1.2298
Astrocytes	Endothelial	Sham	Pla2g7	Cyb5r3	-0.99356	1.14093
Astrocytes	Endothelial	Sham	Pla2g7	Sepw1	0.996559	1.27714
Astrocytes	Endothelial	Sham	Pla2g7	Rps27l	-0.99765	1.35996
Astrocytes	Endothelial	Sham	Pla2g7	Vps36	-0.996284	1.26041
Astrocytes	Endothelial	Sham	Pla2g7	Txnl1	0.999612	1.75101
Astrocytes	Endothelial	Sham	Pla2g7	Tubb5	0.997671	1.36196
Astrocytes	Endothelial	Sham	Pla2g7	Sparcl1	-0.998833	1.512
Astrocytes	Endothelial	Sham	Pla2g7	Ramp2	0.999859	1.97047
Astrocytes	Endothelial	Sham	Pla2g7	Ptprg	0.994557	1.17748
Astrocytes	Endothelial	Sham	Pla2g7	Dek	-0.997947	1.38931
Astrocytes	Endothelial	Sham	Pla2g7	Slc50a1	0.993335	1.13345
Astrocytes	Endothelial	Sham	Pla2g7	Spock2	0.999852	1.95991
Astrocytes	Endothelial	Sham	Pla2g7	Minos1	-0.995066	1.19884
Astrocytes	Endothelial	Sham	Pla2g7	Tspo	-0.999633	1.76322
Astrocytes	Endothelial	Sham	Pla2g7	Rabac1	-0.991818	1.08888
Astrocytes	Endothelial	Sham	Pla2g7	Pak2	0.996513	1.27426
Astrocytes	Endothelial	Sham	Ptn	mt-Nd2	0.999201	1.59438
Astrocytes	Endothelial	Sham	Ptn	Pcmtd1	0.999597	1.74317
Astrocytes	Endothelial	Sham	Ptn	Cpne3	-0.994922	1.19258
Astrocytes	Endothelial	Sham	Ptn	Sdcbp	-0.999412	1.66103
Astrocytes	Endothelial	Sham	Ptn	Rsu1	-0.999492	1.69272
Astrocytes	Endothelial	Sham	Ptn	Pecam1	-0.996954	1.30365
Astrocytes	Endothelial	Sham	Ptn	Rpl36	0.999999	3.09865
Astrocytes	Endothelial	Sham	Ptn	Rpl37	0.99707	1.31206
Astrocytes	Endothelial	Sham	Ptn	Cd34	-0.999934	2.13579
Astrocytes	Endothelial	Sham	Ptn	Rpl30	0.999129	1.57566
Astrocytes	Endothelial	Sham	Ptn	Rpl31	0.999316	1.62801
Astrocytes	Endothelial	Sham	Ptn	Ech1	-0.99868	1.48531
Astrocytes	Endothelial	Sham	Ptn	B2m	-0.999853	1.9615
Astrocytes	Endothelial	Sham	Ptn	Rhoc	-0.991583	1.08271
Astrocytes	Endothelial	Sham	Ptn	Lrrc58	0.995164	1.20317
Astrocytes	Endothelial	Sham	Ptn	Net1	-0.999461	1.67979
Astrocytes	Endothelial	Sham	Ptn	Tacc1	0.999609	1.74938
Astrocytes	Endothelial	Sham	Ptn	Uqcrb	0.996529	1.27524
Astrocytes	Endothelial	Sham	Ptn	Cldn5	0.996985	1.30582
Astrocytes	Endothelial	Sham	Ptn	Sema3c	0.997693	1.36398
Astrocytes	Endothelial	Sham	Ptn	Plcb4	0.999233	1.60306
Astrocytes	Endothelial	Sham	Ptn	Slc6a6	0.998396	1.44294
Astrocytes	Endothelial	Sham	Ptn	Ly6c1	-0.995533	1.22042
Astrocytes	Endothelial	Sham	Ptn	Hnrnpa2b1	0.998086	1.40458
Astrocytes	Endothelial	Sham	Ptn	Cxcl12	0.991889	1.09078
Astrocytes	Endothelial	Sham	Ptn	Pitpna	-0.999268	1.61329
Astrocytes	Endothelial	Sham	Ptn	Psmb1	0.999213	1.59764
Astrocytes	Endothelial	Sham	Ptn	Mat2a	-0.99989	2.0252
Astrocytes	Endothelial	Sham	Ptn	Uqcr10	0.99895	1.53501
Astrocytes	Endothelial	Sham	Ptn	Grap	-0.993321	1.13301
Astrocytes	Endothelial	Sham	Ptn	Arf5	0.999317	1.62841
Astrocytes	Endothelial	Sham	Ptn	Prrc2c	0.999738	1.83648
Astrocytes	Endothelial	Sham	Ptn	Pglyrp1	0.998659	1.48183
Astrocytes	Endothelial	Sham	Ptn	Calm2	-0.999389	1.65243
Astrocytes	Endothelial	Sham	Ptn	Taldo1	-0.999273	1.61476
Astrocytes	Endothelial	Sham	Ptn	Slc3a2	-0.999983	2.43578
Astrocytes	Endothelial	Sham	Ptn	Ifi27	-0.997508	1.3472
Astrocytes	Endothelial	Sham	Ptn	Nudc	-0.999789	1.88369
Astrocytes	Endothelial	Sham	Ptn	Rdx	0.999944	2.17033
Astrocytes	Endothelial	Sham	Ptn	Banf1	-0.998316	1.43232
Astrocytes	Endothelial	Sham	Ptn	Apold1	-0.998653	1.48087
Astrocytes	Endothelial	Sham	Ptn	Slco1c1	-0.999996	2.73939
Astrocytes	Endothelial	Sham	Ptn	Rasgrp3	-0.990364	1.05332
Astrocytes	Endothelial	Sham	Ptn	Rgs12	-0.994781	1.18664
Astrocytes	Endothelial	Sham	Ptn	Bnip2	-0.994939	1.19329
Astrocytes	Endothelial	Sham	Ptn	D4Wsu53e	0.99271	1.11399
Astrocytes	Endothelial	Sham	Ptn	Fry	0.999178	1.58816
Astrocytes	Endothelial	Sham	Ptn	Klf6	-0.998185	1.41614
Astrocytes	Endothelial	Sham	Ptn	Arpc2	-0.999893	2.03169
Astrocytes	Endothelial	Sham	Ptn	Hspa8	-0.99268	1.1131
Astrocytes	Endothelial	Sham	Ptn	Zfp36	-0.994773	1.1863
Astrocytes	Endothelial	Sham	Ptn	H3f3a	0.999167	1.58525
Astrocytes	Endothelial	Sham	Ptn	Vdac2	0.996982	1.30562
Astrocytes	Endothelial	Sham	Ptn	Emc7	-0.997862	1.38052
Astrocytes	Endothelial	Sham	Ptn	Vamp3	0.999579	1.73364
Astrocytes	Endothelial	Sham	Ptn	Add3	0.994039	1.15772
Astrocytes	Endothelial	Sham	Ptn	Ndufv2	-1	3.6507
Astrocytes	Endothelial	Sham	Ptn	Sf3b1	0.996827	1.29477
Astrocytes	Endothelial	Sham	Ptn	Rpl3	-0.999913	2.07545
Astrocytes	Endothelial	Sham	Ptn	Mprip	0.995958	1.24215
Astrocytes	Endothelial	Sham	Ptn	Pfdn5	-0.996632	1.28179
Astrocytes	Endothelial	Sham	Ptn	Psme2	-0.991286	1.07519
Astrocytes	Endothelial	Sham	Ptn	Top1	-0.990021	1.04571
Astrocytes	Endothelial	Sham	Ptn	Psme1	-0.992047	1.09504
Astrocytes	Endothelial	Sham	Ptn	Ccdc141	-0.999886	2.01712
Astrocytes	Endothelial	Sham	Ptn	Cxx1b	0.998389	1.44198
Astrocytes	Endothelial	Sham	Ptn	Kdr	-0.993154	1.12764
Astrocytes	Endothelial	Sham	Ptn	Ndufc2	-0.99203	1.09458
Astrocytes	Endothelial	Sham	Ptn	Rps20	0.999992	2.58573
Astrocytes	Endothelial	Sham	Ptn	Rps21	0.99866	1.48202
Astrocytes	Endothelial	Sham	Ptn	Rpl10a	0.998965	1.53805
Astrocytes	Endothelial	Sham	Ptn	Tmem234	-0.995298	1.20927
Astrocytes	Endothelial	Sham	Ptn	Cox7b	0.999843	1.94756
Astrocytes	Endothelial	Sham	Ptn	Tpm4	-0.999995	2.67797
Astrocytes	Endothelial	Sham	Ptn	Sparc	-0.998644	1.47935
Astrocytes	Endothelial	Sham	Ptn	Lims1	-0.999733	1.83265
Astrocytes	Endothelial	Sham	Ptn	Rps10	0.99678	1.29159
Astrocytes	Endothelial	Sham	Ptn	Rps16	0.990278	1.05137
Astrocytes	Endothelial	Sham	Ptn	Uaca	0.999223	1.60034
Astrocytes	Endothelial	Sham	Ptn	Rab11a	-0.997467	1.3437
Astrocytes	Endothelial	Sham	Ptn	Rps3	-0.994417	1.17198
Astrocytes	Endothelial	Sham	Ptn	Foxf2	-0.997647	1.35974
Astrocytes	Endothelial	Sham	Ptn	Dynlrb1	-1	3.19867
Astrocytes	Endothelial	Sham	Ptn	Rps9	-0.999467	1.68222
Astrocytes	Endothelial	Sham	Ptn	Dnaja1	-0.991768	1.08755
Astrocytes	Endothelial	Sham	Ptn	Rpl23	0.998947	1.53441
Astrocytes	Endothelial	Sham	Ptn	Leprot	-0.998723	1.4925
Astrocytes	Endothelial	Sham	Ptn	Pafah1b1	0.998671	1.48376
Astrocytes	Endothelial	Sham	Ptprz1	Nedd8	-0.996644	1.28259
Astrocytes	Endothelial	Sham	Ptprz1	Apoe	0.998095	1.40555
Astrocytes	Endothelial	Sham	Ptprz1	Bnip3l	-0.992604	1.11083
Astrocytes	Endothelial	Sham	Ptprz1	Isyna1	0.999931	2.12525
Astrocytes	Endothelial	Sham	Ptprz1	Sh3bgrl3	0.999804	1.89957
Astrocytes	Endothelial	Sham	Ptprz1	Actn4	-0.999926	2.11107
Astrocytes	Endothelial	Sham	Ptprz1	Metap2	-0.993886	1.15223
Astrocytes	Endothelial	Sham	Ptprz1	Vcp	0.999532	1.71039
Astrocytes	Endothelial	Sham	Ptprz1	Txn1	0.994702	1.18336
Astrocytes	Endothelial	Sham	Ptprz1	Atp1a2	-0.994077	1.15914
Astrocytes	Endothelial	Sham	Ptprz1	Tmbim6	0.994715	1.18389
Astrocytes	Endothelial	Sham	Ptprz1	1810037I17Rik	0.993648	1.14392
Astrocytes	Endothelial	Sham	Ptprz1	Npm1	-0.999988	2.50982
Astrocytes	Endothelial	Sham	Ptprz1	Sod3	-0.991463	1.07965
Astrocytes	Endothelial	Sham	Ptprz1	Ctsh	-0.999929	2.11969
Astrocytes	Endothelial	Sham	Ptprz1	Anxa2	-0.999638	1.7662
Astrocytes	Endothelial	Sham	Ptprz1	Fn1	0.999006	1.54697
Astrocytes	Endothelial	Sham	Ptprz1	Hspa4	-0.998603	1.47302
Astrocytes	Endothelial	Sham	Ptprz1	Ctsb	0.996479	1.27211
Astrocytes	Endothelial	Sham	Ptprz1	Fau	0.99922	1.5994
Astrocytes	Endothelial	Sham	Ptprz1	Skp1a	-0.992834	1.1177
Astrocytes	Endothelial	Sham	Ptprz1	Anp32b	-0.992768	1.1157
Astrocytes	Endothelial	Sham	Ptprz1	Tmem9b	-0.993557	1.14084
Astrocytes	Endothelial	Sham	Ptprz1	Atrx	0.992716	1.11415
Astrocytes	Endothelial	Sham	Ptprz1	Myo10	0.996655	1.28329
Astrocytes	Endothelial	Sham	Ptprz1	Rab1	0.999352	1.63974
Astrocytes	Endothelial	Sham	Ptprz1	Itgb1	-0.998893	1.52358
Astrocytes	Endothelial	Sham	Ptprz1	Kctd10	0.999953	2.20755
Astrocytes	Endothelial	Sham	Ptprz1	Ift20	-0.994914	1.19224
Astrocytes	Endothelial	Sham	Ptprz1	Rps14	0.999829	1.92947
Astrocytes	Endothelial	Sham	Ptprz1	Ndufb5	0.999104	1.56932
Astrocytes	Endothelial	Sham	Ptprz1	Tm4sf1	-0.996375	1.26579
Astrocytes	Endothelial	Sham	Ptprz1	Ndufb2	0.99672	1.28755
Astrocytes	Endothelial	Sham	Ptprz1	Slc2a1	-0.992366	1.10394
Astrocytes	Endothelial	Sham	Ptprz1	Sh3glb1	-0.995145	1.20233
Astrocytes	Endothelial	Sham	Ptprz1	Tjp1	0.999916	2.08397
Astrocytes	Endothelial	Sham	Ptprz1	Ankrd12	-0.997441	1.34148
Astrocytes	Endothelial	Sham	Ptprz1	Ewsr1	0.99027	1.05121
Astrocytes	Endothelial	Sham	Ptprz1	Flt1	-0.999817	1.91489
Astrocytes	Endothelial	Sham	Ptprz1	Smc1a	0.998692	1.48723
Astrocytes	Endothelial	Sham	Ptprz1	9430020K01Rik	0.993188	1.1287
Astrocytes	Endothelial	Sham	Ptprz1	Rpl29	-0.997143	1.31753
Astrocytes	Endothelial	Sham	Ptprz1	Higd2a	0.999118	1.57279
Astrocytes	Endothelial	Sham	Ptprz1	Cct7	1	3.66169
Astrocytes	Endothelial	Sham	Ptprz1	Cct4	-0.993331	1.13334
Astrocytes	Endothelial	Sham	Ptprz1	Ftl1	-0.997262	1.32675
Astrocytes	Endothelial	Sham	Ptprz1	Cnbp	-0.99848	1.45468
Astrocytes	Endothelial	Sham	Ptprz1	Tfrc	0.993462	1.13764
Astrocytes	Endothelial	Sham	Ptprz1	Lman1	-0.994495	1.17503
Astrocytes	Endothelial	Sham	Ptprz1	Ywhab	-0.992955	1.12142
Astrocytes	Endothelial	Sham	Ptprz1	Arl4a	-0.992176	1.0986
Astrocytes	Endothelial	Sham	Ptprz1	Rtf1	-0.99298	1.1222
Astrocytes	Endothelial	Sham	S100a13	Edf1	0.999129	1.57567
Astrocytes	Endothelial	Sham	S100a13	Ndufa4	0.999188	1.59088
Astrocytes	Endothelial	Sham	S100a13	Gng5	-0.992346	1.10339
Astrocytes	Endothelial	Sham	S100a13	Cyfip1	-1	3.94877
Astrocytes	Endothelial	Sham	S100a13	Selm	0.99883	1.51149
Astrocytes	Endothelial	Sham	S100a13	Mllt4	-0.996937	1.30239
Astrocytes	Endothelial	Sham	S100a13	Kitl	-0.993319	1.13294
Astrocytes	Endothelial	Sham	S100a13	Rock1	-0.996695	1.28587
Astrocytes	Endothelial	Sham	S100a13	Rps13	0.992529	1.10865
Astrocytes	Endothelial	Sham	S100a13	Psmd12	-0.994644	1.18098
Astrocytes	Endothelial	Sham	S100a13	Cst3	0.992744	1.11498
Astrocytes	Endothelial	Sham	S100a13	Hsp90b1	-0.998351	1.43699
Astrocytes	Endothelial	Sham	S100a13	Tspan5	0.997987	1.39362
Astrocytes	Endothelial	Sham	S100a13	Ubxn4	0.997271	1.32752
Astrocytes	Endothelial	Sham	S100a13	Rpl36al	-0.99975	1.84685
Astrocytes	Endothelial	Sham	S100a13	Rpl18	-0.999841	1.94539
Astrocytes	Endothelial	Sham	S100a13	Ppia	0.997519	1.34824
Astrocytes	Endothelial	Sham	S100a13	Sepp1	-0.999957	2.23043
Astrocytes	Endothelial	Sham	S100a13	Klf4	-0.993782	1.14857
Astrocytes	Endothelial	Sham	S100a13	Rpl36a	-0.99758	1.35362
Astrocytes	Endothelial	Sham	S100a13	Ddx3x	-0.999004	1.54633
Astrocytes	Endothelial	Sham	S100a13	Csnk1a1	0.998087	1.40465
Astrocytes	Endothelial	Sham	S100a13	Spop	0.997372	1.33568
Astrocytes	Endothelial	Sham	S100a13	Cstb	-0.999676	1.79062
Astrocytes	Endothelial	Sham	S100a13	Ahnak	0.999009	1.54751
Astrocytes	Endothelial	Sham	S100a13	Eltd1	0.998526	1.46126
Astrocytes	Endothelial	Sham	S100a13	Prdx1	0.999957	2.23016
Astrocytes	Endothelial	Sham	S100a13	Fam63a	0.99275	1.11518
Astrocytes	Endothelial	Sham	S100a13	Cd81	0.999458	1.6784
Astrocytes	Endothelial	Sham	S100a13	Sfpq	-0.993585	1.14178
Astrocytes	Endothelial	Sham	S100a13	Rexo2	-0.993853	1.15105
Astrocytes	Endothelial	Sham	S100a13	Ncl	0.998857	1.5165
Astrocytes	Endothelial	Sham	S100a13	Anp32a	-0.999447	1.67436
Astrocytes	Endothelial	Sham	S100a13	Lamb2	0.996602	1.2799
Astrocytes	Endothelial	Sham	S100a13	Slc30a1	-0.999866	1.98181
Astrocytes	Endothelial	Sham	S100a13	Ndufa11	0.996919	1.30113
Astrocytes	Endothelial	Sham	S100a13	Eif3h	0.999832	1.93293
Astrocytes	Endothelial	Sham	S100a13	Serbp1	-0.999734	1.83282
Astrocytes	Endothelial	Sham	S100a13	Eif3k	-0.998671	1.48383
Astrocytes	Endothelial	Sham	S100a13	Syf2	-0.999893	2.03179
Astrocytes	Endothelial	Sham	S100a13	Ubl3	-0.997423	1.33998
Astrocytes	Endothelial	Sham	S100a13	Ppp1r2	0.99988	2.00587
Astrocytes	Endothelial	Sham	S100a13	Ndufb7	0.999841	1.94535
Astrocytes	Endothelial	Sham	S100a13	Park7	0.999823	1.9222
Astrocytes	Endothelial	Sham	S100a13	Arhgdia	0.999932	2.13053
Astrocytes	Endothelial	Sham	S100a13	Arhgef2	-0.997373	1.33578
Astrocytes	Endothelial	Sham	S100a13	Cpe	0.996012	1.24508
Astrocytes	Endothelial	Sham	S100a13	Uqcrq	0.991782	1.08794
Astrocytes	Endothelial	Sham	S100a13	Slco1a4	0.998909	1.52658
Astrocytes	Endothelial	Sham	S100a13	Rpl13a	-0.997575	1.35314
Astrocytes	Endothelial	Sham	S100a13	Itm2a	0.992488	1.10745
Astrocytes	Endothelial	Sham	S100a13	Fth1	0.99523	1.20619
Astrocytes	Endothelial	Sham	S100a13	Mdh2	0.999761	1.85665
Astrocytes	Endothelial	Sham	S100a13	Csrp2	0.990155	1.04863
Astrocytes	Endothelial	Sham	S100a13	Tmem59	0.999999	2.96648
Astrocytes	Endothelial	Sham	S100a13	Tob1	0.991556	1.08202
Astrocytes	Endothelial	Sham	S100a13	Pdcd5	-0.998817	1.50901
Astrocytes	Endothelial	Sham	S100a13	Cav2	0.999393	1.65406
Astrocytes	Endothelial	Sham	S100a13	Rps8	-0.993211	1.12944
Astrocytes	Endothelial	Sham	S100a13	Ywhaz	0.99998	2.39287
Astrocytes	Endothelial	Sham	S100a13	Ptn	0.998263	1.42558
Astrocytes	Endothelial	Sham	S100a13	Slc39a10	0.995156	1.20283
Astrocytes	Endothelial	Sham	S100a13	Snrnp70	0.996991	1.30629
Astrocytes	Endothelial	Sham	S100a13	Ubc	0.99382	1.1499
Astrocytes	Endothelial	Sham	S100a13	Alas1	0.994038	1.15771
Astrocytes	Endothelial	Sham	S100a13	Sptssa	-0.995464	1.21709
Astrocytes	Endothelial	Sham	S100a13	S1pr1	-0.998798	1.50554
Astrocytes	Endothelial	Sham	S100a13	Myh9	0.992213	1.09963
Astrocytes	Endothelial	Sham	S100a13	Dnaja2	0.99671	1.28692
Astrocytes	Endothelial	Sham	S100a13	Fcho2	-0.995618	1.22459
Astrocytes	Endothelial	Sham	S100a13	Dynlt3	-0.999992	2.60096
Astrocytes	Endothelial	Sham	S100a13	Hsp90aa1	-0.993298	1.13224
Astrocytes	Endothelial	Sham	S100a13	Ccser2	0.998698	1.48833
Astrocytes	Endothelial	Sham	S100a13	Ets1	0.998257	1.42488
Astrocytes	Endothelial	Sham	S100a13	Prkar1a	0.999034	1.55297
Astrocytes	Endothelial	Sham	S100a13	Sypl	0.992612	1.11109
Astrocytes	Endothelial	Sham	S100a13	Dbp	0.997981	1.393
Astrocytes	Endothelial	Sham	S100a13	Pea15a	0.997902	1.38459
Astrocytes	Endothelial	Sham	S100a13	Rplp1	0.997572	1.35292
Astrocytes	Endothelial	Sham	S100a13	Ncor1	-0.997631	1.35826
Astrocytes	Endothelial	Sham	S100a13	Atp5d	0.998648	1.48
Astrocytes	Endothelial	Sham	Scg3	mt-Nd1	0.99273	1.11458
Astrocytes	Endothelial	Sham	Scg3	mt-Nd2	0.996453	1.27057
Astrocytes	Endothelial	Sham	Scg3	Tmem66	0.993168	1.12807
Astrocytes	Endothelial	Sham	Scg3	Cpne3	-0.999726	1.82692
Astrocytes	Endothelial	Sham	Scg3	Rbbp7	-0.991264	1.07463
Astrocytes	Endothelial	Sham	Scg3	Ppfibp1	-0.997009	1.30758
Astrocytes	Endothelial	Sham	Scg3	Sdcbp	-0.995959	1.2422
Astrocytes	Endothelial	Sham	Scg3	Cwc15	0.999111	1.57121
Astrocytes	Endothelial	Sham	Scg3	Rpl39	0.997052	1.31074
Astrocytes	Endothelial	Sham	Scg3	Rpl36	0.992139	1.09759
Astrocytes	Endothelial	Sham	Scg3	Cd34	-0.993653	1.14409
Astrocytes	Endothelial	Sham	Scg3	Ech1	-0.997349	1.33378
Astrocytes	Endothelial	Sham	Scg3	Zfp36	-0.99976	1.85506
Astrocytes	Endothelial	Sham	Scg3	Mgp	-0.99448	1.17445
Astrocytes	Endothelial	Sham	Scg3	Rhoc	-0.999984	2.44609
Astrocytes	Endothelial	Sham	Scg3	Lrrc58	0.999667	1.78406
Astrocytes	Endothelial	Sham	Scg3	Bzw1	-0.999722	1.82349
Astrocytes	Endothelial	Sham	Scg3	Net1	-0.995828	1.23526
Astrocytes	Endothelial	Sham	Scg3	Tacc1	0.995372	1.21275
Astrocytes	Endothelial	Sham	Scg3	Plcb4	0.996386	1.26651
Astrocytes	Endothelial	Sham	Scg3	Slc6a6	0.997718	1.36637
Astrocytes	Endothelial	Sham	Scg3	Hnrnpa2b1	0.998058	1.40136
Astrocytes	Endothelial	Sham	Scg3	Cxcl12	0.999995	2.68651
Astrocytes	Endothelial	Sham	Scg3	Pitpna	-0.996309	1.26188
Astrocytes	Endothelial	Sham	Scg3	Eng	0.999452	1.67626
Astrocytes	Endothelial	Sham	Scg3	Malat1	-0.993663	1.14443
Astrocytes	Endothelial	Sham	Scg3	Psmb1	0.996428	1.26903
Astrocytes	Endothelial	Sham	Scg3	Mat2a	-0.994022	1.15712
Astrocytes	Endothelial	Sham	Scg3	Arf5	0.996195	1.25531
Astrocytes	Endothelial	Sham	Scg3	Akap12	-0.997118	1.31566
Astrocytes	Endothelial	Sham	Scg3	Calm2	-0.99602	1.24552
Astrocytes	Endothelial	Sham	Scg3	Srpr	-0.998314	1.43207
Astrocytes	Endothelial	Sham	Scg3	Slc3a2	-0.992992	1.12256
Astrocytes	Endothelial	Sham	Scg3	Ifi27	-0.998564	1.46697
Astrocytes	Endothelial	Sham	Scg3	Rdx	0.990924	1.06634
Astrocytes	Endothelial	Sham	Scg3	Slco1c1	-0.992646	1.11206
Astrocytes	Endothelial	Sham	Scg3	Dbi	-0.998486	1.45549
Astrocytes	Endothelial	Sham	Scg3	Ndufv2	-0.992251	1.10071
Astrocytes	Endothelial	Sham	Scg3	Pfdn5	-0.999113	1.57164
Astrocytes	Endothelial	Sham	Scg3	Cald1	-0.996496	1.2732
Astrocytes	Endothelial	Sham	Scg3	Ifitm3	-0.996982	1.30562
Astrocytes	Endothelial	Sham	Scg3	Ndufa7	0.998708	1.48996
Astrocytes	Endothelial	Sham	Scg3	D4Wsu53e	0.999994	2.66468
Astrocytes	Endothelial	Sham	Scg3	Clic4	-0.991294	1.07538
Astrocytes	Endothelial	Sham	Scg3	Klf6	-0.997955	1.39019
Astrocytes	Endothelial	Sham	Scg3	Arpc2	-0.99038	1.05367
Astrocytes	Endothelial	Sham	Scg3	Hspa8	-0.999995	2.69768
Astrocytes	Endothelial	Sham	Scg3	B2m	-0.990022	1.04573
Astrocytes	Endothelial	Sham	Scg3	Arpc5	-0.99919	1.59133
Astrocytes	Endothelial	Sham	Scg3	D8Ertd738e	-0.993599	1.14225
Astrocytes	Endothelial	Sham	Scg3	H3f3a	0.996524	1.27497
Astrocytes	Endothelial	Sham	Scg3	Vdac2	0.998919	1.52863
Astrocytes	Endothelial	Sham	Scg3	Mtdh	0.992552	1.10932
Astrocytes	Endothelial	Sham	Scg3	Emc7	-0.998271	1.42664
Astrocytes	Endothelial	Sham	Scg3	Epas1	0.99248	1.10723
Astrocytes	Endothelial	Sham	Scg3	Rpl7a	-0.996674	1.28454
Astrocytes	Endothelial	Sham	Scg3	Add3	0.999888	2.02083
Astrocytes	Endothelial	Sham	Scg3	Sf3b1	0.999008	1.5474
Astrocytes	Endothelial	Sham	Scg3	Rpl3	-0.993844	1.15074
Astrocytes	Endothelial	Sham	Scg3	Tmem204	-0.997186	1.32083
Astrocytes	Endothelial	Sham	Scg3	Arhgap29	-0.994315	1.16802
Astrocytes	Endothelial	Sham	Scg3	Paqr5	-0.997245	1.32547
Astrocytes	Endothelial	Sham	Scg3	Top1	-0.999853	1.9613
Astrocytes	Endothelial	Sham	Scg3	Psme1	-0.999998	2.89755
Astrocytes	Endothelial	Sham	Scg3	Ccdc141	-0.990311	1.05211
Astrocytes	Endothelial	Sham	Scg3	Cxx1b	0.997727	1.36718
Astrocytes	Endothelial	Sham	Scg3	Rab14	-0.999408	1.65937
Astrocytes	Endothelial	Sham	Scg3	Kdr	-0.999975	2.34255
Astrocytes	Endothelial	Sham	Scg3	Rps20	0.992792	1.11643
Astrocytes	Endothelial	Sham	Scg3	Ak3	0.996878	1.29828
Astrocytes	Endothelial	Sham	Scg3	Sdpr	0.999136	1.57742
Astrocytes	Endothelial	Sham	Scg3	Rpl10a	0.996904	1.30009
Astrocytes	Endothelial	Sham	Scg3	Tmem234	-0.99963	1.76155
Astrocytes	Endothelial	Sham	Scg3	Cox7b	0.994335	1.1688
Astrocytes	Endothelial	Sham	Scg3	Tpm4	-0.992698	1.11362
Astrocytes	Endothelial	Sham	Scg3	Sparc	-0.9974	1.33803
Astrocytes	Endothelial	Sham	Scg3	Gpr116	0.990217	1.05002
Astrocytes	Endothelial	Sham	Scg3	Sugt1	-0.995485	1.2181
Astrocytes	Endothelial	Sham	Scg3	Rps16	0.999882	2.01033
Astrocytes	Endothelial	Sham	Scg3	Uaca	0.996407	1.26777
Astrocytes	Endothelial	Sham	Scg3	Vwa1	-0.999804	1.9
Astrocytes	Endothelial	Sham	Scg3	Rps3	-0.999829	1.92895
Astrocytes	Endothelial	Sham	Scg3	Dynlrb1	-0.992418	1.10543
Astrocytes	Endothelial	Sham	Scg3	Capza2	-0.996532	1.27546
Astrocytes	Endothelial	Sham	Scg3	Dnaja1	-0.999991	2.57456
Astrocytes	Endothelial	Sham	Scg3	Rap1b	0.991696	1.08567
Astrocytes	Endothelial	Sham	Scg3	Leprot	-0.997287	1.32878
Astrocytes	Endothelial	Sham	Scrg1	Rab1	0.996496	1.27322
Astrocytes	Endothelial	Sham	Scrg1	Apoe	0.998319	1.4327
Astrocytes	Endothelial	Sham	Scrg1	Sod3	-0.999939	2.15393
Astrocytes	Endothelial	Sham	Scrg1	Jam2	0.997776	1.37191
Astrocytes	Endothelial	Sham	Scrg1	Actn4	-0.994219	1.1644
Astrocytes	Endothelial	Sham	Scrg1	Metap2	-0.999959	2.23686
Astrocytes	Endothelial	Sham	Scrg1	Txn1	0.99986	1.97192
Astrocytes	Endothelial	Sham	Scrg1	Polr1d	-0.999697	1.80493
Astrocytes	Endothelial	Sham	Scrg1	Rtf1	-0.999999	3.1231
Astrocytes	Endothelial	Sham	Scrg1	1810037I17Rik	0.999976	2.35308
Astrocytes	Endothelial	Sham	Scrg1	Fau	0.996783	1.29179
Astrocytes	Endothelial	Sham	Scrg1	Npm1	-0.993408	1.13586
Astrocytes	Endothelial	Sham	Scrg1	Psmb2	-0.997521	1.3484
Astrocytes	Endothelial	Sham	Scrg1	Ctcf	-0.993191	1.12881
Astrocytes	Endothelial	Sham	Scrg1	Isyna1	0.994177	1.16283
Astrocytes	Endothelial	Sham	Scrg1	Itgb1	-0.997359	1.33464
Astrocytes	Endothelial	Sham	Scrg1	Kctd10	0.993956	1.15473
Astrocytes	Endothelial	Sham	Scrg1	Tjp1	0.994303	1.16758
Astrocytes	Endothelial	Sham	Scrg1	Sh3bgrl3	0.990281	1.05144
Astrocytes	Endothelial	Sham	Scrg1	Hspa4	-0.997764	1.3708
Astrocytes	Endothelial	Sham	Scrg1	Arf1	-0.994256	1.16578
Astrocytes	Endothelial	Sham	Scrg1	Elovl7	0.997064	1.31162
Astrocytes	Endothelial	Sham	Scrg1	Rpl6	-0.999552	1.72008
Astrocytes	Endothelial	Sham	Scrg1	Anp32b	-1	3.4162
Astrocytes	Endothelial	Sham	Scrg1	Col4a2	-0.995114	1.20095
Astrocytes	Endothelial	Sham	Scrg1	Tmem9b	-0.999981	2.40623
Astrocytes	Endothelial	Sham	Scrg1	Dusp11	0.99958	1.73418
Astrocytes	Endothelial	Sham	Scrg1	Arl4a	-0.999985	2.46072
Astrocytes	Endothelial	Sham	Scrg1	Ubl5	0.999675	1.78958
Astrocytes	Endothelial	Sham	Scrg1	Ctsh	-0.994194	1.16344
Astrocytes	Endothelial	Sham	Scrg1	Mt1	0.996046	1.24695
Astrocytes	Endothelial	Sham	Scrg1	Rps3a1	0.996584	1.27873
Astrocytes	Endothelial	Sham	Scrg1	Rps14	0.994877	1.19067
Astrocytes	Endothelial	Sham	Scrg1	Srrm1	-0.999651	1.77449
Astrocytes	Endothelial	Sham	Scrg1	Skp1a	-1	4.50322
Astrocytes	Endothelial	Sham	Scrg1	Slc2a1	-0.999992	2.60443
Astrocytes	Endothelial	Sham	Scrg1	Ybx1	-0.991342	1.07659
Astrocytes	Endothelial	Sham	Scrg1	Ewsr1	0.999803	1.89793
Astrocytes	Endothelial	Sham	Scrg1	Flt1	-0.994941	1.19339
Astrocytes	Endothelial	Sham	Scrg1	Smc1a	0.997649	1.3599
Astrocytes	Endothelial	Sham	Scrg1	9430020K01Rik	0.999996	2.72677
Astrocytes	Endothelial	Sham	Scrg1	Synm	0.999651	1.77437
Astrocytes	Endothelial	Sham	Scrg1	Fzd6	0.997612	1.35652
Astrocytes	Endothelial	Sham	Scrg1	Ppp1ca	-0.992175	1.09859
Astrocytes	Endothelial	Sham	Scrg1	Higd2a	0.99698	1.30552
Astrocytes	Endothelial	Sham	Scrg1	Cct7	0.992881	1.11913
Astrocytes	Endothelial	Sham	Scrg1	Ftl1	-0.998955	1.53605
Astrocytes	Endothelial	Sham	Scrg1	Cnbp	-0.997914	1.38587
Astrocytes	Endothelial	Sham	Scrg1	Lman1	-0.999891	2.02694
[truncated: 535,330+ more rows]
