# Supplementary material for: Single cell molecular alterations reveal target cells and pathways of concussive brain injury
Source: Nat Commun. 2018 Sep 25;9:3894. doi: 10.1038/s41467-018-06222-0 (PMC6156584; doi:10.1038/s41467-018-06222-0)
Supplement: Supplementary file 6 — Supplementary Data 3 [file 41467_2018_6222_MOESM6_ESM.xlsx]

## Sheet: Supp_data3
Supplementary Data 3. Differentially expressed genes induced by TBI in individual cell clusters
Columns A-G show statistics on cell type marker genes. Log.fold.change is log fold change between the groups (positive values have higher expression in TBI, negative values have higher expression in Sham). PCT.TBI is percent of single cells gene is expressed in TBI single cells of the cell type and PCT.TBI is the percent of single cells which express the gene from the cell type of interest in Sha…
Cell Type	Gene	Log.fold.change	PCT.TBI	PCT.Sham	P Value	FDR		Genes	Ependymal_Pval	Ependymal_FC	Oligodendrocytes_Pval	Oligodendrocytes_FC	Astrocytes_Pval	Astrocytes_FC	Oligodendrocyte Progenitor Cells_Pval	Oligodendrocyte Progenitor Cells_FC	Neurons_Pval	Neurons_FC	Unknown1_Pval	Unknown1_FC	Unknown2_Pval	Unknown2_FC	Mural_Pval	Mural_FC	Microglia_Pval	Microglia_FC	Endothelial_Pval	Endothelial_FC	CA3_Pval	CA3 FC	CA Subtype 1_Pval	CA Subtype 1 FC	CA Subtype 2_Pval	CA Subtype 2 FC	CA1_Pval	CA1 FC	GABAergic_Pval	GABAergic FC	Neuronal Subtype 1_Pval	Neuronal Subtype 1 FC	Neuronal Subtype 2_Pval	Neuronal Subtype 2 FC	DG_Pval	DG FC	Whole Tissue_Pval	Whole Tissue FC	Number of Significant Cell Types
Astrocytes	Ttr	3.61981	0.587	0.049	3.61523e-178	2.82711e-175		Ttr	1.48874e-07	1.60727	2.50122e-114	2.70485	3.61523e-178	3.61981	3.08388e-40	4.72772	3.19769e-85	2.97221	9.86458e-06	2.04036	---	---	0.00496606	2.07495	1.65634e-30	1.90228	2.98688e-27	1.62647	1.25486e-05	2.05023	1.27749e-15	2.70122	6.12068e-10	1.21497	1.4428e-14	2.89861	2.05637e-11	2.99534	2.20707e-17	3.68588	0.027261	1.42024	7.51e-16	1.35459	0	3.84309	18
Astrocytes	mt-Co1	-0.7054	0.841	0.925	7.69008e-27	6.01364e-24		Mt2	0.00373486	-0.813211	1.28547e-08	0.886121	7.01606e-17	0.698353	---	---	5.13768e-16	1.25885	---	---	---	---	---	---	0.00577426	0.362278	0.00133528	0.830648	---	---	0.0410421	1.29241	0.00283607	1.09133	7.72906e-05	1.7056	---	---	---	---	0.0218271	1.16245	0.00199189	1.14399	3.0117e-28	0.672014	12
Astrocytes	Tnfrsf12a	1.05275	0.211	0.059	3.06519e-24	2.39698e-21		mt-Rnr2	0.0190117	0.887922	1.11213e-14	0.539956	---	---	0.000165373	0.616643	4.28885e-15	0.617377	0.000317248	0.99038	---	---	---	---	0.00418586	0.293134	---	---	0.000443705	0.760273	0.00632675	0.479347	---	---	2.29847e-08	1.33359	0.00578126	0.669745	---	---	---	---	---	---	6.32932e-34	0.29487	11
Astrocytes	Slc5a3	1.32319	0.222	0.077	1.04115e-22	8.14176e-20		Itm2b	0.0351234	-0.600547	9.75347e-10	-0.342448	3.22234e-10	-0.360555	---	---	1.75567e-11	-0.463938	---	---	---	---	---	---	0.000107723	-0.321278	6.33365e-07	-0.392237	0.0347779	-0.774266	---	---	0.0101498	-0.865821	0.00713516	-0.45118	---	---	---	---	---	---	0.00788516	-0.48028	8.52675e-31	-0.327044	11
Astrocytes	Mt3	0.551864	0.747	0.625	1.68361e-22	1.31658e-19		Ptms	---	---	0.000151182	0.507969	0.00366951	0.317253	0.00390544	0.794633	5.64849e-14	0.869483	---	---	0.0172295	1.16789	---	---	---	---	---	---	---	---	0.0175536	0.503984	0.00197748	1.08489	---	---	4.08436e-05	1.17146	0.00303015	0.844848	---	---	0.000521083	0.721818	7.32468e-13	0.380684	11
Astrocytes	Ppia	-0.482022	0.7	0.838	3.22239e-22	2.51991e-19		Mt1	2.87868e-06	-1.15606	0.00109846	0.377686	7.83926e-14	0.53405	---	---	1.83633e-07	0.642514	---	---	0.00925011	-0.305787	0.0135907	1.57145	0.000512182	0.40548	---	---	0.0147348	0.845918	---	---	---	---	0.0183373	0.776606	---	---	---	---	0.0301523	0.967168	---	---	1.88483e-20	0.488409	11
Astrocytes	Mrps6	0.541706	0.468	0.311	7.91887e-19	6.19256e-16		Ppia	---	---	1.0776e-06	-0.294612	3.22239e-22	-0.482022	0.0309622	-0.393189	1.10777e-12	-0.488305	---	---	---	---	---	---	---	---	0.00456793	-0.25912	---	---	0.000641044	-0.66789	0.0268695	-0.596193	3.5936e-05	-0.829389	---	---	5.77166e-06	-0.761699	---	---	---	---	5.62043e-45	-0.380447	10
Astrocytes	Atp1a2	0.498323	0.8	0.684	1.29722e-18	1.01443e-15		Cmip	---	---	0.00417656	0.344986	0.00170161	0.388128	---	---	1.64307e-09	0.728054	0.0388526	1.42747	---	---	---	---	---	---	---	---	---	---	0.0412432	0.520191	0.0424117	0.581509	0.000214214	1.35284	---	---	0.00794677	0.858865	---	---	6.5e-05	0.885924	2.39995e-05	0.311647	10
Astrocytes	Ptx3	1.83013	0.113	0.024	5.60763e-18	4.38517e-15		Basp1	---	---	---	---	---	---	1.38737e-08	1.52904	1.35738e-07	0.568446	0.00547219	1.00292	---	---	---	---	3.42239e-05	0.553281	---	---	---	---	0.033004	0.512152	0.011902	0.782026	---	---	7.53772e-05	1.21021	2.20367e-05	1.33856	---	---	---	---	1.66532e-11	0.435271	9
Astrocytes	S100a10	0.613103	0.383	0.243	1.65489e-17	1.29413e-14		Set	---	---	4.38694e-08	0.63534	0.00167373	0.344332	0.0148625	0.514871	0.00094396	0.53167	---	---	---	---	---	---	0.00316173	0.569972	---	---	---	---	---	---	---	---	---	---	0.00250814	0.620823	0.0234292	0.808324	---	---	0.000494746	0.779251	7.60978e-18	0.494388	9
Astrocytes	Mt2	0.698353	0.802	0.693	7.01606e-17	5.48656e-14		Rps29	---	---	2.35612e-11	0.487984	1.05044e-06	0.323407	0.0239622	0.365902	9.98497e-08	0.561891	---	---	---	---	---	---	3.21858e-06	0.315142	0.000436806	0.340435	---	---	0.0125794	0.682645	---	---	---	---	0.037771	0.631902	---	---	---	---	---	---	3.04474e-41	0.46963	9
Astrocytes	S1pr3	1.23285	0.111	0.022	7.84077e-17	6.13148e-14		Ncdn	---	---	0.0224579	0.366516	8.71967e-09	0.524853	---	---	7.27821e-11	0.592266	---	---	---	---	---	---	---	---	---	---	---	---	1.70745e-06	1.00005	0.00175448	1.68721	6.86372e-07	0.917498	0.000687407	1.47331	0.00881102	0.855345	---	---	---	---	3.55716e-06	0.281703	9
Astrocytes	Gfap	0.679734	0.583	0.45	1.75957e-16	1.37599e-13		Ptgds	6.86491e-07	0.881477	---	---	0.00123566	-0.564043	0.00504836	-1.32984	7.78386e-10	2.90237	0.00131528	2.85932	---	---	---	---	---	---	0.000189303	0.345183	---	---	---	---	---	---	0.0112668	-0.835472	---	---	---	---	0.00357963	2.24671	0.00127456	1.17542	---	---	9
Astrocytes	Calm1	-0.394763	0.861	0.928	1.89988e-16	1.4857e-13		Tmsb4x	0.00024761	-0.85297	---	---	0.00071494	-0.295581	---	---	1.24933e-06	-0.45181	---	---	---	---	---	---	0.000184483	0.297728	6.13619e-06	0.412262	---	---	---	---	---	---	5.18446e-06	-0.728308	0.0173926	0.685859	---	---	---	---	3.14e-12	-1.11491	7.44046e-23	0.306584	9
Astrocytes	Vim	0.812483	0.388	0.229	2.48861e-16	1.9461e-13		mt-Rnr1	---	---	2.7955e-20	0.623592	---	---	0.00115689	0.470673	6.97318e-17	0.794499	---	---	0.0020192	1.45927	---	---	6.54415e-08	0.534025	0.000468881	0.395322	---	---	---	---	---	---	1.60555e-06	1.3723	---	---	0.000290165	1.91692	---	---	---	---	---	---	8
Astrocytes	Snhg11	-0.946279	0.155	0.292	6.70608e-15	5.24415e-12		Zwint	0.0372376	0.655333	---	---	1.90337e-08	-0.617079	---	---	1.07805e-11	-0.666535	---	---	---	---	0.0145323	0.528749	---	---	---	---	0.0386808	-0.299492	0.00161342	-0.656986	---	---	---	---	---	---	0.000961037	-0.902118	---	---	---	---	2.35568e-33	-0.767115	8
Astrocytes	Cd44	0.985507	0.168	0.059	2.15644e-14	1.68634e-11		Atp1a1	---	---	0.000759598	0.577204	0.000168648	0.746487	---	---	2.47344e-07	0.513155	---	---	---	---	---	---	---	---	---	---	0.0283394	0.569153	0.00254636	0.983664	---	---	0.00979134	0.987848	---	---	---	---	---	---	0.00187277	0.470804	1.51488e-12	0.449265	8
Astrocytes	Cd63	0.56905	0.649	0.542	2.23932e-14	1.75115e-11		Ndn	0.0041381	-1.44659	---	---	1.12545e-12	-0.585847	---	---	2.6423e-13	-0.86522	---	---	---	---	---	---	---	---	---	---	0.0270929	-1.00575	0.00274545	-0.958155	---	---	---	---	0.000178696	-1.01149	0.009169	-0.903981	---	---	---	---	1.93605e-37	-0.806384	8
Astrocytes	Sox9	0.522115	0.462	0.342	4.04833e-14	3.16579e-11		Rogdi	0.0367998	-0.47791	---	---	6.34428e-06	-0.40421	---	---	0.0124377	-0.329141	---	---	---	---	---	---	---	---	---	---	---	---	---	---	0.0138214	-0.344133	0.0293976	-0.814896	0.0497082	-0.762492	---	---	---	---	0.000202018	-0.666039	1.26857e-16	-0.512249	8
Astrocytes	Cck	-0.933536	0.209	0.354	4.32734e-14	3.38398e-11		Ddx39b	---	---	0.0330942	0.391873	0.0410991	0.310214	---	---	---	---	---	---	0.0221692	0.585279	---	---	---	---	0.0101447	0.627586	---	---	0.00222074	0.624283	0.00424847	1.37632	---	---	8.89238e-05	-1.04308	---	---	---	---	---	---	0.000512853	0.262979	8
Astrocytes	Mt1	0.53405	0.901	0.804	7.83926e-14	6.1303e-11		Camk2n1	---	---	9.27503e-05	0.596791	0.00127618	0.321362	0.0098906	0.842886	0.00214581	0.385003	---	---	---	---	---	---	---	---	---	---	---	---	0.00764383	0.604647	---	---	0.00228103	0.564405	---	---	0.00122587	1.26018	0.00410391	0.529169	---	---	---	---	8
Astrocytes	Stmn3	-0.734733	0.212	0.358	9.09254e-14	7.11036e-11		Mt3	0.00289121	-0.759273	8.56214e-05	0.751483	1.68361e-22	0.551864	---	---	0.000400124	0.481662	---	---	---	---	0.000379295	0.546633	0.0115551	0.720544	---	---	---	---	0.022247	0.838583	---	---	---	---	---	---	---	---	---	---	---	---	2.05388e-19	0.521346	8
Astrocytes	Calm2	-0.807107	0.486	0.561	5.36359e-13	4.19433e-10		Sparcl1	0.0327871	-0.806952	---	---	8.4669e-06	-0.3133	---	---	---	---	---	---	0.0346874	-0.695506	---	---	---	---	1.46154e-08	-0.327125	---	---	---	---	---	---	0.0425428	0.722199	0.044179	0.467655	---	---	---	---	0.00239295	-0.565738	0.000151787	-0.291684	8
Astrocytes	S100a11	0.986324	0.106	0.027	8.61326e-13	6.73557e-10		Scg5	---	---	0.043727	-0.370444	1.56958e-10	-0.694964	---	---	9.52657e-06	-0.463343	---	---	---	---	---	---	---	---	---	---	0.00159008	-1.11437	---	---	0.00588923	-0.873839	0.0163347	-0.290791	0.0208033	-0.722239	---	---	---	---	---	---	2.5231e-33	-0.700397	8
Astrocytes	Serpina3n	0.777343	0.238	0.115	1.01537e-12	7.94022e-10		Nptxr	---	---	---	---	0.012854	0.35842	---	---	1.48049e-14	1.21378	---	---	---	---	---	---	---	---	---	---	---	---	2.57988e-05	0.935681	0.000843312	2.30195	0.000132853	1.08932	---	---	0.0180214	1.10432	---	---	1.36e-07	1.23057	2.90312e-06	0.477166	8
Astrocytes	6330403K07Rik	-1.32256	0.143	0.266	1.1112e-12	8.68958e-10		Pcbp1	0.0118071	-0.995965	1.62266e-10	0.391244	---	---	---	---	---	---	---	---	---	---	---	---	0.0105186	0.511021	0.00515019	0.685128	---	---	---	---	0.0386665	0.722437	---	---	0.0151176	0.454282	0.0348229	0.387345	---	---	---	---	5.97568e-08	0.256771	8
Astrocytes	Ndn	-0.585847	0.115	0.233	1.12545e-12	8.80102e-10		mt-Nd3	0.0258688	1.06419	0.00268697	0.276358	---	---	---	---	0.00311043	0.551243	---	---	---	---	---	---	---	---	---	---	---	---	0.0277541	0.642664	0.0320618	0.694383	4.00775e-05	1.23272	---	---	0.00937234	0.257111	---	---	---	---	4.30069e-11	0.345048	8
Astrocytes	Timp1	0.720886	0.133	0.045	1.35345e-12	1.0584e-09		Rpl5	---	---	5.93634e-06	0.258079	0.000873824	0.317706	---	---	0.00643426	0.356307	---	---	0.016392	-0.263256	0.0120562	-0.558034	0.00110503	0.457146	---	---	---	---	---	---	---	---	---	---	---	---	0.00751968	0.506038	---	---	---	---	1.23836e-13	0.360871	8
Astrocytes	Gstm5	-0.492843	0.477	0.617	1.79678e-12	1.40508e-09		6330403K07Rik	9.65881e-05	-0.945926	---	---	1.1112e-12	-1.32256	---	---	1.4419e-06	-0.672243	---	---	---	---	---	---	---	---	---	---	---	---	0.0225779	-0.653033	---	---	0.00472944	-0.70471	---	---	0.00277205	-1.26547	0.00352716	-0.636257	---	---	6.03834e-28	-0.986959	8
Astrocytes	Erbb2ip	0.62944	0.21	0.094	1.8721e-12	1.46398e-09		Calm2	0.00105161	-0.64627	---	---	5.36359e-13	-0.807107	---	---	0.00189495	-0.251809	0.0445695	-0.453467	---	---	---	---	0.0246735	-0.265685	---	---	---	---	---	---	0.0155561	-0.338557	2.06007e-06	-0.869968	---	---	---	---	---	---	---	---	2.79704e-29	-0.591803	8
Astrocytes	Mdh1	-0.462893	0.496	0.591	1.98804e-12	1.55465e-09		Rpl23a	---	---	0.000145889	0.372134	3.02678e-07	0.36786	---	---	0.0138072	0.262546	---	---	---	---	0.0296566	-0.526303	0.0118296	0.370354	0.000556819	0.518605	---	---	---	---	0.0309144	0.832931	---	---	---	---	---	---	---	---	---	---	1.27411e-23	0.422808	8
Astrocytes	Tm4sf1	1.21086	0.113	0.034	5.16822e-12	4.04155e-09		mt-Nd2	1.08369e-05	0.801863	2.13161e-18	0.492703	---	---	0.00166975	0.351771	1.66469e-19	0.645938	---	---	---	---	---	---	1.64806e-06	0.337619	---	---	---	---	0.000330163	0.48514	---	---	4.19093e-07	0.987031	---	---	0.0134165	0.976654	---	---	---	---	---	---	8
Astrocytes	Hbegf	0.731915	0.355	0.221	7.19437e-12	5.626e-09		Rpl37a	---	---	1.38703e-07	0.492784	1.75347e-06	0.433879	0.0171258	0.43505	0.00110084	0.42739	---	---	---	---	---	---	0.00016186	0.433704	0.0481703	0.313943	---	---	---	---	---	---	---	---	---	---	---	---	---	---	5.21e-05	0.646368	3.61087e-27	0.466663	8
Astrocytes	Grcc10	-0.640671	0.131	0.255	8.55895e-12	6.6931e-09		Eef1a2	---	---	---	---	0.000109891	0.42836	---	---	7.17562e-11	0.793361	---	---	---	---	---	---	---	---	---	---	0.0345567	0.960363	0.0266199	0.66986	0.0390203	0.851952	---	---	---	---	0.000608299	1.26761	---	---	0.001367	0.759029	9.6516e-08	0.343317	8
Astrocytes	Atp5b	-0.341473	0.619	0.724	1.4961e-11	1.16995e-08		Rpl37	---	---	3.3407e-08	0.551124	0.000963812	0.287441	0.0106992	0.538929	0.0122685	0.314259	---	---	---	---	---	---	5.95985e-06	0.508544	---	---	---	---	---	---	---	---	---	---	---	---	0.00255558	1.03576	---	---	---	---	6.87252e-25	0.400513	7
Astrocytes	Atp1b1	-0.693027	0.556	0.602	1.76675e-11	1.3816e-08		Scn1b	---	---	---	---	0.000230715	0.568336	---	---	1.3694e-08	0.829029	---	---	---	---	---	---	---	---	---	---	---	---	0.000331201	0.961163	---	---	0.044035	0.859627	---	---	0.0032498	1.0842	---	---	0.0012784	0.825753	2.02883e-08	0.484272	7
Astrocytes	Igfbp2	0.857224	0.262	0.147	2.03202e-11	1.58904e-08		Cystm1	0.023368	-0.661496	---	---	0.000882431	-0.262838	---	---	---	---	---	---	---	---	---	---	---	---	---	---	0.00817383	-0.770093	0.0198647	-0.785589	---	---	0.021483	-1.0312	0.0438382	-0.57646	---	---	---	---	---	---	3.45628e-06	-0.261999	7
Astrocytes	Dbp	-0.428561	0.143	0.268	2.53322e-11	1.98098e-08		Atp1a2	---	---	0.00196605	0.653252	1.29722e-18	0.498323	2.7356e-05	0.585791	6.09723e-06	0.808736	0.032766	0.738645	---	---	---	---	---	---	0.00126688	-0.711196	---	---	---	---	---	---	---	---	---	---	---	---	---	---	---	---	3.44733e-17	0.408049	7
Astrocytes	Cnn3	0.32811	0.526	0.447	2.93448e-11	2.29477e-08		Mdh1	0.0209084	0.456416	0.000892536	-0.389818	1.98804e-12	-0.462893	---	---	1.50757e-11	-0.570371	---	---	---	---	---	---	---	---	---	---	---	---	0.000571197	-0.65384	---	---	1.61612e-05	-0.908388	---	---	---	---	---	---	---	---	8.30312e-26	-0.49969	7
Astrocytes	Mbp	-0.702418	0.527	0.657	3.35185e-11	2.62115e-08		Mgst3	---	---	---	---	1.27534e-08	-0.389384	---	---	4.91945e-13	-1.21327	---	---	---	---	---	---	---	---	---	---	0.000176337	-0.979274	0.032531	-0.583995	0.0219338	-0.558295	0.0152141	-1.06226	---	---	---	---	---	---	---	---	5.90242e-20	-0.52932	7
Astrocytes	Nell2	-0.725652	0.154	0.277	3.67978e-11	2.87758e-08		Zbtb20	0.000157182	-0.943976	---	---	0.00553144	0.279484	---	---	3.00545e-05	0.64558	0.04407	-0.922031	0.0195131	-0.694338	---	---	---	---	---	---	---	---	---	---	---	---	0.0131395	0.86496	0.025115	1.20784	---	---	---	---	---	---	---	---	7
Astrocytes	Atp6v1g2	-0.659079	0.168	0.291	4.0584e-11	3.17367e-08		Fez1	5.77509e-05	-1.82566	4.50343e-07	-0.282732	---	---	---	---	2.29774e-05	-0.55606	---	---	---	---	---	---	---	---	---	---	0.0212802	-0.993705	---	---	---	---	---	---	---	---	0.0346594	-0.601035	0.00949334	-0.751991	---	---	2.48555e-17	-0.390839	7
Astrocytes	Dhrs1	0.573239	0.306	0.227	7.7067e-11	6.02664e-08		Purb	---	---	0.0323708	0.391628	1.02502e-05	0.426394	---	---	1.14718e-05	0.623369	---	---	---	---	---	---	---	---	---	---	---	---	0.0248265	0.626883	---	---	0.0440421	0.740202	0.0113224	0.643416	---	---	---	---	---	---	9.19592e-09	0.362435	7
Astrocytes	Arpc1a	-0.437309	0.228	0.361	1.10088e-10	8.60884e-08		Rps27	---	---	1.87047e-06	0.344902	4.9834e-07	0.40436	---	---	7.94982e-05	0.445077	---	---	---	---	---	---	0.00172194	0.458471	0.0051009	0.343207	---	---	---	---	---	---	---	---	---	---	0.024699	0.855815	---	---	---	---	8.57729e-32	0.467642	7
Astrocytes	Rps15a	0.431448	0.557	0.502	1.10426e-10	8.63532e-08		Rps21	---	---	5.27676e-19	0.667145	1.50099e-10	0.347338	---	---	2.86012e-06	0.468382	---	---	---	---	---	---	1.20202e-05	0.438965	---	---	---	---	---	---	0.0190984	0.61843	0.0075531	0.61475	---	---	---	---	---	---	---	---	3.87727e-43	0.476619	7
Astrocytes	Pmepa1	0.787288	0.127	0.047	1.14197e-10	8.93022e-08		Rps28	---	---	1.38396e-05	0.484621	0.00325915	0.269403	0.0157438	0.442614	0.000555814	0.349699	---	---	---	---	---	---	3.73646e-06	0.581255	---	---	---	---	---	---	---	---	---	---	---	---	---	---	---	---	0.00144219	0.590576	3.29412e-22	0.450095	7
Astrocytes	Cpne6	-0.572995	0.124	0.242	1.20941e-10	9.45759e-08		Atp6v1d	---	---	---	---	1.06654e-07	-0.565905	---	---	6.13672e-06	-0.41726	---	---	0.0152235	0.582108	---	---	---	---	0.0104893	-0.414691	---	---	---	---	0.00175048	-0.79093	---	---	---	---	---	---	---	---	0.00754761	-0.511635	1.91226e-18	-0.467106	7
Astrocytes	Rps21	0.347338	0.663	0.594	1.50099e-10	1.17378e-07		Lmo4	1.72055e-05	-1.47937	---	---	0.00879584	0.336697	---	---	0.00250274	0.387361	---	---	0.000266544	-2.01245	---	---	---	---	---	---	---	---	0.0281633	-0.269597	---	---	---	---	---	---	0.043518	-0.546083	---	---	0.00033154	0.73259	---	---	7
Astrocytes	Scg5	-0.694964	0.181	0.302	1.56958e-10	1.22741e-07		mt-Tv	---	---	0.0146002	0.391417	---	---	0.026111	1.11437	0.000155073	0.675705	---	---	0.0144716	1.48703	---	---	---	---	---	---	---	---	---	---	0.0369988	0.423082	---	---	---	---	0.0233684	0.826376	---	---	---	---	3.22689e-07	0.300121	7
Astrocytes	Syt11	0.306905	0.729	0.705	2.03138e-10	1.58854e-07		Pgrmc1	0.0101547	0.803108	---	---	1.24591e-08	-0.468917	---	---	2.23755e-07	-0.609305	0.0427715	0.524223	---	---	---	---	---	---	---	---	---	---	---	---	0.0420104	-0.797242	---	---	---	---	---	---	---	---	0.0366243	-0.51518	5.96621e-11	-0.3854	7
Astrocytes	Npas3	0.808171	0.21	0.112	3.07094e-10	2.40147e-07		Cst3	0.000653519	0.794343	0.0223214	0.297324	---	---	---	---	0.000329754	0.265898	---	---	---	---	---	---	7.80197e-12	-0.416086	5.24128e-05	-0.446059	---	---	---	---	---	---	---	---	0.00643539	0.353112	---	---	---	---	0.00815547	-0.276762	---	---	7
Astrocytes	Itm2b	-0.360555	0.785	0.852	3.22234e-10	2.51987e-07		Atp5k	0.0137038	1.03409	7.76008e-05	0.333414	0.00026685	0.3391	4.28871e-06	0.889891	0.00446112	0.356326	---	---	---	---	---	---	0.000739772	0.464414	---	---	---	---	---	---	---	---	---	---	---	---	---	---	---	---	---	---	1.20584e-13	0.355545	7
Astrocytes	Sox2	0.754136	0.287	0.184	3.45961e-10	2.70542e-07		2010107E04Rik	0.00469798	1.07627	---	---	9.24744e-05	0.300669	---	---	---	---	---	---	---	---	---	---	0.0032382	0.474701	0.000310237	0.828278	---	---	---	---	---	---	0.0125481	-0.620533	0.0470751	0.527867	---	---	---	---	---	---	4.0483e-10	0.340157	7
Astrocytes	Aqp4	0.513521	0.578	0.482	3.49995e-10	2.73696e-07		Arpc2	---	---	---	---	1.0168e-06	-0.503111	---	---	0.0150188	-0.352229	---	---	---	---	0.0376624	0.365964	---	---	---	---	---	---	0.0115372	-0.448305	---	---	5.90846e-05	-0.734489	---	---	---	---	---	---	0.0141462	-0.458939	2.60139e-06	-0.272163	7
Astrocytes	Fam213b	-0.55411	0.069	0.157	7.0904e-10	5.5447e-07		Ywhae	---	---	1.02754e-08	0.491528	1.35783e-05	0.296806	0.0344534	0.439412	2.15466e-05	0.370166	---	---	---	---	---	---	---	---	---	---	---	---	0.0149688	0.423535	---	---	---	---	2.84783e-05	1.00762	---	---	---	---	---	---	1.23312e-10	0.26742	7
Astrocytes	Tmem59l	-0.684082	0.125	0.228	8.21235e-10	6.42206e-07		Resp18	---	---	---	---	3.52034e-08	-0.541508	---	---	0.00282061	-0.537367	---	---	---	---	---	---	---	---	---	---	0.0212556	-1.72704	---	---	---	---	0.0437422	0.756133	0.0151574	-1.1078	---	---	---	---	0.00125557	-0.861505	1.52157e-21	-0.731572	7
Astrocytes	Syt1	-0.710361	0.214	0.334	8.94083e-10	6.99173e-07		Atp1b1	8.96353e-07	0.261757	---	---	1.76675e-11	-0.693027	---	---	1.47619e-06	-0.371168	---	---	0.00101273	-2.52549	---	---	---	---	---	---	0.00995487	-0.459121	---	---	---	---	---	---	---	---	---	---	---	---	0.0449396	-0.292354	2.34961e-28	-0.726328	7
Astrocytes	Anxa2	0.567273	0.163	0.073	1.02084e-09	7.98297e-07		Nenf	---	---	0.000421129	-0.351563	0.0121079	-0.261869	---	---	0.00513905	-0.464629	---	---	---	---	---	---	---	---	---	---	0.0138264	-0.259229	---	---	---	---	---	---	0.0205221	-0.73809	---	---	---	---	0.0147249	-0.639978	0.00026768	-0.262263	7
Astrocytes	Serp2	-0.478422	0.088	0.184	1.51642e-09	1.18584e-06		Syngr3	0.0409914	-0.538811	---	---	0.0313704	-0.285679	---	---	7.90521e-08	-0.692564	---	---	---	---	---	---	---	---	---	---	---	---	---	---	---	---	---	---	0.0454463	-0.817965	---	---	0.0273852	0.601465	2.78e-05	-1.06949	8.29921e-17	-0.530642	7
Astrocytes	Gria2	-0.254559	0.378	0.518	1.63968e-09	1.28223e-06		Atraid	0.0228455	-0.925037	0.000767593	-0.404824	---	---	0.0317125	-0.312478	0.00143741	-0.448462	---	---	---	---	---	---	---	---	---	---	---	---	---	---	---	---	---	---	0.0345676	-0.73576	---	---	0.00046514	-1.47768	---	---	8.33578e-12	-0.333643	7
Astrocytes	Stmn2	-0.485297	0.164	0.283	1.70259e-09	1.33143e-06		Cltb	---	---	---	---	0.000514003	0.405361	---	---	3.72079e-07	0.751449	0.00812782	1.49587	---	---	---	---	---	---	0.0485723	0.56202	---	---	---	---	---	---	---	---	---	---	---	---	0.00738607	1.27852	0.00088836	0.82039	5.5437e-10	0.400138	7
Astrocytes	Rps26	0.455176	0.555	0.486	2.21395e-09	1.73131e-06		Slc17a7	---	---	---	---	0.00021284	0.540984	---	---	3.64707e-07	0.71638	---	---	---	---	---	---	---	---	---	---	0.0160208	1.09504	0.000218036	1.18042	0.00855282	1.5812	5.99931e-05	0.691675	---	---	---	---	---	---	0.000200535	0.962079	---	---	7
Astrocytes	Rtn1	-0.57383	0.29	0.407	2.62714e-09	2.05442e-06		Serpina3n	---	---	2.68572e-10	0.857847	1.01537e-12	0.777343	0.000342467	0.420529	4.04085e-08	0.985073	---	---	---	---	---	---	---	---	---	---	0.0142199	-0.317829	---	---	---	---	---	---	---	---	---	---	---	---	7.13e-07	1.6088	2.08908e-25	0.680012	7
Astrocytes	Cadm4	0.603534	0.208	0.115	2.75227e-09	2.15228e-06		Grcc10	---	---	---	---	8.55895e-12	-0.640671	---	---	2.43253e-05	-0.635858	---	---	0.0012815	-1.7518	---	---	---	---	---	---	---	---	0.0159106	-0.797325	---	---	0.0107184	-0.79695	---	---	0.0236988	-0.637742	---	---	---	---	1.79899e-17	-0.429341	7
Astrocytes	Cfl1	0.462451	0.429	0.336	2.7804e-09	2.17427e-06		Prkce	---	---	---	---	4.80877e-07	0.256242	---	---	1.28137e-23	1.06743	---	---	---	---	---	---	---	---	---	---	---	---	0.000183103	0.758857	---	---	0.000477451	0.969004	---	---	0.0106768	0.852535	---	---	8.73e-08	0.774024	9.24075e-17	0.451101	7
Astrocytes	Ubc	0.386485	0.537	0.502	3.43874e-09	2.6891e-06		Hspa5	0.00227422	0.740279	5.45174e-08	0.599646	0.000878731	0.347301	---	---	---	---	---	---	---	---	---	---	0.0420144	0.285984	0.00104978	0.359481	---	---	---	---	---	---	---	---	---	---	---	---	---	---	5.11e-05	0.930543	1.79302e-30	0.53995	7
Astrocytes	Gng3	-0.431979	0.123	0.226	3.4458e-09	2.69462e-06		Cfl1	---	---	4.06209e-11	0.515368	2.7804e-09	0.462451	---	---	0.000107967	0.486876	---	---	---	---	---	---	0.00135566	0.420638	---	---	---	---	0.0362755	0.474694	---	---	---	---	---	---	0.0378	0.681973	---	---	---	---	9.35653e-24	0.442801	7
Astrocytes	Fam171b	-0.427782	0.372	0.498	3.50398e-09	2.74012e-06		Ifitm3	0.000997611	-0.937777	---	---	1.63336e-06	0.746617	---	---	---	---	---	---	---	---	---	---	3.96366e-05	2.03536	1.17667e-08	0.736547	---	---	---	---	0.0195046	0.703308	---	---	---	---	---	---	---	---	---	---	3.3913e-34	1.12115	6
Astrocytes	Nefl	-0.431282	0.208	0.33	3.58054e-09	2.79999e-06		Rpl38	---	---	2.54912e-10	0.609976	0.000880182	0.271148	---	---	3.54934e-05	0.457473	---	---	---	---	---	---	---	---	---	---	---	---	0.0113425	0.654105	---	---	---	---	---	---	---	---	---	---	0.0232032	0.429196	1.99665e-18	0.398523	6
Astrocytes	Spink8	-0.87992	0.071	0.149	4.51248e-09	3.52876e-06		Rpl39	---	---	2.27923e-12	0.653426	4.86626e-09	0.482088	0.00158579	0.698341	---	---	---	---	---	---	---	---	5.6559e-05	0.487459	0.0011107	0.258897	---	---	---	---	---	---	---	---	---	---	---	---	---	---	---	---	1.19074e-37	0.549039	6
Astrocytes	Ndrg4	-0.590676	0.216	0.331	4.83759e-09	3.78299e-06		Rpl34	---	---	2.7107e-07	0.507269	---	---	---	---	0.00126256	0.445574	---	---	---	---	---	---	8.67668e-05	0.458272	2.90173e-06	0.57057	---	---	---	---	---	---	---	---	---	---	---	---	---	---	0.0176928	0.396407	7.56982e-20	0.399942	6
Astrocytes	Socs3	0.867861	0.101	0.035	4.86522e-09	3.8046e-06		Ptprs	0.00602021	-0.586088	---	---	6.42256e-05	0.440404	---	---	0.0140795	0.422379	---	---	---	---	---	---	---	---	---	---	---	---	0.018401	0.74332	---	---	0.00565234	1.10138	---	---	0.00128971	1.12053	---	---	---	---	---	---	6
Astrocytes	Rpl39	0.482088	0.427	0.322	4.86626e-09	3.80542e-06		Ptprn	---	---	---	---	---	---	0.0163909	0.65447	7.19801e-12	0.942294	0.0194715	-1.06656	---	---	---	---	---	---	---	---	---	---	---	---	---	---	0.000513965	1.13312	---	---	---	---	---	---	3.01e-09	0.966942	0.000978886	0.254494	6
Astrocytes	Tnfrsf1a	0.687421	0.188	0.096	5.88636e-09	4.60313e-06		Eif4g1	---	---	0.00149548	0.440383	0.00784944	0.379014	---	---	---	---	---	---	---	---	---	---	---	---	0.00992545	0.744389	---	---	---	---	---	---	0.0236677	0.455208	---	---	0.00590231	0.572516	---	---	---	---	4.53201e-08	0.335463	6
Astrocytes	App	-0.56086	0.353	0.475	6.54394e-09	5.11736e-06		Glul	---	---	---	---	1.07744e-07	-0.30275	0.0256736	-0.31892	---	---	---	---	---	---	0.042151	0.299926	0.00212283	-0.524462	---	---	---	---	---	---	0.0127084	-0.775866	0.0368589	0.61787	---	---	---	---	---	---	---	---	---	---	6
Astrocytes	Rps4x	0.432068	0.551	0.511	6.98298e-09	5.46069e-06		Snap47	---	---	---	---	0.000181924	-0.326219	---	---	0.00225126	-0.370563	0.00943085	-1.29703	---	---	---	---	---	---	---	---	---	---	---	---	---	---	0.000350877	-0.939209	---	---	---	---	0.0208443	0.671077	---	---	2.53046e-16	-0.453184	6
Astrocytes	Zcchc18	-0.410158	0.232	0.35	7.01064e-09	5.48232e-06		Tm9sf3	---	---	---	---	0.00695308	0.278916	0.0108256	0.639299	---	---	---	---	---	---	0.00469488	1.50205	---	---	0.00685704	0.479678	---	---	0.00537851	0.687322	---	---	---	---	---	---	---	---	---	---	---	---	2.64555e-08	0.303069	6
Astrocytes	Dclk1	0.418159	0.539	0.446	7.16846e-09	5.60574e-06		Rps15a	---	---	3.82031e-07	0.362534	1.10426e-10	0.431448	---	---	0.0445975	0.300742	0.0220591	0.721795	---	---	---	---	1.35596e-06	0.554765	---	---	---	---	---	---	---	---	---	---	---	---	---	---	---	---	---	---	3.00733e-33	0.494955	6
Astrocytes	Amotl1	0.692703	0.137	0.058	7.22462e-09	5.64965e-06		Plp1	0.0207686	1.56034	---	---	---	---	7.12398e-05	-0.866354	---	---	4.81718e-05	2.16097	0.0260615	2.8591	---	---	0.00126091	0.96693	---	---	---	---	---	---	---	---	---	---	---	---	---	---	---	---	---	---	2.1173e-12	-0.344186	6
Astrocytes	Tubb2b	0.401044	0.546	0.44	8.61551e-09	6.73733e-06		Mpc2	---	---	---	---	---	---	0.034424	-0.477884	0.00115737	-0.349317	---	---	---	---	---	---	---	---	---	---	---	---	0.0051145	-0.683127	---	---	0.014381	-0.866064	---	---	---	---	---	---	5.73e-05	-0.712167	1.36702e-10	-0.298026	6
Astrocytes	Tusc3	-0.526373	0.213	0.324	8.71096e-09	6.81197e-06		Dynll2	---	---	---	---	---	---	---	---	0.0121432	0.35067	---	---	---	---	---	---	0.0118746	0.429026	---	---	---	---	0.0262309	0.366171	0.00249204	1.02665	---	---	---	---	0.0253619	0.654525	0.0377058	0.272102	---	---	---	---	6
Astrocytes	Ncdn	0.524853	0.296	0.297	8.71967e-09	6.81878e-06		Rtn1	0.0198741	1.00088	---	---	2.62714e-09	-0.57383	---	---	6.38503e-11	-0.41488	---	---	---	---	---	---	---	---	---	---	---	---	---	---	0.00195986	-0.5446	---	---	---	---	---	---	---	---	6.73e-07	-0.689919	2.21538e-40	-0.679962	6
Astrocytes	Meg3	-0.758976	0.218	0.331	1.00725e-08	7.8767e-06		Apba2	---	---	---	---	0.00897699	0.36633	---	---	0.00917262	0.422138	---	---	---	---	---	---	---	---	---	---	0.0066001	0.591206	0.0056127	0.385716	---	---	0.0371007	0.771959	---	---	---	---	---	---	0.0102473	0.499127	---	---	6
Astrocytes	Rgs20	0.530928	0.348	0.254	1.07081e-08	8.37375e-06		Mbp	---	---	1.67225e-28	-0.371345	3.35185e-11	-0.702418	2.44491e-06	-1.53671	0.00736436	-0.417422	---	---	---	---	---	---	---	---	0.00168096	-0.265107	---	---	---	---	---	---	---	---	---	---	---	---	---	---	---	---	1.33511e-25	-0.573295	6
Astrocytes	Arpc1b	0.737972	0.104	0.038	1.08736e-08	8.50312e-06		Mobp	---	---	5.10981e-13	-0.35366	---	---	0.0452878	-0.557067	---	---	---	---	---	---	---	---	---	---	0.0418681	-0.335396	---	---	---	---	0.0394294	0.896985	---	---	---	---	---	---	0.00941987	-1.48537	---	---	7.58451e-12	-0.442422	6
Astrocytes	Pgrmc1	-0.468917	0.227	0.345	1.24591e-08	9.74301e-06		Pfn2	---	---	---	---	5.17778e-05	-0.266846	0.00586436	-0.558823	0.00518183	-0.381198	---	---	---	---	0.0245619	1.15441	---	---	---	---	---	---	---	---	---	---	---	---	---	---	---	---	---	---	0.0220808	-0.435904	5.30875e-16	-0.417589	6
Astrocytes	Mgst3	-0.389384	0.095	0.186	1.27534e-08	9.97314e-06		Slc1a2	---	---	0.0352537	0.411435	---	---	---	---	0.0061276	0.298875	---	---	---	---	0.000274243	0.650484	---	---	---	---	---	---	---	---	---	---	0.000713118	1.16584	---	---	---	---	0.0326349	1.29639	0.000823107	0.377149	---	---	6
Astrocytes	Cox4i1	-0.278124	0.786	0.848	1.3198e-08	1.03208e-05		Rps2	---	---	0.000764598	0.297748	---	---	---	---	0.00309337	0.355099	---	---	0.014217	0.776985	---	---	0.00116222	0.396194	0.00303053	0.323257	---	---	---	---	---	---	---	---	---	---	---	---	---	---	---	---	4.72768e-16	0.332326	6
Astrocytes	Trim47	0.482291	0.121	0.051	1.768e-08	1.38258e-05		Rps8	---	---	---	---	2.06331e-08	0.349419	---	---	6.60971e-05	0.43617	---	---	---	---	---	---	0.00472863	0.275176	---	---	---	---	---	---	---	---	0.0482974	0.511007	---	---	---	---	---	---	0.00329922	0.45015	1.32437e-16	0.308541	6
Astrocytes	Zwint	-0.617079	0.235	0.329	1.90337e-08	1.48843e-05		Gstp1	---	---	3.85674e-22	-0.686821	5.9708e-06	-0.409919	---	---	3.12068e-06	-0.545221	---	---	---	---	---	---	---	---	---	---	---	---	0.0141026	-0.56662	0.01844	-1.17387	---	---	---	---	---	---	---	---	---	---	1.58751e-30	-0.695888	6
Astrocytes	Rps8	0.349419	0.613	0.586	2.06331e-08	1.61351e-05		Atp5g1	0.00855748	0.544287	---	---	5.48881e-05	-0.292204	---	---	0.003987	-0.369236	---	---	---	---	---	---	---	---	---	---	---	---	0.0201098	-0.520105	---	---	9.87759e-05	-1.11603	---	---	0.00216503	-0.794801	---	---	---	---	---	---	6
Astrocytes	Prdx6	-0.333612	0.666	0.666	2.24595e-08	1.75633e-05		Calb1	---	---	---	---	---	---	---	---	1.24792e-10	-0.712065	---	---	---	---	---	---	---	---	---	---	---	---	0.0109347	-1.31832	0.0249486	1.76695	0.0296402	-1.19625	---	---	---	---	0.0378113	1.2774	1.65e-13	-1.52191	---	---	6
Astrocytes	Gabra5	-0.742212	0.115	0.209	2.73243e-08	2.13676e-05		Scg2	---	---	---	---	---	---	---	---	0.030413	-0.622903	0.0400998	-0.947281	---	---	---	---	---	---	---	---	---	---	0.0333848	0.56052	---	---	---	---	0.0285149	-1.40342	---	---	---	---	0.00362308	0.747846	2.18629e-11	-0.615296	6
Astrocytes	Hspb6	0.62614	0.121	0.05	3.10212e-08	2.42586e-05		Pnck	0.00516002	-0.357587	---	---	0.00106501	-0.264469	---	---	6.5034e-08	-0.683638	0.00967923	-0.900087	---	---	---	---	---	---	---	---	---	---	---	---	---	---	---	---	---	---	0.0013853	0.373839	---	---	0.00598667	-0.832092	---	---	6
Astrocytes	Hspb1	0.468944	0.113	0.045	3.29078e-08	2.57339e-05		Rps26	---	---	5.57252e-15	0.631494	2.21395e-09	0.455176	0.000360955	0.560722	---	---	---	---	---	---	---	---	1.11212e-07	0.602135	---	---	---	---	---	---	---	---	---	---	---	---	---	---	0.0477092	0.937762	---	---	1.02026e-37	0.507236	6
Astrocytes	Vsnl1	-0.556585	0.126	0.227	3.39187e-08	2.65244e-05		Tpi1	---	---	---	---	6.15752e-05	-0.28507	---	---	0.0023872	-0.350237	---	---	0.0103254	0.742491	---	---	---	---	---	---	0.027001	-0.565714	0.0489568	-0.523149	---	---	---	---	---	---	---	---	---	---	---	---	7.39138e-11	-0.302986	6
Astrocytes	Resp18	-0.541508	0.053	0.128	3.52034e-08	2.7529e-05		Sirt2	0.0115653	-1.02784	1.34407e-15	-0.562414	---	---	0.000190785	-1.00567	---	---	---	---	---	---	---	---	---	---	0.0396249	-0.467751	1.46961e-05	-0.628488	---	---	---	---	---	---	---	---	---	---	---	---	---	---	6.11886e-18	-0.685664	6
Astrocytes	Wwtr1	0.798164	0.146	0.067	3.63023e-08	2.83884e-05		Itm2c	2.16445e-06	-1.57308	0.036879	-0.288066	4.03445e-05	-0.336896	---	---	4.07336e-09	-0.356912	---	---	---	---	---	---	---	---	---	---	---	---	---	---	---	---	---	---	---	---	---	---	---	---	0.000131142	-0.436841	2.94654e-19	-0.335075	6
Astrocytes	Atp5a1	-0.271867	0.506	0.621	3.72173e-08	2.91039e-05		Mpv17l	---	---	---	---	---	---	---	---	0.00103781	-0.478134	---	---	---	---	---	---	---	---	---	---	---	---	2.63458e-05	-0.809569	0.0443611	0.375453	---	---	---	---	0.0054221	-0.729959	---	---	0.010476	-0.558966	1.30086e-06	-0.304355	6
Astrocytes	Cnksr2	-0.458197	0.123	0.222	4.07937e-08	3.19007e-05		Selm	---	---	---	---	---	---	---	---	0.00191115	-0.43424	0.00304258	-0.76183	0.00136194	0.263712	---	---	---	---	---	---	0.0288146	-1.05821	---	---	---	---	---	---	---	---	---	---	0.000132327	-0.589414	2.55e-06	-0.94489	---	---	6
Astrocytes	Fkbp1a	-0.421404	0.34	0.448	4.15534e-08	3.24948e-05		Zfp106	0.0202783	1.2456	0.0106297	0.335473	---	---	---	---	0.0412388	0.455037	---	---	---	---	---	---	---	---	---	---	---	---	0.0383456	0.636444	---	---	---	---	0.013723	1.04951	---	---	---	---	---	---	0.000170426	0.312873	6
Astrocytes	Hpca	-0.468159	0.226	0.343	6.0284e-08	4.71421e-05		Chchd2	---	---	0.001782	0.253966	---	---	---	---	---	---	---	---	---	---	---	---	0.0154973	0.371394	0.0439021	0.269264	---	---	---	---	---	---	0.00193714	-0.660313	---	---	---	---	0.00770408	0.654613	0.000983855	0.398507	---	---	6
Astrocytes	Tril	0.56449	0.317	0.211	6.75253e-08	5.28048e-05		Rpl23	0.0212969	0.34949	1.05345e-06	0.466667	1.73048e-05	0.360487	---	---	---	---	0.0479454	0.367929	---	---	---	---	0.000465271	0.386441	---	---	---	---	---	---	---	---	---	---	---	---	---	---	---	---	---	---	1.81049e-18	0.358032	6
Astrocytes	Chn1	-0.553645	0.245	0.356	7.13249e-08	5.5776e-05		D4Wsu53e	---	---	5.08999e-05	-0.386636	---	---	---	---	---	---	---	---	0.0484563	-0.619906	---	---	---	---	---	---	---	---	0.0370551	-0.38746	---	---	0.0351378	-0.290823	---	---	---	---	0.0028881	-0.47404	---	---	2.47425e-13	-0.33625	6
Astrocytes	Slc1a4	0.533699	0.253	0.152	7.34321e-08	5.74239e-05		Ncl	---	---	0.000191797	0.430371	0.00808018	0.254328	---	---	0.038854	0.279439	---	---	---	---	---	---	0.00302598	0.326393	---	---	---	---	---	---	---	---	---	---	0.0203302	0.600104	---	---	---	---	---	---	1.42073e-09	0.277305	6
Astrocytes	Myl12b	-0.340805	0.236	0.339	8.84242e-08	6.91477e-05		mt-Tp	---	---	1.86759e-06	0.799731	---	---	0.00121654	1.21527	7.11358e-08	1.1039	---	---	0.00730492	1.28584	---	---	---	---	---	---	0.00242863	0.914421	---	---	---	---	---	---	---	---	---	---	---	---	---	---	9.00531e-15	0.401791	6
Astrocytes	Nupr1	0.947184	0.131	0.06	1.02952e-07	8.05082e-05		Sfpq	---	---	0.00035055	0.460905	0.0259464	0.354532	---	---	0.0186804	0.407088	---	---	---	---	---	---	---	---	---	---	---	---	---	---	---	---	---	---	---	---	---	---	2.34571e-05	1.11625	9.77e-05	0.742565	4.03065e-10	0.293362	6
Astrocytes	Atp6v1d	-0.565905	0.207	0.302	1.06654e-07	8.34031e-05		Usmg5	0.0336283	0.703044	---	---	---	---	0.0108554	0.657884	2.51368e-05	0.393413	---	---	---	---	---	---	0.00275175	0.675258	---	---	---	---	---	---	0.00111072	0.909454	---	---	0.000160859	0.869788	---	---	---	---	---	---	---	---	6
Astrocytes	Eno2	-0.423028	0.17	0.273	1.07284e-07	8.38961e-05		Calm1	0.000295643	-0.902943	---	---	1.89988e-16	-0.394763	---	---	---	---	---	---	---	---	---	---	0.00959252	0.344046	---	---	---	---	---	---	0.00475597	-0.271868	0.0255404	-0.395901	---	---	---	---	---	---	---	---	3.45357e-26	-0.330092	6
Astrocytes	Glul	-0.30275	0.726	0.698	1.07744e-07	8.4256e-05		Gap43	---	---	---	---	0.00068723	-0.254571	---	---	0.0155148	-0.340825	---	---	---	---	---	---	---	---	---	---	---	---	0.0365116	-0.280534	---	---	---	---	0.0169859	0.792964	0.0109401	-0.882103	---	---	---	---	5.5679e-08	-0.316803	6
Astrocytes	Sdc4	0.370959	0.567	0.502	1.16073e-07	9.0769e-05		Bmyc	---	---	---	---	1.18151e-05	-0.272131	---	---	0.00135833	-0.469192	---	---	---	---	---	---	---	---	---	---	0.00562543	-0.671013	---	---	0.0342891	-0.828984	---	---	0.00062006	0.379382	---	---	0.0387213	0.931446	---	---	---	---	6
Astrocytes	Atp1b2	0.395761	0.604	0.502	1.36796e-07	0.000106975		mt-Nd1	2.92823e-06	1.15192	2.30985e-22	0.480679	---	---	---	---	3.60038e-09	0.349639	0.0488721	0.528653	---	---	---	---	---	---	---	---	---	---	---	---	---	---	1.65892e-05	0.832056	---	---	0.000790095	0.844335	---	---	---	---	---	---	6
Astrocytes	Ndufs7	-0.437052	0.316	0.427	1.51099e-07	0.000118159		Paip2	---	---	0.00375984	-0.342367	---	---	---	---	0.000118334	-0.486409	---	---	---	---	---	---	---	---	---	---	---	---	0.0462531	-0.580873	---	---	0.0462934	-1.05022	0.0033292	-0.948688	---	---	---	---	---	---	1.99941e-07	-0.264203	6
Astrocytes	Wnt7b	0.657469	0.138	0.072	1.64464e-07	0.000128611		Atp2a2	0.00792436	-1.14302	0.00583663	0.250698	---	---	---	---	---	---	---	---	---	---	---	---	---	---	---	---	0.0230198	-0.572649	0.00939097	0.360719	---	---	---	---	---	---	0.000132351	1.36042	0.00427884	1.14882	---	---	---	---	6
Astrocytes	Pdlim4	0.397597	0.338	0.227	1.85044e-07	0.000144704		Hsp90aa1	1.14421e-05	-1.00736	---	---	---	---	0.000683866	0.599027	6.25994e-11	0.426463	---	---	---	---	---	---	---	---	0.0304849	0.478936	---	---	---	---	---	---	0.00331849	0.510534	---	---	---	---	---	---	2.67e-10	0.907144	---	---	6
Astrocytes	Wbp5	-0.524476	0.129	0.212	2.43439e-07	0.00019037		Chn1	0.0186653	-0.285246	---	---	7.13249e-08	-0.553645	---	---	7.40359e-06	-0.466974	---	---	---	---	---	---	---	---	---	---	---	---	---	---	---	---	0.00549556	-0.521952	---	---	---	---	---	---	0.0182118	-0.349384	1.0829e-28	-0.740768	6
Astrocytes	Uqcrc2	-0.365376	0.331	0.45	2.62309e-07	0.000205125		Ptma	0.000269383	-0.960457	2.58973e-10	0.360014	2.71166e-07	0.42403	---	---	1.47976e-07	0.582783	---	---	---	---	0.0176328	1.03062	---	---	---	---	---	---	---	---	---	---	---	---	---	---	---	---	---	---	---	---	1.77113e-23	0.36426	6
Astrocytes	Ptma	0.42403	0.387	0.297	2.71166e-07	0.000212052		Zbtb38	---	---	---	---	0.00521823	0.567612	0.0315774	0.720902	0.000711369	0.503947	---	---	0.0438252	1.57535	---	---	---	---	---	---	---	---	---	---	0.0349604	0.27135	---	---	---	---	---	---	---	---	---	---	2.45725e-06	0.349701	6
Astrocytes	A030009H04Rik	-0.322599	0.088	0.167	2.84053e-07	0.00022213		Vps29	---	---	---	---	0.00216055	-0.25472	---	---	5.41438e-06	-0.715606	---	---	---	---	---	---	---	---	---	---	---	---	---	---	0.0269801	-0.410527	0.0212232	-0.654931	---	---	---	---	---	---	0.0046933	-0.63232	1.5011e-10	-0.322731	6
Astrocytes	Rpl23a	0.36786	0.515	0.461	3.02678e-07	0.000236694		Junb	---	---	0.00114813	0.519937	0.000576415	0.466064	---	---	---	---	---	---	---	---	---	---	0.000121634	-0.407583	0.0147868	0.280373	---	---	---	---	---	---	---	---	---	---	---	---	---	---	0.0171043	0.723595	2.08263e-14	0.304781	6
Astrocytes	Pld3	-0.424695	0.157	0.257	3.77423e-07	0.000295144		Jund	---	---	5.44551e-06	0.435724	6.71248e-07	0.516848	0.0001609	0.610656	5.74635e-07	0.936694	---	---	---	---	---	---	---	---	1.42308e-12	1.04607	---	---	---	---	---	---	---	---	---	---	---	---	---	---	---	---	8.18338e-31	0.612278	6
Astrocytes	Cd9	0.306458	0.449	0.35	3.88015e-07	0.000303427		Malat1	1.04561e-06	-1.35706	---	---	---	---	---	---	2.72358e-06	0.551254	---	---	---	---	---	---	6.48931e-06	-0.396243	0.0034285	-0.306703	---	---	0.0464465	0.316719	---	---	---	---	---	---	---	---	---	---	0.0233295	0.576381	---	---	6
Astrocytes	Adamts1	0.649275	0.17	0.092	4.68406e-07	0.000366293		Zfand5	0.0337371	-0.977341	0.00442296	-0.324629	---	---	---	---	0.000502817	-0.406487	---	---	---	---	---	---	---	---	---	---	---	---	---	---	---	---	---	---	0.0372983	-0.503471	---	---	0.0231523	-1.16733	0.0486362	-0.471176	---	---	6
Astrocytes	Prkce	0.256242	0.201	0.24	4.80877e-07	0.000376046		Arl6ip1	2.47673e-07	0.651421	---	---	6.29568e-06	-0.295232	---	---	5.14946e-08	-0.552578	0.0203237	-0.82387	---	---	---	---	---	---	---	---	0.0119423	-0.956703	---	---	---	---	---	---	---	---	---	---	---	---	6.5e-08	-0.941648	---	---	6
Astrocytes	Arpp21	-0.296036	0.113	0.193	4.85128e-07	0.00037937		Stmn3	---	---	---	---	9.09254e-14	-0.734733	---	---	5.73691e-10	-0.553591	---	---	---	---	---	---	---	---	---	---	---	---	0.000140808	-0.619183	---	---	0.000881587	-0.556657	---	---	0.00248071	-0.697794	---	---	---	---	3.15475e-33	-0.773597	6
Astrocytes	Chchd6	-0.479126	0.071	0.142	4.8794e-07	0.000381569		Fth1	1.81916e-05	-0.590925	---	---	---	---	---	---	---	---	---	---	0.000847579	0.992479	---	---	0.000805927	0.496094	0.0246455	0.296977	---	---	---	---	0.0431974	-0.357956	---	---	---	---	---	---	---	---	0.00417675	-0.376631	---	---	6
Astrocytes	Rps27	0.40436	0.532	0.458	4.9834e-07	0.000389702		Ubb	---	---	---	---	---	---	---	---	0.000186859	-0.309785	---	---	---	---	---	---	---	---	0.00391227	-0.353046	---	---	0.028128	-0.334357	0.0212373	-0.736956	6.79808e-05	-0.639073	---	---	0.0347117	-0.465298	---	---	---	---	---	---	6
Astrocytes	Atp6ap2	-0.437972	0.258	0.344	5.55871e-07	0.000434691		Smim14	---	---	0.000215662	-0.461424	---	---	---	---	0.016243	-0.474806	---	---	---	---	---	---	---	---	0.014361	-0.268871	---	---	---	---	---	---	---	---	0.0267698	-1.07169	---	---	0.0400376	-1.1012	---	---	4.63931e-09	-0.309867	6
Astrocytes	Jund	0.516848	0.197	0.115	6.71248e-07	0.000524916		Vegfa	---	---	---	---	7.2859e-05	0.522728	0.0298396	0.861663	---	---	---	---	---	---	---	---	---	---	---	---	0.0323822	0.572123	---	---	0.041883	0.254228	---	---	---	---	---	---	0.0217537	0.254496	---	---	1.14497e-10	0.500755	6
Astrocytes	Nsg2	-0.322246	0.181	0.283	7.72469e-07	0.000604071		Serpine2	1.54346e-05	-0.948665	---	---	---	---	---	---	---	---	---	---	0.0141992	2.04516	---	---	0.0181606	-0.536632	0.0229142	-0.704965	---	---	---	---	---	---	---	---	---	---	---	---	0.00956713	-0.995283	0.0197627	-0.69941	---	---	6
Astrocytes	Guk1	-0.451097	0.17	0.268	8.10979e-07	0.000634185		Rps12	---	---	4.36804e-10	0.55378	2.793e-06	0.367018	0.00411033	0.629812	---	---	---	---	---	---	---	---	4.6749e-06	0.354953	---	---	---	---	0.049368	0.470797	---	---	---	---	---	---	---	---	---	---	---	---	1.59615e-31	0.48232	6
Astrocytes	Arhgef12	0.452051	0.276	0.184	8.52596e-07	0.00066673		Rps19	---	---	1.53107e-06	0.394282	---	---	0.0194352	0.4988	---	---	---	---	---	---	---	---	0.000290735	0.346453	0.00139975	0.309047	---	---	---	---	---	---	---	---	0.0012551	-0.934682	---	---	---	---	---	---	3.88948e-13	0.313159	6
Astrocytes	Cox8a	-0.301589	0.729	0.784	8.87198e-07	0.000693789		Dclk1	---	---	---	---	7.16846e-09	0.418159	---	---	0.0103555	0.412024	---	---	---	---	---	---	---	---	---	---	---	---	0.00101291	0.819936	---	---	0.0205062	0.583576	---	---	0.0154474	0.267409	---	---	---	---	0.000210849	0.279725	6
Astrocytes	Cox6a1	-0.301874	0.68	0.767	9.43204e-07	0.000737586		Tpt1	---	---	3.20461e-07	0.361784	---	---	---	---	3.38317e-28	1.08256	---	---	---	---	0.00462703	-0.665403	0.00347415	0.414526	---	---	---	---	---	---	---	---	---	---	---	---	---	---	---	---	3.49e-13	1.10625	5.94865e-29	0.418511	6
Astrocytes	Cav2	0.452936	0.245	0.15	9.45663e-07	0.000739509		Npc2	3.63829e-05	1.76593	0.00764504	-0.293402	---	---	---	---	---	---	---	---	---	---	---	---	0.000184798	0.473533	---	---	0.00139112	-0.580673	---	---	---	---	0.0457196	-0.857288	0.0422905	-1.17961	---	---	---	---	---	---	---	---	6
Astrocytes	S100a6	0.639403	0.273	0.187	9.85719e-07	0.000770832		Ube2o	---	---	---	---	---	---	---	---	0.00197618	0.62223	---	---	---	---	---	---	---	---	---	---	0.005822	0.51906	---	---	0.0181747	1.27475	0.0197047	1.03438	---	---	0.00447743	1.62853	0.00328635	0.744483	---	---	---	---	6
Astrocytes	Camk4	-0.399392	0.056	0.123	9.98947e-07	0.000781177		Shank2	0.0166313	-0.451877	---	---	---	---	---	---	0.0105116	0.507317	---	---	---	---	---	---	---	---	---	---	---	---	0.0056564	0.649744	---	---	0.019106	0.947859	0.0440055	0.525525	---	---	---	---	---	---	---	---	5
Astrocytes	Arpc2	-0.503111	0.41	0.496	1.0168e-06	0.000795136		Lingo1	---	---	---	---	---	---	---	---	8.77573e-10	0.934418	---	---	---	---	---	---	---	---	---	---	---	---	0.000468854	1.08987	---	---	0.000112488	1.26458	---	---	0.000262216	1.43358	---	---	0.000954855	0.84992	---	---	5
Astrocytes	Rrbp1	0.603024	0.242	0.163	1.02486e-06	0.000801439		Syt1	---	---	---	---	8.94083e-10	-0.710361	---	---	---	---	0.0115673	-0.778885	---	---	---	---	---	---	---	---	---	---	---	---	---	---	---	---	---	---	0.0378212	0.473361	---	---	0.0432616	-0.402935	1.08058e-24	-0.658114	5
Astrocytes	Rps29	0.323407	0.597	0.533	1.05044e-06	0.000821442		Gria2	---	---	---	---	1.63968e-09	-0.254559	---	---	---	---	---	---	---	---	---	---	---	---	---	---	---	---	---	---	---	---	0.00963419	0.428346	0.0027708	0.618583	---	---	---	---	0.00202394	-0.320558	5.6464e-20	-0.417197	5
Astrocytes	Crmp1	-0.470271	0.089	0.168	1.09757e-06	0.0008583		Rpl36	---	---	0.00391808	0.326259	4.35535e-06	0.381606	---	---	---	---	---	---	---	---	---	---	1.29299e-05	0.502178	9.94678e-05	0.583596	---	---	---	---	---	---	---	---	---	---	---	---	---	---	---	---	5.18762e-21	0.412151	5
Astrocytes	Uba52	-0.449625	0.148	0.242	1.15595e-06	0.000903952		Rpl35	---	---	---	---	---	---	---	---	---	---	---	---	---	---	---	---	1.6145e-05	0.5266	0.0255641	0.39818	0.0168159	0.258744	---	---	---	---	---	---	---	---	---	---	---	---	0.0421619	0.410543	2.4215e-09	0.290938	5
Astrocytes	Snca	-0.363074	0.171	0.27	1.27385e-06	0.000996147		Rpl30	---	---	1.89844e-05	0.393864	0.00633726	0.279954	---	---	0.00281977	0.387336	---	---	---	---	---	---	0.018181	0.315834	---	---	---	---	---	---	---	---	---	---	---	---	---	---	---	---	---	---	2.37296e-14	0.323241	5
Astrocytes	Odc1	0.473463	0.153	0.081	1.31966e-06	0.00103198		H2afv	0.0129296	-0.479813	---	---	0.0020664	-0.414596	---	---	0.00191691	-0.444637	---	---	---	---	---	---	---	---	---	---	---	---	---	---	---	---	---	---	---	---	0.000411402	-0.699286	---	---	0.0471842	-0.49315	---	---	5
Astrocytes	Rprml	-0.433184	0.117	0.19	1.60679e-06	0.00125651		Akirin2	0.0474982	-1.21681	0.00207576	0.500349	0.0124012	0.440814	---	---	---	---	---	---	---	---	---	---	---	---	---	---	---	---	---	---	---	---	0.030322	0.344798	---	---	---	---	---	---	---	---	5.61297e-05	0.3343	5
Astrocytes	Ifitm3	0.746617	0.2	0.122	1.63336e-06	0.00127729		Dynlrb1	---	---	---	---	---	---	---	---	0.00150345	-0.303674	---	---	---	---	0.009737	1.44376	---	---	0.039767	-0.33027	---	---	---	---	---	---	0.0073512	-0.818016	---	---	0.0392254	-0.500848	---	---	---	---	---	---	5
Astrocytes	Rpl37a	0.433879	0.476	0.425	1.75347e-06	0.00137121		Mtch1	---	---	0.00049244	0.490059	---	---	---	---	---	---	---	---	---	---	---	---	---	---	---	---	---	---	---	---	0.000102104	1.37855	0.042781	0.780552	---	---	---	---	0.0252786	-0.977644	---	---	6.33177e-06	0.292619	5
Astrocytes	Litaf	0.457725	0.112	0.051	1.84442e-06	0.00144234		Nfia	0.00466229	-1.12287	0.00156545	0.483252	0.00427573	0.4033	---	---	---	---	---	---	---	---	---	---	---	---	---	---	---	---	0.0216669	0.880011	---	---	---	---	---	---	---	---	---	---	---	---	1.36401e-07	0.300941	5
Astrocytes	Gm26924	0.362475	0.402	0.313	1.91399e-06	0.00149674		Ncan	---	---	---	---	7.21316e-06	0.659165	---	---	0.00606184	0.542217	---	---	---	---	---	---	---	---	---	---	---	---	---	---	---	---	0.00306479	1.02927	---	---	0.000550032	1.11355	---	---	---	---	5.62977e-06	0.492849	5
Astrocytes	Cmtm5	-0.485733	0.27	0.355	2.00164e-06	0.00156528		Igsf8	---	---	7.62696e-05	-0.60976	0.00106525	-0.324584	---	---	---	---	---	---	---	---	---	---	---	---	---	---	---	---	---	---	---	---	---	---	---	---	---	---	0.0031622	-1.02378	0.0265407	-0.484785	1.39505e-15	-0.473714	5
Astrocytes	Lypla2	0.569804	0.121	0.058	2.04589e-06	0.00159989		Hbb-bs	---	---	0.0163853	-2.56091	---	---	---	---	---	---	---	---	---	---	---	---	0.021648	4.05597	0.0235269	1.66055	0.00276118	1.16631	---	---	---	---	---	---	---	---	---	---	---	---	---	---	0.017945	1.01601	5
Astrocytes	Spred1	0.464632	0.267	0.19	2.10488e-06	0.00164601		Pop5	0.00124812	-1.28674	---	---	---	---	---	---	---	---	---	---	---	---	---	---	---	---	0.00188023	-0.632933	7.85403e-06	-0.993941	---	---	0.028339	-0.991503	---	---	---	---	---	---	---	---	0.0144906	-0.617296	---	---	5
Astrocytes	Pls3	-0.410677	0.108	0.186	2.33662e-06	0.00182723		Zcchc18	0.00498788	-0.53598	---	---	7.01064e-09	-0.410158	---	---	0.000182487	-0.278999	---	---	---	---	---	---	---	---	---	---	0.0099756	-0.661532	---	---	---	---	---	---	---	---	---	---	---	---	---	---	1.02277e-23	-0.472687	5
Astrocytes	Neurod6	-0.47449	0.093	0.172	2.70108e-06	0.00211224		Polr3gl	---	---	---	---	---	---	---	---	0.0039599	-0.490812	---	---	0.0352465	-0.260094	0.0294583	0.754052	---	---	---	---	---	---	0.0472809	0.322801	---	---	---	---	0.00201431	0.460969	---	---	---	---	---	---	---	---	5
Astrocytes	Rps12	0.367018	0.56	0.503	2.793e-06	0.00218413		Tmem59l	---	---	---	---	8.21235e-10	-0.684082	---	---	1.15485e-05	-0.476729	---	---	---	---	---	---	---	---	---	---	---	---	---	---	---	---	---	---	---	---	---	---	0.0387569	-0.714903	0.00327413	-0.411409	1.39727e-24	-0.683411	5
Astrocytes	Ndrg3	-0.312524	0.15	0.24	2.83852e-06	0.00221972		Camta1	---	---	---	---	---	---	0.0129064	-0.442536	0.00411269	0.414118	---	---	0.0220219	-1.14466	---	---	---	---	---	---	---	---	---	---	0.0138859	-0.716513	---	---	0.0101657	0.59258	---	---	---	---	---	---	---	---	5
Astrocytes	Slc4a4	0.398222	0.556	0.479	3.02761e-06	0.00236759		Cadm4	---	---	0.00118631	0.488062	2.75227e-09	0.603534	0.0162402	0.569803	0.0267056	0.571442	---	---	---	---	---	---	---	---	---	---	---	---	---	---	---	---	---	---	---	---	---	---	---	---	---	---	3.61831e-12	0.488184	5
Astrocytes	Crym	-0.327693	0.152	0.241	3.10875e-06	0.00243104		Cadm1	0.000586905	-0.775878	0.00433891	0.427921	---	---	0.00396048	-0.819048	---	---	---	---	---	---	---	---	---	---	---	---	---	---	0.00300283	0.698611	---	---	0.0346681	0.425578	---	---	---	---	---	---	---	---	---	---	5
Astrocytes	Ndufb5	-0.266373	0.348	0.456	3.59609e-06	0.00281214		Plk2	---	---	---	---	0.00213732	-0.258323	0.0244119	-0.644228	0.0207041	0.409901	---	---	---	---	---	---	---	---	0.0222467	0.660354	---	---	---	---	---	---	---	---	---	---	---	---	---	---	0.000832146	1.01886	---	---	5
Astrocytes	Elmod1	-0.486223	0.074	0.144	3.6518e-06	0.00285571		Cyc1	---	---	---	---	---	---	---	---	0.0001518	-0.382617	---	---	---	---	---	---	---	---	---	---	---	---	0.0086048	-0.483582	---	---	---	---	---	---	---	---	0.00126288	-0.656217	0.00788997	-0.479647	8.60206e-11	-0.271847	5
Astrocytes	Atp6v0e2	-0.426513	0.2	0.293	3.65656e-06	0.00285943		Fam174a	---	---	0.00357623	-0.370428	---	---	---	---	0.00487043	-0.442387	---	---	---	---	---	---	---	---	---	---	---	---	---	---	---	---	---	---	0.00698349	-0.878169	---	---	---	---	0.00881691	-0.642296	9.82872e-12	-0.360146	5
Astrocytes	Gadd45g	0.570006	0.265	0.185	3.86092e-06	0.00301924		Ociad1	---	---	---	---	---	---	---	---	3.7771e-06	-0.415368	---	---	---	---	---	---	---	---	---	---	0.030893	-0.663394	---	---	0.0066208	-0.75592	---	---	0.0171179	-0.646115	---	---	---	---	---	---	2.16287e-13	-0.334271	5
Astrocytes	Slc39a1	0.577192	0.13	0.069	3.87438e-06	0.00302976		Dynll1	4.93687e-05	-1.33709	---	---	0.00175563	-0.278772	0.00713051	-0.431017	---	---	---	---	---	---	---	---	---	---	---	---	---	---	0.0453131	-0.252398	---	---	5.93144e-05	-0.75095	---	---	---	---	---	---	---	---	---	---	5
Astrocytes	Rpl36	0.381606	0.511	0.448	4.35535e-06	0.00340588		Cend1	---	---	---	---	0.000783787	-0.26175	---	---	0.0426899	-0.370532	---	---	---	---	---	---	---	---	---	---	---	---	0.0115608	-0.647784	0.0194748	-0.501887	---	---	---	---	---	---	---	---	---	---	8.8231e-09	-0.351829	5
Astrocytes	mt-Cytb	-0.272155	0.997	0.997	4.50954e-06	0.00352646		Drap1	---	---	---	---	0.0121011	0.30778	0.00894476	0.913246	---	---	---	---	---	---	---	---	---	---	0.0270488	-0.270278	---	---	---	---	---	---	---	---	0.0449143	0.274862	---	---	---	---	---	---	1.87542e-06	0.327166	5
Astrocytes	Gfra1	0.582784	0.126	0.066	4.64243e-06	0.00363038		Phlda1	---	---	---	---	---	---	---	---	---	---	---	---	0.0159671	1.86469	0.0156354	1.24293	---	---	---	---	---	---	---	---	0.00417615	-0.339788	0.0288408	-0.367136	---	---	---	---	---	---	---	---	0.000330858	0.346475	5
Astrocytes	Stau2	-0.258831	0.078	0.147	4.7975e-06	0.00375165		Coq7	---	---	---	---	0.00240202	-0.325868	---	---	0.00666636	-0.358544	---	---	---	---	0.000300973	0.380724	---	---	---	---	---	---	0.00142574	-0.869203	---	---	---	---	---	---	0.0394189	-1.20239	---	---	---	---	---	---	5
Astrocytes	Lypd1	-0.472955	0.053	0.115	5.39865e-06	0.00422175		Pfn1	---	---	0.0029307	0.353073	---	---	---	---	---	---	---	---	0.00460219	0.85254	---	---	---	---	0.0398458	0.344598	---	---	---	---	---	---	---	---	0.00449199	0.913951	---	---	---	---	---	---	1.38207e-12	0.4021	5
Astrocytes	Acot7	-0.413772	0.153	0.242	5.77445e-06	0.00451562		Atp6v1g2	---	---	---	---	4.0584e-11	-0.659079	---	---	8.54695e-06	-0.499879	---	---	---	---	---	---	---	---	---	---	---	---	0.0144253	-0.555328	---	---	---	---	---	---	---	---	---	---	0.00573504	-0.569563	1.91862e-28	-0.703561	5
Astrocytes	Gstp1	-0.409919	0.23	0.327	5.9708e-06	0.00466917		Tcf4	---	---	---	---	---	---	---	---	0.000355895	0.305376	---	---	---	---	0.0168997	-0.764551	---	---	---	---	---	---	---	---	0.0116178	0.874955	0.00453556	0.313439	---	---	0.00215716	0.573744	---	---	---	---	---	---	5
Astrocytes	Mllt11	-0.433937	0.139	0.222	5.98142e-06	0.00467747		Cplx2	---	---	---	---	---	---	---	---	1.13998e-07	0.420155	---	---	---	---	---	---	---	---	---	---	---	---	---	---	0.0226513	1.05075	0.030917	0.751199	0.025874	0.280559	0.0369701	0.743616	---	---	---	---	---	---	5
Astrocytes	Eid1	-0.36961	0.221	0.313	6.06868e-06	0.0047457		Setd8	---	---	0.0355612	0.26628	---	---	---	---	7.18997e-05	0.474997	---	---	---	---	---	---	---	---	---	---	---	---	---	---	0.043359	0.601027	---	---	---	---	0.00654097	1.19925	---	---	0.0458369	0.381363	---	---	5
Astrocytes	Ddx18	0.560981	0.103	0.048	6.20647e-06	0.00485346		Pitpna	---	---	0.0459819	0.253932	0.0291311	0.279033	---	---	---	---	---	---	---	---	---	---	0.00507288	0.632828	---	---	---	---	---	---	---	---	---	---	0.0103743	0.784287	---	---	---	---	---	---	6.11612e-06	0.293018	5
Astrocytes	Arl6ip1	-0.295232	0.558	0.628	6.29568e-06	0.00492322		Mrpl12	---	---	---	---	---	---	---	---	0.00611373	-0.391077	---	---	0.0170813	-1.67428	---	---	---	---	---	---	0.0342471	-1.13249	---	---	0.0126107	-0.917394	---	---	---	---	0.0329345	-0.526294	---	---	---	---	---	---	5
Astrocytes	Rogdi	-0.40421	0.091	0.167	6.34428e-06	0.00496123		Mrpl18	0.00507569	0.813618	4.48187e-05	-0.525275	---	---	---	---	0.0249158	-0.293448	---	---	---	---	---	---	---	---	---	---	---	---	---	---	---	---	---	---	---	---	0.0136353	-1.21532	0.0286201	0.593545	---	---	---	---	5
Astrocytes	Spry2	0.512605	0.212	0.147	7.08991e-06	0.00554431		Arglu1	---	---	0.00682129	0.443139	---	---	0.0248167	0.715525	0.0142545	0.416181	---	---	---	---	---	---	---	---	---	---	---	---	---	---	---	---	---	---	0.000184291	1.15722	---	---	---	---	---	---	1.42688e-05	0.328743	5
Astrocytes	Ncan	0.659165	0.26	0.182	7.21316e-06	0.00564069		Gstm1	7.71877e-06	-1.96916	---	---	---	---	---	---	---	---	---	---	---	---	---	---	0.0426646	-0.38401	0.00868428	-0.465845	---	---	---	---	---	---	---	---	2.77312e-05	-0.996677	---	---	---	---	0.0191994	-0.746496	---	---	5
Astrocytes	Arhgef28	-0.624778	0.051	0.108	7.28753e-06	0.00569885		Camk2a	---	---	---	---	0.00149702	-0.309439	---	---	0.00095015	0.296839	---	---	---	---	---	---	---	---	---	---	---	---	0.000231695	0.563264	---	---	9.52281e-05	1.01337	---	---	0.000552618	1.12769	---	---	---	---	---	---	5
Astrocytes	Rasgrf1	-0.309138	0.1	0.173	7.49633e-06	0.00586213		Ncald	---	---	---	---	0.0188844	-0.261343	---	---	0.0065228	-0.317168	---	---	---	---	---	---	---	---	---	---	---	---	---	---	---	---	---	---	---	---	0.0441773	-0.487322	---	---	0.0393266	-0.370472	3.54772e-15	-0.569195	5
Astrocytes	Gabra1	-0.471798	0.094	0.17	7.90827e-06	0.00618427		Cpne6	---	---	---	---	1.20941e-10	-0.572995	---	---	0.00010794	-0.567823	---	---	---	---	---	---	---	---	---	---	---	---	0.0471837	-0.558615	---	---	---	---	---	---	---	---	---	---	0.000661819	-0.706353	5.01999e-23	-0.660855	5
Astrocytes	Pdpn	0.541877	0.199	0.123	8.1017e-06	0.00633553		Prmt1	---	---	---	---	8.69253e-06	0.488244	---	---	---	---	---	---	---	---	---	---	0.0188079	0.46379	---	---	---	---	---	---	---	---	0.0318112	0.772881	---	---	---	---	---	---	0.0125886	0.68858	6.22629e-07	0.305483	5
Astrocytes	Kif1a	-0.266695	0.236	0.336	8.17295e-06	0.00639125		Mapk8ip1	---	---	---	---	---	---	---	---	0.00329508	0.636798	---	---	---	---	0.000650754	0.639136	---	---	---	---	---	---	0.00214811	0.726758	0.00420913	-0.56334	0.00234892	0.721114	---	---	---	---	---	---	---	---	---	---	5
Astrocytes	Sparcl1	-0.3133	0.869	0.884	8.4669e-06	0.00662112		Mrpl52	---	---	0.000629602	0.479843	0.0494409	0.250037	---	---	---	---	---	---	---	---	0.0342765	1.10836	---	---	0.00627689	0.652057	---	---	---	---	---	---	---	---	---	---	---	---	---	---	---	---	4.73771e-09	0.356593	5
Astrocytes	Kif3a	-0.326529	0.135	0.211	8.46986e-06	0.00662343		Thra	0.0131113	-0.670907	---	---	---	---	---	---	---	---	---	---	---	---	0.00378138	0.265348	---	---	---	---	---	---	0.0111474	0.548928	---	---	6.60285e-05	0.919411	---	---	---	---	---	---	0.000497712	-0.516993	---	---	5
Astrocytes	Gpr22	-0.447915	0.099	0.175	8.61051e-06	0.00673342		Dbp	0.0107149	-0.966284	---	---	2.53322e-11	-0.428561	---	---	2.61483e-06	-0.814776	---	---	---	---	---	---	---	---	0.000113557	-0.741518	---	---	---	---	---	---	---	---	---	---	---	---	---	---	---	---	2.51537e-17	-0.43928	5
Astrocytes	Prmt1	0.488244	0.125	0.062	8.69253e-06	0.00679756		Atf4	---	---	---	---	0.000816215	0.371851	---	---	0.0256745	0.367823	---	---	---	---	---	---	---	---	---	---	---	---	---	---	0.0141033	0.972073	---	---	---	---	---	---	---	---	0.0450092	0.613998	9.86005e-07	0.260122	5
Astrocytes	Stk40	0.505813	0.13	0.066	8.73205e-06	0.00682846		Rps24	---	---	5.98932e-07	0.410154	---	---	---	---	0.0223109	0.286497	---	---	---	---	---	---	4.07927e-05	0.379928	0.00321405	0.284826	---	---	---	---	---	---	---	---	---	---	---	---	---	---	---	---	9.50027e-18	0.336365	5
Astrocytes	Fbrsl1	0.519861	0.21	0.129	8.82769e-06	0.00690326		C1qbp	---	---	---	---	---	---	---	---	0.0265082	-0.404179	---	---	---	---	---	---	---	---	---	---	---	---	0.0181841	-0.681298	---	---	---	---	---	---	0.00949364	-0.969163	0.0431897	0.363804	0.0280926	-0.416971	---	---	5
Astrocytes	Dgkb	-0.46417	0.122	0.201	8.88223e-06	0.0069459		Eapp	---	---	---	---	---	---	---	---	---	---	---	---	---	---	0.00441617	1.04333	---	---	---	---	0.0458178	-0.284046	---	---	0.0468828	0.338002	0.0436163	-0.805085	---	---	0.00425977	-0.633567	---	---	---	---	---	---	5
Astrocytes	Txnrd1	0.608348	0.181	0.145	9.31014e-06	0.00728053		Spred1	---	---	0.000139739	0.541577	2.10488e-06	0.464632	0.00861275	0.670701	0.0273234	0.55586	---	---	---	---	---	---	---	---	---	---	---	---	---	---	---	---	---	---	---	---	---	---	---	---	---	---	3.89526e-10	0.430275	5
Astrocytes	Thy1	-0.347959	0.211	0.305	9.52999e-06	0.00745246		Hist1h2bc	---	---	---	---	0.00261713	0.314015	---	---	1.29273e-06	0.759741	---	---	---	---	---	---	0.0129295	-0.78687	---	---	---	---	---	---	---	---	---	---	---	---	---	---	---	---	7.3e-06	1.17565	7.90446e-10	0.325415	5
Astrocytes	Cpe	-0.252185	0.934	0.96	9.55723e-06	0.00747375		Ctsl	0.0202342	0.917719	0.00309917	-0.288497	---	---	---	---	0.0457036	-0.290329	---	---	0.000140151	1.45573	---	---	---	---	0.0102709	-0.628801	---	---	---	---	---	---	---	---	---	---	---	---	---	---	---	---	---	---	5
Astrocytes	Purb	0.426394	0.334	0.313	1.02502e-05	0.00801568		Ctsb	0.00395909	0.319209	---	---	---	---	---	---	0.00434134	-0.318991	---	---	---	---	---	---	0.00126968	0.391062	---	---	---	---	---	---	---	---	---	---	---	---	---	---	0.00362078	-1.43063	---	---	9.14117e-08	0.289805	5
Astrocytes	Atl1	-0.437026	0.085	0.157	1.10721e-05	0.00865839		Gabra5	---	---	---	---	2.73243e-08	-0.742212	---	---	2.44574e-05	-0.645749	---	---	---	---	---	---	---	---	---	---	---	---	---	---	---	---	---	---	---	---	0.0409054	-0.793448	---	---	0.00413448	-0.765611	4.30044e-25	-0.82685	5
Astrocytes	Rps10	0.326024	0.509	0.442	1.11738e-05	0.00873788		Tomm7	---	---	0.00307052	0.459596	---	---	---	---	0.016773	0.415301	---	---	---	---	---	---	0.0159941	0.366209	---	---	---	---	---	---	0.00565887	0.855357	---	---	---	---	---	---	---	---	---	---	4.44366e-11	0.373236	5
Astrocytes	Tspan13	-0.477906	0.194	0.285	1.15313e-05	0.00901745		Rpl36al	---	---	0.00262852	0.442079	---	---	0.0209935	-0.632921	---	---	---	---	---	---	---	---	---	---	0.00995376	0.492878	---	---	---	---	---	---	---	---	---	---	---	---	0.0303528	1.46225	---	---	7.03515e-05	0.266514	5
Astrocytes	Rhoj	0.269963	0.108	0.061	1.16173e-05	0.00908476		Atp6v1f	---	---	---	---	---	---	---	---	8.96557e-07	-0.507558	---	---	0.0142483	-0.584689	---	---	---	---	---	---	---	---	---	---	0.0073591	-0.685327	0.0252272	-0.670827	---	---	0.000967566	-1.07367	---	---	---	---	---	---	5
Astrocytes	Ngfrap1	-0.339454	0.18	0.267	1.16947e-05	0.00914525		Ngfrap1	0.0222379	-0.710661	---	---	1.16947e-05	-0.339454	---	---	0.0308957	-0.285811	---	---	---	---	---	---	---	---	---	---	---	---	0.00232933	-0.616414	---	---	---	---	---	---	---	---	---	---	---	---	3.02963e-10	-0.325531	5
Astrocytes	Bmyc	-0.272131	0.175	0.263	1.18151e-05	0.00923938		Actb	0.000147834	-0.663137	---	---	---	---	---	---	---	---	0.0176964	1.06866	0.00322046	0.686957	---	---	---	---	0.0104951	0.26893	---	---	---	---	---	---	---	---	0.000111226	0.846544	---	---	---	---	---	---	---	---	5
Astrocytes	Rnf34	-0.335214	0.068	0.133	1.20352e-05	0.00941151		Eid1	---	---	---	---	6.06868e-06	-0.36961	---	---	0.000940828	-0.291151	---	---	---	---	---	---	---	---	---	---	---	---	---	---	---	---	0.012671	-0.610058	---	---	---	---	0.0254324	0.350571	0.000503144	-0.538306	---	---	5
Astrocytes	Rab3a	-0.30898	0.162	0.249	1.30679e-05	0.0102191		Atxn10	---	---	---	---	6.82279e-05	-0.350661	---	---	---	---	---	---	---	---	---	---	0.00371347	-0.329399	---	---	---	---	0.00678362	-0.627067	---	---	---	---	0.0067637	-0.318801	---	---	---	---	---	---	1.2139e-12	-0.26912	5
Astrocytes	Ywhae	0.296806	0.559	0.511	1.35783e-05	0.0106182		Chchd6	0.0437709	-0.692893	---	---	4.8794e-07	-0.479126	---	---	---	---	---	---	---	---	---	---	---	---	---	---	---	---	---	---	---	---	---	---	---	---	0.0102189	-1.13571	---	---	0.0273604	-0.636113	6.57737e-07	-0.25919	5
Astrocytes	Ano6	0.620137	0.105	0.049	1.41816e-05	0.01109		Rpl22	---	---	6.88451e-09	0.579696	0.000961871	0.32323	---	---	---	---	---	---	0.00819654	0.524624	---	---	0.000199685	0.316293	---	---	---	---	---	---	---	---	---	---	---	---	---	---	---	---	---	---	4.22263e-18	0.413504	5
Astrocytes	Ociad2	-0.493418	0.153	0.237	1.58461e-05	0.0123916		mt-Tc	---	---	0.000390752	0.605044	---	---	---	---	0.00675941	0.664692	---	---	---	---	---	---	---	---	---	---	---	---	---	---	---	---	0.0150957	0.715405	0.0371815	0.350166	---	---	---	---	---	---	8.89674e-07	0.42696	5
Astrocytes	Rps16	0.328283	0.526	0.489	1.63525e-05	0.0127876		Cdk5r2	---	---	---	---	---	---	---	---	2.85671e-05	0.737243	---	---	---	---	---	---	---	---	---	---	0.00294893	-0.275312	0.0204996	0.812361	0.045039	0.608605	---	---	---	---	0.000165643	1.32215	---	---	---	---	---	---	5
Astrocytes	Son	0.399044	0.439	0.42	1.64838e-05	0.0128904		Ndfip1	0.00160655	-0.774923	0.0127392	-0.431879	---	---	---	---	0.0323921	-0.397319	---	---	---	---	---	---	---	---	---	---	---	---	---	---	0.00433683	-1.12717	---	---	0.0474378	-0.441697	---	---	---	---	---	---	---	---	5
Astrocytes	Ube2b	-0.320032	0.225	0.309	1.65462e-05	0.0129391		Fkbp3	---	---	---	---	---	---	---	---	0.000545698	-0.344206	---	---	0.00861358	-0.703917	0.0233632	-2.24755	0.00830068	0.695129	0.00135174	0.445666	---	---	---	---	---	---	---	---	---	---	---	---	---	---	---	---	---	---	5
Astrocytes	Gnai1	-0.50656	0.117	0.194	1.72086e-05	0.0134571		Fam171b	---	---	---	---	3.50398e-09	-0.427782	---	---	0.00872912	-0.345059	---	---	---	---	---	---	---	---	---	---	---	---	---	---	---	---	---	---	---	---	---	---	0.00874951	0.430356	0.000763391	-0.710448	1.70321e-22	-0.443867	5
Astrocytes	Rpl27	0.318148	0.444	0.42	1.72962e-05	0.0135256		Atp5d	0.00509051	1.00004	---	---	---	---	---	---	0.00100177	-0.424929	---	---	---	---	---	---	---	---	---	---	---	---	0.00763141	-0.384681	---	---	2.80657e-05	-1.10393	---	---	---	---	---	---	0.0305296	-0.326655	---	---	5
Astrocytes	Rpl23	0.360487	0.491	0.455	1.73048e-05	0.0135323		App	0.0212487	0.80286	---	---	6.54394e-09	-0.56086	---	---	---	---	---	---	---	---	---	---	0.0495455	0.407204	---	---	---	---	---	---	0.0281453	-0.558902	---	---	---	---	---	---	---	---	---	---	7.62374e-23	-0.350046	5
Astrocytes	Tkt	0.508713	0.284	0.206	1.85887e-05	0.0145364		Arpc1a	---	---	0.00312682	-0.25316	1.10088e-10	-0.437309	---	---	---	---	---	---	---	---	---	---	---	---	---	---	---	---	---	---	---	---	0.0196503	-0.258618	---	---	---	---	---	---	0.000858592	-0.459167	9.67326e-23	-0.401425	5
Astrocytes	Ndufa6	-0.265754	0.371	0.475	1.86125e-05	0.014555		Itpr1	0.00827168	1.44029	---	---	0.0155671	-0.297729	---	---	0.00769446	-0.667352	---	---	0.0247083	-0.375678	---	---	---	---	---	---	0.0267491	1.07409	---	---	---	---	---	---	---	---	---	---	---	---	---	---	---	---	5
Astrocytes	Syt5	-0.266595	0.099	0.168	1.88217e-05	0.0147186		Sh3glb2	0.00206482	0.516563	---	---	---	---	---	---	---	---	---	---	---	---	0.00136631	0.29332	---	---	---	---	---	---	---	---	---	---	0.00311567	-1.0109	7.35819e-05	0.292065	---	---	---	---	---	---	2.10467e-07	-0.284374	5
Astrocytes	Bdnf	0.688634	0.214	0.154	1.88559e-05	0.0147453		Rpl41	---	---	---	---	---	---	---	---	6.26936e-08	0.4852	0.03662	0.555118	---	---	---	---	---	---	7.50883e-06	0.430595	---	---	---	---	---	---	---	---	---	---	---	---	---	---	0.00938637	0.425054	2.4379e-31	0.401583	5
Astrocytes	Serpinh1	0.617483	0.14	0.088	1.93919e-05	0.0151645		Ccnh	---	---	---	---	---	---	0.0452931	-0.278613	---	---	1.53398e-05	-1.25416	---	---	---	---	---	---	---	---	---	---	---	---	---	---	---	---	0.0161521	0.822352	0.0159874	0.789498	0.00851783	-0.868193	---	---	---	---	5
Astrocytes	Ywhab	-0.303618	0.4	0.497	1.95519e-05	0.0152896		Hnrnpab	---	---	2.84107e-05	0.432	0.000476595	0.412739	---	---	---	---	0.0121973	0.816812	---	---	---	---	---	---	---	---	---	---	---	---	---	---	---	---	---	---	0.00127767	0.610071	---	---	---	---	3.81095e-10	0.348453	5
Astrocytes	Ahi1	-0.418141	0.196	0.288	1.96505e-05	0.0153667		Cox17	0.0388992	0.964589	---	---	0.000122275	0.514734	---	---	---	---	---	---	---	---	---	---	---	---	---	---	---	---	---	---	---	---	---	---	0.0103772	0.857426	---	---	---	---	0.0101354	0.658532	3.68742e-07	0.318139	5
Astrocytes	Osmr	0.517546	0.11	0.053	2.06278e-05	0.0161309		mt-Nd5	0.000167955	1.0099	2.5217e-05	0.290965	---	---	---	---	6.76843e-09	0.453692	0.0489438	0.393328	---	---	---	---	---	---	---	---	---	---	---	---	---	---	2.28365e-05	0.973041	---	---	---	---	---	---	---	---	---	---	5
Astrocytes	Myt1l	-0.444856	0.123	0.202	2.13634e-05	0.0167062		Shfm1	---	---	---	---	0.00543033	0.347223	---	---	---	---	---	---	0.00581044	0.770614	---	---	0.0335534	0.363877	0.00827779	0.370055	---	---	---	---	---	---	---	---	---	---	---	---	---	---	---	---	1.22221e-08	0.31648	5
Astrocytes	Gria3	-0.465135	0.095	0.168	2.16328e-05	0.0169169		Rasgrf1	0.0233018	-0.569504	---	---	7.49633e-06	-0.309138	---	---	---	---	---	---	---	---	---	---	---	---	---	---	---	---	---	---	---	---	---	---	---	---	---	---	0.0125292	0.684001	0.000961883	-0.643977	5.11013e-14	-0.486645	5
Astrocytes	Fbxl16	-0.475223	0.126	0.202	2.18849e-05	0.017114		Nucks1	---	---	---	---	---	---	0.0301408	0.674917	0.000859097	0.414696	---	---	---	---	0.0408514	0.66266	---	---	---	---	---	---	0.00609828	0.668171	---	---	---	---	---	---	0.0479629	0.878909	---	---	---	---	---	---	5
Astrocytes	2210013O21Rik	-0.369288	0.051	0.108	2.33245e-05	0.0182398		Cryab	0.0112585	1.10663	2.57178e-07	-0.286724	---	---	0.00701002	-0.82692	---	---	---	---	---	---	---	---	---	---	---	---	---	---	---	---	---	---	---	---	---	---	0.0089346	-0.910607	---	---	---	---	5.8705e-07	-0.385607	5
Astrocytes	Gdi1	-0.355145	0.192	0.278	2.41037e-05	0.0188491		Hagh	0.0305931	0.325573	---	---	0.000463313	-0.311553	---	---	0.00292601	-0.339242	---	---	---	---	---	---	---	---	---	---	---	---	---	---	---	---	---	---	---	---	---	---	0.0457841	-0.722453	---	---	3.47047e-05	-0.279974	5
Astrocytes	Cspg5	0.389905	0.488	0.404	2.55161e-05	0.0199536		Mag	0.0119313	0.855327	1.23533e-07	-0.26706	---	---	0.00331169	-1.34936	---	---	---	---	---	---	---	---	---	---	---	---	---	---	---	---	---	---	0.0381226	-0.711262	---	---	---	---	---	---	---	---	4.09272e-06	-0.418873	5
Astrocytes	Snap25	-0.377273	0.285	0.377	2.64734e-05	0.0207022		Vps41	---	---	---	---	---	---	0.0490669	-0.786541	0.00639155	-0.341488	---	---	0.00714295	0.626384	---	---	---	---	---	---	---	---	---	---	---	---	---	---	---	---	---	---	---	---	0.0358255	-0.794879	8.6979e-09	-0.347004	5
Astrocytes	Nrxn2	0.531421	0.271	0.211	2.658e-05	0.0207856		Tusc3	---	---	---	---	8.71096e-09	-0.526373	---	---	1.92563e-07	-0.575218	---	---	---	---	---	---	---	---	---	---	---	---	---	---	0.00184903	-1.1833	---	---	---	---	0.0414395	-0.504368	---	---	---	---	4.19564e-21	-0.557905	5
Astrocytes	Mdh2	-0.275846	0.356	0.453	2.6757e-05	0.0209239		Tmed7	---	---	---	---	0.000570975	0.465134	---	---	---	---	---	---	0.0121289	0.6074	---	---	---	---	---	---	---	---	---	---	0.00855279	-0.480168	---	---	---	---	0.0458203	0.767228	---	---	---	---	2.35716e-06	0.259351	5
Astrocytes	Ank3	0.259271	0.143	0.179	2.68953e-05	0.0210321		Tmem50a	---	---	6.096e-06	-0.317018	---	---	0.0341243	-0.462128	---	---	---	---	---	---	---	---	---	---	0.00642689	-0.460912	0.0369802	-0.69128	---	---	---	---	---	---	---	---	---	---	---	---	---	---	1.98027e-13	-0.308605	5
Astrocytes	Arxes2	-0.368729	0.095	0.165	2.94599e-05	0.0230376		Gnai1	---	---	0.0272885	-0.25901	1.72086e-05	-0.50656	---	---	---	---	---	---	0.0346937	0.709174	0.00154843	-0.415637	---	---	---	---	---	---	---	---	---	---	---	---	---	---	---	---	---	---	---	---	4.42916e-11	-0.424145	5
Astrocytes	Pex5l	-0.270044	0.1	0.167	3.31608e-05	0.0259317		Ndufs7	---	---	0.00544217	-0.337446	1.51099e-07	-0.437052	---	---	---	---	---	---	---	---	---	---	---	---	0.000975559	-0.515419	---	---	---	---	0.00427275	-0.80401	---	---	---	---	---	---	---	---	---	---	3.08801e-19	-0.415587	5
Astrocytes	Ptplb	0.36957	0.513	0.451	3.4254e-05	0.0267866		Rprml	---	---	---	---	1.60679e-06	-0.433184	---	---	0.00196774	0.509978	---	---	---	---	---	---	---	---	---	---	0.00575849	-0.425089	---	---	0.0167925	-0.917186	---	---	---	---	---	---	---	---	8.21e-05	0.91729	---	---	5
Astrocytes	Add2	-0.423415	0.049	0.104	3.50991e-05	0.0274475		Klhl2	---	---	---	---	---	---	---	---	2.27059e-07	0.511064	---	---	---	---	---	---	---	---	---	---	0.00149311	1.50358	---	---	---	---	1.67873e-06	1.76072	0.00224605	1.34723	0.00143091	1.28519	---	---	---	---	---	---	5
Astrocytes	Phactr1	-0.283975	0.164	0.249	4.00497e-05	0.0313189		Vim	0.000286655	-0.785884	---	---	2.48861e-16	0.812483	---	---	---	---	---	---	---	---	---	---	2.17204e-06	1.78029	2.69515e-05	0.626387	---	---	---	---	---	---	---	---	---	---	---	---	---	---	---	---	2.70399e-31	0.785348	5
Astrocytes	Ndufb9	-0.281534	0.497	0.577	4.00626e-05	0.0313289		Qdpr	---	---	0.00017315	-0.258455	---	---	---	---	---	---	---	---	---	---	---	---	---	---	0.0175309	0.772203	0.0187342	-0.710367	---	---	---	---	0.010335	-1.10852	---	---	---	---	---	---	---	---	1.22664e-07	-0.367086	5
Astrocytes	Itm2c	-0.336896	0.53	0.593	4.03445e-05	0.0315494		Wasl	---	---	---	---	4.86229e-05	-0.318409	---	---	0.0233112	-0.28946	---	---	---	---	---	---	---	---	---	---	---	---	---	---	---	---	---	---	0.000482248	1.185	---	---	---	---	0.0495806	-0.414827	1.02018e-09	-0.262891	5
Astrocytes	Slc16a1	0.514933	0.16	0.093	4.13475e-05	0.0323338		Hpca	0.0389527	0.263063	---	---	6.0284e-08	-0.468159	---	---	0.000632578	0.467135	---	---	---	---	---	---	---	---	---	---	---	---	---	---	---	---	0.0175831	-0.549376	---	---	---	---	---	---	---	---	2.10979e-10	-0.294084	5
Astrocytes	Tpm3	0.349113	0.323	0.275	4.39258e-05	0.03435		Acot13	---	---	---	---	---	---	---	---	1.96745e-07	-0.708956	---	---	---	---	---	---	---	---	---	---	---	---	0.0437554	-0.671855	---	---	0.00505243	-0.933314	---	---	---	---	0.0275284	-0.983915	---	---	4.28923e-11	-0.365197	5
Astrocytes	Got1	-0.341412	0.141	0.221	4.71256e-05	0.0368522		Ncam1	0.0113213	-0.94893	0.0267939	-0.32504	0.00255531	0.334164	---	---	0.021618	0.33154	---	---	---	---	---	---	---	---	---	---	---	---	6.37926e-05	0.95946	---	---	---	---	---	---	---	---	---	---	---	---	---	---	5
Astrocytes	Wasl	-0.318409	0.189	0.264	4.86229e-05	0.0380231		D3Bwg0562e	---	---	---	---	---	---	---	---	0.0194166	-0.286201	---	---	---	---	---	---	---	---	---	---	---	---	0.0179918	0.655706	---	---	0.0478143	0.563489	0.00134175	0.491963	---	---	---	---	---	---	0.000627861	-0.275574	5
Astrocytes	Rpl14	0.299616	0.626	0.573	4.91819e-05	0.0384602		Hnrnpd	---	---	0.000921396	0.431591	0.000151597	0.548744	0.00382115	0.657154	---	---	---	---	---	---	---	---	---	---	---	---	---	---	---	---	---	---	---	---	---	---	0.0202604	0.988411	---	---	---	---	4.647e-08	0.398922	5
Astrocytes	Kcnj10	0.449095	0.331	0.271	4.92866e-05	0.0385421		Rpl35a	---	---	---	---	---	---	---	---	---	---	---	---	---	---	---	---	0.00513246	0.383227	0.0144662	0.294201	---	---	---	---	0.0282217	0.347092	---	---	0.0343345	0.293615	---	---	---	---	---	---	1.59602e-12	0.323797	5
Astrocytes	Pfn2	-0.266846	0.304	0.397	5.17778e-05	0.0404902		Prrc2b	---	---	---	---	---	---	---	---	0.00241244	0.355107	---	---	0.0367289	0.600573	---	---	---	---	---	---	---	---	---	---	0.0224062	0.769799	0.00701049	0.936771	---	---	0.0115127	1.0697	---	---	---	---	---	---	5
Astrocytes	Actr3b	-0.524718	0.053	0.104	5.20351e-05	0.0406914		Rps10	---	---	2.5303e-08	0.444967	1.11738e-05	0.326024	---	---	0.00172772	0.353298	---	---	---	---	---	---	0.0192658	0.261717	---	---	---	---	---	---	---	---	---	---	---	---	---	---	---	---	---	---	1.46011e-18	0.325853	5
Astrocytes	Lancl1	-0.292893	0.08	0.141	5.22338e-05	0.0408468		Rps18	---	---	2.91356e-05	0.433251	---	---	---	---	0.0224304	0.311836	---	---	---	---	---	---	0.0042838	0.385446	---	---	---	---	---	---	0.00832617	0.846654	---	---	---	---	---	---	---	---	---	---	3.57352e-14	0.350088	5
Astrocytes	Atp5g1	-0.292204	0.359	0.429	5.48881e-05	0.0429225		Cnksr2	0.0320235	-0.539068	---	---	4.07937e-08	-0.458197	---	---	---	---	---	---	---	---	---	---	---	---	---	---	---	---	---	---	---	---	---	---	---	---	---	---	0.000918417	-0.851093	0.0490653	-0.588393	2.18111e-13	-0.450911	5
Astrocytes	Gng13	-0.348238	0.075	0.138	6.08365e-05	0.0475742		Map7d2	---	---	0.00644911	-0.440131	---	---	---	---	0.0250566	0.363819	---	---	---	---	---	---	---	---	---	---	---	---	0.0237956	0.432155	---	---	---	---	---	---	0.0109863	0.827956	0.0256834	-2.01003	---	---	---	---	5
Astrocytes	Tpi1	-0.28507	0.404	0.491	6.15752e-05	0.0481518		Elmod1	---	---	---	---	3.6518e-06	-0.486223	---	---	0.00153184	-0.485623	---	---	---	---	---	---	---	---	---	---	---	---	---	---	0.0105788	-0.788286	---	---	---	---	---	---	---	---	2.17e-06	-0.712996	2.08499e-18	-0.638261	5
Astrocytes	Enpp2	0.82569	0.105	0.061	6.40486e-05	0.050086		Exosc3	0.0246368	-1.03554	---	---	---	---	---	---	---	---	---	---	0.014904	0.466509	---	---	---	---	---	---	---	---	---	---	0.0366526	-0.29376	---	---	0.0445781	-0.771467	---	---	---	---	0.0433693	-0.706529	---	---	5
Astrocytes	Ptprs	0.440404	0.256	0.197	6.42256e-05	0.0502245		Uba52	---	---	---	---	1.15595e-06	-0.449625	---	---	---	---	---	---	---	---	---	---	---	---	0.0180417	-0.295033	---	---	0.00897377	-0.896087	---	---	---	---	0.00703106	-1.13197	0.011251	-0.727696	---	---	---	---	---	---	5
Astrocytes	Lrrtm1	-0.258223	0.092	0.155	6.70059e-05	0.0523986		Eif4a1	0.000154555	0.92757	0.00369492	0.398239	0.00110994	0.392705	---	---	---	---	0.0478634	1.20935	---	---	---	---	---	---	---	---	---	---	---	---	---	---	---	---	---	---	---	---	---	---	---	---	2.85199e-07	0.303859	5
Astrocytes	Atxn10	-0.350661	0.301	0.383	6.82279e-05	0.0533542		Hnrnph1	---	---	0.000222159	0.370902	---	---	0.0189355	0.431956	0.0163524	0.379677	---	---	---	---	---	---	0.034724	-0.385687	---	---	0.0185292	-0.317115	---	---	---	---	---	---	---	---	---	---	---	---	---	---	---	---	5
Astrocytes	Mtfp1	-0.473691	0.072	0.131	6.87349e-05	0.0537507		Tuba1a	4.56993e-05	-0.878412	---	---	---	---	---	---	---	---	---	---	0.0100242	1.47484	0.0095085	0.722142	---	---	---	---	---	---	---	---	---	---	0.00295952	-0.665455	---	---	---	---	---	---	0.00949271	-0.579244	---	---	5
Astrocytes	Hprt	-0.353065	0.112	0.178	7.00435e-05	0.054774		2210013O21Rik	---	---	---	---	2.33245e-05	-0.369288	---	---	0.0183045	-0.446732	---	---	---	---	---	---	---	---	---	---	---	---	0.000717732	-1.06415	---	---	---	---	---	---	---	---	0.0210089	-0.518347	---	---	1.12995e-06	-0.315935	5
Astrocytes	Qk	0.295013	0.516	0.419	7.015e-05	0.0548573		BC029214	0.0123843	-0.945722	0.045316	-0.383521	---	---	---	---	0.0110143	-0.462292	---	---	---	---	---	---	---	---	---	---	---	---	---	---	8.77846e-05	-1.04067	---	---	---	---	---	---	---	---	---	---	3.1866e-06	-0.348199	5
Astrocytes	Vegfa	0.522728	0.198	0.128	7.2859e-05	0.0569757		Cck	---	---	---	---	4.32734e-14	-0.933536	---	---	5.14903e-12	-0.487207	---	---	---	---	---	---	---	---	---	---	---	---	---	---	---	---	0.039945	-0.25454	---	---	---	---	---	---	3.01e-17	-2.19738	3.46891e-32	-0.930264	5
Astrocytes	Eif2s2	0.427764	0.319	0.254	8.86448e-05	0.0693203		Ptn	---	---	---	---	---	---	---	---	0.0466194	0.452574	---	---	---	---	---	---	---	---	9.98752e-06	-0.474774	---	---	---	---	0.00642382	0.95386	0.0103709	-0.646956	0.00566156	1.74115	---	---	---	---	---	---	---	---	5
Astrocytes	Nkiras1	-0.308934	0.122	0.193	8.93724e-05	0.0698893		Chst1	---	---	---	---	---	---	---	---	4.08698e-13	0.954181	---	---	---	---	---	---	---	---	---	---	---	---	0.0487232	0.310887	---	---	0.000926014	0.783892	---	---	---	---	---	---	0.00146977	0.324019	0.00238392	0.322191	5
Astrocytes	Napb	-0.410886	0.147	0.226	9.19849e-05	0.0719322		Syt4	---	---	---	---	---	---	---	---	0.0246974	-0.351988	---	---	---	---	---	---	---	---	---	---	---	---	---	---	---	---	0.0385696	0.837376	---	---	---	---	0.00143692	0.288286	---	---	7.07048e-08	-0.298297	4
Astrocytes	Dad1	-0.277797	0.357	0.455	9.20753e-05	0.0720029		Syt5	0.0491041	-0.355086	---	---	1.88217e-05	-0.266595	---	---	---	---	---	---	---	---	---	---	---	---	---	---	---	---	---	---	---	---	0.0146589	0.489249	---	---	---	---	---	---	---	---	7.15846e-10	-0.434866	4
Astrocytes	2010107E04Rik	0.300669	0.429	0.428	9.24744e-05	0.072315		Fkbp1a	---	---	---	---	4.15534e-08	-0.421404	---	---	---	---	---	---	---	---	---	---	---	---	7.50394e-05	0.600367	---	---	---	---	---	---	0.00627525	-0.435136	0.0051905	1.03422	---	---	---	---	---	---	---	---	4
Astrocytes	Rpl36a	0.350514	0.371	0.37	9.24986e-05	0.0723339		Cebpb	---	---	---	---	---	---	---	---	2.63231e-10	1.43653	---	---	---	---	---	---	1.02906e-06	1.04069	---	---	---	---	---	---	---	---	---	---	---	---	---	---	---	---	1.34e-07	1.15136	8.00224e-49	1.29867	4
Astrocytes	Gnai2	0.422954	0.357	0.284	9.37652e-05	0.0733244		Mllt4	0.0142546	0.489346	---	---	---	---	---	---	---	---	---	---	---	---	---	---	---	---	0.021652	0.332012	---	---	---	---	---	---	---	---	---	---	---	---	0.0292647	0.596103	0.031571	0.478027	---	---	4
Astrocytes	Adcy1	-0.356401	0.055	0.109	9.49943e-05	0.0742856		Ndrg3	---	---	---	---	2.83852e-06	-0.312524	0.0421719	-0.797363	0.0471914	-0.342877	---	---	---	---	---	---	---	---	---	---	---	---	---	---	---	---	---	---	---	---	---	---	---	---	---	---	1.00342e-15	-0.464067	4
Astrocytes	Itgav	0.554429	0.157	0.099	0.000100872	0.078882		Ndrg4	0.0185573	-0.97764	---	---	4.83759e-09	-0.590676	---	---	---	---	---	---	---	---	---	---	---	---	---	---	---	---	0.00727356	-0.478254	---	---	---	---	---	---	---	---	---	---	---	---	2.27349e-21	-0.495053	4
Astrocytes	Timm8b	-0.326655	0.249	0.334	0.000107712	0.0842305		Inhba	0.000381533	-0.702055	---	---	---	---	---	---	2.69938e-13	1.47097	---	---	---	---	---	---	---	---	---	---	0.0469828	1.23759	---	---	---	---	---	---	---	---	---	---	---	---	1.4e-07	1.54328	---	---	4
Astrocytes	Eef1a2	0.42836	0.116	0.106	0.000109891	0.0859344		Mcl1	---	---	---	---	0.000549659	0.423688	---	---	---	---	---	---	0.00921623	0.986634	0.0205176	0.675387	---	---	---	---	---	---	---	---	---	---	---	---	---	---	---	---	---	---	---	---	3.31147e-09	0.357168	4
Astrocytes	Cyp46a1	-0.401715	0.076	0.136	0.000109918	0.0859559		Gria3	---	---	---	---	2.16328e-05	-0.465135	0.0484788	0.398348	0.00624837	-0.512971	---	---	---	---	---	---	---	---	---	---	---	---	---	---	---	---	---	---	---	---	---	---	---	---	---	---	4.71716e-11	-0.494181	4
Astrocytes	Cpne7	-0.255582	0.082	0.142	0.000110907	0.0867289		Aldoa	---	---	---	---	---	---	---	---	---	---	---	---	---	---	---	---	---	---	0.0201256	-0.313799	---	---	---	---	---	---	---	---	0.00150829	-0.564294	0.00506214	-0.483995	---	---	---	---	2.21891e-18	-0.278856	4
Astrocytes	Plekhb1	-0.266189	0.196	0.254	0.000112592	0.0880468		Usp2	0.00577738	-1.13627	---	---	---	---	---	---	---	---	---	---	---	---	---	---	---	---	---	---	0.00403501	-0.644585	---	---	---	---	0.0151112	-0.370425	---	---	---	---	---	---	0.0295345	-0.402426	---	---	4
Astrocytes	Ly6e	-0.365115	0.104	0.17	0.000112984	0.0883533		Nr1d2	---	---	---	---	---	---	---	---	---	---	---	---	---	---	---	---	---	---	0.0151776	-0.338344	---	---	0.00731313	-0.603819	0.00649882	-0.851648	---	---	---	---	---	---	0.0359845	-1.62894	---	---	---	---	4
Astrocytes	Ednrb	0.29491	0.448	0.363	0.000113779	0.0889749		Rpl31	---	---	5.02342e-07	0.447819	0.00101144	0.295546	---	---	0.000375292	0.5306	---	---	---	---	---	---	---	---	---	---	---	---	---	---	---	---	---	---	---	---	---	---	---	---	---	---	5.24425e-15	0.327089	4
Astrocytes	Tceal5	-0.387184	0.082	0.144	0.000115991	0.0907048		H2afy	0.0364347	-1.04669	---	---	---	---	---	---	---	---	---	---	---	---	---	---	0.00224685	0.407388	---	---	---	---	---	---	---	---	---	---	---	---	---	---	0.0103917	0.835909	---	---	8.59583e-05	0.250338	4
Astrocytes	Ppdpf	-0.352434	0.127	0.201	0.000120124	0.093937		H2afz	---	---	2.76257e-05	-0.609191	---	---	---	---	0.0365721	-0.259478	---	---	---	---	---	---	0.0220617	0.30504	---	---	0.0223094	-0.933241	---	---	---	---	---	---	---	---	---	---	---	---	---	---	---	---	4
Astrocytes	Cox17	0.514734	0.251	0.195	0.000122275	0.0956188		Cnn3	0.00888867	-0.969627	---	---	2.93448e-11	0.32811	---	---	---	---	---	---	---	---	---	---	---	---	---	---	---	---	---	---	0.019416	0.721921	---	---	---	---	---	---	---	---	---	---	1.20296e-07	0.274967	4
Astrocytes	Fxyd1	0.363861	0.408	0.329	0.000123356	0.0964647		Hnrnpdl	---	---	0.00438829	-0.255494	---	---	---	---	---	---	---	---	---	---	---	---	---	---	0.00201079	-0.457204	---	---	0.00905945	-0.48474	---	---	---	---	---	---	0.0477724	-0.751276	---	---	---	---	---	---	4
Astrocytes	Sdhd	-0.295217	0.164	0.24	0.000123903	0.0968919		BC031181	---	---	---	---	---	---	0.0179656	-0.714581	0.00131521	-0.498151	---	---	---	---	---	---	0.0412864	-0.277802	---	---	---	---	0.0306922	-0.49487	---	---	---	---	---	---	---	---	---	---	---	---	---	---	4
Astrocytes	Ola1	-0.424958	0.19	0.254	0.000127977	0.100078		Aig1	---	---	---	---	---	---	---	---	0.0465212	-0.41844	---	---	0.00947468	1.52906	---	---	---	---	0.0320297	0.332385	---	---	---	---	---	---	---	---	0.0485936	-1.01852	---	---	---	---	---	---	---	---	4
Astrocytes	Kcnab2	-0.295284	0.081	0.141	0.00012897	0.100855		Schip1	---	---	---	---	---	---	---	---	0.00135771	0.471628	---	---	---	---	---	---	---	---	---	---	0.0287042	0.539348	---	---	---	---	---	---	0.00956667	0.89815	---	---	---	---	0.0305876	0.463785	---	---	4
Astrocytes	Car11	-0.450614	0.07	0.129	0.000136498	0.106741		Nfix	0.0173539	-0.82074	---	---	0.00866371	0.353434	---	---	0.000532523	0.408114	---	---	---	---	---	---	---	---	---	---	---	---	---	---	---	---	0.0230575	0.611516	---	---	---	---	---	---	---	---	---	---	4
Astrocytes	St8sia3	-0.414419	0.088	0.152	0.000139033	0.108723		Sorcs3	---	---	---	---	---	---	---	---	---	---	---	---	---	---	---	---	---	---	---	---	---	---	0.00795524	0.790754	0.0286805	0.696962	---	---	---	---	0.00032807	1.29446	---	---	0.00880728	0.590237	---	---	4
Astrocytes	Manf	0.539889	0.204	0.149	0.000144796	0.11323		Herc2	---	---	---	---	---	---	---	---	---	---	---	---	0.000986115	-1.2943	---	---	---	---	---	---	0.0478953	0.274667	---	---	---	---	0.00223683	0.812452	---	---	---	---	0.0359845	-2.22323	---	---	---	---	4
Astrocytes	Nptn	-0.311706	0.396	0.473	0.000148285	0.115959		Smim8	---	---	---	---	0.0288333	-0.306346	---	---	---	---	---	---	0.00153726	1.08099	0.00178363	0.28597	---	---	---	---	---	---	---	---	---	---	0.000291153	-1.00553	---	---	---	---	---	---	---	---	---	---	4
Astrocytes	Lgmn	0.520915	0.204	0.152	0.000148356	0.116015		Fam126b	0.00515701	-0.627461	---	---	---	---	---	---	---	---	---	---	---	---	---	---	---	---	---	---	0.0241056	1.09504	0.00510846	0.860643	0.0343862	0.771587	---	---	---	---	---	---	---	---	---	---	---	---	4
Astrocytes	Kif5a	-0.34749	0.295	0.385	0.000149384	0.116819		Tfrc	0.000781578	0.810211	---	---	---	---	---	---	---	---	---	---	---	---	---	---	---	---	---	---	0.0211418	-1.22633	0.0262536	0.530884	---	---	---	---	0.0294086	1.06531	---	---	---	---	---	---	---	---	4
Astrocytes	Hnrnpd	0.548744	0.196	0.155	0.000151597	0.118549		Cox20	0.00292887	1.25488	---	---	---	---	---	---	---	---	---	---	---	---	0.0300832	0.547736	---	---	---	---	---	---	---	---	---	---	---	---	---	---	0.000411486	-0.524247	---	---	---	---	1.01739e-06	0.331634	4
Astrocytes	Efhd2	0.329801	0.274	0.205	0.00016726	0.130797		Ski	0.0147772	-0.270093	---	---	---	---	---	---	0.0284357	0.520301	---	---	---	---	---	---	0.0386808	-0.580145	---	---	---	---	---	---	---	---	0.0389278	0.878929	---	---	---	---	---	---	---	---	---	---	4
Astrocytes	Atp1a1	0.746487	0.139	0.094	0.000168648	0.131883		Tprkb	0.000391536	-1.23636	---	---	0.00265425	-0.334273	---	---	---	---	---	---	---	---	---	---	---	---	---	---	---	---	---	---	---	---	---	---	---	---	---	---	0.0354091	-1.0912	0.0136225	-0.481565	---	---	4
Astrocytes	Pcdha2	-0.28118	0.078	0.133	0.000168822	0.132019		Cisd1	---	---	---	---	---	---	---	---	0.000116592	-0.45267	---	---	0.0164052	-1.10736	---	---	---	---	---	---	---	---	0.0315951	-0.566744	---	---	---	---	---	---	---	---	---	---	---	---	9.27185e-11	-0.276445	4
Astrocytes	Gabrg2	-0.381343	0.075	0.132	0.0001758	0.137476		Igfbp7	---	---	---	---	---	---	---	---	---	---	---	---	0.0454299	1.10281	0.00606939	0.765171	---	---	6.7014e-06	0.424509	---	---	---	---	---	---	---	---	---	---	---	---	---	---	---	---	1.73003e-14	0.755996	4
Astrocytes	Brk1	-0.333695	0.271	0.358	0.000178106	0.139279		Ccdc88a	---	---	---	---	0.0111429	0.289385	---	---	---	---	---	---	0.00459938	-0.987051	---	---	---	---	---	---	---	---	---	---	---	---	---	---	---	---	0.00230254	1.13482	0.0270199	-1.32965	---	---	---	---	4
Astrocytes	Snap47	-0.326219	0.201	0.273	0.000181924	0.142265		Bnip3	---	---	---	---	---	---	---	---	0.000445756	-0.654877	---	---	---	---	---	---	---	---	---	---	0.00951651	-1.53714	---	---	---	---	0.0396921	-0.741892	---	---	---	---	---	---	---	---	7.70915e-09	-0.307919	4
Astrocytes	Slc14a1	0.442263	0.284	0.21	0.000183604	0.143578		Mdh2	---	---	---	---	2.6757e-05	-0.275846	---	---	---	---	---	---	---	---	---	---	---	---	---	---	---	---	0.0449262	-0.533186	---	---	---	---	---	---	0.0126042	-0.646676	0.0481164	1.05513	---	---	---	---	4
Astrocytes	Rps4y2	-0.262039	0.075	0.123	0.000183954	0.143852		Hcfc1r1	---	---	---	---	0.00455858	-0.316996	0.0452729	-0.866344	0.00544188	-0.318419	---	---	---	---	---	---	---	---	---	---	---	---	---	---	---	---	---	---	---	---	---	---	---	---	0.0428318	-0.62984	---	---	4
Astrocytes	Magee1	-0.30474	0.072	0.126	0.000195842	0.153148		Rabac1	---	---	0.00496734	-0.286591	---	---	---	---	1.9023e-05	-0.381127	---	---	---	---	---	---	---	---	---	---	---	---	---	---	0.0377977	-0.823312	---	---	0.00288353	-0.637842	---	---	---	---	---	---	---	---	4
Astrocytes	Slc17a7	0.540984	0.137	0.104	0.00021284	0.166441		Mrps6	---	---	---	---	7.91887e-19	0.541706	---	---	0.0392058	0.439805	0.035352	-0.782552	---	---	---	---	---	---	---	---	---	---	---	---	---	---	---	---	---	---	---	---	---	---	---	---	6.20928e-17	0.410133	4
Astrocytes	Psma1	-0.269471	0.197	0.278	0.000213846	0.167227		Crym	---	---	---	---	3.10875e-06	-0.327693	---	---	0.00348573	-0.501073	---	---	---	---	---	---	---	---	---	---	---	---	---	---	0.00811143	-0.925429	---	---	---	---	---	---	---	---	---	---	2.72585e-12	-0.441598	4
Astrocytes	Ube2k	0.264226	0.25	0.284	0.000214192	0.167498		Wapal	0.012435	0.468014	0.00697347	0.523465	---	---	---	---	---	---	---	---	---	---	---	---	---	---	---	---	---	---	---	---	---	---	---	---	---	---	0.0494593	-0.820786	---	---	---	---	0.00472714	0.261273	4
Astrocytes	Tmem14a	-0.462953	0.056	0.104	0.000220363	0.172324		Tulp4	0.0480703	0.691557	1.55952e-05	0.357083	---	---	---	---	---	---	---	---	---	---	---	---	---	---	---	---	---	---	---	---	0.0204662	-0.788479	0.040964	-0.737271	---	---	---	---	---	---	---	---	---	---	4
Astrocytes	Prkar1b	-0.332875	0.102	0.166	0.000230327	0.180116		Atp6v1c1	0.0047439	1.09486	---	---	0.00173906	-0.280806	---	---	---	---	---	---	---	---	---	---	0.00563747	-0.680366	---	---	---	---	---	---	---	---	---	---	---	---	---	---	---	---	---	---	5.45635e-13	-0.394954	4
Astrocytes	Scn1b	0.568336	0.148	0.115	0.000230715	0.180419		Lgmn	---	---	---	---	0.000148356	0.520915	---	---	---	---	---	---	0.0116753	2.27882	---	---	---	---	---	---	---	---	---	---	---	---	---	---	0.00286132	-0.908296	---	---	---	---	---	---	1.42841e-05	0.359647	4
Astrocytes	Thyn1	-0.523766	0.087	0.138	0.000239187	0.187044		Ccndbp1	---	---	---	---	---	---	---	---	---	---	0.00382571	-1.51974	---	---	---	---	---	---	---	---	---	---	0.000822985	-0.289956	0.0120184	-0.341422	---	---	---	---	---	---	---	---	---	---	3.53662e-05	-0.270234	4
Astrocytes	Hpcal4	-0.470441	0.131	0.201	0.000240224	0.187855		Clic4	---	---	---	---	0.0017128	0.27057	---	---	---	---	---	---	0.00627628	-1.19055	---	---	0.0178718	0.471068	0.0442144	0.354103	---	---	---	---	---	---	---	---	---	---	---	---	---	---	---	---	---	---	4
Astrocytes	Gde1	-0.272112	0.253	0.336	0.000244743	0.191389		Irf2bpl	---	---	---	---	0.0241865	0.341751	---	---	0.00422789	0.512923	---	---	---	---	---	---	---	---	---	---	0.0341319	0.589998	---	---	0.0282031	0.680194	---	---	---	---	---	---	---	---	---	---	---	---	4
Astrocytes	Nsf	-0.323797	0.211	0.291	0.000251495	0.196669		Fos	---	---	---	---	0.0396851	0.361409	---	---	---	---	---	---	---	---	---	---	7.24685e-15	-0.806982	---	---	---	---	---	---	0.0128914	-0.676352	---	---	---	---	0.00307044	-0.299399	---	---	---	---	---	---	4
Astrocytes	Aldh1l1	0.434545	0.242	0.179	0.000253925	0.198569		Eef1d	0.0361018	-0.959016	---	---	---	---	---	---	---	---	---	---	---	---	---	---	0.012494	-0.486867	0.0460716	0.326763	---	---	---	---	---	---	---	---	0.0137322	-1.03073	---	---	---	---	---	---	---	---	4
Astrocytes	Atp5k	0.3391	0.422	0.386	0.00026685	0.208676		Guk1	---	---	0.00714823	-0.376727	8.10979e-07	-0.451097	---	---	---	---	---	---	---	---	0.00827595	-2.08271	---	---	---	---	---	---	---	---	---	---	---	---	---	---	---	---	---	---	---	---	2.44844e-13	-0.408214	4
Astrocytes	Pde4b	0.334962	0.28	0.217	0.000271099	0.211999		Fgfr1op2	---	---	---	---	---	---	---	---	---	---	---	---	---	---	---	---	0.0285726	-0.548446	---	---	---	---	---	---	0.0197822	0.404648	---	---	0.0087345	0.791655	---	---	0.018611	2.2673	---	---	---	---	4
Astrocytes	Nek6	0.479543	0.142	0.083	0.000275451	0.215403		Nnat	1.162e-05	-1.37037	---	---	0.0016658	-0.251002	---	---	---	---	---	---	---	---	---	---	---	---	---	---	---	---	3.54895e-05	0.85394	---	---	0.0209925	1.43275	---	---	---	---	---	---	---	---	---	---	4
Astrocytes	Dpcd	-0.265518	0.067	0.12	0.000306603	0.239763		Meg3	0.00183314	-0.811774	---	---	1.00725e-08	-0.758976	---	---	---	---	---	---	---	---	---	---	---	---	---	---	---	---	---	---	---	---	0.0438997	-0.630489	---	---	---	---	---	---	---	---	3.23925e-17	-0.430153	4
Astrocytes	Araf	-0.28065	0.158	0.214	0.000310283	0.242642		Napb	---	---	---	---	9.19849e-05	-0.410886	---	---	---	---	---	---	---	---	---	---	---	---	---	---	---	---	---	---	---	---	---	---	0.0229495	0.71653	---	---	0.00589883	0.513637	---	---	1.8199e-10	-0.36898	4
Astrocytes	Pde1a	-0.320314	0.137	0.206	0.000314494	0.245934		S100a11	---	---	---	---	8.61326e-13	0.986324	---	---	---	---	---	---	0.000430465	1.49646	---	---	---	---	0.000328442	0.792355	---	---	---	---	---	---	---	---	---	---	---	---	---	---	---	---	8.61376e-31	1.07244	4
Astrocytes	Rhob	0.387694	0.22	0.165	0.00031452	0.245955		Map1lc3a	---	---	---	---	0.0152021	0.282041	---	---	---	---	---	---	---	---	---	---	---	---	0.0372424	-0.322851	0.00283366	-0.56523	---	---	---	---	---	---	---	---	---	---	0.0354605	-0.696267	---	---	---	---	4
Astrocytes	Upf3a	-0.290807	0.093	0.154	0.000326985	0.255703		Prdx1	---	---	---	---	---	---	---	---	---	---	---	---	---	---	---	---	0.0334973	0.381431	---	---	---	---	0.0255658	-0.500504	---	---	---	---	---	---	0.0322234	-0.807213	---	---	0.0110198	-0.60109	---	---	4
Astrocytes	Metap2	0.29797	0.28	0.238	0.000332519	0.26003		Acap2	---	---	---	---	0.0219754	0.277464	---	---	---	---	---	---	---	---	---	---	0.00400687	-0.502374	---	---	---	---	---	---	---	---	0.0169651	0.603732	---	---	---	---	0.0375981	0.395991	---	---	---	---	4
Astrocytes	Slc6a11	0.4941	0.197	0.136	0.000351027	0.274503		Timp2	---	---	---	---	---	---	---	---	---	---	---	---	0.0489491	0.792345	---	---	---	---	---	---	---	---	---	---	---	---	0.0443044	0.967807	0.0310071	0.839817	0.0159245	0.817117	---	---	---	---	---	---	4
Astrocytes	Agpat5	0.449633	0.311	0.248	0.0003564	0.278705		Prnp	4.28232e-06	-1.41592	---	---	---	---	---	---	5.38211e-14	-0.676127	---	---	---	---	---	---	---	---	---	---	---	---	0.00711608	-0.36635	---	---	---	---	---	---	---	---	---	---	3.73e-07	-0.841947	---	---	4
Astrocytes	Jam2	0.553893	0.14	0.116	0.000366386	0.286513		Arf3	---	---	---	---	---	---	---	---	1.07522e-08	0.721542	---	---	---	---	---	---	---	---	---	---	---	---	0.0163741	0.535778	---	---	0.00736296	0.895187	---	---	---	---	---	---	4.46e-05	0.79014	---	---	4
Astrocytes	Sdc3	0.614682	0.138	0.089	0.000367474	0.287364		Slc16a1	0.0114355	-0.81407	---	---	4.13475e-05	0.514933	---	---	---	---	---	---	---	---	---	---	---	---	---	---	---	---	---	---	---	---	0.0243355	0.73896	---	---	---	---	---	---	---	---	0.000964388	0.252989	4
Astrocytes	Pdcd4	0.539791	0.136	0.11	0.000367686	0.287531		Fam188a	---	---	---	---	0.00180972	-0.320974	---	---	7.66353e-05	-0.727186	---	---	---	---	---	---	---	---	---	---	---	---	---	---	---	---	---	---	---	---	---	---	0.0227104	-0.57168	---	---	4.35656e-09	-0.379603	4
Astrocytes	Lrp1	0.399685	0.185	0.132	0.000373382	0.291985		Ctxn2	---	---	---	---	---	---	---	---	0.0306494	-0.46608	---	---	---	---	---	---	---	---	---	---	---	---	---	---	0.000873225	-0.505916	0.00108118	-0.591705	0.00906375	-0.558593	---	---	---	---	---	---	---	---	4
Astrocytes	Snrnp27	0.340335	0.153	0.159	0.000374491	0.292852		Acot7	---	---	---	---	5.77445e-06	-0.413772	---	---	---	---	---	---	---	---	---	---	---	---	---	---	---	---	---	---	---	---	---	---	---	---	0.0242857	-0.490401	0.0057665	0.882114	---	---	5.34659e-14	-0.377425	4
Astrocytes	Pqbp1	-0.373169	0.126	0.19	0.000381122	0.298037		Mrpl36	---	---	---	---	---	---	---	---	0.0144601	-0.520819	---	---	0.0189954	-1.46988	---	---	---	---	---	---	---	---	---	---	0.0180591	-1.00327	---	---	0.00608946	-0.829756	---	---	---	---	---	---	---	---	4
Astrocytes	Ybx1	0.347806	0.422	0.408	0.000382207	0.298886		Hmgn2	---	---	---	---	---	---	---	---	---	---	---	---	0.036662	0.892589	---	---	---	---	---	---	---	---	0.00156416	0.568992	0.0083865	-0.391052	---	---	---	---	---	---	---	---	0.00834376	0.564672	---	---	4
Astrocytes	Arl2bp	0.471675	0.213	0.162	0.000387324	0.302888		BC056474	0.0226041	0.633119	---	---	---	---	---	---	---	---	---	---	---	---	---	---	---	---	---	---	0.0424184	-0.314656	---	---	---	---	0.0121948	0.915407	0.0166442	0.37739	---	---	---	---	---	---	---	---	4
Astrocytes	Map7d1	0.469846	0.259	0.22	0.000403928	0.315872		Rpsa	---	---	---	---	---	---	0.0417242	-0.316125	0.00491868	0.348482	0.0203086	0.399378	---	---	---	---	---	---	0.0176734	0.407846	---	---	---	---	---	---	---	---	---	---	---	---	---	---	---	---	---	---	4
Astrocytes	3110035E14Rik	-0.324376	0.101	0.163	0.000433721	0.33917		Nsg2	---	---	---	---	7.72469e-07	-0.322246	---	---	0.00401161	-0.340172	---	---	---	---	---	---	---	---	---	---	---	---	---	---	---	---	---	---	---	---	---	---	---	---	0.00118336	-0.519466	5.19547e-12	-0.437943	4
Astrocytes	Tead1	0.51001	0.123	0.072	0.000435725	0.340737		Hsp90ab1	0.0351955	-0.321532	---	---	---	---	0.0370487	0.309936	---	---	0.0302252	-0.343662	---	---	---	---	---	---	---	---	---	---	---	---	0.0134649	-0.328678	---	---	---	---	---	---	---	---	---	---	---	---	4
Astrocytes	Rasl11b	-0.305359	0.08	0.135	0.000439696	0.343842		Cav2	0.00309177	-1.55345	---	---	9.45663e-07	0.452936	---	---	---	---	---	---	---	---	---	---	---	---	---	---	---	---	0.00555847	0.293104	---	---	---	---	---	---	---	---	---	---	---	---	4.68594e-05	0.272904	4
Astrocytes	Hagh	-0.311553	0.16	0.233	0.000463313	0.362311		Arl2bp	---	---	0.00105097	0.355276	0.000387324	0.471675	0.00865717	0.253119	---	---	---	---	---	---	---	---	---	---	---	---	---	---	---	---	---	---	---	---	---	---	---	---	---	---	---	---	2.93406e-06	0.328627	4
Astrocytes	Hnrnpab	0.412739	0.268	0.221	0.000476595	0.372698		Hes1	0.0380489	0.794492	---	---	0.0130421	0.483654	---	---	---	---	---	---	---	---	---	---	---	---	0.00078393	0.559053	---	---	---	---	---	---	---	---	---	---	---	---	---	---	---	---	1.16973e-15	0.720612	4
Astrocytes	Fgfr1	0.286246	0.284	0.217	0.000486771	0.380655		Pcp4l1	0.0280724	-0.858803	---	---	---	---	---	---	---	---	---	---	0.0102349	-0.281618	0.0207535	-0.643747	---	---	---	---	---	---	---	---	---	---	---	---	---	---	---	---	---	---	---	---	1.45142e-08	0.476688	4
Astrocytes	Cltb	0.405361	0.247	0.194	0.000514003	0.40195		Wdr89	---	---	---	---	---	---	---	---	0.0304826	0.369121	0.0465021	1.21637	---	---	---	---	---	---	---	---	---	---	---	---	---	---	---	---	---	---	---	---	0.0111057	-1.84347	---	---	1.59334e-05	0.282365	4
Astrocytes	Fam107a	-0.334992	0.455	0.505	0.000528206	0.413057		R3hdm1	---	---	0.0105258	-0.507749	---	---	---	---	---	---	0.00732022	-1.17186	---	---	---	---	---	---	---	---	0.00869194	1.10074	---	---	---	---	---	---	---	---	---	---	---	---	---	---	1.46383e-05	-0.274046	4
Astrocytes	Napg	-0.315849	0.14	0.205	0.000530978	0.415225		Cyfip2	0.0418985	0.403643	---	---	---	---	---	---	0.00476252	0.371005	---	---	---	---	---	---	---	---	---	---	---	---	---	---	---	---	---	---	---	---	0.0478687	0.67987	0.0228928	0.309905	---	---	---	---	4
Astrocytes	Polr2l	0.390008	0.123	0.071	0.000534822	0.41823		Acat1	---	---	0.0455973	-0.33383	0.0214505	-0.256965	---	---	---	---	---	---	---	---	---	---	---	---	---	---	---	---	0.00601069	-0.634845	---	---	---	---	---	---	---	---	---	---	---	---	2.72339e-06	-0.280435	4
Astrocytes	Slc25a18	-0.386525	0.199	0.259	0.000535093	0.418443		Rfk	---	---	---	---	---	---	0.0449605	0.402664	---	---	---	---	---	---	---	---	---	---	0.0273316	0.754408	---	---	---	---	---	---	0.00057953	-0.736705	---	---	0.00164628	-0.828192	---	---	---	---	---	---	4
Astrocytes	Syn2	-0.289428	0.196	0.272	0.000547664	0.428273		Ing2	0.00623051	-1.46577	---	---	---	---	---	---	---	---	---	---	---	---	---	---	---	---	---	---	---	---	---	---	0.0117871	-0.376596	0.00339849	-0.743913	---	---	0.0446155	1.27576	---	---	---	---	---	---	4
Astrocytes	Mcl1	0.423688	0.151	0.095	0.000549659	0.429833		H1fx	---	---	---	---	---	---	---	---	3.49658e-06	0.595908	---	---	---	---	---	---	---	---	---	---	---	---	---	---	0.0118537	1.04764	---	---	---	---	0.00517928	0.556951	---	---	0.0362921	0.49301	---	---	4
Astrocytes	Ddr1	0.551416	0.11	0.067	0.00056312	0.44036		Psme1	---	---	---	---	---	---	---	---	0.0370571	-0.474162	---	---	---	---	---	---	---	---	---	---	---	---	0.00837103	-0.374427	0.0354953	-0.431412	0.0120304	-0.703969	---	---	---	---	---	---	---	---	---	---	4
Astrocytes	Tmed7	0.465134	0.194	0.138	0.000570975	0.446502		Serp2	0.0213938	0.367094	---	---	1.51642e-09	-0.478422	---	---	0.00137669	-0.470657	---	---	---	---	---	---	---	---	---	---	---	---	---	---	---	---	---	---	---	---	---	---	---	---	---	---	1.22479e-16	-0.474465	4
Astrocytes	Junb	0.466064	0.195	0.136	0.000576415	0.450757		Tmem184c	---	---	---	---	---	---	---	---	0.0065612	-0.511439	0.0370247	-0.938154	0.0191021	-1.11656	---	---	---	---	---	---	---	---	---	---	---	---	---	---	---	---	---	---	---	---	---	---	3.33349e-10	-0.264752	4
Astrocytes	Ndufab1	0.349008	0.312	0.272	0.000601861	0.470655		Gng5	---	---	---	---	---	---	---	---	---	---	---	---	0.0394451	1.16023	0.0450608	-0.784606	---	---	---	---	---	---	0.0489853	0.501333	---	---	---	---	---	---	---	---	---	---	---	---	5.01066e-14	0.313976	4
Astrocytes	Chst2	0.360061	0.297	0.22	0.000608871	0.476137		Gng3	---	---	---	---	3.4458e-09	-0.431979	---	---	0.0464869	-0.272806	---	---	---	---	---	---	---	---	---	---	---	---	---	---	---	---	---	---	---	---	---	---	3.92033e-05	-1.28592	---	---	1.31516e-13	-0.336081	4
Astrocytes	Lgals1	0.614921	0.145	0.095	0.000611163	0.477929		Pde4b	---	---	---	---	0.000271099	0.334962	---	---	---	---	---	---	---	---	---	---	0.00139761	0.495337	---	---	---	---	---	---	0.0294924	-0.592388	---	---	0.0120629	1.00873	---	---	---	---	---	---	---	---	4
Astrocytes	Emc4	-0.378759	0.23	0.295	0.000620973	0.485601		Hmgb3	---	---	---	---	---	---	---	---	---	---	---	---	---	---	---	---	---	---	---	---	0.0469828	1.27671	0.0403446	0.680499	0.000133775	-0.297527	---	---	---	---	---	---	---	---	0.0408676	0.807606	---	---	4
Astrocytes	Matk	-0.322376	0.097	0.156	0.000629193	0.492029		Nceh1	---	---	0.0497604	-0.366261	---	---	---	---	0.000811719	-0.479998	---	---	---	---	---	---	---	---	---	---	---	---	---	---	---	---	---	---	---	---	---	---	---	---	0.0053786	-0.595623	7.11302e-10	-0.47016	4
Astrocytes	Scn2a1	-0.399991	0.13	0.197	0.000631024	0.493461		Ubxn4	---	---	---	---	0.00443533	0.30519	---	---	0.0437746	-0.383235	---	---	0.0249803	0.524406	---	---	---	---	---	---	0.0272606	-1.35771	---	---	---	---	---	---	---	---	---	---	---	---	---	---	---	---	4
Astrocytes	Serinc1	-0.284102	0.548	0.604	0.000661877	0.517588		Npy	0.048926	-1.39203	---	---	---	---	---	---	2.01228e-13	1.06167	---	---	---	---	---	---	---	---	---	---	---	---	---	---	---	---	---	---	0.0444625	-3.20645	---	---	---	---	4.77e-08	3.05319	---	---	4
Astrocytes	Bcl11a	-0.319756	0.069	0.121	0.000679034	0.531005		Kif3a	---	---	---	---	8.46986e-06	-0.326529	---	---	0.000642669	-0.360043	---	---	---	---	---	---	---	---	---	---	---	---	---	---	---	---	---	---	---	---	---	---	3.11713e-06	-0.875657	---	---	2.06208e-12	-0.347666	4
Astrocytes	Gap43	-0.254571	0.169	0.23	0.00068723	0.537414		Ipo7	0.000284382	-0.699148	---	---	---	---	---	---	---	---	---	---	---	---	---	---	---	---	---	---	---	---	---	---	0.0134232	-0.432991	0.0140297	-0.650307	0.0340867	-0.690715	---	---	---	---	---	---	---	---	4
Astrocytes	Rorb	0.457674	0.164	0.105	0.000687471	0.537603		Tubgcp2	---	---	---	---	---	---	---	---	0.00832626	-0.377861	---	---	0.0164898	-0.880571	---	---	---	---	---	---	---	---	---	---	---	---	---	---	---	---	0.00898143	-0.614543	---	---	0.00218491	-0.808101	---	---	4
Astrocytes	Tmsb4x	-0.295581	0.606	0.655	0.00071494	0.559083		Dbi	2.35918e-07	-1.61328	---	---	---	---	---	---	0.00506311	0.531937	---	---	0.0158124	0.474414	---	---	0.0339817	0.388668	---	---	---	---	---	---	---	---	---	---	---	---	---	---	---	---	---	---	---	---	4
Astrocytes	Nat14	-0.434379	0.141	0.205	0.000718885	0.562168		Pura	0.00183919	-0.975867	---	---	0.0215201	0.326853	---	---	0.00522491	0.346938	---	---	0.0196177	1.46895	---	---	---	---	---	---	---	---	---	---	---	---	---	---	---	---	---	---	---	---	---	---	---	---	4
Astrocytes	Ppp3cb	-0.292975	0.188	0.258	0.000730834	0.571512		Calr	0.000282761	0.961887	0.00330945	0.357262	---	---	---	---	---	---	---	---	---	---	---	---	---	---	---	---	0.00420021	-0.526334	---	---	---	---	---	---	---	---	---	---	---	---	---	---	2.66077e-11	0.335644	4
Astrocytes	Stat3	0.437381	0.197	0.132	0.000742403	0.58056		Pcdh20	---	---	---	---	---	---	---	---	0.000201718	-0.671536	---	---	---	---	---	---	---	---	---	---	---	---	---	---	---	---	0.0375986	0.327748	---	---	0.0203164	1.04862	---	---	0.0182387	-0.644516	---	---	4
Astrocytes	Laptm4a	0.278123	0.557	0.496	0.000762474	0.596255		Gm26924	---	---	---	---	1.91399e-06	0.362475	---	---	7.52461e-09	0.75804	---	---	---	---	---	---	---	---	---	---	---	---	---	---	---	---	0.000159865	1.18744	---	---	---	---	---	---	---	---	2.73248e-13	0.360352	4
Astrocytes	Fgfrl1	0.365318	0.131	0.078	0.000778123	0.608492		Camkv	---	---	---	---	---	---	---	---	0.0115034	-0.36123	---	---	---	---	---	---	---	---	---	---	---	---	---	---	---	---	0.0309323	0.364112	---	---	---	---	---	---	0.000409635	-0.786387	2.99913e-11	-0.319098	4
Astrocytes	Cend1	-0.26175	0.122	0.169	0.000783787	0.612921		Olfm1	---	---	---	---	0.00134261	-0.319793	---	---	---	---	---	---	0.0150976	1.34507	---	---	---	---	---	---	---	---	---	---	---	---	---	---	---	---	0.0471451	0.253294	---	---	---	---	1.63666e-12	-0.409047	4
Astrocytes	Cdh2	0.35349	0.256	0.195	0.000797642	0.623756		Erbb2ip	---	---	0.00153199	0.37185	1.8721e-12	0.62944	0.00936344	0.561177	---	---	---	---	---	---	---	---	---	---	---	---	---	---	---	---	---	---	---	---	---	---	---	---	---	---	---	---	1.33437e-12	0.339889	4
Astrocytes	Atf4	0.371851	0.269	0.212	0.000816215	0.63828		Pcbp2	0.00729617	-0.804923	---	---	---	---	---	---	---	---	0.00447112	-0.691519	---	---	---	---	---	---	---	---	---	---	0.0257197	-0.459473	---	---	0.0265469	-0.792326	---	---	---	---	---	---	---	---	---	---	4
Astrocytes	Lrrc58	0.333963	0.385	0.329	0.000834605	0.652661		Snx15	---	---	0.00901668	-0.4575	---	---	---	---	0.0283797	-0.370526	---	---	---	---	---	---	---	---	---	---	---	---	---	---	0.0209684	-0.588383	---	---	---	---	---	---	---	---	---	---	1.88785e-05	-0.321515	4
Astrocytes	Rpl5	0.317706	0.386	0.359	0.000873824	0.68333		Snx13	---	---	---	---	0.0168282	-0.277455	---	---	---	---	---	---	0.000316814	1.32803	---	---	---	---	0.0451071	0.282667	---	---	---	---	---	---	---	---	---	---	---	---	0.0117507	-1.11486	---	---	---	---	4
Astrocytes	Hspa5	0.347301	0.476	0.437	0.000878731	0.687168		Mars	0.0257019	-0.43025	---	---	0.0124108	0.374159	---	---	---	---	---	---	---	---	---	---	---	---	---	---	---	---	0.00426504	0.709557	---	---	---	---	---	---	---	---	9.02624e-05	0.27481	---	---	---	---	4
Astrocytes	Rpl38	0.271148	0.407	0.389	0.000880182	0.688302		Ccnl1	---	---	---	---	0.0310669	0.365247	---	---	---	---	---	---	---	---	0.0149272	1.30266	---	---	---	---	---	---	---	---	---	---	---	---	0.0490117	0.597678	---	---	---	---	---	---	4.13626e-06	0.285909	4
Astrocytes	Cystm1	-0.262838	0.212	0.289	0.000882431	0.690061		Rps23	---	---	1.54324e-07	0.439077	---	---	---	---	---	---	---	---	---	---	---	---	0.000159321	0.422561	---	---	---	---	---	---	---	---	0.00883496	-0.495563	---	---	---	---	---	---	---	---	2.3828e-20	0.365786	4
Astrocytes	Galnt9	-0.350488	0.064	0.113	0.000921463	0.720584		Ift88	0.00507466	-1.05293	---	---	---	---	---	---	---	---	---	---	---	---	---	---	---	---	---	---	9.1397e-06	-0.457901	0.00512774	-0.705373	0.0306821	0.956518	---	---	---	---	---	---	---	---	---	---	---	---	4
Astrocytes	Plat	0.276534	0.136	0.083	0.000940106	0.735163		Ptplb	0.0217608	-1.14929	---	---	3.4254e-05	0.36957	---	---	---	---	---	---	---	---	---	---	---	---	---	---	---	---	---	---	---	---	---	---	---	---	0.0240032	-0.402979	---	---	---	---	0.000745	0.264947	4
Astrocytes	Jakmip2	-0.394149	0.059	0.106	0.000948597	0.741803		Arl1	---	---	---	---	---	---	---	---	0.0181124	-0.33124	---	---	---	---	---	---	---	---	---	---	---	---	---	---	0.0149583	-1.20699	---	---	---	---	---	---	---	---	0.0098559	-0.663039	2.97132e-05	-0.259217	4
Astrocytes	Slc22a4	0.423795	0.109	0.061	0.000953953	0.745992		Mrps34	---	---	---	---	---	---	---	---	0.0216896	-0.472603	---	---	0.0471529	0.682945	---	---	---	---	---	---	---	---	0.00125845	-0.888174	---	---	---	---	---	---	0.0306281	-0.344525	---	---	---	---	---	---	4
Astrocytes	Rpl22	0.32323	0.403	0.343	0.000961871	0.752183		Copb1	---	---	---	---	---	---	---	---	---	---	---	---	---	---	---	---	---	---	0.0276156	-0.374858	0.0224033	-1.02265	---	---	---	---	0.0331113	0.831845	---	---	---	---	---	---	0.0497191	0.258695	---	---	4
Astrocytes	Rpl37	0.287441	0.587	0.548	0.000963812	0.753701		Cmtm5	0.00593342	-1.49263	1.97685e-13	-0.50666	2.00164e-06	-0.485733	---	---	---	---	---	---	---	---	---	---	---	---	---	---	---	---	---	---	---	---	---	---	---	---	---	---	---	---	---	---	9.86878e-21	-0.55472	4
Astrocytes	Zfp207	0.467384	0.158	0.142	0.000971057	0.759367		Ybx1	---	---	---	---	0.000382207	0.347806	---	---	7.73876e-05	0.480795	---	---	---	---	---	---	---	---	0.00416569	0.406531	---	---	---	---	---	---	---	---	---	---	---	---	---	---	---	---	4.19006e-13	0.339374	4
Astrocytes	Cnrip1	-0.448971	0.091	0.144	0.00100797	0.788232		Lrp1	---	---	---	---	0.000373382	0.399685	0.0369986	0.711465	0.00524963	0.402262	---	---	---	---	---	---	---	---	---	---	---	---	---	---	---	---	---	---	---	---	---	---	---	---	---	---	4.34238e-10	0.415083	4
Astrocytes	Mfhas1	0.542072	0.146	0.101	0.00101051	0.790221		Taf10	---	---	---	---	---	---	0.000964328	1.10926	0.0157757	0.560967	---	---	0.0213436	-0.890593	---	---	---	---	---	---	---	---	---	---	---	---	---	---	---	---	---	---	---	---	---	---	2.37086e-09	0.437337	4
Astrocytes	Rpl31	0.295546	0.538	0.501	0.00101144	0.79095		Rplp1	---	---	2.08068e-11	0.468808	---	---	---	---	---	---	---	---	---	---	---	---	0.00115645	0.273152	0.0170142	0.29974	---	---	---	---	---	---	---	---	---	---	---	---	---	---	---	---	8.56223e-21	0.291007	4
Astrocytes	Slc25a11	-0.271465	0.134	0.198	0.00101747	0.795665		Mllt11	---	---	---	---	5.98142e-06	-0.433937	---	---	0.00115996	-0.371339	---	---	---	---	---	---	---	---	---	---	---	---	---	---	---	---	---	---	---	---	0.0300697	-0.532984	---	---	---	---	1.73351e-22	-0.567002	4
Astrocytes	Atp2b1	-0.323618	0.367	0.441	0.00106494	0.832784		Tceb2	---	---	---	---	---	---	---	---	---	---	0.018362	0.898128	---	---	---	---	0.00029432	0.411982	0.00268616	0.485253	---	---	---	---	---	---	---	---	---	---	---	---	0.0142784	0.648226	---	---	---	---	4
Astrocytes	Pnck	-0.264469	0.055	0.101	0.00106501	0.832836		Tceb1	---	---	---	---	---	---	---	---	0.0116498	-0.44616	---	---	---	---	---	---	---	---	---	---	---	---	---	---	0.000369378	-0.692844	0.000803843	-1.05358	0.019715	-0.26003	---	---	---	---	---	---	---	---	4
Astrocytes	Igsf8	-0.324584	0.134	0.199	0.00106525	0.833028		Matr3	---	---	---	---	---	---	---	---	0.000340638	-0.31613	0.0119142	-0.782952	---	---	---	---	---	---	---	---	---	---	---	---	---	---	---	---	---	---	---	---	---	---	0.00646387	-0.438844	9.62726e-17	-0.324209	4
Astrocytes	R3hdm4	-0.258036	0.091	0.143	0.00107406	0.839913		Sox2	---	---	---	---	3.45961e-10	0.754136	0.0346689	0.672631	---	---	---	---	---	---	---	---	---	---	---	---	---	---	---	---	---	---	---	---	0.00708561	1.33646	---	---	---	---	---	---	3.91601e-14	0.64684	4
Astrocytes	Eif4a1	0.392705	0.264	0.207	0.00110994	0.867976		Parg	---	---	---	---	---	---	---	---	---	---	---	---	0.0296256	-0.878179	---	---	---	---	---	---	0.00330526	-0.423396	---	---	0.0406568	-0.690764	---	---	0.0422301	0.731586	---	---	---	---	---	---	---	---	4
Astrocytes	Tubb3	-0.2692	0.116	0.173	0.00111024	0.868205		Plekhb1	6.86968e-08	-1.4731	---	---	0.000112592	-0.266189	---	---	---	---	---	---	---	---	---	---	---	---	---	---	0.000131771	-0.46228	---	---	---	---	---	---	---	---	---	---	---	---	---	---	1.55909e-08	-0.288159	4
Astrocytes	Fmnl2	0.541795	0.169	0.12	0.00111258	0.870041		Ctnnbip1	0.00199842	0.67612	---	---	---	---	---	---	---	---	0.0141973	0.458215	---	---	0.000330112	1.07763	---	---	---	---	---	---	---	---	---	---	---	---	---	---	0.00272639	-1.19862	---	---	---	---	---	---	4
Astrocytes	Etv1	-0.467992	0.068	0.109	0.00114605	0.89621		Adamts1	---	---	---	---	4.68406e-07	0.649275	---	---	---	---	---	---	---	---	---	---	0.00338524	-0.316646	6.11859e-05	1.041	---	---	---	---	---	---	---	---	---	---	---	---	---	---	---	---	2.40444e-25	0.511633	4
Astrocytes	Prrc2c	0.391155	0.266	0.244	0.00116512	0.911125		Cuta	---	---	---	---	---	---	---	---	0.0180989	-0.534568	---	---	---	---	---	---	---	---	0.0479899	-0.287667	0.00065574	-0.895314	---	---	---	---	---	---	0.025086	-0.787769	---	---	---	---	---	---	---	---	4
Astrocytes	Ift20	-0.27994	0.113	0.174	0.00118132	0.923794		Got1	---	---	---	---	4.71256e-05	-0.341412	---	---	---	---	---	---	---	---	---	---	0.0035713	0.836196	---	---	---	---	---	---	---	---	0.0296884	-0.411144	---	---	---	---	---	---	---	---	3.17754e-07	-0.299793	4
Astrocytes	Amph	-0.270543	0.056	0.101	0.00118184	0.924195		Ctsd	0.00438877	0.920927	---	---	0.00175725	0.327269	---	---	---	---	---	---	0.0290343	-0.362837	---	---	---	---	---	---	---	---	---	---	---	---	---	---	---	---	---	---	0.0229322	-1.59413	---	---	---	---	4
Astrocytes	2017-09-02	0.451556	0.187	0.127	0.00118399	0.925881		Ctsf	---	---	---	---	---	---	---	---	0.00499382	-0.53878	---	---	---	---	---	---	---	---	---	---	---	---	0.0251798	-0.577522	---	---	---	---	0.0459388	-0.819074	0.00615838	-0.846054	---	---	---	---	---	---	4
Astrocytes	Wdr13	-0.434499	0.058	0.103	0.00121732	0.951946		Dhrs1	---	---	---	---	7.7067e-11	0.573239	0.0418166	-0.633208	---	---	---	---	---	---	---	---	---	---	---	---	---	---	---	---	0.030225	-0.601114	---	---	---	---	---	---	---	---	---	---	0.00109686	0.269055	4
Astrocytes	Ptgds	-0.564043	0.304	0.262	0.00123566	0.966284		Cnp	0.00121788	-1.44851	1.2324e-20	-0.404621	---	---	0.00514906	-1.1043	---	---	---	---	---	---	---	---	---	---	---	---	---	---	---	---	---	---	---	---	---	---	---	---	---	---	---	---	1.85085e-11	-0.545407	4
Astrocytes	Slc38a3	0.502214	0.195	0.147	0.00123902	0.968914		Eif1	0.00249777	-0.663087	---	---	---	---	---	---	0.000401757	-0.251903	---	---	---	---	---	---	---	---	---	---	---	---	---	---	---	---	0.00865373	-0.561312	---	---	0.0186838	-0.544756	---	---	---	---	---	---	4
Astrocytes	Fbxl5	-0.28745	0.087	0.136	0.00125686	0.982864		Cnih2	---	---	---	---	---	---	---	---	0.00573858	0.486575	0.036955	0.912232	---	---	---	---	---	---	---	---	---	---	---	---	---	---	0.0228709	0.700559	---	---	---	---	0.0496445	0.342766	---	---	---	---	4
Astrocytes	Camk2n1	0.321362	0.508	0.453	0.00127618	0.997972		Rbm3	---	---	---	---	---	---	0.0286242	-0.824549	---	---	---	---	---	---	---	---	---	---	---	---	---	---	0.00776269	-0.71235	0.0310849	-0.415605	0.000276415	-1.2157	---	---	---	---	---	---	---	---	---	---	4
Astrocytes	Ndufs3	-0.253101	0.253	0.33	0.00127922	1		Rab3a	---	---	---	---	1.30679e-05	-0.30898	---	---	6.25206e-06	-0.270498	---	---	---	---	---	---	---	---	---	---	---	---	---	---	---	---	---	---	---	---	---	---	---	---	0.000222033	-0.503627	4.25203e-23	-0.457848	4
Astrocytes	Lrp11	-0.339497	0.068	0.118	0.00132544	1		Enpp2	1.89318e-17	1.15853	---	---	6.40486e-05	0.82569	---	---	---	---	0.0301601	2.05536	---	---	---	---	---	---	---	---	---	---	---	---	---	---	---	---	---	---	---	---	---	---	---	---	1.97384e-37	1.52206	4
Astrocytes	Olfm1	-0.319793	0.344	0.425	0.00134261	1		Pja1	---	---	---	---	---	---	---	---	0.00627533	-0.370301	0.0075651	-1.59252	---	---	---	---	---	---	---	---	---	---	---	---	---	---	0.0160802	-0.251399	---	---	---	---	---	---	---	---	4.43931e-12	-0.356361	4
Astrocytes	Camk2a	-0.309439	0.311	0.377	0.00149702	1		Gfap	---	---	1.30368e-05	0.74287	1.75957e-16	0.679734	---	---	0.00709367	0.600031	---	---	---	---	---	---	---	---	---	---	---	---	---	---	---	---	---	---	---	---	---	---	---	---	---	---	1.33572e-15	0.642178	4
Astrocytes	Gdap1	-0.334435	0.068	0.117	0.0015026	1		Ahi1	0.0302679	-1.05808	---	---	1.96505e-05	-0.418141	---	---	---	---	0.0139376	-0.573436	---	---	---	---	---	---	---	---	---	---	---	---	---	---	---	---	---	---	---	---	---	---	---	---	3.38996e-14	-0.43091	4
Astrocytes	Msn	0.289644	0.153	0.098	0.00152831	1		Lgals1	---	---	---	---	0.000611163	0.614921	---	---	---	---	---	---	0.0375693	0.83714	---	---	0.00637952	0.728562	---	---	---	---	---	---	---	---	---	---	---	---	---	---	---	---	---	---	1.4611e-20	0.863171	4
Astrocytes	Csnk2a1	0.454465	0.144	0.098	0.00156726	1		Lap3	---	---	---	---	---	---	---	---	---	---	0.0139318	0.818358	---	---	---	---	0.019986	-0.299476	---	---	0.00289971	-0.411387	---	---	0.0394377	-0.335283	---	---	---	---	---	---	---	---	---	---	---	---	4
Astrocytes	Nbea	-0.338239	0.108	0.167	0.00157396	1		Sdhb	---	---	---	---	---	---	---	---	0.00322213	-0.417243	---	---	---	---	---	---	---	---	---	---	---	---	---	---	---	---	0.0147376	-0.680856	---	---	---	---	0.0383898	0.458358	0.0348568	-0.486891	---	---	4
Astrocytes	Nnat	-0.251002	0.349	0.334	0.0016658	1		Nrxn2	---	---	---	---	2.658e-05	0.531421	---	---	0.000444427	0.548933	---	---	---	---	---	---	---	---	---	---	0.0114863	1.25771	---	---	---	---	---	---	---	---	---	---	---	---	---	---	0.000467065	0.303995	4
Astrocytes	Set	0.344332	0.257	0.223	0.00167373	1		Dctn3	---	---	---	---	---	---	---	---	---	---	---	---	---	---	---	---	---	---	---	---	---	---	---	---	---	---	0.00422643	-0.708473	---	---	0.0319435	-0.527491	0.00634806	0.681312	---	---	5.83493e-13	-0.280849	4
Astrocytes	Cmip	0.388128	0.291	0.256	0.00170161	1		Itgb1	---	---	---	---	---	---	---	---	---	---	---	---	---	---	---	---	---	---	0.00774241	0.342356	---	---	0.0333815	0.39462	---	---	---	---	0.0340867	-0.899702	---	---	---	---	---	---	3.40163e-10	0.369218	4
Astrocytes	Clic4	0.27057	0.135	0.083	0.0017128	1		Ppp3ca	---	---	0.000561395	0.434106	---	---	---	---	4.24167e-11	0.330943	---	---	---	---	---	---	---	---	---	---	---	---	0.00101314	0.529308	---	---	---	---	0.00494381	0.85831	---	---	---	---	---	---	---	---	4
Astrocytes	Ckmt1	-0.329386	0.077	0.129	0.00173781	1		Rpl26	---	---	1.26872e-07	0.401886	---	---	0.0206315	0.506725	0.0131122	0.346021	---	---	---	---	---	---	---	---	---	---	---	---	---	---	---	---	---	---	---	---	---	---	---	---	---	---	1.22956e-15	0.289789	4
Astrocytes	Atp6v1c1	-0.280806	0.187	0.246	0.00173906	1		Strn3	---	---	---	---	0.0199093	0.329917	---	---	---	---	---	---	---	---	0.0119853	-1.86185	---	---	---	---	0.00597052	1.2953	---	---	0.0291029	0.326336	---	---	---	---	---	---	---	---	---	---	---	---	4
Astrocytes	Dynll1	-0.278772	0.44	0.479	0.00175563	1		B2m	---	---	---	---	0.00683244	0.320515	---	---	---	---	0.00603903	2.90584	---	---	---	---	---	---	1.34315e-05	0.476534	---	---	---	---	---	---	---	---	---	---	---	---	---	---	---	---	1.41944e-16	0.578646	4
Astrocytes	Ctsd	0.327269	0.392	0.338	0.00175725	1		Klf13	0.0377922	0.515934	---	---	---	---	---	---	1.24069e-11	0.84684	---	---	---	---	---	---	---	---	---	---	---	---	---	---	---	---	---	---	---	---	---	---	0.0396173	0.510775	0.00139951	0.687474	---	---	4
Astrocytes	Fam188a	-0.320974	0.084	0.136	0.00180972	1		Arpc1b	---	---	---	---	1.08736e-08	0.737972	---	---	---	---	0.0155884	1.86149	---	---	---	---	0.00851702	0.250483	---	---	---	---	---	---	---	---	---	---	---	---	---	---	---	---	---	---	1.41932e-22	0.448508	4
Astrocytes	Ppa2	-0.311505	0.108	0.166	0.00187339	1		Myl12b	---	---	---	---	8.84242e-08	-0.340805	---	---	0.000353744	-0.302823	---	---	---	---	---	---	---	---	---	---	---	---	---	---	0.000249834	-0.775833	---	---	---	---	---	---	---	---	---	---	2.26638e-12	-0.255238	4
Astrocytes	Dbt	0.438249	0.159	0.105	0.00190764	1		Tnfrsf12a	0.000565529	0.558531	---	---	3.06519e-24	1.05275	0.0278863	0.784782	---	---	---	---	---	---	---	---	---	---	---	---	---	---	---	---	---	---	---	---	---	---	---	---	---	---	---	---	1.67334e-28	0.725802	4
Astrocytes	Dync1i1	-0.389301	0.059	0.104	0.00191461	1		Cox7c	0.00713703	0.62738	6.13785e-06	0.386151	---	---	---	---	0.000947952	0.349316	---	---	---	---	---	---	---	---	---	---	---	---	---	---	---	---	---	---	---	---	0.0193872	0.486201	---	---	---	---	---	---	4
Astrocytes	Romo1	0.254772	0.232	0.237	0.00195025	1		Spry2	---	---	---	---	7.08991e-06	0.512605	0.0437029	0.605573	---	---	---	---	---	---	---	---	---	---	---	---	---	---	---	---	0.0414053	-0.450874	---	---	---	---	---	---	---	---	---	---	1.66219e-05	0.385636	4
Astrocytes	Shisa5	0.33277	0.19	0.135	0.00197401	1		Tmem30a	---	---	0.00843458	-0.268041	---	---	---	---	0.0032742	-0.338167	---	---	---	---	---	---	---	---	0.0237488	-0.399421	---	---	---	---	---	---	---	---	---	---	---	---	---	---	---	---	4.95222e-13	-0.280961	4
Astrocytes	Naa20	-0.350402	0.062	0.108	0.0019765	1		Gabrg2	---	---	---	---	0.0001758	-0.381343	---	---	0.00123888	-0.316698	---	---	---	---	---	---	---	---	---	---	0.0277682	-0.910778	---	---	---	---	---	---	---	---	---	---	---	---	---	---	2.0262e-17	-0.49917	4
Astrocytes	Dgkg	-0.356107	0.077	0.126	0.00202377	1		Grin2b	---	---	---	---	---	---	---	---	2.19125e-05	0.614838	---	---	---	---	---	---	---	---	---	---	---	---	0.00299981	0.814483	---	---	0.000235806	0.881677	---	---	0.0187481	1.06596	---	---	---	---	---	---	4
Astrocytes	H2afv	-0.414596	0.154	0.212	0.0020664	1		Fkbp8	---	---	0.0335889	0.302304	---	---	---	---	---	---	---	---	---	---	0.0417502	-1.13615	---	---	---	---	---	---	---	---	---	---	---	---	0.0303043	0.778237	---	---	0.0421386	-1.03514	---	---	---	---	4
Astrocytes	Pttg1	-0.275161	0.145	0.209	0.00208633	1		Ftl1	0.0371815	-0.615578	0.000473516	-0.334169	---	---	0.0416459	-0.600367	---	---	---	---	---	---	---	---	---	---	0.00223187	-0.298084	---	---	---	---	---	---	---	---	---	---	---	---	---	---	---	---	---	---	4
Astrocytes	Plk2	-0.258323	0.112	0.168	0.00213732	1		Bdnf	---	---	---	---	1.88559e-05	0.688634	---	---	0.000397796	0.345882	---	---	---	---	---	---	---	---	---	---	---	---	---	---	---	---	---	---	---	---	---	---	---	---	0.00458695	0.509213	0.0224463	0.272534	4
Astrocytes	Vps29	-0.25472	0.221	0.286	0.00216055	1		Bai1	0.00790572	0.281922	---	---	---	---	---	---	0.00078633	0.540409	---	---	---	---	---	---	---	---	---	---	---	---	0.0101911	0.961123	---	---	---	---	---	---	0.000178741	1.19702	---	---	---	---	---	---	4
Astrocytes	2017-09-03	-0.250151	0.113	0.17	0.00224315	1		Atp5b	---	---	---	---	1.4961e-11	-0.341473	---	---	---	---	---	---	---	---	0.0316088	-0.373416	---	---	---	---	---	---	0.0171511	-0.320985	---	---	---	---	---	---	---	---	---	---	---	---	4.10581e-20	-0.305013	4
Astrocytes	Arhgef9	-0.31278	0.181	0.248	0.00232802	1		Ift20	0.0349196	-0.791756	---	---	0.00118132	-0.27994	---	---	0.00211381	-0.457898	---	---	---	---	---	---	---	---	---	---	0.0151702	-0.440437	---	---	---	---	---	---	---	---	---	---	---	---	---	---	---	---	4
Astrocytes	Hsd11b1	-0.361568	0.322	0.354	0.00235639	1		Magoh	---	---	---	---	---	---	---	---	---	---	0.00764021	-1.81266	0.0185062	0.775985	---	---	---	---	---	---	---	---	---	---	0.0032376	-1.04737	---	---	---	---	0.0274376	-0.481861	---	---	---	---	---	---	4
Astrocytes	Ppil4	-0.298551	0.082	0.131	0.00236002	1		Socs3	---	---	1.21236e-09	0.935475	4.86522e-09	0.867861	---	---	---	---	---	---	---	---	---	---	---	---	0.0417412	0.744258	---	---	---	---	---	---	---	---	---	---	---	---	---	---	---	---	3.46746e-18	0.552732	4
Astrocytes	Tagln2	0.306701	0.106	0.065	0.00237087	1		Fam92a	---	---	---	---	0.00239204	-0.321282	---	---	---	---	---	---	0.000556282	-0.443641	---	---	---	---	0.0131139	-0.544413	---	---	---	---	---	---	---	---	---	---	---	---	---	---	---	---	1.83346e-06	-0.313279	4
Astrocytes	Fam92a	-0.321282	0.112	0.167	0.00239204	1		Atp6v0e2	---	---	---	---	3.65656e-06	-0.426513	---	---	1.70549e-05	-0.576008	---	---	---	---	---	---	---	---	---	---	---	---	---	---	---	---	---	---	---	---	---	---	---	---	0.0323683	-0.567042	1.307e-20	-0.547002	4
Astrocytes	Coq7	-0.325868	0.097	0.149	0.00240202	1		Lrrn1	---	---	0.00229727	-0.390537	---	---	---	---	0.0101602	-0.662063	---	---	---	---	---	---	---	---	---	---	---	---	0.0477193	-0.589122	---	---	---	---	---	---	---	---	---	---	---	---	6.72608e-09	-0.413225	4
Astrocytes	Bai3	-0.320202	0.068	0.114	0.00246778	1		Cdc42bpa	---	---	0.00837501	0.37716	---	---	0.0144572	0.4176	---	---	---	---	---	---	---	---	---	---	0.0141812	-0.252479	---	---	---	---	---	---	---	---	---	---	---	---	0.0223421	0.329988	---	---	---	---	4
Astrocytes	Mtmr6	-0.305587	0.063	0.109	0.00247831	1		Pdia3	---	---	0.0118267	0.362089	0.00801211	0.307705	---	---	---	---	---	---	---	---	---	---	---	---	---	---	---	---	---	---	---	---	---	---	0.0408402	-0.253443	---	---	---	---	---	---	3.01691e-10	0.321785	4
Astrocytes	Rnf5	-0.270807	0.204	0.274	0.00248023	1		Gatc	0.00410793	0.317958	---	---	---	---	---	---	---	---	---	---	---	---	---	---	---	---	---	---	---	---	---	---	0.00205481	-0.818987	0.0418495	-0.492266	---	---	---	---	---	---	0.0126572	-0.500975	---	---	4
Astrocytes	Ncam1	0.334164	0.211	0.19	0.00255531	1		Apoa1bp	---	---	---	---	---	---	0.0258944	-0.82684	0.0101934	-0.356256	---	---	---	---	---	---	---	---	---	---	---	---	---	---	---	---	---	---	---	---	---	---	---	---	0.00633411	-0.819714	3.09804e-05	-0.275614	4
Astrocytes	Arpc4	0.336855	0.183	0.179	0.00255714	1		Rnf34	---	---	---	---	1.20352e-05	-0.335214	0.0256852	-0.823016	---	---	---	---	---	---	---	---	---	---	---	---	---	---	---	---	---	---	0.0105393	-1.06547	---	---	---	---	---	---	---	---	1.75238e-07	-0.336778	4
Astrocytes	Pcdhga9	0.303359	0.46	0.424	0.00261408	1		Tspan13	---	---	---	---	1.15313e-05	-0.477906	---	---	0.0189578	-0.335285	---	---	0.0165743	-1.44264	---	---	---	---	---	---	---	---	---	---	---	---	---	---	---	---	---	---	---	---	---	---	1.22486e-13	-0.384646	4
Astrocytes	Hist1h2bc	0.314015	0.392	0.336	0.00261713	1		Mocs2	---	---	---	---	---	---	---	---	---	---	---	---	---	---	0.011622	0.497124	---	---	0.0331504	-0.316785	0.0395838	-0.624042	0.00995467	-0.576901	---	---	---	---	---	---	---	---	---	---	---	---	---	---	4
Astrocytes	Slc38a2	0.439292	0.102	0.061	0.00263484	1		Ndufs3	---	---	---	---	0.00127922	-0.253101	---	---	---	---	---	---	0.0359805	-1.24653	---	---	---	---	---	---	---	---	---	---	---	---	---	---	---	---	0.0436847	-0.612853	---	---	---	---	3.4101e-08	-0.272661	4
Astrocytes	Tprkb	-0.334273	0.137	0.184	0.00265425	1		Atp1b2	---	---	---	---	1.36796e-07	0.395761	6.28716e-05	0.404752	---	---	---	---	---	---	---	---	---	---	---	---	0.0100553	0.851754	---	---	---	---	---	---	---	---	---	---	---	---	---	---	4.08136e-06	0.34353	4
Astrocytes	Zfp365	-0.3274	0.093	0.147	0.00270243	1		Wbp2	0.0198315	-0.746059	0.00500514	-0.282753	---	---	---	---	0.0150918	-0.396354	---	---	---	---	---	---	---	---	---	---	---	---	---	---	---	---	---	---	---	---	---	---	---	---	---	---	1.1503e-09	-0.340221	4
Astrocytes	Dync1li1	-0.408028	0.086	0.11	0.00271102	1		Cyp46a1	---	---	---	---	0.000109918	-0.401715	---	---	0.000270092	-0.616974	---	---	---	---	---	---	---	---	---	---	---	---	---	---	---	---	---	---	---	---	---	---	---	---	0.00162949	-0.559983	2.46819e-14	-0.476883	4
Astrocytes	Atp13a4	0.291741	0.127	0.079	0.00274372	1		Srrt	0.0101557	0.677337	---	---	---	---	---	---	---	---	---	---	---	---	---	---	0.03617	-0.599722	---	---	0.0403185	0.554851	---	---	---	---	---	---	---	---	0.0476494	0.502294	---	---	---	---	---	---	4
Astrocytes	Tcf25	0.267607	0.414	0.404	0.00277676	1		Sesn1	---	---	---	---	---	---	---	---	---	---	---	---	---	---	---	---	---	---	0.0366428	-0.558954	---	---	---	---	---	---	0.030977	-0.99301	---	---	---	---	0.017187	0.378794	0.0248284	-0.640764	---	---	4
Astrocytes	1700020I14Rik	0.266673	0.187	0.216	0.00291186	1		Sparc	0.000230696	-0.988543	0.00181495	0.405827	---	---	---	---	---	---	---	---	0.0448245	0.677237	---	---	---	---	---	---	---	---	---	---	---	---	---	---	---	---	---	---	---	---	---	---	1.60109e-19	0.259757	4
Astrocytes	Prmt5	0.296744	0.097	0.102	0.00295219	1		mt-Nd6	---	---	7.35066e-06	0.511902	---	---	0.0043205	0.989054	---	---	---	---	---	---	---	---	---	---	---	---	---	---	---	---	---	---	0.0270187	0.93667	---	---	---	---	---	---	---	---	3.4495e-10	0.352553	4
Astrocytes	Cdk5	-0.389894	0.093	0.143	0.00313517	1		Anxa2	2.56361e-05	-1.02865	---	---	1.02084e-09	0.567273	---	---	---	---	---	---	---	---	---	---	---	---	0.0492903	0.429141	---	---	---	---	---	---	---	---	---	---	---	---	---	---	---	---	5.69212e-17	0.681418	4
Astrocytes	Eprs	0.429851	0.256	0.211	0.00313944	1		Omg	---	---	1.94052e-05	-0.471451	---	---	---	---	0.0465254	-0.355056	---	---	---	---	---	---	---	---	---	---	0.0107697	-0.934354	---	---	---	---	---	---	---	---	---	---	---	---	---	---	2.57276e-12	-0.404994	4
Astrocytes	Rps27l	0.381717	0.269	0.215	0.00314157	1		Abcf1	---	---	---	---	0.0358449	0.30349	0.0193278	0.912778	---	---	---	---	---	---	---	---	---	---	---	---	---	---	0.0185726	0.362228	---	---	---	---	---	---	0.0226368	-0.400937	---	---	---	---	---	---	4
Astrocytes	Rps28	0.269403	0.315	0.257	0.00325915	1		Cbx6	---	---	---	---	---	---	---	---	0.00353786	0.52714	---	---	0.038049	0.499103	---	---	---	---	---	---	---	---	---	---	---	---	0.0413988	0.623661	---	---	---	---	---	---	0.0371217	0.714107	---	---	4
Astrocytes	Sncb	-0.281366	0.089	0.139	0.00333517	1		Cdc73	0.0405833	-0.615815	---	---	---	---	---	---	---	---	---	---	---	---	---	---	---	---	---	---	---	---	0.00884752	0.842475	---	---	---	---	0.0269013	-0.552878	0.0253245	0.515931	---	---	---	---	---	---	4
Astrocytes	Pfkp	0.33547	0.285	0.24	0.00337842	1		Qpct	---	---	---	---	---	---	0.0391813	-0.266105	---	---	---	---	---	---	---	---	---	---	---	---	0.0241928	-0.583631	---	---	---	---	---	---	---	---	0.042389	-1.06279	0.011303	-0.65125	---	---	---	---	4
Astrocytes	Ckap4	0.462458	0.116	0.076	0.00346006	1		Kpnb1	---	---	---	---	0.0227787	0.385169	---	---	---	---	---	---	0.0227412	1.27884	---	---	0.0180725	-0.275268	---	---	---	---	---	---	---	---	0.0398795	0.855438	---	---	---	---	---	---	---	---	---	---	4
Astrocytes	Ddx6	0.39614	0.174	0.174	0.00346473	1		Cdk14	---	---	---	---	---	---	---	---	2.04418e-05	-0.589453	---	---	---	---	---	---	---	---	---	---	---	---	---	---	---	---	---	---	---	---	---	---	0.024128	-1.54712	0.000580779	-0.61889	6.86667e-09	-0.336858	4
Astrocytes	Ptms	0.317253	0.305	0.249	0.00366951	1		Ppp1r1a	---	---	---	---	---	---	---	---	---	---	---	---	0.0257208	-0.488208	---	---	---	---	---	---	---	---	---	---	0.00633772	0.989412	---	---	0.0192936	-1.66971	---	---	---	---	0.0395099	0.315125	---	---	4
Astrocytes	Dctn1	-0.273301	0.075	0.122	0.00385147	1		Gm2000	---	---	---	---	---	---	0.0128602	0.873168	0.0176337	0.439884	---	---	---	---	---	---	0.00200779	0.595959	---	---	---	---	---	---	---	---	---	---	---	---	---	---	---	---	---	---	1.21755e-10	0.427599	4
Astrocytes	1110004F10Rik	-0.266801	0.213	0.279	0.00387778	1		Ppdpf	0.0300056	-0.861097	---	---	0.000120124	-0.352434	---	---	---	---	---	---	---	---	---	---	---	---	---	---	---	---	---	---	---	---	---	---	---	---	0.0266574	-0.839816	0.0126562	-1.32724	---	---	---	---	4
Astrocytes	Sema3e	-0.367032	0.068	0.113	0.00389473	1		Dync1i1	---	---	---	---	0.00191461	-0.389301	---	---	---	---	---	---	---	---	---	---	---	---	---	---	---	---	0.00488439	-0.962523	---	---	---	---	---	---	---	---	---	---	0.0171594	-0.826068	1.60698e-09	-0.392806	4
Astrocytes	Ifrd1	0.342056	0.309	0.261	0.00402159	1		Zfp365	---	---	0.0422087	-0.30266	0.00270243	-0.3274	0.0382765	-0.691558	---	---	---	---	---	---	---	---	---	---	---	---	---	---	---	---	---	---	---	---	---	---	---	---	---	---	---	---	1.74888e-07	-0.377659	4
Astrocytes	Ddt	0.268003	0.139	0.147	0.00414502	1		Tmed1	0.0127412	0.631419	---	---	---	---	---	---	---	---	---	---	---	---	---	---	---	---	---	---	---	---	---	---	0.00526115	-0.590252	0.00123573	0.721912	---	---	0.00595253	0.303373	---	---	---	---	---	---	4
Astrocytes	Sphkap	-0.383461	0.059	0.101	0.00414932	1		Rprm	0.0199174	-0.529816	---	---	---	---	---	---	0.0122719	0.390912	---	---	---	---	---	---	---	---	---	---	---	---	---	---	---	---	---	---	0.0324485	0.974171	---	---	---	---	4.26e-08	1.19626	---	---	4
Astrocytes	Nfia	0.4033	0.211	0.158	0.00427573	1		Rhob	0.0246483	-0.475287	---	---	0.00031452	0.387694	---	---	0.0364269	0.40372	---	---	---	---	---	---	3.68098e-05	-0.504821	---	---	---	---	---	---	---	---	---	---	---	---	---	---	---	---	---	---	---	---	4
Astrocytes	Ubxn4	0.30519	0.323	0.303	0.00443533	1		Gnai2	---	---	---	---	9.37652e-05	0.422954	---	---	---	---	---	---	---	---	---	---	---	---	0.000605968	0.453591	---	---	---	---	---	---	---	---	---	---	0.0122259	1.25449	---	---	---	---	6.61999e-13	0.398226	4
Astrocytes	Nln	0.404706	0.16	0.113	0.00448273	1		Tmem198	---	---	---	---	---	---	---	---	0.00230702	0.29517	---	---	---	---	---	---	---	---	---	---	---	---	0.000329456	0.962608	0.0110012	0.625388	0.00988744	0.662588	---	---	---	---	---	---	---	---	---	---	4
Astrocytes	Ralgds	0.482137	0.133	0.092	0.0045212	1		Ahsa1	---	---	---	---	---	---	---	---	0.0112096	-0.407807	0.00530119	1.00189	---	---	---	---	---	---	---	---	0.0405599	-1.06399	---	---	---	---	---	---	---	---	---	---	0.0201792	-1.13058	---	---	---	---	4
Astrocytes	Adprh	-0.279824	0.225	0.289	0.00454361	1		Gnb1	---	---	---	---	---	---	---	---	0.00542063	0.317593	---	---	---	---	---	---	---	---	0.00522597	0.436484	---	---	0.0122109	0.779697	---	---	---	---	0.0459011	0.747153	---	---	---	---	---	---	---	---	4
Astrocytes	Mcee	-0.274404	0.1	0.152	0.0045506	1		Mrpl23	---	---	---	---	---	---	---	---	0.00590107	-0.557776	---	---	---	---	---	---	---	---	---	---	0.00508576	-0.397266	---	---	---	---	---	---	0.0141824	-0.618609	---	---	---	---	0.0279035	-0.609043	---	---	4
Astrocytes	Hcfc1r1	-0.316996	0.196	0.254	0.00455858	1		Chl1	---	---	---	---	---	---	---	---	0.00379955	-0.498725	---	---	---	---	---	---	---	---	---	---	---	---	---	---	0.0070228	-1.51302	---	---	---	---	---	---	0.0336816	-0.846736	0.00259531	-0.924038	---	---	4
Astrocytes	Golgb1	-0.328637	0.123	0.177	0.0046634	1		Cacybp	---	---	0.0432626	-0.301093	---	---	---	---	---	---	---	---	0.0127723	1.61261	---	---	---	---	---	---	---	---	0.0172256	-0.588046	---	---	0.00876516	-1.03981	---	---	---	---	---	---	---	---	---	---	4
Astrocytes	Pcmt1	-0.288079	0.251	0.318	0.00468507	1		Ppp1r2	---	---	---	---	---	---	0.00183807	-0.581552	---	---	---	---	---	---	---	---	---	---	0.0305643	-0.307123	---	---	---	---	---	---	0.000670804	-1.25935	---	---	---	---	0.0060963	0.865623	---	---	---	---	4
Astrocytes	Ddah1	0.26717	0.387	0.338	0.00469122	1		Cpe	2.25663e-05	-1.40253	---	---	9.55723e-06	-0.252185	---	---	---	---	---	---	---	---	---	---	---	---	---	---	0.0414702	-0.329273	---	---	---	---	---	---	---	---	---	---	---	---	---	---	3.25731e-05	-0.259216	4
Astrocytes	Lrig1	0.46024	0.135	0.088	0.00469939	1		Arxes2	---	---	---	---	2.94599e-05	-0.368729	---	---	---	---	---	---	0.00641684	-0.519231	---	---	---	---	---	---	---	---	---	---	---	---	---	---	---	---	---	---	---	---	0.0378246	-0.677991	2.00597e-11	-0.32055	4
Astrocytes	Mmd2	-0.265672	0.468	0.488	0.004717	1		Paf1	---	---	0.0148359	-0.283782	---	---	0.00511897	-0.528611	---	---	---	---	---	---	---	---	---	---	---	---	---	---	---	---	---	---	0.04956	-0.669587	---	---	0.0359813	-0.782292	---	---	---	---	---	---	4
Astrocytes	Rbm25	0.283772	0.37	0.365	0.00483762	1		Spcs2	0.031245	-0.603855	---	---	---	---	---	---	0.00177184	-0.522944	---	---	---	---	---	---	0.0225925	0.272362	---	---	---	---	---	---	---	---	---	---	---	---	0.00141971	-1.07838	---	---	---	---	---	---	4
Astrocytes	Zbtb38	0.567612	0.118	0.084	0.00521823	1		Spcs3	---	---	---	---	0.01479	0.429144	---	---	---	---	---	---	---	---	---	---	---	---	---	---	3.64688e-06	-0.857396	---	---	---	---	0.00849214	0.944471	---	---	---	---	---	---	---	---	0.000119576	0.348611	4
Astrocytes	Pou3f3	0.33768	0.213	0.168	0.00525617	1		Dpcd	---	---	---	---	0.000306603	-0.265518	---	---	0.0495799	-0.521211	---	---	---	---	---	---	---	---	---	---	---	---	---	---	---	---	0.0121206	-0.88947	---	---	0.0345959	-0.654538	---	---	---	---	---	---	4
Astrocytes	Ssfa2	0.354095	0.133	0.085	0.00534938	1		Bin1	---	---	1.94701e-13	-0.379973	---	---	---	---	---	---	---	---	---	---	---	---	---	---	---	---	---	---	---	---	0.0438044	-0.28496	---	---	0.0241054	-0.596726	---	---	---	---	---	---	1.92004e-07	-0.334378	4
Astrocytes	Shfm1	0.347223	0.278	0.255	0.00543033	1		Zfp637	0.00496411	-1.15723	---	---	---	---	---	---	---	---	---	---	---	---	0.0281446	0.453893	---	---	---	---	---	---	---	---	0.0103469	-0.765547	---	---	---	---	---	---	---	---	---	---	6.34086e-06	-0.2548	4
Astrocytes	Zbtb20	0.279484	0.489	0.459	0.00553144	1		Prpsap2	---	---	---	---	---	---	---	---	---	---	0.00287636	-1.69497	---	---	---	---	---	---	---	---	---	---	---	---	---	---	0.0163971	0.581248	0.0453339	-0.330749	0.0255784	0.613624	---	---	---	---	---	---	4
Astrocytes	Psma4	-0.276721	0.244	0.307	0.00556078	1		Emc4	---	---	---	---	0.000620973	-0.378759	---	---	---	---	---	---	---	---	---	---	---	---	---	---	---	---	---	---	0.00468386	-1.09434	---	---	---	---	---	---	0.000986754	-0.693313	---	---	2.9967e-07	-0.269368	4
Astrocytes	Arhgef26	0.40923	0.2	0.172	0.00556677	1		Syp	---	---	---	---	---	---	---	---	---	---	---	---	---	---	---	---	---	---	---	---	---	---	0.013595	0.592447	0.0413089	0.840105	0.00524024	0.847693	---	---	---	---	0.044207	-0.605137	---	---	---	---	4
Astrocytes	Ankrd12	0.266761	0.206	0.224	0.00588557	1		Isca2	---	---	---	---	0.00629431	-0.378277	0.00689244	-0.842759	---	---	---	---	---	---	---	---	---	---	---	---	---	---	---	---	---	---	---	---	---	---	0.0470894	0.467469	---	---	---	---	0.0024949	-0.254289	4
Astrocytes	Rdx	0.357123	0.257	0.222	0.00595242	1		Pde1a	---	---	---	---	0.000314494	-0.320314	---	---	0.000341766	-0.573555	---	---	---	---	---	---	---	---	---	---	---	---	---	---	---	---	---	---	---	---	---	---	---	---	0.0040567	-0.684349	3.9888e-11	-0.415129	4
Astrocytes	Lsmd1	-0.386568	0.123	0.166	0.00599244	1		Gpc1	---	---	---	---	---	---	---	---	0.00978652	0.63255	0.0257191	-0.741592	---	---	---	---	---	---	---	---	---	---	---	---	---	---	---	---	---	---	---	---	0.00847592	-1.28075	0.0450393	0.513639	---	---	4
Astrocytes	Nars	0.295002	0.283	0.27	0.00614896	1		Nap1l5	---	---	---	---	---	---	---	---	3.89161e-06	-0.623991	---	---	---	---	---	---	---	---	---	---	---	---	0.00120479	-0.869478	---	---	---	---	0.000666733	-0.691468	---	---	---	---	---	---	4.77082e-19	-0.649816	4
Astrocytes	Map9	-0.295775	0.097	0.146	0.00619693	1		Cspg5	---	---	---	---	2.55161e-05	0.389905	1.81366e-05	0.677014	---	---	---	---	---	---	---	---	---	---	---	---	---	---	---	---	---	---	4.91302e-05	0.731171	---	---	---	---	---	---	---	---	9.50563e-06	0.374991	4
Astrocytes	Isca2	-0.378277	0.106	0.154	0.00629431	1		Nudc	3.23801e-06	-1.18834	---	---	---	---	---	---	---	---	0.010713	-1.21599	---	---	---	---	---	---	0.0189895	-0.26616	---	---	---	---	---	---	---	---	---	---	---	---	0.0110238	-0.709353	---	---	---	---	4
Astrocytes	Rpl30	0.279954	0.468	0.416	0.00633726	1		Gpr123	0.000779147	-0.340554	---	---	---	---	---	---	0.00615003	-0.612457	---	---	---	---	---	---	---	---	---	---	---	---	0.00524173	-0.731062	0.00254884	-1.10953	---	---	---	---	---	---	---	---	---	---	---	---	4
Astrocytes	2810055G20Rik	0.487681	0.113	0.083	0.00638801	1		Eif5a	---	---	---	---	0.0102546	0.349736	---	---	---	---	---	---	---	---	---	---	0.000519273	0.550014	---	---	---	---	---	---	---	---	0.0105529	-0.79696	---	---	---	---	---	---	---	---	5.7153e-10	0.380946	4
Astrocytes	R3hdm2	0.335221	0.109	0.093	0.0064131	1		Mrpl42	---	---	---	---	---	---	---	---	0.0286483	-0.398319	---	---	---	---	---	---	---	---	---	---	0.0372101	0.279539	---	---	---	---	0.0481089	-0.701135	---	---	---	---	0.0243554	1.02464	---	---	---	---	4
Astrocytes	Chd4	0.260632	0.248	0.264	0.00659287	1		Sgk1	0.0311987	0.799345	2.90347e-12	-0.726616	---	---	---	---	---	---	---	---	---	---	---	---	0.0428053	-0.295451	---	---	---	---	---	---	---	---	---	---	---	---	---	---	---	---	---	---	2.17694e-08	-0.286278	4
Astrocytes	Dnajc5	0.308694	0.195	0.179	0.00672613	1		Cox6a1	1.00618e-05	0.768668	---	---	9.43204e-07	-0.301874	---	---	---	---	---	---	---	---	---	---	---	---	---	---	---	---	---	---	---	---	0.00656342	-0.598897	---	---	---	---	---	---	0.0178481	-0.331114	---	---	4
Astrocytes	Lgi4	0.269136	0.159	0.108	0.00674146	1		Marcksl1	0.000120683	-1.41828	---	---	0.0186208	-0.310006	---	---	0.0380867	-0.436473	---	---	---	---	---	---	---	---	---	---	---	---	---	---	---	---	---	---	---	---	---	---	0.015139	2.1735	---	---	---	---	4
Astrocytes	Tpgs1	-0.422414	0.129	0.175	0.00681177	1		Usp32	---	---	---	---	---	---	---	---	0.0422985	0.496544	---	---	---	---	---	---	---	---	---	---	---	---	---	---	0.00109924	0.910695	0.00753063	0.947255	---	---	0.0138268	0.811161	---	---	---	---	---	---	4
Astrocytes	B2m	0.320515	0.376	0.394	0.00683244	1		Srsf5	---	---	---	---	---	---	---	---	0.0246048	-0.263901	---	---	---	---	---	---	---	---	0.0214947	-0.255414	0.0137345	-0.639603	---	---	---	---	0.00767566	-0.310688	---	---	---	---	---	---	---	---	---	---	4
Astrocytes	Tm9sf3	0.278916	0.279	0.266	0.00695308	1		Srsf1	---	---	0.000528518	0.678686	0.0179943	0.350632	---	---	---	---	---	---	---	---	---	---	---	---	---	---	---	---	---	---	0.0486162	0.858037	---	---	---	---	---	---	---	---	---	---	2.10243e-06	0.334567	4
Astrocytes	Ptpn11	-0.29539	0.121	0.174	0.00697859	1		Prkcg	---	---	---	---	---	---	---	---	0.00983323	0.45618	---	---	---	---	---	---	---	---	---	---	---	---	0.000931863	0.885107	0.00637633	1.13605	0.0260001	0.631957	---	---	---	---	---	---	---	---	---	---	4
Astrocytes	Cyr61	0.537188	0.104	0.066	0.00707997	1		Tsc22d3	0.00577606	-0.941921	---	---	---	---	---	---	---	---	---	---	---	---	0.0252922	-1.5228	---	---	2.22512e-06	-0.720356	---	---	---	---	---	---	---	---	---	---	---	---	---	---	---	---	4.64215e-07	-0.324352	4
Astrocytes	Tgoln1	0.331905	0.228	0.203	0.00736539	1		Bsg	1.824e-12	1.55608	---	---	---	---	---	---	0.000842298	0.422312	---	---	---	---	---	---	---	---	---	---	---	---	---	---	---	---	---	---	---	---	0.000930474	0.772548	---	---	---	---	4.94614e-10	0.398276	4
Astrocytes	Eif3b	0.37875	0.103	0.067	0.00738953	1		Rps13	---	---	---	---	---	---	---	---	0.0120672	0.292479	---	---	---	---	0.0388009	-0.961565	0.00278064	0.273319	---	---	---	---	---	---	---	---	---	---	---	---	---	---	---	---	0.00161166	0.521897	---	---	4
Astrocytes	Mrpl48	-0.25893	0.125	0.179	0.00739456	1		Rps16	---	---	8.84853e-06	0.431997	1.63525e-05	0.328283	---	---	---	---	---	---	---	---	---	---	0.0031743	0.307474	---	---	---	---	---	---	---	---	---	---	---	---	---	---	---	---	---	---	1.84903e-11	0.2838	4
Astrocytes	Grina	0.268462	0.33	0.294	0.00748607	1		Mpp1	0.00727044	-0.74861	---	---	---	---	---	---	---	---	---	---	---	---	---	---	---	---	---	---	---	---	0.00309941	-0.299032	0.00335825	0.829967	---	---	0.0147476	-0.579698	---	---	---	---	---	---	---	---	4
Astrocytes	Psmg2	-0.293266	0.064	0.101	0.0075119	1		Lrpap1	---	---	---	---	---	---	---	---	2.64323e-05	0.598886	0.0400442	-0.771477	---	---	---	---	---	---	---	---	---	---	---	---	---	---	0.00662016	0.911508	---	---	---	---	---	---	0.0111606	0.646992	---	---	4
Astrocytes	Zmiz1	0.424553	0.145	0.097	0.00780481	1		Rps10-ps1	---	---	---	---	---	---	---	---	0.0155697	0.539345	---	---	---	---	---	---	---	---	---	---	---	---	---	---	0.00141265	-0.375255	0.00199068	0.543421	---	---	---	---	---	---	0.0354785	0.393711	---	---	4
Astrocytes	Eif4g1	0.379014	0.209	0.165	0.00784944	1		Nell2	---	---	---	---	3.67978e-11	-0.725652	---	---	0.0351666	-0.306536	---	---	---	---	---	---	---	---	---	---	---	---	---	---	---	---	---	---	---	---	---	---	---	---	0.000426849	-0.546678	1.01827e-21	-0.692273	4
Astrocytes	Pdia3	0.307705	0.34	0.308	0.00801211	1		Cd200	---	---	---	---	---	---	---	---	0.000693072	-0.432088	---	---	---	---	---	---	---	---	0.0260807	0.447591	---	---	---	---	---	---	---	---	---	---	0.0496654	-0.637438	0.00111267	0.697654	---	---	---	---	4
Astrocytes	Ncl	0.254328	0.431	0.404	0.00808018	1		Rab6a	---	---	---	---	---	---	---	---	---	---	0.0148489	-0.89603	---	---	---	---	---	---	---	---	---	---	---	---	0.0259141	-0.525194	---	---	---	---	---	---	0.0489941	0.309055	---	---	4.07303e-15	-0.289514	4
Astrocytes	Me1	0.382755	0.147	0.107	0.00829279	1		Gnl3	---	---	---	---	---	---	---	---	---	---	---	---	---	---	---	---	---	---	---	---	---	---	---	---	0.027675	-0.486224	0.0328852	-0.416785	0.0252263	-0.359384	0.00419065	-1.22151	---	---	---	---	---	---	4
Astrocytes	Ube2e1	-0.31893	0.176	0.219	0.00829435	1		Eif1a	0.0175242	0.39356	---	---	---	---	0.00941086	0.46967	0.0114567	0.492833	---	---	---	---	---	---	---	---	0.0479554	0.828889	---	---	---	---	---	---	---	---	---	---	---	---	---	---	---	---	---	---	4
Astrocytes	Usf2	0.376937	0.116	0.083	0.00844302	1		Hspa8	---	---	---	---	---	---	---	---	---	---	---	---	---	---	0.00556425	0.604146	0.00250167	0.288058	0.000326769	0.405357	0.0396028	0.5157	---	---	---	---	---	---	---	---	---	---	---	---	---	---	---	---	4
Astrocytes	Nfix	0.353434	0.225	0.216	0.00866371	1		Tmsb10	---	---	---	---	---	---	0.0284271	0.721986	---	---	---	---	---	---	---	---	---	---	---	---	---	---	---	---	---	---	---	---	0.0172957	0.876779	---	---	---	---	0.00671817	0.605976	0.000131932	0.305068	4
Astrocytes	Ankrd11	0.432276	0.216	0.175	0.00870043	1		Kcnj10	0.00245064	-1.48733	0.00275409	0.290413	4.92866e-05	0.449095	---	---	---	---	---	---	---	---	---	---	---	---	---	---	---	---	---	---	---	---	---	---	---	---	---	---	---	---	---	---	0.00026974	0.298899	4
Astrocytes	Celsr2	0.429743	0.162	0.126	0.0087189	1		Rnaseh2c	---	---	---	---	---	---	---	---	0.00843761	-0.284577	---	---	---	---	---	---	---	---	---	---	---	---	---	---	---	---	0.00466758	-0.685238	0.0378215	0.792107	0.0302909	-0.857077	---	---	---	---	---	---	4
Astrocytes	Lmo4	0.336697	0.374	0.321	0.00879584	1		Ilk	8.55053e-05	-0.975009	0.000601145	-0.468565	---	---	---	---	---	---	0.0424055	-1.08137	---	---	---	---	---	---	---	---	---	---	0.000280606	-0.743158	---	---	---	---	---	---	---	---	---	---	---	---	---	---	4
Astrocytes	Mkln1	0.411874	0.133	0.104	0.00894056	1		Myl6	---	---	0.0101704	-0.290829	---	---	---	---	---	---	---	---	0.00745394	1.10419	---	---	0.0034267	0.332906	---	---	---	---	---	---	---	---	0.0010282	-0.992067	---	---	---	---	---	---	---	---	---	---	4
Astrocytes	Apba2	0.36633	0.191	0.147	0.00897699	1		Cxxc5	---	---	---	---	---	---	---	---	---	---	---	---	0.00242421	1.78812	---	---	0.0268158	-0.257309	0.0488173	-0.589951	---	---	---	---	---	---	0.00268691	0.727407	---	---	---	---	---	---	---	---	---	---	4
Astrocytes	Icam5	-0.349597	0.098	0.146	0.00898516	1		H3f3b	---	---	---	---	---	---	---	---	---	---	0.00919547	-0.663099	0.0338786	0.596065	0.031363	-0.548529	4.9325e-06	-0.641531	---	---	---	---	---	---	---	---	---	---	---	---	---	---	---	---	---	---	---	---	4
Astrocytes	Samm50	0.366369	0.119	0.103	0.00904312	1		Sypl	---	---	4.42928e-05	-0.444434	---	---	---	---	---	---	---	---	---	---	---	---	---	---	0.00206783	-0.407622	---	---	---	---	---	---	---	---	---	---	---	---	---	---	0.0309492	-0.698802	1.03449e-06	-0.319532	4
Astrocytes	Tppp	-0.287862	0.085	0.131	0.00945182	1		Ssu72	---	---	0.0329386	-0.321007	0.0428883	-0.253609	---	---	---	---	---	---	---	---	---	---	---	---	---	---	---	---	---	---	---	---	---	---	---	---	---	---	0.0287814	0.531882	---	---	2.80958e-07	-0.290402	4
Astrocytes	Zfp36l1	0.327421	0.182	0.134	0.00983161	1		Sh2d5	---	---	---	---	---	---	---	---	2.39321e-05	0.586922	---	---	---	---	---	---	---	---	---	---	---	---	---	---	0.00157448	1.31749	---	---	---	---	---	---	0.019836	0.732783	0.00120421	0.713734	---	---	4
Astrocytes	Eif5b	0.250128	0.306	0.318	0.009932	1		Slc39a6	---	---	---	---	---	---	---	---	0.00032691	-0.772285	---	---	---	---	---	---	---	---	---	---	---	---	---	---	---	---	---	---	0.0294341	-0.83874	---	---	---	---	0.00899839	-0.555527	1.69005e-07	-0.458439	4
Endothelial	Ttr	1.62647	0.606	0.126	2.98688e-27	3.67685e-24		Stat3	0.0288524	-0.511313	---	---	0.000742403	0.437381	0.000282162	0.824745	---	---	---	---	---	---	---	---	---	---	---	---	---	---	---	---	---	---	---	---	---	---	---	---	---	---	---	---	4.21365e-06	0.302181	4
Endothelial	Jund	1.04607	0.534	0.435	1.42308e-12	1.75181e-09		Bloc1s1	---	---	---	---	---	---	---	---	---	---	---	---	---	---	---	---	---	---	0.0481742	-0.317605	---	---	---	---	0.0349148	-0.464836	0.030977	-0.674471	---	---	0.037101	-0.669626	---	---	---	---	---	---	4
Endothelial	Itm2a	-0.743198	0.725	0.883	2.72374e-12	3.35292e-09		Eif3k	---	---	---	---	---	---	---	---	0.0299058	-0.356289	---	---	0.0234172	0.270921	---	---	---	---	0.0178694	-0.365378	---	---	---	---	---	---	---	---	---	---	---	---	---	---	---	---	4.30946e-08	-0.252457	4
Endothelial	Fxyd5	0.857104	0.661	0.484	3.18436e-10	3.91995e-07		Eif3b	---	---	---	---	0.00738953	0.37875	---	---	---	---	---	---	---	---	---	---	---	---	---	---	---	---	---	---	0.00311389	0.927423	---	---	---	---	0.0153873	0.714849	---	---	---	---	2.69499e-06	0.322159	4
Endothelial	Ifitm3	0.736547	0.797	0.713	1.17667e-08	1.44848e-05		Commd6	---	---	---	---	---	---	---	---	0.00815578	-0.537047	---	---	---	---	---	---	---	---	---	---	---	---	---	---	0.00901947	-1.18161	0.0134228	-0.642717	0.00372329	-0.908621	---	---	---	---	---	---	---	---	4
Endothelial	Sparcl1	-0.327125	0.765	0.937	1.46154e-08	1.79916e-05		Rpp25l	---	---	---	---	---	---	0.0269011	-0.479165	---	---	---	---	---	---	---	---	---	---	---	---	---	---	---	---	0.0160435	-0.371815	---	---	0.0151057	-0.891865	0.0168219	-0.47424	---	---	---	---	---	---	4
Endothelial	Tsc22d1	-0.368929	0.614	0.834	8.36781e-08	0.000103008		Nckap1	0.0329049	0.362542	0.0171645	0.456898	---	---	---	---	0.00607827	0.332728	---	---	---	---	---	---	---	---	---	---	---	---	---	---	---	---	0.00107572	0.645204	---	---	---	---	---	---	---	---	---	---	4
Endothelial	Paqr5	-0.898138	0.207	0.444	3.80262e-07	0.000468103		Luzp1	---	---	---	---	---	---	---	---	---	---	---	---	0.0470343	-0.691075	0.00888778	-0.371312	---	---	0.0205371	-0.539627	---	---	---	---	---	---	---	---	0.0441323	1.24929	---	---	---	---	---	---	---	---	4
Endothelial	Slc3a2	-0.512646	0.506	0.74	4.41989e-07	0.000544088		Zmiz1	---	---	---	---	0.00780481	0.424553	---	---	0.000424862	0.797435	---	---	---	---	---	---	---	---	---	---	---	---	---	---	---	---	---	---	---	---	---	---	---	---	0.00285242	0.973594	0.000622796	0.33691	4
Endothelial	Itm2b	-0.392237	0.817	0.933	6.33365e-07	0.000779673		Atp6ap2	0.00464685	0.52685	---	---	5.55871e-07	-0.437972	---	---	---	---	---	---	---	---	---	---	---	---	---	---	---	---	0.00446468	-0.363185	---	---	---	---	---	---	---	---	---	---	---	---	6.07219e-09	-0.285847	4
Endothelial	Rgs12	-0.670956	0.235	0.466	9.58959e-07	0.00118048		Diablo	---	---	---	---	---	---	---	---	---	---	0.0255206	-0.682359	---	---	---	---	---	---	---	---	---	---	---	---	0.00673884	0.707348	---	---	0.025925	-0.633047	---	---	0.00370805	-1.44614	---	---	---	---	4
Endothelial	Slco1a4	-0.516104	0.661	0.807	1.09325e-06	0.00134579		Nrn1	---	---	---	---	---	---	---	---	8.86424e-08	0.617337	---	---	---	---	---	---	---	---	---	---	---	---	0.00731256	0.917769	---	---	0.0376299	0.60722	---	---	---	---	---	---	0.0142701	0.389251	---	---	4
Endothelial	Gatm	-0.421919	0.41	0.659	1.44203e-06	0.00177514		Txndc17	---	---	---	---	---	---	---	---	---	---	---	---	0.0119773	0.39535	0.00757849	-0.283676	---	---	---	---	---	---	0.0476203	-0.758159	---	---	0.000922146	-0.977422	---	---	---	---	---	---	---	---	---	---	4
Endothelial	Fosb	0.802746	0.402	0.439	1.47596e-06	0.00181691		Tef	---	---	---	---	---	---	---	---	0.0439071	-0.426455	---	---	---	---	---	---	---	---	---	---	---	---	---	---	---	---	---	---	---	---	---	---	0.0142018	-1.08272	0.00643774	-0.705973	7.5408e-09	-0.355759	4
Endothelial	Cd93	0.989747	0.382	0.256	1.71121e-06	0.0021065		Pmvk	---	---	---	---	---	---	---	---	---	---	---	---	---	---	0.045292	-1.70368	---	---	---	---	---	---	---	---	---	---	---	---	0.00488889	-1.17527	---	---	0.0201185	-0.460247	---	---	---	---	3
Endothelial	Sepp1	-0.383034	0.649	0.789	1.84138e-06	0.00226674		Lmna	---	---	---	---	---	---	---	---	---	---	---	---	---	---	---	---	---	---	0.00155972	0.78063	---	---	---	---	0.0109188	-1.06575	---	---	---	---	---	---	---	---	---	---	1.46014e-05	0.384927	3
Endothelial	Car4	-0.552464	0.478	0.7	1.97207e-06	0.00242762		Pttg1	0.00481924	-1.00191	---	---	0.00208633	-0.275161	---	---	---	---	---	---	---	---	---	---	---	---	---	---	---	---	---	---	---	---	0.00891843	-1.0315	---	---	---	---	---	---	---	---	---	---	3
Endothelial	Tsc22d3	-0.720356	0.311	0.547	2.22512e-06	0.00273912		Aldoc	0.00289827	-0.999965	0.00256877	0.559786	---	---	---	---	0.00216042	0.80128	---	---	---	---	---	---	---	---	---	---	---	---	---	---	---	---	---	---	---	---	---	---	---	---	---	---	---	---	3
Endothelial	Rpl34	0.57057	0.637	0.619	2.90173e-06	0.00357202		Bcas1	---	---	0.00210064	0.34703	---	---	0.037187	-0.623057	---	---	---	---	---	---	---	---	---	---	---	---	---	---	---	---	---	---	---	---	0.000593328	0.745261	---	---	---	---	---	---	---	---	3
Endothelial	Cldn5	0.525745	0.809	0.673	3.32556e-06	0.00409376		1810022K09Rik	---	---	---	---	0.0105368	0.349903	---	---	---	---	---	---	---	---	---	---	---	---	---	---	---	---	0.00318732	0.665637	---	---	---	---	---	---	---	---	---	---	---	---	0.000207543	0.259215	3
Endothelial	Tmsb4x	0.412262	0.988	0.996	6.13619e-06	0.00755365		Gdap1	---	---	---	---	0.0015026	-0.334435	---	---	0.0141047	-0.438244	---	---	---	---	---	---	---	---	---	---	---	---	---	---	---	---	---	---	---	---	---	---	---	---	---	---	7.58366e-11	-0.362454	3
Endothelial	Igfbp7	0.424509	0.956	0.969	6.7014e-06	0.00824942		Dut	0.0201961	-0.485486	---	---	---	---	---	---	---	---	0.0249949	-1.4231	---	---	---	---	---	---	---	---	---	---	---	---	5.03304e-05	0.415408	---	---	---	---	---	---	---	---	---	---	---	---	3
Endothelial	Rac1	0.679976	0.514	0.444	6.77524e-06	0.00834033		Hdac4	0.0241346	-0.418037	---	---	---	---	---	---	---	---	---	---	---	---	---	---	---	---	---	---	---	---	0.0401954	0.863917	---	---	7.57409e-05	0.428834	---	---	---	---	---	---	---	---	---	---	3
Endothelial	Rpl41	0.430595	0.845	0.812	7.50883e-06	0.00924337		Itch	0.00227822	0.412253	---	---	---	---	---	---	---	---	---	---	---	---	---	---	---	---	---	---	---	---	0.0195726	0.763423	---	---	---	---	0.000219194	-0.257317	---	---	---	---	---	---	---	---	3
Endothelial	Ptn	-0.474774	0.61	0.803	9.98752e-06	0.0122946		Scn1a	---	---	---	---	---	---	---	---	0.0291631	0.334538	---	---	---	---	---	---	---	---	---	---	---	---	---	---	---	---	---	---	0.0067517	-1.50975	---	---	---	---	0.000473028	-0.548634	---	---	3
Endothelial	Atp10a	0.281985	0.143	0.224	1.12181e-05	0.0138094		H2afj	0.0422677	-1.02166	---	---	---	---	---	---	---	---	---	---	---	---	---	---	---	---	---	---	0.00626577	-1.08562	---	---	---	---	0.018055	-0.877244	---	---	---	---	---	---	---	---	---	---	3
Endothelial	Myl9	-0.853731	0.187	0.395	1.27627e-05	0.0157109		Banp	---	---	---	---	---	---	---	---	---	---	---	---	---	---	---	---	---	---	---	---	0.0412238	1.01746	---	---	0.0448965	0.568361	---	---	---	---	---	---	---	---	0.036533	0.411741	---	---	3
Endothelial	Serinc3	-0.427093	0.51	0.709	1.32364e-05	0.016294		Dkk3	0.000612354	-1.28418	---	---	---	---	---	---	---	---	---	---	---	---	---	---	---	---	---	---	---	---	---	---	0.0445383	-1.52284	---	---	---	---	---	---	0.0314183	-0.708796	---	---	---	---	3
Endothelial	B2m	0.476534	0.92	0.848	1.34315e-05	0.0165342		Rnf7	---	---	---	---	---	---	---	---	---	---	---	---	---	---	---	---	---	---	0.0138378	0.302653	---	---	---	---	---	---	0.0463488	-0.702134	---	---	0.017131	-0.652654	---	---	---	---	---	---	3
Endothelial	Sema3c	-0.41086	0.219	0.417	1.63158e-05	0.0200847		Rnf5	---	---	---	---	0.00248023	-0.270807	---	---	0.00102111	-0.466281	---	---	---	---	---	---	---	---	---	---	---	---	---	---	---	---	---	---	---	---	---	---	---	---	---	---	0.000193246	-0.258297	3
Endothelial	Ifitm2	0.715687	0.474	0.377	2.06328e-05	0.025399		Tmem165	---	---	---	---	---	---	---	---	---	---	---	---	0.00554703	1.25346	---	---	0.0455737	0.59182	---	---	---	---	---	---	---	---	---	---	0.0340867	-0.534657	---	---	---	---	---	---	---	---	3
Endothelial	Slc39a10	-0.579678	0.446	0.655	2.12212e-05	0.0261233		Ryr2	---	---	---	---	---	---	---	---	---	---	---	---	---	---	---	---	---	---	---	---	---	---	0.0248275	1.12478	---	---	0.00183261	1.18418	---	---	0.0145515	0.91585	---	---	---	---	---	---	3
Endothelial	Paqr7	-0.759968	0.06	0.202	2.68962e-05	0.0331092		Hbegf	---	---	---	---	7.19437e-12	0.731915	---	---	---	---	---	---	---	---	---	---	---	---	7.65463e-05	1.2028	---	---	---	---	---	---	---	---	---	---	---	---	---	---	---	---	7.31463e-18	0.720526	3
Endothelial	Vim	0.626387	0.717	0.704	2.69515e-05	0.0331773		Nfic	0.0410806	-1.65065	---	---	---	---	0.0396122	0.594713	---	---	---	---	---	---	---	---	---	---	---	---	---	---	---	---	---	---	0.00841791	-0.260314	---	---	---	---	---	---	---	---	---	---	3
Endothelial	Spock2	-0.560758	0.566	0.709	3.4398e-05	0.0423439		Ttyh1	0.000913762	-1.04565	---	---	---	---	---	---	3.53327e-10	0.888483	---	---	---	---	---	---	---	---	---	---	---	---	---	---	---	---	---	---	---	---	---	---	---	---	4.26e-07	1.1807	---	---	3
Endothelial	Cst3	-0.446059	0.833	0.937	5.24128e-05	0.0645202		Rpl12	---	---	0.000251544	0.379402	---	---	---	---	---	---	---	---	---	---	---	---	---	---	0.00546254	0.42577	---	---	---	---	---	---	---	---	---	---	---	---	---	---	---	---	5.05398e-08	0.262729	3
Endothelial	Ecm2	-1.00831	0.108	0.265	5.31913e-05	0.0654785		Lyrm2	---	---	---	---	---	---	---	---	---	---	---	---	---	---	---	---	---	---	---	---	0.0469828	0.728419	---	---	0.0286168	-0.612278	---	---	---	---	---	---	0.0145567	0.575382	---	---	---	---	3
Endothelial	Adamts1	1.041	0.414	0.251	6.11859e-05	0.0753198		Tm4sf1	2.30272e-08	-2.04327	---	---	5.16822e-12	1.21086	---	---	---	---	---	---	---	---	---	---	---	---	---	---	---	---	---	---	---	---	---	---	---	---	---	---	---	---	---	---	2.17369e-15	0.928136	3
Endothelial	Fkbp1a	0.600367	0.49	0.493	7.50394e-05	0.0923735		Chga	---	---	---	---	0.0100077	-0.276303	---	---	4.46537e-16	0.709572	---	---	---	---	---	---	---	---	---	---	---	---	---	---	---	---	---	---	---	---	---	---	---	---	3.2e-10	0.934019	---	---	3
Endothelial	Hbegf	1.2028	0.323	0.188	7.65463e-05	0.0942285		Hmg20b	0.0295843	1.00136	---	---	---	---	---	---	---	---	---	---	---	---	---	---	---	---	---	---	0.000731661	-0.341832	---	---	---	---	---	---	---	---	---	---	---	---	---	---	9.62866e-05	0.251996	3
Endothelial	Ctla2a	0.458145	0.793	0.749	9.2822e-05	0.114264		BC030336	0.0321126	0.606438	---	---	---	---	---	---	---	---	---	---	---	---	---	---	---	---	---	---	---	---	---	---	---	---	0.00792071	0.663585	---	---	---	---	---	---	0.0262291	-0.475521	---	---	3
Endothelial	Rpl36	0.583596	0.61	0.543	9.94678e-05	0.122445		Arpp21	---	---	---	---	4.85128e-07	-0.296036	---	---	0.0199366	-0.400621	---	---	---	---	---	---	---	---	---	---	---	---	---	---	---	---	---	---	---	---	---	---	---	---	---	---	3.87943e-14	-0.570476	3
Endothelial	Dbp	-0.741518	0.175	0.359	0.000113557	0.139788		Immp1l	---	---	---	---	---	---	---	---	0.0405799	-0.343865	---	---	---	---	---	---	---	---	---	---	---	---	---	---	---	---	0.0104648	-0.776704	0.03043	-0.381509	---	---	---	---	---	---	---	---	3
Endothelial	Adap2	-1.25288	0.068	0.184	0.000125991	0.155095		Tmem107	2.26741e-09	-1.81037	---	---	---	---	---	---	---	---	---	---	0.00633674	-0.862228	---	---	---	---	---	---	---	---	---	---	---	---	---	---	---	---	---	---	---	---	0.00935434	-0.776917	---	---	3
Endothelial	Col4a2	0.777228	0.406	0.359	0.000156363	0.192483		Ift57	---	---	---	---	---	---	---	---	0.00312479	-0.41663	---	---	---	---	---	---	---	---	---	---	---	---	---	---	---	---	---	---	0.00700184	-1.19647	---	---	---	---	---	---	4.53478e-06	-0.34181	3
Endothelial	Pdxk	-0.764728	0.116	0.265	0.000186155	0.229157		Pop7	---	---	---	---	---	---	---	---	---	---	---	---	---	---	---	---	---	---	---	---	---	---	0.0423644	-0.845297	3.48859e-05	-0.872346	0.00793569	-0.547548	---	---	---	---	---	---	---	---	---	---	3
Endothelial	Ptgds	0.345183	0.171	0.3	0.000189303	0.233032		Akap11	0.00122961	0.947127	---	---	---	---	---	---	---	---	---	---	---	---	---	---	---	---	---	---	---	---	---	---	0.0382017	0.689954	---	---	---	---	---	---	0.00210038	-0.461777	---	---	---	---	3
Endothelial	Cyth3	-0.858009	0.084	0.229	0.000195542	0.240712		Srp14	---	---	0.000737362	-0.357446	---	---	---	---	---	---	---	---	---	---	---	---	---	---	---	---	---	---	0.00125845	-0.756403	---	---	---	---	---	---	---	---	0.00821796	0.995571	---	---	---	---	3
Endothelial	Slc9a3r2	-0.382686	0.526	0.713	0.000240454	0.295999		Dock1	---	---	0.0230517	0.308031	0.019802	0.325854	---	---	---	---	---	---	---	---	---	---	---	---	---	---	---	---	---	---	---	---	---	---	---	---	---	---	---	---	---	---	1.24935e-05	0.274497	3
Endothelial	Fry	-0.786966	0.116	0.269	0.000245044	0.30165		Dusp14	0.000179546	-1.36763	---	---	---	---	---	---	5.85918e-06	0.537478	---	---	---	---	---	---	---	---	---	---	---	---	---	---	---	---	---	---	---	---	---	---	---	---	1.64e-05	0.964081	---	---	3
Endothelial	Rapgef2	-0.627281	0.04	0.139	0.000246281	0.303172		Fstl4	0.0226561	-0.745813	---	---	---	---	---	---	0.00060449	0.705677	---	---	---	---	---	---	---	---	---	---	---	---	---	---	---	---	---	---	---	---	---	---	---	---	0.044232	0.779875	---	---	3
Endothelial	Rer1	0.302203	0.175	0.251	0.000255837	0.314935		Sptbn1	---	---	---	---	---	---	---	---	0.00336595	-0.387451	---	---	0.0321809	-0.307397	---	---	---	---	---	---	---	---	---	---	---	---	---	---	---	---	---	---	---	---	0.000234065	-0.619134	---	---	3
Endothelial	Gm129	-0.791365	0.028	0.13	0.000282711	0.348017		Pdlim4	---	---	---	---	1.85044e-07	0.397597	---	---	---	---	---	---	---	---	---	---	---	---	---	---	---	---	---	---	---	---	0.0238026	0.341328	---	---	---	---	---	---	---	---	2.94396e-11	0.359358	3
Endothelial	Sdpr	0.310609	0.343	0.448	0.000291812	0.35922		Pdlim2	---	---	---	---	---	---	---	---	---	---	---	---	---	---	0.00123468	0.302812	---	---	0.022259	-0.775449	---	---	---	---	---	---	---	---	---	---	---	---	---	---	---	---	8.09649e-07	-0.312652	3
Endothelial	Slc1a1	0.417102	0.135	0.206	0.000293687	0.361529		Fam192a	---	---	---	---	---	---	---	---	---	---	0.0126001	-0.373794	0.0441706	1.42984	---	---	---	---	---	---	---	---	---	---	---	---	0.00607418	0.527547	---	---	---	---	---	---	---	---	---	---	3
Endothelial	2010107E04Rik	0.828278	0.319	0.233	0.000310237	0.381902		Cdk2ap2	0.0171523	0.321902	---	---	---	---	---	---	---	---	---	---	---	---	---	---	---	---	---	---	0.00191519	-0.654554	---	---	---	---	---	---	---	---	---	---	---	---	0.00261568	0.493853	---	---	3
Endothelial	Hspa8	0.405357	0.649	0.664	0.000326769	0.402253		Pcsk1n	0.00559376	-0.839789	0.000216659	0.454167	---	---	---	---	---	---	---	---	---	---	---	---	---	---	---	---	---	---	---	---	---	---	---	---	0.00197404	-1.25069	---	---	---	---	---	---	---	---	3
Endothelial	S100a11	0.792355	0.363	0.3	0.000328442	0.404312		Med13	0.0224964	-0.654361	---	---	---	---	---	---	0.0310271	0.368553	---	---	---	---	---	---	---	---	---	---	---	---	---	---	---	---	---	---	0.0194473	1.06848	---	---	---	---	---	---	---	---	3
Endothelial	Tmem252	0.873021	0.359	0.215	0.000347377	0.427621		Twf1	---	---	---	---	0.0463015	0.34608	---	---	---	---	---	---	---	---	---	---	0.0112783	0.730759	---	---	---	---	---	---	---	---	---	---	---	---	---	---	---	---	---	---	2.54722e-05	0.27171	3
Endothelial	Rps29	0.340435	0.749	0.668	0.000436806	0.537709		Desi2	---	---	---	---	---	---	0.0368558	-0.760157	---	---	---	---	0.000924603	1.4981	---	---	---	---	---	---	---	---	---	---	---	---	---	---	---	---	---	---	0.00173078	-0.412896	---	---	---	---	3
Endothelial	Prickle1	-0.887638	0.052	0.17	0.000450047	0.554008		Igfbp2	4.80398e-05	0.958098	---	---	2.03202e-11	0.857224	---	---	---	---	---	---	---	---	---	---	---	---	---	---	---	---	---	---	---	---	---	---	---	---	---	---	---	---	---	---	3.45917e-34	1.06176	3
Endothelial	Atox1	0.291571	0.633	0.659	0.0004666	0.574384		C1d	2.45503e-07	-1.79257	---	---	---	---	---	---	---	---	---	---	---	---	---	---	---	---	---	---	---	---	---	---	---	---	---	---	0.0496829	-0.633647	---	---	0.0289178	-1.25553	---	---	---	---	3
Endothelial	mt-Rnr1	0.395322	0.797	0.744	0.000468881	0.577193		Nop14	---	---	---	---	---	---	0.0425351	0.677449	---	---	---	---	---	---	---	---	---	---	---	---	---	---	---	---	---	---	0.0312852	1.01413	---	---	---	---	---	---	0.0301865	0.516556	---	---	3
Endothelial	Colec12	-0.747599	0.08	0.179	0.000505218	0.621924		Ociad2	---	---	---	---	1.58461e-05	-0.493418	---	---	0.0259273	-0.302252	---	---	---	---	---	---	---	---	---	---	---	---	---	---	---	---	---	---	---	---	---	---	---	---	---	---	0.0017653	-0.277575	3
Endothelial	Rgs5	-0.310311	0.665	0.825	0.000513809	0.632499		Nt5dc3	0.00881441	-0.303711	---	---	---	---	---	---	1.99928e-11	1.19731	---	---	---	---	---	---	---	---	---	---	---	---	---	---	---	---	---	---	---	---	---	---	---	---	0.000552403	0.944805	---	---	3
Endothelial	Nr4a1	1.12313	0.211	0.108	0.000554616	0.682732		Cdc42	---	---	0.000157717	-0.263869	---	---	---	---	---	---	---	---	---	---	---	---	---	---	0.0109228	-0.280755	---	---	0.00307196	-0.59935	---	---	---	---	---	---	---	---	---	---	---	---	---	---	3
Endothelial	Rpl23a	0.518605	0.665	0.578	0.000556819	0.685444		Luc7l2	---	---	---	---	---	---	---	---	---	---	---	---	0.0250031	1.39227	---	---	---	---	0.0236929	-0.523923	---	---	---	---	---	---	0.0262159	-0.892097	---	---	---	---	---	---	---	---	---	---	3
Endothelial	Cald1	-0.611113	0.398	0.578	0.000589538	0.725721		Rnf146	---	---	---	---	---	---	---	---	---	---	---	---	---	---	---	---	---	---	0.0106307	-0.40578	---	---	---	---	---	---	---	---	---	---	0.00637875	-1.14893	4.3083e-06	-0.263143	---	---	---	---	3
Endothelial	Gnai2	0.453591	0.622	0.605	0.000605968	0.745946		Chmp4b	0.0244429	0.379481	---	---	---	---	---	---	6.07141e-06	0.434663	---	---	---	---	---	---	---	---	---	---	---	---	---	---	---	---	---	---	---	---	---	---	---	---	0.00388237	0.48937	---	---	3
Endothelial	Hes1	0.559053	0.267	0.296	0.00078393	0.965018		A030009H04Rik	---	---	---	---	2.84053e-07	-0.322599	---	---	0.00535169	-0.39711	---	---	---	---	---	---	---	---	---	---	---	---	---	---	---	---	---	---	---	---	---	---	---	---	---	---	3.38291e-14	-0.488654	3
Endothelial	Id1	-0.355015	0.633	0.758	0.000829256	1		Dlg4	---	---	---	---	---	---	---	---	0.00822209	0.503089	---	---	---	---	---	---	---	---	---	---	---	---	---	---	---	---	0.00095557	0.822255	0.0316859	0.706643	---	---	---	---	---	---	---	---	3
Endothelial	Ubxn6	-0.823394	0.068	0.179	0.000849025	1		Swi5	---	---	---	---	0.0110888	0.271717	---	---	---	---	---	---	---	---	---	---	---	---	0.0291231	0.673401	---	---	---	---	0.0241806	0.908387	---	---	---	---	---	---	---	---	---	---	---	---	3
Endothelial	Tuba1c	1.22659	0.135	0.049	0.000856895	1		Hpcal4	---	---	---	---	0.000240224	-0.470441	---	---	0.000994729	0.548927	---	---	---	---	---	---	---	---	---	---	---	---	---	---	---	---	---	---	---	---	0.00870697	0.705895	---	---	---	---	---	---	3
Endothelial	Zfand6	-0.269827	0.195	0.341	0.000969595	1		Rbbp6	---	---	0.0086498	0.306287	---	---	0.0245203	0.764551	---	---	---	---	---	---	---	---	---	---	---	---	---	---	---	---	---	---	---	---	0.0202292	0.28014	---	---	---	---	---	---	---	---	3
Endothelial	Ndufs7	-0.515419	0.167	0.314	0.000975559	1		Tyro3	---	---	---	---	---	---	---	---	---	---	---	---	---	---	---	---	---	---	---	---	0.0495529	1.08694	0.0422422	0.924908	0.0028849	1.12881	---	---	---	---	---	---	---	---	---	---	---	---	3
Endothelial	Slco1c1	-0.328611	0.649	0.794	0.000980392	1		Dst	---	---	---	---	0.0187616	0.314951	---	---	---	---	---	---	---	---	---	---	0.0223555	-0.48072	---	---	---	---	---	---	---	---	---	---	---	---	0.0477741	0.339172	---	---	---	---	---	---	3
Endothelial	Hspa5	0.359481	0.59	0.525	0.00104978	1		Whsc1l1	---	---	---	---	---	---	---	---	---	---	---	---	0.0162169	-0.645031	---	---	---	---	---	---	---	---	0.0377863	0.569838	---	---	---	---	---	---	0.0170218	1.14113	---	---	---	---	---	---	3
Endothelial	Vamp2	0.267859	0.088	0.13	0.00109326	1		Atp2b2	0.000771517	1.00959	---	---	---	---	---	---	2.98769e-05	0.452716	---	---	---	---	---	---	---	---	---	---	---	---	---	---	---	---	---	---	---	---	---	---	---	---	7.84e-05	0.798863	---	---	3
Endothelial	Rpl39	0.258897	0.554	0.435	0.0011107	1		Atp2b4	0.0180153	-0.851096	---	---	---	---	---	---	0.0491686	0.504363	---	---	---	---	---	---	---	---	---	---	---	---	---	---	---	---	---	---	0.0205097	-0.713686	---	---	---	---	---	---	---	---	3
Endothelial	Nf2	-0.958166	0.028	0.117	0.00117999	1		Phyh	---	---	---	---	---	---	---	---	0.000210005	-0.628674	---	---	---	---	---	---	---	---	0.041509	-0.531634	---	---	---	---	---	---	---	---	---	---	---	---	---	---	0.0152979	-0.766714	---	---	3
Endothelial	Tprgl	0.30299	0.207	0.269	0.00120398	1		Nus1	---	---	---	---	---	---	---	---	---	---	---	---	---	---	---	---	---	---	0.00702636	0.951821	---	---	---	---	---	---	0.0257081	0.90496	---	---	0.0492416	0.615819	---	---	---	---	---	---	3
Endothelial	Hba-a1	1.99594	0.064	0.108	0.00124567	1		Lrrc58	---	---	---	---	0.000834605	0.333963	---	---	---	---	---	---	---	---	---	---	---	---	0.010596	0.369604	---	---	---	---	---	---	---	---	---	---	---	---	---	---	---	---	1.55633e-07	0.277872	3
Endothelial	Atp1a2	-0.711196	0.442	0.592	0.00126688	1		Gdi1	---	---	---	---	2.41037e-05	-0.355145	---	---	0.0158728	0.394624	---	---	---	---	---	---	---	---	---	---	---	---	0.025211	0.25027	---	---	---	---	---	---	---	---	---	---	---	---	---	---	3
Endothelial	Exosc9	0.583722	0.084	0.112	0.00129552	1		Taldo1	---	---	---	---	---	---	4.36847e-05	-0.97356	---	---	---	---	---	---	0.00893222	-2.70246	---	---	---	---	---	---	---	---	---	---	---	---	---	---	---	---	---	---	---	---	9.91186e-08	-0.254945	3
Endothelial	Klf4	0.494987	0.486	0.489	0.00130254	1		Pnmal2	---	---	---	---	---	---	---	---	---	---	---	---	---	---	---	---	---	---	---	---	---	---	---	---	0.0174944	0.722197	---	---	---	---	---	---	---	---	0.0128095	-0.41016	1.38724e-12	-0.413772	3
Endothelial	Isg15	1.02737	0.191	0.085	0.00132623	1		mt-Co1	---	---	---	---	7.69008e-27	-0.7054	1.83373e-07	-0.621092	---	---	---	---	---	---	---	---	---	---	---	---	---	---	---	---	---	---	---	---	---	---	---	---	---	---	---	---	2.60069e-33	-0.497618	3
Endothelial	Mt2	0.830648	0.367	0.318	0.00133528	1		Aplp1	---	---	---	---	---	---	---	---	6.18977e-05	0.27305	---	---	---	---	---	---	---	---	---	---	---	---	---	---	---	---	0.00719423	0.605257	---	---	0.0155282	0.781424	---	---	---	---	---	---	3
Endothelial	Fkbp3	0.445666	0.219	0.278	0.00135174	1		Ankrd46	---	---	---	---	---	---	---	---	0.00146889	-0.536802	---	---	---	---	---	---	---	---	---	---	---	---	---	---	---	---	0.0181926	-0.513431	---	---	---	---	---	---	---	---	1.56326e-08	-0.356905	3
Endothelial	Ngdn	0.459942	0.08	0.108	0.00138412	1		Mef2c	---	---	---	---	---	---	---	---	---	---	---	---	---	---	---	---	0.00669909	-0.424979	---	---	---	---	---	---	0.0435815	0.558791	---	---	0.0368801	-0.896956	---	---	---	---	---	---	---	---	3
Endothelial	Rps19	0.309047	0.705	0.713	0.00139975	1		Btbd3	---	---	---	---	---	---	---	---	---	---	---	---	---	---	---	---	---	---	---	---	---	---	---	---	---	---	---	---	---	---	---	---	0.0359845	-1.63047	0.0012785	-0.617958	0.000173699	-0.284925	3
Endothelial	Golim4	-0.318389	0.263	0.422	0.00155664	1		Rnf165	---	---	---	---	---	---	---	---	0.0234245	0.519268	---	---	---	---	---	---	---	---	---	---	---	---	0.0139248	0.699623	---	---	---	---	---	---	---	---	0.0359845	-2.05789	---	---	---	---	3
Endothelial	Lmna	0.78063	0.239	0.17	0.00155972	1		Zfp239	---	---	---	---	---	---	---	---	---	---	---	---	---	---	---	---	---	---	---	---	---	---	---	---	0.0202528	-0.762037	0.0466395	-0.75834	0.0118559	-0.611163	---	---	---	---	---	---	---	---	3
Endothelial	Actn4	0.355033	0.406	0.435	0.00167859	1		Pcna	---	---	---	---	---	---	---	---	---	---	---	---	---	---	---	---	0.00605221	0.53049	---	---	---	---	---	---	---	---	---	---	---	---	0.043069	-0.43804	---	---	---	---	0.000490247	0.279274	3
Endothelial	Clip1	-0.315476	0.135	0.269	0.00168058	1		Cyb5	---	---	---	---	---	---	---	---	---	---	---	---	---	---	---	---	---	---	0.0355168	0.524418	---	---	---	---	---	---	---	---	0.0337555	-0.950424	---	---	0.0213044	0.790064	---	---	---	---	3
Endothelial	Mbp	-0.265107	0.386	0.547	0.00168096	1		Man1a	0.00583409	0.572538	0.00272688	-0.434704	---	---	---	---	---	---	---	---	---	---	---	---	---	---	---	---	---	---	---	---	---	---	---	---	0.00944112	-0.481286	---	---	---	---	---	---	---	---	3
Endothelial	Utp3	-0.528972	0.052	0.148	0.00168275	1		Cyba	0.00426425	-0.905564	---	---	---	---	---	---	---	---	---	---	---	---	---	---	0.000492926	0.464014	---	---	---	---	---	---	---	---	---	---	---	---	---	---	---	---	---	---	3.9305e-13	0.649737	3
Endothelial	Rarres2	-0.53049	0.104	0.229	0.0018037	1		Kars	---	---	---	---	---	---	---	---	---	---	---	---	---	---	---	---	---	---	---	---	0.00347995	-0.899084	---	---	---	---	0.045051	-0.388071	---	---	---	---	---	---	0.0387292	0.699481	---	---	3
Endothelial	N4bp2l2	-0.912587	0.076	0.184	0.00181908	1		Epb4.1l3	---	---	0.000110201	-0.287251	---	---	---	---	---	---	---	---	---	---	---	---	---	---	---	---	---	---	---	---	---	---	---	---	---	---	0.0420543	-0.592836	---	---	---	---	3.68635e-08	-0.408039	3
Endothelial	Ism1	-0.580874	0.028	0.103	0.0018697	1		Son	---	---	0.00903482	0.299886	1.64838e-05	0.399044	---	---	---	---	---	---	---	---	---	---	---	---	---	---	---	---	---	---	---	---	---	---	---	---	---	---	---	---	---	---	2.70492e-07	0.290857	3
Endothelial	Pop5	-0.632933	0.1	0.229	0.00188023	1		2510002D24Rik	---	---	---	---	---	---	---	---	0.00678564	-0.6164	---	---	---	---	---	---	---	---	---	---	---	---	0.0176166	-0.795182	---	---	---	---	0.000800738	0.282207	---	---	---	---	---	---	---	---	3
Endothelial	Ddc	-0.628381	0.092	0.211	0.00191906	1		Manf	---	---	---	---	0.000144796	0.539889	0.0216154	0.653686	---	---	---	---	---	---	---	---	---	---	---	---	---	---	---	---	---	---	---	---	---	---	---	---	---	---	---	---	3.76485e-13	0.429981	3
Endothelial	Arl4a	-0.408543	0.414	0.587	0.0019487	1		Rpusd1	---	---	---	---	---	---	---	---	0.0487574	-0.358516	---	---	---	---	---	---	---	---	---	---	---	---	---	---	0.00110567	-0.673865	0.000443031	-0.876072	---	---	---	---	---	---	---	---	---	---	3
Endothelial	Hnrnpdl	-0.457204	0.251	0.417	0.00201079	1		Tmub1	---	---	---	---	---	---	---	---	---	---	---	---	0.042153	-1.24967	---	---	---	---	---	---	---	---	---	---	0.0379194	-0.633123	---	---	0.0391335	-0.258132	---	---	---	---	---	---	---	---	3
Endothelial	Atp13a5	-0.653967	0.12	0.242	0.00201496	1		Aurkaip1	---	---	---	---	---	---	---	---	---	---	---	---	---	---	---	---	---	---	---	---	---	---	0.000429084	-0.888412	---	---	0.00346411	-1.00127	8.51782e-05	0.465234	---	---	---	---	---	---	---	---	3
Endothelial	Casq2	-0.678975	0.036	0.117	0.00201508	1		Atp1a3	---	---	---	---	---	---	---	---	---	---	---	---	---	---	---	---	---	---	---	---	---	---	0.00633585	0.602722	---	---	0.000108326	0.789463	---	---	0.0190271	0.864342	---	---	---	---	---	---	3
Endothelial	Smc3	-0.369488	0.131	0.26	0.0020154	1		Napa	---	---	---	---	---	---	---	---	---	---	0.020019	-0.783777	---	---	---	---	---	---	0.0302064	-0.416258	---	---	---	---	---	---	---	---	---	---	---	---	---	---	---	---	1.71991e-09	-0.286911	3
Endothelial	Sypl	-0.407622	0.267	0.43	0.00206783	1		Cox4i1	---	---	---	---	1.3198e-08	-0.278124	---	---	1.80872e-05	-0.251204	---	---	---	---	---	---	---	---	---	---	---	---	---	---	---	---	---	---	---	---	---	---	---	---	0.0133245	-0.365242	---	---	3
Endothelial	Scgb3a1	1.42212	0.215	0.215	0.00210284	1		Snap25	---	---	---	---	2.64734e-05	-0.377273	---	---	9.48313e-05	-0.32023	---	---	---	---	---	---	---	---	---	---	---	---	---	---	---	---	---	---	---	---	---	---	---	---	---	---	7.24921e-21	-0.593156	3
Endothelial	Ndufb11	-0.306651	0.279	0.43	0.00216477	1		Prdx6	4.01629e-06	-1.39713	---	---	2.24595e-08	-0.333612	---	---	---	---	---	---	---	---	---	---	---	---	---	---	---	---	---	---	---	---	---	---	---	---	---	---	---	---	---	---	7.53076e-08	-0.34034	3
Endothelial	Ftl1	-0.298084	0.402	0.574	0.00223187	1		Tgoln1	---	---	---	---	0.00736539	0.331905	---	---	---	---	---	---	0.0123019	0.270064	---	---	---	---	---	---	---	---	---	---	---	---	0.0122445	-0.391567	---	---	---	---	---	---	---	---	---	---	3
Endothelial	Plscr4	-0.499726	0.048	0.143	0.00235592	1		Pqbp1	---	---	---	---	0.000381122	-0.373169	---	---	---	---	---	---	---	---	---	---	0.0425822	0.586735	---	---	---	---	---	---	---	---	0.0393578	-0.815887	---	---	---	---	---	---	---	---	---	---	3
Endothelial	Atf3	1.01028	0.287	0.211	0.00253369	1		P4ha1	---	---	---	---	---	---	---	---	---	---	---	---	---	---	0.0462787	0.364572	---	---	---	---	0.00426571	-0.514874	---	---	---	---	---	---	---	---	0.0357157	-1.06719	---	---	---	---	---	---	3
Endothelial	Hlf	-0.403413	0.076	0.179	0.00257421	1		Wdr48	---	---	---	---	---	---	---	---	0.0389503	0.280272	0.0316744	-0.352301	---	---	---	---	---	---	---	---	---	---	---	---	0.0173629	-0.379298	---	---	---	---	---	---	---	---	---	---	---	---	3
Endothelial	Ginm1	-0.487303	0.239	0.377	0.00266598	1		Nbea	---	---	---	---	0.00157396	-0.338239	---	---	---	---	---	---	---	---	---	---	---	---	---	---	---	---	---	---	---	---	---	---	0.0422595	0.897957	---	---	---	---	---	---	0.000290748	-0.290466	3
Endothelial	Tceb2	0.485253	0.526	0.457	0.00268616	1		Coq9	---	---	---	---	---	---	0.00154805	-1.16403	---	---	---	---	---	---	---	---	---	---	---	---	---	---	---	---	0.0455652	-0.560513	0.0102052	-0.818591	---	---	---	---	---	---	---	---	---	---	3
Endothelial	Txn1	0.267761	0.414	0.426	0.00273242	1		Scp2	---	---	---	---	---	---	---	---	---	---	---	---	---	---	---	---	---	---	0.0409365	0.344224	---	---	---	---	0.00520228	-0.623846	0.00680551	-0.910055	---	---	---	---	---	---	---	---	---	---	3
Endothelial	Sult1a1	-0.639163	0.096	0.215	0.00301547	1		Alad	0.00112872	0.572983	---	---	---	---	---	---	---	---	---	---	0.0184749	-0.733903	---	---	---	---	---	---	---	---	---	---	---	---	0.0116471	0.417789	---	---	---	---	---	---	---	---	---	---	3
Endothelial	Rps2	0.323257	0.725	0.637	0.00303053	1		Tmeff2	---	---	---	---	---	---	0.0100088	-1.01489	---	---	---	---	0.0324169	-1.07102	---	---	---	---	---	---	---	---	---	---	---	---	---	---	---	---	---	---	---	---	---	---	0.000385523	-0.31509	3
Endothelial	Acsl1	-0.270325	0.032	0.108	0.00303858	1		Stox2	---	---	---	---	---	---	0.0052161	1.39164	---	---	---	---	---	---	---	---	---	---	---	---	---	---	---	---	0.00794699	-0.74946	0.0141507	0.596523	---	---	---	---	---	---	---	---	---	---	3
Endothelial	Erp29	0.423606	0.147	0.184	0.00319529	1		Cald1	0.0459333	-1.42924	---	---	---	---	---	---	---	---	---	---	---	---	---	---	---	---	0.000589538	-0.611113	---	---	---	---	---	---	---	---	---	---	---	---	0.00485181	-0.28388	---	---	---	---	3
Endothelial	Rps24	0.284826	0.729	0.7	0.00321405	1		Nek7	0.00590054	-0.781899	---	---	---	---	---	---	---	---	---	---	---	---	0.011992	1.48756	0.00690135	-0.807357	---	---	---	---	---	---	---	---	---	---	---	---	---	---	---	---	---	---	---	---	3
Endothelial	Msn	0.627119	0.51	0.466	0.00324194	1		B3gnt1	---	---	---	---	---	---	---	---	0.0016344	-0.543654	---	---	---	---	---	---	---	---	---	---	---	---	---	---	---	---	---	---	---	---	---	---	---	---	0.0167555	-0.562306	2.82751e-07	-0.304027	3
Endothelial	Map4k2	-0.39625	0.048	0.135	0.0032608	1		1700001L19Rik	7.66237e-05	-1.12421	---	---	---	---	---	---	---	---	---	---	---	---	---	---	---	---	---	---	---	---	0.0116522	-0.662136	---	---	---	---	---	---	0.0173146	-1.30074	---	---	---	---	---	---	3
Endothelial	Malat1	-0.306703	0.912	0.973	0.0034285	1		Ctnnb1	---	---	---	---	---	---	---	---	0.00194722	0.559323	---	---	---	---	---	---	---	---	---	---	0.0312813	0.531043	---	---	0.0282932	0.638717	---	---	---	---	---	---	---	---	---	---	---	---	3
Endothelial	Pltp	-0.423528	0.697	0.78	0.00349152	1		Arf5	---	---	---	---	---	---	---	---	0.0124078	0.357506	---	---	---	---	---	---	---	---	---	---	0.0049278	0.315201	---	---	---	---	---	---	---	---	---	---	0.0485501	-0.379366	---	---	---	---	3
Endothelial	Ace2	-0.712884	0.064	0.166	0.00355786	1		Txnrd1	---	---	---	---	9.31014e-06	0.608348	---	---	---	---	---	---	---	---	---	---	0.0279964	0.350204	---	---	---	---	---	---	---	---	---	---	---	---	---	---	---	---	---	---	7.22356e-05	0.303455	3
Endothelial	Higd1b	-0.77568	0.247	0.395	0.00360604	1		Sar1a	---	---	---	---	---	---	---	---	---	---	---	---	0.0492013	0.792884	0.0199579	-0.667632	---	---	---	---	---	---	---	---	0.00914271	0.484928	---	---	---	---	---	---	---	---	---	---	---	---	3
Endothelial	Fcgrt	-0.516898	0.319	0.475	0.00375317	1		Dagla	---	---	---	---	---	---	---	---	0.0439235	0.462442	---	---	---	---	---	---	---	---	---	---	0.0378742	-0.999521	---	---	---	---	---	---	---	---	0.0228464	0.79843	---	---	---	---	---	---	3
Endothelial	Rgcc	-0.262372	0.339	0.489	0.00383141	1		Otud4	---	---	---	---	---	---	---	---	---	---	---	---	0.0494576	-0.451564	---	---	---	---	---	---	0.036281	0.373485	---	---	0.0246755	1.16545	---	---	---	---	---	---	---	---	---	---	---	---	3
Endothelial	Ubb	-0.353046	0.785	0.839	0.00391227	1		Slc1a4	0.015453	-0.433646	---	---	7.34321e-08	0.533699	---	---	---	---	---	---	---	---	---	---	---	---	---	---	---	---	---	---	---	---	---	---	---	---	---	---	---	---	---	---	2.32215e-06	0.377836	3
Endothelial	Tcn2	-0.610271	0.08	0.193	0.0040113	1		Gprin1	---	---	---	---	---	---	---	---	---	---	---	---	---	---	---	---	---	---	---	---	0.00123862	1.15147	---	---	0.0227042	0.697366	---	---	---	---	0.0114988	1.33601	---	---	---	---	---	---	3
Endothelial	Ybx1	0.406531	0.765	0.673	0.00416569	1		C1qtnf4	0.00289484	-1.26444	---	---	---	---	---	---	---	---	---	---	0.0299864	-0.654222	---	---	---	---	---	---	---	---	---	---	---	---	1.90981e-05	1.36705	---	---	---	---	---	---	---	---	---	---	3
Endothelial	Ndufa10	-0.534262	0.131	0.26	0.00417484	1		Eef2	---	---	---	---	---	---	---	---	0.000706232	0.387935	---	---	---	---	---	---	---	---	0.0192042	0.401128	---	---	---	---	---	---	---	---	---	---	---	---	---	---	0.0160041	0.538987	---	---	3
Endothelial	Cspg4	-0.842371	0.056	0.148	0.00442044	1		Ddn	---	---	---	---	0.0214729	-0.310593	---	---	---	---	---	---	0.00663705	1.262	---	---	---	---	---	---	---	---	---	---	---	---	0.000210525	1.30391	---	---	---	---	---	---	---	---	---	---	3
Endothelial	Pdia6	0.57808	0.251	0.238	0.00442306	1		Hmgn1	---	---	0.0251667	0.260053	---	---	---	---	---	---	---	---	---	---	---	---	---	---	---	---	---	---	---	---	---	---	---	---	---	---	---	---	0.00727355	1.00108	---	---	3.33557e-05	0.263634	3
Endothelial	Ppia	-0.25912	0.797	0.892	0.00456793	1		Nfs1	---	---	---	---	---	---	---	---	---	---	---	---	---	---	---	---	---	---	---	---	---	---	---	---	---	---	0.000262061	-0.860199	0.0269061	-0.810393	---	---	---	---	0.0380621	-0.37121	---	---	3
Endothelial	4931406P16Rik	-0.347274	0.163	0.291	0.00456872	1		Brcc3	---	---	---	---	---	---	0.00855543	-0.916349	---	---	---	---	0.0406515	-1.08548	---	---	---	---	---	---	---	---	---	---	---	---	---	---	0.0350548	-0.255996	---	---	---	---	---	---	---	---	3
Endothelial	Wasf2	-0.340099	0.271	0.413	0.00460275	1		Pex5	---	---	---	---	---	---	---	---	---	---	---	---	---	---	---	---	---	---	---	---	0.0318785	0.834724	---	---	0.0107793	-0.434395	---	---	---	---	0.0182263	-0.383523	---	---	---	---	---	---	3
Endothelial	Ei24	-0.352861	0.056	0.112	0.0046632	1		Drg2	---	---	---	---	---	---	---	---	---	---	---	---	0.0321434	-0.43102	---	---	---	---	---	---	---	---	---	---	0.0253806	-0.564813	---	---	0.0353039	-0.693128	---	---	---	---	---	---	---	---	3
Endothelial	Usp16	-0.896287	0.056	0.152	0.00467902	1		Strap	---	---	---	---	---	---	---	---	---	---	---	---	0.0118176	1.26353	---	---	0.0113216	-0.309777	---	---	---	---	---	---	---	---	---	---	---	---	0.0164438	-0.310953	---	---	---	---	---	---	3
Endothelial	Vamp4	-0.557655	0.064	0.166	0.004756	1		Tram1	---	---	---	---	---	---	---	---	---	---	---	---	0.0245725	1.20125	0.00620441	1.56615	---	---	---	---	---	---	---	---	---	---	---	---	---	---	---	---	---	---	---	---	8.06875e-08	0.332568	3
Endothelial	Igf1r	-0.369991	0.124	0.238	0.00499996	1		Rad23b	---	---	---	---	---	---	---	---	---	---	---	---	0.0474898	-1.03413	---	---	---	---	0.0198387	0.682723	---	---	0.021371	0.763315	---	---	---	---	---	---	---	---	---	---	---	---	---	---	3
Endothelial	Dusp3	0.258881	0.315	0.372	0.00508275	1		Idh3g	---	---	---	---	---	---	---	---	0.0236549	-0.340876	---	---	---	---	---	---	0.00254358	-0.861859	---	---	---	---	---	---	---	---	---	---	---	---	---	---	---	---	---	---	1.9364e-07	-0.291136	3
Endothelial	Rps27	0.343207	0.761	0.717	0.0051009	1		Wnt7b	---	---	---	---	1.64464e-07	0.657469	---	---	0.0218079	0.464821	---	---	---	---	---	---	---	---	---	---	---	---	0.00547341	0.628269	---	---	---	---	---	---	---	---	---	---	---	---	---	---	3
Endothelial	Pcbp1	0.685128	0.323	0.247	0.00515019	1		Gadd45g	---	---	---	---	3.86092e-06	0.570006	---	---	---	---	---	---	0.043756	1.26865	---	---	---	---	---	---	---	---	---	---	---	---	---	---	---	---	---	---	---	---	---	---	1.26023e-09	0.400926	3
Endothelial	Gnb1	0.436484	0.339	0.305	0.00522597	1		Ppm1a	---	---	---	---	---	---	---	---	---	---	---	---	---	---	---	---	---	---	---	---	0.0458021	-0.507559	---	---	0.0347078	-0.549358	---	---	---	---	---	---	---	---	0.0469702	0.285589	---	---	3
Endothelial	Dctn4	-0.456105	0.068	0.126	0.00531455	1		Pcdha2	---	---	---	---	0.000168822	-0.28118	---	---	---	---	---	---	---	---	---	---	---	---	---	---	---	---	0.00434039	0.459649	---	---	---	---	---	---	---	---	---	---	---	---	4.25483e-05	-0.253338	3
Endothelial	Rpl12	0.42577	0.562	0.516	0.00546254	1		Ppp2r4	---	---	0.0240796	0.254909	---	---	---	---	---	---	---	---	---	---	---	---	---	---	---	---	---	---	---	---	0.0426418	-0.689965	---	---	0.00298716	-0.838433	---	---	---	---	---	---	---	---	3
Endothelial	Jam2	-0.412599	0.259	0.413	0.00556721	1		Tspan2	---	---	2.78568e-09	-0.430511	---	---	0.0364106	-0.80268	---	---	---	---	---	---	---	---	---	---	---	---	---	---	---	---	---	---	---	---	---	---	---	---	---	---	---	---	2.75193e-10	-0.550538	3
Endothelial	Smad1	0.945951	0.171	0.112	0.00567392	1		Tspan3	---	---	0.010757	-0.26699	---	---	0.0112468	-0.464237	---	---	---	---	---	---	---	---	---	---	---	---	---	---	---	---	---	---	---	---	0.00742804	-0.758955	---	---	---	---	---	---	---	---	3
Endothelial	Klhl23	-0.784581	0.048	0.135	0.00571831	1		Tspan7	---	---	---	---	---	---	---	---	3.68444e-10	-0.509871	---	---	---	---	---	---	---	---	---	---	---	---	---	---	---	---	---	---	---	---	---	---	---	---	0.00679099	-0.396929	4.38694e-12	-0.351326	3
Endothelial	Cmtm8	-0.490977	0.151	0.283	0.00576803	1		Tspan5	---	---	---	---	0.0146586	-0.298766	---	---	1.42107e-05	0.384965	---	---	---	---	---	---	---	---	---	---	---	---	---	---	---	---	---	---	---	---	---	---	---	---	0.00225503	0.543163	---	---	3
Endothelial	Csrp2	-0.471971	0.199	0.332	0.00589561	1		Vps16	---	---	---	---	---	---	---	---	---	---	---	---	0.00459938	-1.59587	---	---	---	---	---	---	---	---	0.0260828	-0.303182	0.0153931	-0.794261	---	---	---	---	---	---	---	---	---	---	---	---	3
Endothelial	Chmp3	-0.371381	0.251	0.381	0.00591985	1		Tppp3	1.4653e-09	-1.55748	1.96599e-08	-0.544147	---	---	---	---	---	---	---	---	---	---	---	---	---	---	---	---	---	---	---	---	---	---	---	---	---	---	---	---	---	---	---	---	1.04016e-10	-0.513103	3
Endothelial	Bmpr2	-0.636043	0.096	0.211	0.00594823	1		Pdxk	0.028418	-0.6704	---	---	---	---	---	---	---	---	---	---	---	---	---	---	---	---	0.000186155	-0.764728	2.51749e-05	-0.378252	---	---	---	---	---	---	---	---	---	---	---	---	---	---	---	---	3
Endothelial	Crip2	-0.350316	0.522	0.668	0.00600487	1		Ier5	---	---	---	---	---	---	---	---	0.0302082	0.535701	---	---	---	---	---	---	0.0188667	-0.324135	0.0143835	0.633416	---	---	---	---	---	---	---	---	---	---	---	---	---	---	---	---	---	---	3
Endothelial	Sh3gl1	-0.693184	0.048	0.135	0.00608713	1		Stam	---	---	---	---	---	---	0.0467858	-0.627621	---	---	---	---	---	---	---	---	---	---	---	---	---	---	---	---	0.0452853	-0.663187	---	---	---	---	---	---	0.011314	0.524427	---	---	---	---	3
Endothelial	Col4a1	0.574302	0.382	0.368	0.00612666	1		Ssrp1	---	---	---	---	---	---	---	---	---	---	---	---	0.027828	0.929288	0.00153285	1.21728	---	---	---	---	---	---	---	---	---	---	---	---	---	---	---	---	0.0290435	0.886657	---	---	---	---	3
Endothelial	Mrpl52	0.652057	0.275	0.215	0.00627689	1		Ahnak	0.0280106	-0.786426	---	---	---	---	---	---	---	---	---	---	0.0107548	0.482324	0.0363788	0.422887	---	---	---	---	---	---	---	---	---	---	---	---	---	---	---	---	---	---	---	---	---	---	3
Endothelial	Lama5	0.803561	0.127	0.072	0.00633091	1		Jam3	---	---	0.000996615	-0.348277	---	---	---	---	---	---	---	---	---	---	---	---	---	---	---	---	---	---	---	---	---	---	---	---	---	---	---	---	---	---	0.0192104	0.314964	0.00151617	-0.273749	3
Endothelial	Tmem50a	-0.460912	0.454	0.596	0.00642689	1		Uqcc2	---	---	0.0123182	0.340992	---	---	---	---	---	---	---	---	---	---	0.0351839	1.03987	0.0440575	0.298066	---	---	---	---	---	---	---	---	---	---	---	---	---	---	---	---	---	---	---	---	3
Endothelial	Vtn	-0.488463	0.371	0.507	0.00644674	1		Kalrn	---	---	---	---	---	---	---	---	0.0028856	0.265036	---	---	---	---	---	---	---	---	---	---	---	---	---	---	0.0436232	0.738122	---	---	---	---	---	---	---	---	0.0108615	0.470681	---	---	3
Endothelial	Rnf19a	-0.323426	0.032	0.103	0.00656115	1		Marcks	---	---	---	---	---	---	---	---	0.00276315	0.52691	---	---	---	---	---	---	---	---	---	---	---	---	---	---	---	---	5.85851e-05	1.11687	0.0160104	0.809862	---	---	---	---	---	---	---	---	3
Endothelial	Anapc5	-0.291138	0.096	0.193	0.00682976	1		Gstm5	---	---	---	---	1.79678e-12	-0.492843	---	---	0.01099	-0.448905	---	---	---	---	---	---	---	---	---	---	---	---	---	---	---	---	---	---	---	---	---	---	---	---	---	---	1.28673e-15	-0.452961	3
Endothelial	Tm9sf3	0.479678	0.311	0.309	0.00685704	1		3632451O06Rik	---	---	---	---	---	---	---	---	---	---	---	---	---	---	---	---	---	---	---	---	---	---	---	---	0.0135667	-0.675879	0.0457196	-0.680016	0.025925	-0.62923	---	---	---	---	---	---	---	---	3
Endothelial	Dennd5b	-0.304617	0.036	0.103	0.00688337	1		Pno1	---	---	---	---	---	---	---	---	---	---	---	---	---	---	---	---	---	---	---	---	---	---	0.00064801	-0.670707	---	---	0.000256625	-0.952248	---	---	0.00330441	-0.659915	---	---	---	---	---	---	3
Endothelial	Ogt	-0.613224	0.052	0.121	0.00690881	1		H1f0	---	---	0.00679819	-0.498624	---	---	---	---	---	---	---	---	---	---	---	---	0.00996232	-0.928247	---	---	---	---	---	---	---	---	---	---	---	---	---	---	0.0341555	1.13739	---	---	---	---	3
Endothelial	Nus1	0.951821	0.155	0.081	0.00702636	1		2810008D09Rik	---	---	---	---	---	---	---	---	0.0126847	-0.386297	---	---	---	---	---	---	---	---	---	---	---	---	---	---	---	---	---	---	---	---	0.0126144	-0.747665	---	---	---	---	8.83203e-05	-0.257059	3
Endothelial	Akap12	0.719813	0.335	0.318	0.00709229	1		Btrc	---	---	---	---	---	---	---	---	---	---	---	---	---	---	---	---	---	---	---	---	0.017363	-0.678316	---	---	---	---	---	---	0.0110443	-0.892746	0.0290514	1.04884	---	---	---	---	---	---	3
Endothelial	Rbm39	0.272199	0.494	0.547	0.00733254	1		Lxn	---	---	---	---	---	---	---	---	---	---	---	---	0.0011359	0.39358	---	---	---	---	---	---	---	---	0.000775027	-0.477385	---	---	---	---	0.0407262	1.17023	---	---	---	---	---	---	---	---	3
Endothelial	2410015M20Rik	0.411879	0.163	0.175	0.00738143	1		Qk	---	---	---	---	7.015e-05	0.295013	---	---	---	---	---	---	---	---	---	---	0.00263997	-0.576837	---	---	0.0127157	1.00608	---	---	---	---	---	---	---	---	---	---	---	---	---	---	---	---	3
Endothelial	P2ry14	-0.459018	0.131	0.256	0.00740433	1		Ppp2r5c	---	---	---	---	---	---	0.00991343	0.97911	---	---	---	---	---	---	---	---	---	---	---	---	---	---	---	---	0.0315786	0.376271	---	---	---	---	---	---	---	---	0.00847645	0.346154	---	---	3
Endothelial	Hspa1b	0.804952	0.108	0.04	0.00747456	1		9330159F19Rik	0.00896081	-0.842223	0.0456158	-0.490947	---	---	---	---	---	---	0.00131146	-1.1766	---	---	---	---	---	---	---	---	---	---	---	---	---	---	---	---	---	---	---	---	---	---	---	---	---	---	3
Endothelial	Itgb1	0.342356	0.562	0.565	0.00774241	1		Ap4s1	0.00539703	-0.978976	---	---	---	---	---	---	8.97037e-06	-0.839693	---	---	---	---	---	---	---	---	---	---	---	---	---	---	0.00477305	-1.24081	---	---	---	---	---	---	---	---	---	---	---	---	3
Endothelial	Art3	-0.658322	0.135	0.256	0.00788178	1		Gng2	---	---	---	---	---	---	---	---	8.19676e-05	-0.524894	---	---	---	---	---	---	---	---	---	---	---	---	---	---	---	---	---	---	---	---	---	---	---	---	0.00940437	-0.614071	1.79805e-09	-0.375345	3
Endothelial	Pmp22	0.663063	0.12	0.126	0.00796551	1		Tspyl4	---	---	---	---	---	---	---	---	9.14334e-05	-0.47296	0.0091599	-1.32042	---	---	---	---	---	---	---	---	---	---	---	---	---	---	---	---	---	---	---	---	---	---	---	---	9.74208e-22	-0.49543	3
Endothelial	Enpep	-0.771104	0.064	0.161	0.00807636	1		Cdk5	---	---	---	---	0.00313517	-0.389894	---	---	---	---	---	---	---	---	---	---	---	---	---	---	---	---	0.0424094	-0.659005	---	---	---	---	---	---	---	---	---	---	---	---	1.87378e-07	-0.369018	3
Endothelial	Shfm1	0.370055	0.49	0.489	0.00827779	1		Mxd4	---	---	---	---	---	---	---	---	---	---	---	---	---	---	0.000124374	0.416357	---	---	0.00929018	-0.489724	0.0431884	0.75055	---	---	---	---	---	---	---	---	---	---	---	---	---	---	---	---	3
Endothelial	Pgls	-0.548062	0.084	0.157	0.00836458	1		Wwp1	---	---	---	---	---	---	---	---	---	---	---	---	0.0133789	-1.4776	---	---	---	---	---	---	---	---	---	---	0.0227719	-0.572329	---	---	---	---	0.0419821	0.46315	---	---	---	---	---	---	3
Endothelial	Psma7	0.268112	0.51	0.556	0.00838166	1		Dstn	---	---	---	---	---	---	---	---	---	---	---	---	0.0244808	0.493066	---	---	---	---	---	---	---	---	---	---	---	---	---	---	0.0057687	0.576885	0.00170046	-1.48396	---	---	---	---	---	---	3
Endothelial	Sgms1	-0.400786	0.418	0.574	0.00866794	1		Hmgb1	5.73272e-06	-1.48107	---	---	---	---	0.00980637	0.431016	0.00173483	0.402156	---	---	---	---	---	---	---	---	---	---	---	---	---	---	---	---	---	---	---	---	---	---	---	---	---	---	---	---	3
Endothelial	Gstm1	-0.465845	0.283	0.426	0.00868428	1		Syt11	0.0252784	-0.726055	---	---	2.03138e-10	0.306905	0.00126261	0.383544	---	---	---	---	---	---	---	---	---	---	---	---	---	---	---	---	---	---	---	---	---	---	---	---	---	---	---	---	---	---	3
Endothelial	Aftph	-0.806622	0.044	0.13	0.00880691	1		Tmem55b	---	---	---	---	---	---	---	---	---	---	---	---	---	---	0.00498077	0.516802	---	---	---	---	---	---	---	---	0.0195609	-0.874125	---	---	---	---	---	---	0.000397976	-0.572614	---	---	---	---	3
Endothelial	Col4a3bp	-0.507277	0.263	0.404	0.0090833	1		Trf	---	---	1.1479e-25	0.751287	---	---	---	---	---	---	---	---	---	---	---	---	0.0292484	0.556059	---	---	---	---	---	---	---	---	---	---	---	---	---	---	---	---	---	---	3.02662e-15	0.616922	3
Endothelial	Isyna1	-0.308961	0.203	0.318	0.00910729	1		Slc35a1	---	---	---	---	---	---	---	---	---	---	---	---	---	---	---	---	---	---	---	---	---	---	0.0286659	-0.590796	0.044609	-0.434123	---	---	0.00414673	0.277132	---	---	---	---	---	---	---	---	3
Endothelial	Mxd4	-0.489724	0.203	0.341	0.00929018	1		Rdx	---	---	---	---	0.00595242	0.357123	---	---	---	---	0.0381987	-0.845673	---	---	---	---	---	---	---	---	---	---	---	---	---	---	0.03217	1.52965	---	---	---	---	---	---	---	---	---	---	3
Endothelial	Ak3	-0.568247	0.135	0.256	0.00930029	1		Rtn4rl1	---	---	---	---	---	---	---	---	0.000172159	0.706073	---	---	---	---	---	---	---	---	---	---	---	---	---	---	---	---	0.0214535	0.905745	---	---	0.0219079	1.32945	---	---	---	---	---	---	3
Endothelial	Txndc15	-0.454735	0.092	0.193	0.00932523	1		Tubb4a	---	---	1.40816e-05	0.27699	---	---	0.0329939	-0.795618	---	---	---	---	---	---	---	---	---	---	---	---	---	---	0.00399476	0.718287	---	---	---	---	---	---	---	---	---	---	---	---	---	---	3
Endothelial	Mrpl27	-0.874145	0.06	0.143	0.00981251	1		Rab33a	---	---	---	---	---	---	---	---	0.00737359	-0.565877	---	---	---	---	---	---	---	---	---	---	0.00453775	-0.526183	---	---	---	---	---	---	---	---	0.00503044	-0.584029	---	---	---	---	---	---	3
Endothelial	Eif4g1	0.744389	0.207	0.152	0.00992545	1		Mnat1	---	---	---	---	---	---	0.0228884	0.777342	---	---	---	---	0.0368382	-0.515701	---	---	---	---	---	---	---	---	---	---	---	---	---	---	---	---	---	---	---	---	0.00690755	0.899391	---	---	3
Endothelial	Rpl36al	0.492878	0.279	0.224	0.00995376	1		Git1	---	---	0.00260097	0.273787	---	---	---	---	---	---	---	---	---	---	---	---	---	---	---	---	---	---	---	---	0.020703	0.407671	0.0458932	0.708299	---	---	---	---	---	---	---	---	---	---	3
Endothelial	Tmem245	-0.332907	0.048	0.13	0.00997556	1		2017-09-04	0.0120196	-0.334092	1.24234e-21	-0.45219	---	---	---	---	---	---	---	---	---	---	---	---	---	---	---	---	---	---	---	---	---	---	---	---	---	---	---	---	---	---	---	---	4.81079e-13	-0.548203	3
Ependymal	Enpp2	1.15853	0.836	0.35	1.89318e-17	8.74649e-14		2017-09-03	0.00269484	-1.22987	---	---	0.00224315	-0.250151	---	---	---	---	---	---	---	---	---	---	---	---	---	---	---	---	---	---	---	---	---	---	0.0383063	-0.310344	---	---	---	---	---	---	---	---	3
Ependymal	Bsg	1.55608	0.868	0.65	1.824e-12	8.42689e-09		2017-09-02	---	---	---	---	0.00118399	0.451556	---	---	---	---	---	---	---	---	---	---	---	---	---	---	---	---	---	---	0.0302796	0.997237	---	---	---	---	---	---	0.00930942	-0.947087	---	---	---	---	3
Ependymal	Ak7	-2.09733	0.226	0.9	8.07213e-10	3.72932e-06		Tacc1	---	---	---	---	---	---	---	---	0.000823061	0.417149	---	---	---	---	---	---	---	---	0.0162081	0.273574	---	---	---	---	---	---	---	---	0.00942736	0.701815	---	---	---	---	---	---	---	---	3
Ependymal	Tppp3	-1.55748	0.17	0.9	1.4653e-09	6.76968e-06		Tecr	---	---	---	---	---	---	0.0170598	-0.462942	---	---	---	---	---	---	---	---	---	---	---	---	---	---	---	---	---	---	---	---	0.00373764	-0.665479	---	---	---	---	---	---	1.68095e-16	-0.299815	3
Ependymal	Tmem107	-1.81037	0.428	0.9	2.26741e-09	1.04755e-05		Pak1	---	---	---	---	---	---	---	---	0.0296193	-0.420598	---	---	---	---	---	---	---	---	---	---	---	---	---	---	0.00477929	-1.01163	---	---	---	---	---	---	---	---	---	---	3.92755e-07	-0.347672	3
Ependymal	1110017D15Rik	-2.19555	0.296	0.9	6.49116e-09	2.99892e-05		Cabp1	---	---	---	---	---	---	---	---	---	---	---	---	---	---	---	---	---	---	---	---	---	---	0.0156671	0.705877	0.0246466	1.16042	---	---	---	---	0.00765681	1.248	---	---	---	---	---	---	3
Ependymal	Fam216b	-1.21115	0.101	0.75	1.05557e-08	4.87672e-05		3110035E14Rik	---	---	---	---	0.000433721	-0.324376	6.44129e-05	-0.887794	---	---	---	---	---	---	---	---	---	---	---	---	---	---	---	---	---	---	---	---	---	---	---	---	---	---	---	---	4.94056e-07	-0.472681	3
Ependymal	Crygn	-2.35731	0.094	0.7	1.0775e-08	4.97803e-05		Jph3	---	---	---	---	---	---	---	---	0.0304759	0.271479	---	---	---	---	---	---	---	---	---	---	---	---	---	---	0.000396241	-0.522192	---	---	---	---	0.00697044	1.21078	---	---	---	---	---	---	3
Ependymal	Tmem212	-1.55194	0.164	0.8	1.52189e-08	7.03113e-05		Icam5	---	---	---	---	0.00898516	-0.349597	---	---	0.0105455	-0.509434	---	---	---	---	---	---	---	---	---	---	---	---	---	---	---	---	---	---	---	---	---	---	---	---	---	---	4.67306e-11	-0.527593	3
Ependymal	Lrrc18	-1.41433	0	0.4	2.28023e-08	0.000105347		Tpm1	0.0242787	-0.879295	---	---	---	---	---	---	---	---	---	---	0.0467941	0.853447	---	---	---	---	---	---	0.0430699	-1.03444	---	---	---	---	---	---	---	---	---	---	---	---	---	---	---	---	3
Ependymal	Fam183b	-1.64712	0.107	0.75	2.29908e-08	0.000106217		Sfr1	---	---	---	---	---	---	---	---	0.0289847	-0.371662	---	---	---	---	---	---	---	---	---	---	0.00150367	-0.966555	0.0221643	-0.258666	---	---	---	---	---	---	---	---	---	---	---	---	---	---	3
Ependymal	Tm4sf1	-2.04327	0.233	0.85	2.30272e-08	0.000106386		Capza2	---	---	---	---	---	---	---	---	0.00093972	-0.391319	---	---	---	---	---	---	---	---	---	---	---	---	---	---	---	---	0.0296841	-0.618096	---	---	---	---	---	---	4.45e-05	-0.63513	---	---	3
Ependymal	Ccdc153	-2.1093	0.157	0.8	2.70778e-08	0.0001251		Serinc3	0.00860506	-0.801444	---	---	---	---	---	---	---	---	---	---	---	---	---	---	1.64001e-10	-0.682084	1.32364e-05	-0.427093	---	---	---	---	---	---	---	---	---	---	---	---	---	---	---	---	---	---	3
Ependymal	Odf3b	-1.22085	0.145	0.8	3.14526e-08	0.000145311		1700020I14Rik	0.00163833	-0.466402	---	---	0.00291186	0.266673	---	---	---	---	---	---	---	---	---	---	---	---	0.0227986	-0.289023	---	---	---	---	---	---	---	---	---	---	---	---	---	---	---	---	---	---	3
Ependymal	Mlc1	-1.21268	0.17	0.65	6.28577e-08	0.000290403		Pcdh8	---	---	---	---	---	---	---	---	8.53006e-07	0.652638	---	---	---	---	---	---	---	---	---	---	---	---	---	---	---	---	0.00770029	1.15739	---	---	---	---	---	---	7.22e-06	0.987965	---	---	3
Ependymal	Plekhb1	-1.4731	0.258	0.8	6.86968e-08	0.000317379		Nfyb	---	---	---	---	---	---	---	---	0.00387246	0.552601	---	---	---	---	---	---	---	---	---	---	0.00204797	0.609492	---	---	---	---	---	---	---	---	---	---	---	---	0.00529081	0.82266	---	---	3
Ependymal	Rarres2	-1.88629	0.239	0.8	7.82234e-08	0.000361392		Baiap2	0.0360748	-0.924734	---	---	---	---	---	---	---	---	0.00825194	-0.752019	---	---	---	---	---	---	---	---	---	---	---	---	---	---	---	---	---	---	0.0375624	-0.525568	---	---	---	---	---	---	3
Ependymal	1700012B09Rik	-1.20631	0.119	0.7	8.32668e-08	0.000384693		Rasl10a	---	---	---	---	---	---	---	---	2.64721e-06	0.70412	---	---	---	---	---	---	---	---	---	---	4.8964e-07	-0.43694	---	---	---	---	---	---	---	---	---	---	---	---	5.6e-05	0.638048	---	---	3
Ependymal	Stoml3	-2.18675	0.025	0.5	1.2072e-07	0.000557726		1500011K16Rik	0.0152241	-1.31507	---	---	---	---	---	---	---	---	0.0196772	1.18819	0.0144285	1.15409	---	---	---	---	---	---	---	---	---	---	---	---	---	---	---	---	---	---	---	---	---	---	---	---	3
Ependymal	Rapgef1	-0.803174	0.031	0.25	1.46535e-07	0.000676991		Uqcrc2	---	---	---	---	2.62309e-07	-0.365376	---	---	---	---	---	---	---	---	---	---	---	---	---	---	---	---	---	---	0.0375033	-0.837666	---	---	---	---	---	---	---	---	---	---	1.78959e-11	-0.299612	3
Ependymal	Ttr	1.60727	0.912	0.35	1.48874e-07	0.0006878		Rpl36a	---	---	0.00350463	0.33306	9.24986e-05	0.350514	---	---	---	---	---	---	---	---	---	---	---	---	---	---	---	---	---	---	---	---	---	---	---	---	---	---	---	---	---	---	9.30778e-10	0.325413	3
Ependymal	Dynlrb2	-1.57546	0.509	0.9	1.62922e-07	0.0007527		Kif1a	---	---	---	---	8.17295e-06	-0.266695	---	---	---	---	---	---	---	---	---	---	---	---	---	---	---	---	---	---	---	---	---	---	0.00345015	-1.02032	---	---	---	---	---	---	1.86245e-07	-0.259153	3
Ependymal	Lrrc71	-0.65161	0.038	0.45	1.86683e-07	0.000862474		Kif1b	---	---	---	---	---	---	---	---	0.0383782	-0.279509	---	---	---	---	5.46622e-05	1.32548	---	---	---	---	---	---	---	---	---	---	0.0122311	0.554407	---	---	---	---	---	---	---	---	---	---	3
Ependymal	Syt10	-1.95049	0.013	0.45	2.12719e-07	0.000982762		Tmpo	---	---	---	---	---	---	---	---	---	---	---	---	5.4707e-07	-1.16667	2.64503e-05	0.357084	---	---	---	---	---	---	---	---	---	---	---	---	---	---	---	---	---	---	0.0287512	0.458944	---	---	3
Ependymal	Dbi	-1.61328	0.874	1	2.35918e-07	0.00108994		Rab5c	---	---	---	---	0.0399436	0.3288	---	---	0.00206637	0.631767	---	---	---	---	---	---	---	---	---	---	---	---	---	---	---	---	---	---	---	---	---	---	---	---	---	---	0.000415163	0.261181	3
Ependymal	C1d	-1.79257	0.208	0.55	2.45503e-07	0.00113423		Rgs4	---	---	---	---	---	---	---	---	0.00935259	0.284654	---	---	---	---	---	---	---	---	---	---	---	---	---	---	---	---	0.00730484	0.400313	---	---	---	---	---	---	1.37e-11	1.62824	---	---	3
Ependymal	Arl6ip1	0.651421	0.887	0.85	2.47673e-07	0.00114425		Rgs2	---	---	---	---	---	---	---	---	0.0462183	0.388205	---	---	---	---	---	---	0.000458305	-0.6157	---	---	---	---	---	---	---	---	---	---	---	---	---	---	---	---	0.00818565	0.745143	---	---	3
Ependymal	Sncg	-1.96706	0.157	0.65	2.56539e-07	0.00118521		Psma1	---	---	---	---	0.000213846	-0.269471	---	---	---	---	---	---	---	---	---	---	---	---	---	---	---	---	---	---	---	---	---	---	0.0176453	-0.770682	---	---	0.00764146	1.09686	---	---	---	---	3
Ependymal	1700094D03Rik	-1.80036	0.258	0.8	2.64792e-07	0.00122334		Psma6	0.0252619	-0.98241	---	---	---	---	0.00223728	-0.758314	---	---	---	---	---	---	---	---	---	---	---	---	---	---	0.0201223	-0.602011	---	---	---	---	---	---	---	---	---	---	---	---	---	---	3
Ependymal	Car9	-1.83683	0.025	0.5	2.9037e-07	0.00134151		Psma7	---	---	---	---	---	---	0.00920216	-0.277413	---	---	---	---	---	---	---	---	---	---	0.00838166	0.268112	---	---	---	---	---	---	---	---	0.0171142	0.250594	---	---	---	---	---	---	---	---	3
Ependymal	Pltp	-1.26541	0.679	0.8	3.69576e-07	0.00170744		Atp5c1	---	---	0.0022366	-0.309174	---	---	---	---	0.010346	-0.307774	---	---	---	---	---	---	---	---	---	---	---	---	---	---	---	---	0.00917585	-0.280365	---	---	---	---	---	---	---	---	---	---	3
Ependymal	Gpr37l1	-1.71866	0.082	0.65	4.11707e-07	0.00190209		C1ql3	---	---	---	---	---	---	---	---	0.00325102	-0.436447	---	---	---	---	---	---	---	---	---	---	---	---	0.0279006	1.06963	---	---	---	---	---	---	---	---	---	---	0.00233576	-0.635788	---	---	3
Ependymal	Lrrc23	-1.49173	0.214	0.75	5.93431e-07	0.00274165		Kat6a	---	---	---	---	---	---	---	---	---	---	0.0115007	-0.713144	0.00144629	-1.03412	---	---	---	---	---	---	---	---	---	---	---	---	---	---	0.0399428	-0.511269	---	---	---	---	---	---	---	---	3
Ependymal	Anxa5	-1.92432	0.409	0.8	5.94011e-07	0.00274433		Ckmt1	---	---	---	---	0.00173781	-0.329386	---	---	---	---	---	---	---	---	---	---	---	---	---	---	---	---	---	---	---	---	---	---	---	---	---	---	---	---	0.00629909	-0.697285	5.28609e-10	-0.423386	3
Ependymal	Ptgds	0.881477	0.893	0.55	6.86491e-07	0.00317159		Brinp1	---	---	---	---	---	---	---	---	0.0184206	0.444364	---	---	---	---	---	---	---	---	---	---	0.0336597	-0.363087	---	---	---	---	---	---	---	---	---	---	0.011895	-0.743462	---	---	---	---	3
Ependymal	Sntn	-1.38606	0.075	0.6	6.87496e-07	0.00317623		Vsnl1	---	---	---	---	3.39187e-08	-0.556585	---	---	0.00118189	-0.451416	---	---	---	---	---	---	---	---	---	---	---	---	---	---	---	---	---	---	---	---	---	---	---	---	---	---	2.54214e-21	-0.728512	3
Ependymal	Hdc	-1.33722	0.151	0.75	7.47925e-07	0.00345541		B3galt5	---	---	---	---	---	---	---	---	---	---	---	---	---	---	---	---	---	---	---	---	0.0218104	-0.439228	---	---	---	---	0.0362197	-0.469979	---	---	---	---	---	---	0.000130252	-0.547487	---	---	3
Ependymal	Id4	-1.5768	0.44	0.85	8.00213e-07	0.00369698		Mpped2	---	---	---	---	---	---	0.00470838	-0.880052	---	---	---	---	0.00151159	-0.798883	---	---	---	---	---	---	---	---	---	---	---	---	---	---	0.00792347	0.891548	---	---	---	---	---	---	---	---	3
Ependymal	Scg3	-1.74503	0.126	0.7	8.72861e-07	0.00403262		Faim2	---	---	---	---	---	---	---	---	0.000585837	-0.518227	---	---	---	---	---	---	---	---	---	---	---	---	---	---	---	---	---	---	---	---	---	---	---	---	0.000109183	-1.12546	3.47213e-13	-0.446207	3
Ependymal	Atp1b1	0.261757	0.868	0.7	8.96353e-07	0.00414115		AI462493	---	---	---	---	---	---	---	---	0.00274976	-0.575945	---	---	---	---	---	---	---	---	---	---	---	---	---	---	---	---	0.000233584	-1.11565	---	---	---	---	---	---	---	---	4.59558e-05	-0.281053	3
Ependymal	Malat1	-1.35706	0.881	1	1.04561e-06	0.0048307		Pum1	---	---	---	---	---	---	---	---	---	---	---	---	0.0357644	-0.828481	---	---	---	---	0.0297525	0.664341	---	---	---	---	---	---	0.0409878	0.593149	---	---	---	---	---	---	---	---	---	---	3
Ependymal	Iqca	-1.44639	0.101	0.65	1.45931e-06	0.00674203		Camk4	---	---	---	---	9.98947e-07	-0.399392	---	---	---	---	---	---	---	---	---	---	---	---	---	---	---	---	---	---	---	---	---	---	0.00495064	-0.796632	---	---	---	---	0.0063783	-0.750454	---	---	3
Ependymal	Iqcg	-0.663085	0.245	0.8	1.54176e-06	0.00712293		Dtd1	0.013693	0.509983	---	---	---	---	---	---	0.00273878	-0.492695	---	---	---	---	---	---	---	---	---	---	---	---	---	---	---	---	---	---	---	---	---	---	---	---	---	---	2.27976e-07	-0.302757	3
Ependymal	Polr3h	-1.46891	0.132	0.6	1.56809e-06	0.00724459		Gpbp1	---	---	---	---	---	---	---	---	---	---	---	---	---	---	---	---	0.0092736	-0.816405	---	---	---	---	0.0354206	-0.549273	---	---	---	---	0.00100957	1.11069	---	---	---	---	---	---	---	---	3
Ependymal	Rnf138rt1	-0.569558	0.038	0.4	1.79552e-06	0.0082953		Rps20	---	---	3.14469e-07	0.264821	---	---	---	---	---	---	---	---	---	---	---	---	0.00048218	0.411605	---	---	---	---	---	---	---	---	---	---	---	---	---	---	---	---	---	---	5.81883e-11	0.29914	3
Ependymal	Gm216	-1.45593	0.17	0.65	1.8899e-06	0.00873133		Esd	---	---	---	---	---	---	---	---	---	---	---	---	0.00779286	0.910007	---	---	---	---	0.0143907	0.60486	---	---	0.00864771	-0.840502	---	---	---	---	---	---	---	---	---	---	---	---	---	---	3
Ependymal	3300002A11Rik	-1.62844	0.063	0.55	1.99565e-06	0.00921989		Fmnl2	---	---	0.0253488	0.277639	0.00111258	0.541795	---	---	---	---	---	---	---	---	---	---	---	---	---	---	---	---	---	---	---	---	---	---	---	---	---	---	---	---	---	---	8.20352e-05	0.319835	3
Ependymal	Gm10714	-1.12074	0.05	0.5	2.08967e-06	0.00965427		Rnmt	---	---	---	---	---	---	---	---	---	---	---	---	0.0164898	-0.767744	---	---	---	---	---	---	---	---	---	---	---	---	---	---	---	---	0.0495415	-0.746254	---	---	---	---	1.16957e-05	-0.274872	3
Ependymal	Itm2c	-1.57308	0.623	0.85	2.16445e-06	0.00999978		Snx5	0.00539569	-1.21461	---	---	---	---	---	---	---	---	---	---	---	---	---	---	0.040699	-0.341455	---	---	---	---	---	---	0.0156206	-0.661054	---	---	---	---	---	---	---	---	---	---	---	---	3
Ependymal	Ivns1abp	-1.18825	0.138	0.7	2.2219e-06	0.0102652		Fndc3a	0.00266788	0.817065	---	---	---	---	---	---	---	---	---	---	---	---	---	---	0.0078963	0.768376	---	---	---	---	---	---	---	---	---	---	0.0271754	0.648187	---	---	---	---	---	---	---	---	3
Ependymal	Ndufa1	1.36681	0.774	0.4	2.22375e-06	0.0102737		Stk39	0.00571319	1.17096	---	---	---	---	---	---	---	---	---	---	0.0410075	-1.05335	---	---	---	---	---	---	---	---	---	---	---	---	---	---	---	---	---	---	---	---	---	---	3.78621e-08	0.392995	3
Ependymal	1700009P17Rik	-1.52911	0.509	0.8	2.26282e-06	0.0104542		Ntm	---	---	---	---	---	---	---	---	---	---	---	---	0.0122992	-0.981179	---	---	---	---	---	---	0.02554	0.320853	---	---	---	---	0.0284277	0.677149	---	---	---	---	---	---	---	---	---	---	3
Ependymal	Elof1	-0.979642	0.377	0.9	2.31114e-06	0.0106775		Fgfr1	---	---	---	---	0.000486771	0.286246	---	---	---	---	---	---	0.0169939	1.56008	---	---	---	---	---	---	---	---	---	---	---	---	---	---	---	---	---	---	---	---	---	---	0.000163006	0.266155	3
Ependymal	Steap1	1.4092	0.585	0.1	2.61319e-06	0.012073		Psmc3	---	---	---	---	---	---	---	---	---	---	---	---	0.00435238	1.17904	---	---	---	---	0.0210605	0.604777	0.00378853	0.524766	---	---	---	---	---	---	---	---	---	---	---	---	---	---	---	---	3
Ependymal	Lrrc10b	-0.391575	0.006	0.25	2.69997e-06	0.0124739		Hsp90b1	---	---	---	---	---	---	---	---	0.0217971	0.281485	---	---	---	---	---	---	---	---	---	---	---	---	0.0324724	0.351376	---	---	---	---	---	---	---	---	---	---	---	---	3.82522e-14	0.306553	3
Ependymal	Mt1	-1.15606	0.792	0.95	2.87868e-06	0.0132995		Ttc9c	0.00499646	0.410803	---	---	---	---	---	---	---	---	---	---	---	---	---	---	---	---	---	---	---	---	0.0366771	-0.46545	0.011157	0.450988	---	---	---	---	---	---	---	---	---	---	---	---	3
Ependymal	mt-Nd1	1.15192	1	0.95	2.92823e-06	0.0135284		Ago3	0.0499545	0.300855	---	---	---	---	---	---	---	---	---	---	---	---	---	---	---	---	---	---	1.02291e-05	-0.542213	---	---	0.0140339	0.53214	---	---	---	---	---	---	---	---	---	---	---	---	3
Ependymal	Ckb	-0.852542	0.887	1	3.12322e-06	0.0144293		Crip2	3.97324e-05	-0.895795	---	---	---	---	---	---	---	---	---	---	---	---	---	---	---	---	0.00600487	-0.350316	---	---	---	---	0.0217411	-1.30515	---	---	---	---	---	---	---	---	---	---	---	---	3
Ependymal	Axin2	-1.44466	0.063	0.25	3.20958e-06	0.0148283		Fxyd1	0.00178891	1.01886	---	---	0.000123356	0.363861	---	---	---	---	---	---	---	---	---	---	---	---	---	---	---	---	---	---	---	---	---	---	---	---	---	---	---	---	---	---	1.27294e-16	0.526349	3
Ependymal	Nudc	-1.18834	0.572	0.9	3.23801e-06	0.0149596		Ddx24	---	---	---	---	---	---	---	---	0.040375	-0.284394	---	---	---	---	---	---	---	---	---	---	---	---	---	---	---	---	---	---	---	---	---	---	0.00229802	-1.07635	---	---	1.11943e-09	-0.264089	3
Ependymal	Kbtbd11	-0.773863	0.044	0.45	3.3342e-06	0.015404		Dcaf12l1	0.0254907	0.990354	---	---	---	---	---	---	0.0279422	-0.265768	---	---	---	---	---	---	---	---	---	---	---	---	---	---	---	---	---	---	---	---	---	---	---	---	0.00613831	-0.777171	---	---	3
Ependymal	Dchs1	-1.66936	0.006	0.35	3.47617e-06	0.0160599		Nfat5	---	---	---	---	---	---	0.00651059	0.847897	---	---	---	---	---	---	---	---	---	---	---	---	0.00736435	-0.736155	---	---	0.0110851	1.17707	---	---	---	---	---	---	---	---	---	---	---	---	3
Ependymal	Prdx6	-1.39713	0.509	0.9	4.01629e-06	0.0185553		Smarca1	---	---	---	---	---	---	---	---	---	---	0.00855814	-1.0177	---	---	---	---	---	---	---	---	---	---	---	---	0.0187269	-0.540127	---	---	---	---	---	---	---	---	0.0178607	-0.648923	---	---	3
Ependymal	Cd24a	-1.51213	0.157	0.65	4.21898e-06	0.0194917		Smarca2	---	---	---	---	---	---	---	---	8.92022e-06	-0.497982	---	---	---	---	---	---	---	---	---	---	---	---	---	---	---	---	---	---	0.00113263	0.948325	---	---	---	---	0.0379417	-0.471184	---	---	3
Ependymal	Prnp	-1.41592	0.648	0.95	4.28232e-06	0.0197843		Aspa	---	---	1.28151e-08	-0.492542	---	---	---	---	---	---	---	---	0.0223454	-1.10726	---	---	---	---	---	---	---	---	---	---	---	---	---	---	---	---	---	---	---	---	---	---	4.54684e-09	-0.523416	3
Ependymal	Igf2	2.01092	0.742	0.25	4.36649e-06	0.0201732		Syne1	0.000155138	-1.34474	---	---	---	---	---	---	---	---	---	---	---	---	---	---	---	---	0.0301463	-0.281095	---	---	---	---	---	---	---	---	---	---	---	---	---	---	0.00210005	0.598119	---	---	3
Ependymal	Cdhr3	-1.08771	0.057	0.5	4.49792e-06	0.0207804		Eif2s3y	0.0377804	-0.693092	---	---	---	---	---	---	---	---	---	---	---	---	---	---	0.000503913	-0.698612	---	---	---	---	---	---	---	---	0.0164261	-0.900263	---	---	---	---	---	---	---	---	---	---	3
Ependymal	Pih1d2	-1.67599	0.214	0.6	4.82795e-06	0.0223051		Hspb1	---	---	---	---	3.29078e-08	0.468944	---	---	---	---	---	---	---	---	0.0442881	-0.980396	---	---	---	---	---	---	---	---	---	---	---	---	---	---	---	---	---	---	---	---	7.78713e-16	0.434948	3
Ependymal	1500015O10Rik	0.925071	0.937	0.95	4.92229e-06	0.022741		Add3	---	---	---	---	---	---	---	---	0.00885844	-0.448849	---	---	---	---	---	---	---	---	0.019273	-0.369704	---	---	---	---	---	---	---	---	---	---	---	---	0.0430104	1.08523	---	---	---	---	3
Ependymal	Akap14	-1.51614	0.031	0.45	5.42953e-06	0.0250844		Itm2a	---	---	---	---	---	---	---	---	---	---	---	---	---	---	---	---	---	---	2.72374e-12	-0.743198	0.00415437	0.980958	---	---	---	---	---	---	---	---	---	---	---	---	---	---	3.02044e-06	-0.348015	3
Ependymal	Hmgb1	-1.48107	0.509	0.8	5.73272e-06	0.0264852		Rplp2	---	---	0.000260494	0.292716	---	---	---	---	---	---	---	---	---	---	---	---	---	---	---	---	---	---	---	---	---	---	---	---	---	---	---	---	---	---	0.0266721	0.327449	1.03214e-13	0.291287	3
Ependymal	Kcnj13	1.19693	0.748	0.3	5.98824e-06	0.0276657		Fam117b	---	---	---	---	---	---	---	---	---	---	---	---	---	---	---	---	---	---	0.0461914	0.78884	---	---	---	---	0.0407786	0.260265	0.0111348	0.975011	---	---	---	---	---	---	---	---	---	---	3
Ependymal	Gm14964	-1.1278	0.333	0.7	6.92694e-06	0.0320025		Map2	0.0303868	-0.608824	---	---	---	---	---	---	0.000110373	0.504118	---	---	---	---	---	---	---	---	---	---	---	---	---	---	---	---	---	---	0.0317334	0.76361	---	---	---	---	---	---	---	---	3
Ependymal	Wdr38	-1.69304	0.05	0.25	6.98725e-06	0.0322811		1190007I07Rik	0.0217039	0.266281	---	---	---	---	---	---	---	---	---	---	---	---	---	---	---	---	---	---	---	---	---	---	0.0209347	0.258978	2.90284e-05	-0.513017	---	---	---	---	---	---	---	---	---	---	3
Ependymal	Dnah9	-1.7663	0.082	0.5	7.33121e-06	0.0338702		Cd2bp2	0.0255366	-0.676216	---	---	---	---	---	---	---	---	0.0289842	1.42019	---	---	---	---	---	---	---	---	0.0116708	-0.297054	---	---	---	---	---	---	---	---	---	---	---	---	---	---	---	---	3
Ependymal	Hspa2	-1.47797	0.252	0.75	7.34182e-06	0.0339192		Mylk	0.0130799	-0.318924	---	---	---	---	---	---	---	---	---	---	---	---	---	---	---	---	---	---	---	---	0.0358215	0.432224	0.0195046	1.16243	---	---	---	---	---	---	---	---	---	---	---	---	3
Ependymal	Wdr66	-1.11718	0.069	0.55	7.34986e-06	0.0339564		Kif5a	0.000521585	1.13078	---	---	0.000149384	-0.34749	---	---	---	---	---	---	---	---	---	---	---	---	---	---	---	---	---	---	---	---	---	---	---	---	---	---	---	---	---	---	0.000712447	-0.270602	3
Ependymal	Gstm1	-1.96916	0.371	0.8	7.71877e-06	0.0356607		Pdcl3	---	---	---	---	---	---	---	---	---	---	---	---	---	---	---	---	---	---	---	---	---	---	---	---	0.0481952	-0.285463	---	---	0.000979552	-0.657794	---	---	0.00150318	0.26934	---	---	---	---	3
Ependymal	Sos2	-1.31259	0.113	0.25	7.79041e-06	0.0359917		Orc2	---	---	---	---	---	---	---	---	---	---	---	---	0.0073223	-0.815603	---	---	---	---	---	---	---	---	---	---	2.68742e-05	-0.484248	---	---	---	---	---	---	---	---	0.00297471	0.952272	---	---	3
Ependymal	Ttll6	-0.420786	0.057	0.35	7.97449e-06	0.0368421		Ndufb9	---	---	---	---	4.00626e-05	-0.281534	---	---	---	---	---	---	---	---	---	---	---	---	---	---	---	---	---	---	---	---	0.00994663	-0.569499	---	---	---	---	---	---	---	---	2.39136e-11	-0.250483	3
Ependymal	Cox6c	1.33077	0.918	0.75	8.65693e-06	0.039995		Dcun1d1	---	---	---	---	---	---	8.54072e-05	1.23429	---	---	---	---	---	---	0.0220805	0.965912	---	---	---	---	---	---	---	---	---	---	---	---	---	---	0.00272384	1.26634	---	---	---	---	---	---	3
Ependymal	Ucma	-1.77839	0.031	0.45	8.83842e-06	0.0408335		Mrps16	---	---	---	---	---	---	---	---	0.00123744	-0.396252	---	---	0.0256303	-0.542274	---	---	---	---	---	---	---	---	---	---	0.00321135	-1.42845	---	---	---	---	---	---	---	---	---	---	---	---	3
Ependymal	1700026D08Rik	-0.696957	0.113	0.6	9.36892e-06	0.0432844		Mrps10	0.000878499	0.795994	---	---	---	---	---	---	---	---	---	---	---	---	---	---	---	---	---	---	0.0405585	1.08069	---	---	---	---	0.0271041	-0.545501	---	---	---	---	---	---	---	---	---	---	3
Ependymal	Usp22	-1.92627	0.101	0.4	9.44587e-06	0.0436399		Cdkn1b	---	---	---	---	---	---	0.0297088	-0.627495	0.0260994	-0.56294	---	---	---	---	---	---	---	---	0.0111234	-0.475433	---	---	---	---	---	---	---	---	---	---	---	---	---	---	---	---	---	---	3
Ependymal	Msl3	-1.37739	0.088	0.3	9.97538e-06	0.0460863		Sv2a	---	---	---	---	0.0213759	-0.257037	---	---	---	---	---	---	---	---	---	---	---	---	---	---	---	---	---	---	---	---	---	---	---	---	0.00454073	0.603658	0.00872961	0.545377	---	---	---	---	3
Ependymal	Cox6a1	0.768668	0.868	0.85	1.00618e-05	0.0464855		Sbno1	---	---	---	---	---	---	---	---	---	---	---	---	---	---	---	---	0.0291328	0.27102	---	---	---	---	0.0217264	0.771106	---	---	0.00500209	0.955689	---	---	---	---	---	---	---	---	---	---	3
Ependymal	Clu	-0.984249	0.943	1	1.00676e-05	0.0465125		Fnbp1l	---	---	---	---	---	---	---	---	---	---	---	---	---	---	---	---	---	---	0.0317647	-0.521334	---	---	---	---	---	---	---	---	0.0443	0.639584	---	---	0.0173936	-1.74742	---	---	---	---	3
Ependymal	mt-Nd2	0.801863	0.987	1	1.08369e-05	0.0500667		Efnb3	---	---	0.000751463	-0.3419	---	---	---	---	---	---	---	---	---	---	---	---	---	---	---	---	---	---	---	---	---	---	---	---	0.0133912	0.815477	---	---	---	---	---	---	2.68021e-11	-0.407078	3
Ependymal	Col5a3	-0.796473	0.019	0.3	1.08839e-05	0.0502836		Sfrs18	0.0328164	-0.766226	---	---	---	---	---	---	0.00224167	-0.410243	---	---	---	---	---	---	---	---	---	---	---	---	---	---	---	---	---	---	0.011113	0.381865	---	---	---	---	---	---	---	---	3
Ependymal	Hsp90aa1	-1.00736	0.931	1	1.14421e-05	0.0528625		Hsph1	---	---	---	---	---	---	---	---	4.55716e-13	0.861615	---	---	---	---	---	---	---	---	---	---	---	---	---	---	---	---	---	---	0.0219493	0.809242	---	---	---	---	6.07e-08	1.01614	---	---	3
Ependymal	Nnat	-1.37037	0.201	0.75	1.162e-05	0.0536846		Rapgef5	---	---	---	---	---	---	---	---	0.0190853	-0.410731	---	---	---	---	---	---	---	---	---	---	---	---	---	---	0.0301339	-0.630797	---	---	---	---	---	---	---	---	0.000157599	-1.10842	---	---	3
Ependymal	Nudt4	-1.54373	0.415	0.85	1.47967e-05	0.0683609		Rbm5	0.00264711	-0.269158	---	---	---	---	---	---	0.0103631	-0.43732	---	---	---	---	---	---	---	---	---	---	---	---	---	---	---	---	---	---	---	---	---	---	---	---	---	---	7.66895e-06	-0.293218	3
Ependymal	Ccdc37	-1.05655	0.088	0.55	1.5128e-05	0.0698915		Rbmx	---	---	---	---	0.0407127	-0.288299	---	---	---	---	---	---	---	---	---	---	---	---	---	---	---	---	---	---	---	---	---	---	---	---	0.016754	0.286999	---	---	0.0441259	-0.658969	---	---	3
Ependymal	Serpine2	-0.948665	0.302	0.8	1.54346e-05	0.0713077		Bccip	---	---	---	---	---	---	---	---	---	---	---	---	0.0246909	0.365421	---	---	---	---	---	---	0.00757486	-0.268304	---	---	0.028057	0.809964	---	---	---	---	---	---	---	---	---	---	---	---	3
Ependymal	Lmo4	-1.47937	0.226	0.5	1.72055e-05	0.0794892		Rit2	0.0156782	-0.485637	---	---	---	---	---	---	0.00180088	-0.539758	---	---	---	---	---	---	---	---	---	---	---	---	---	---	---	---	---	---	---	---	---	---	---	---	---	---	1.79209e-15	-0.548229	3
Ependymal	Gm973	-1.12383	0.226	0.75	1.79366e-05	0.0828669		Fbxo2	---	---	---	---	---	---	---	---	---	---	---	---	---	---	---	---	---	---	---	---	0.0245914	0.279271	---	---	0.0369217	0.414478	---	---	0.0179838	-0.390017	---	---	---	---	---	---	---	---	3
Ependymal	Fth1	-0.590925	0.975	1	1.81916e-05	0.0840453		Spock3	---	---	---	---	---	---	---	---	0.0197683	0.443425	---	---	---	---	---	---	---	---	---	---	---	---	---	---	---	---	0.0340663	1.26195	---	---	---	---	---	---	0.000699761	0.89192	---	---	3
Ependymal	Tango2	-1.52833	0.107	0.05	1.83206e-05	0.0846411		Car11	---	---	---	---	0.000136498	-0.450614	---	---	---	---	---	---	---	---	---	---	---	---	---	---	---	---	---	---	---	---	0.0178169	0.268128	---	---	---	---	---	---	---	---	1.19633e-08	-0.386781	3
Ependymal	Ramp1	-1.68294	0.119	0.6	1.93059e-05	0.0891932		Atox1	0.00190128	1.37747	---	---	---	---	---	---	---	---	---	---	---	---	---	---	---	---	0.0004666	0.291571	---	---	---	---	---	---	---	---	---	---	---	---	---	---	---	---	2.16264e-05	0.300579	3
Ependymal	Aqp4	-1.37029	0.138	0.65	1.99307e-05	0.0920797		Enpp5	0.0144544	-0.968076	---	---	---	---	---	---	---	---	---	---	---	---	---	---	---	---	---	---	---	---	---	---	---	---	0.0406162	-0.978994	---	---	---	---	---	---	---	---	1.4758e-05	-0.277177	3
Ependymal	S100b	-1.17108	0.164	0.7	2.01355e-05	0.0930258		Pja2	0.0320171	-0.856377	3.47747e-05	-0.340018	---	---	---	---	---	---	---	---	---	---	---	---	---	---	---	---	---	---	---	---	---	---	---	---	---	---	---	---	---	---	---	---	2.24867e-09	-0.336179	3
Ependymal	Hacl1	-1.31153	0.126	0.25	2.07885e-05	0.0960431		Pdgfa	---	---	---	---	---	---	---	---	---	---	---	---	---	---	---	---	---	---	---	---	---	---	---	---	0.012479	-0.308747	---	---	---	---	0.0243095	0.863124	0.0276368	-1.35247	---	---	---	---	3
Ependymal	Kl	1.40709	0.761	0.2	2.12483e-05	0.0981672		Stau2	---	---	---	---	4.7975e-06	-0.258831	---	---	---	---	---	---	---	---	---	---	---	---	---	---	---	---	---	---	0.000964899	-1.26688	---	---	---	---	---	---	---	---	---	---	4.14168e-08	-0.270616	3
Ependymal	Cd59a	1.82352	0.679	0.2	2.2062e-05	0.101926		Snhg11	---	---	---	---	6.70608e-15	-0.946279	---	---	---	---	---	---	---	---	---	---	---	---	---	---	---	---	---	---	---	---	0.00015042	-0.979617	---	---	---	---	---	---	---	---	2.58083e-24	-0.595503	3
Ependymal	Cpe	-1.40253	0.497	0.85	2.25663e-05	0.104256		Dusp6	---	---	---	---	---	---	---	---	---	---	---	---	---	---	---	---	1.56268e-09	-1.10182	---	---	0.00829126	0.726114	---	---	---	---	---	---	---	---	0.00830991	0.700952	---	---	---	---	---	---	3
Ependymal	Acta2	-0.701647	0.05	0.45	2.33023e-05	0.107656		Slc5a3	0.0444374	0.399758	---	---	1.04115e-22	1.32319	---	---	---	---	---	---	---	---	---	---	---	---	---	---	---	---	---	---	---	---	---	---	---	---	---	---	---	---	---	---	1.32349e-24	0.921464	3
Ependymal	Tagln2	-0.754332	0.101	0.55	2.51316e-05	0.116108		Apoe	3.06443e-05	-1.04374	---	---	---	---	---	---	---	---	---	---	---	---	---	---	---	---	---	---	---	---	0.018578	-0.675664	---	---	0.0487307	0.849812	---	---	---	---	---	---	---	---	---	---	3
Ependymal	Anxa2	-1.02865	0.138	0.6	2.56361e-05	0.118439		Sncb	---	---	---	---	0.00333517	-0.281366	---	---	---	---	---	---	---	---	---	---	---	---	---	---	0.0182074	1.2344	---	---	---	---	---	---	---	---	---	---	---	---	---	---	1.88455e-11	-0.413622	3
Ependymal	Ccdc34	-1.37784	0.509	0.9	2.71618e-05	0.125487		Snca	---	---	---	---	1.27385e-06	-0.363074	---	---	---	---	---	---	---	---	---	---	---	---	---	---	---	---	---	---	0.0379543	-0.674025	---	---	---	---	---	---	---	---	---	---	4.3484e-17	-0.521042	3
Ependymal	Ift43	-1.34769	0.239	0.75	2.77024e-05	0.127985		Matk	---	---	---	---	0.000629193	-0.322376	---	---	1.19307e-10	-0.98444	---	---	---	---	---	---	---	---	---	---	---	---	---	---	---	---	---	---	---	---	---	---	---	---	---	---	8.41812e-21	-0.674968	3
Ependymal	Ccdc57	-0.504889	0.019	0.15	2.93564e-05	0.135627		Eif2s2	---	---	0.0055456	0.359884	8.86448e-05	0.427764	---	---	---	---	---	---	---	---	---	---	---	---	---	---	---	---	---	---	---	---	---	---	---	---	---	---	---	---	---	---	1.05863e-05	0.257683	3
Ependymal	Apoe	-1.04374	0.981	1	3.06443e-05	0.141576		Fam57b	---	---	---	---	---	---	---	---	0.000661343	-0.519855	---	---	---	---	---	---	---	---	---	---	---	---	---	---	---	---	---	---	---	---	0.00627158	-1.09187	---	---	0.0141651	-0.46399	---	---	3
Ependymal	Prlr	1.87811	0.73	0.25	3.06449e-05	0.141579		Slc25a4	---	---	---	---	---	---	---	---	---	---	---	---	---	---	---	---	0.00793579	-0.389679	---	---	---	---	---	---	---	---	---	---	---	---	---	---	0.0216176	-0.431138	---	---	7.30309e-21	-0.283078	3
Ependymal	Lrrc36	-1.28135	0.019	0.35	3.29699e-05	0.152321		Ly6e	---	---	---	---	0.000112984	-0.365115	---	---	0.0178154	-0.364604	---	---	---	---	---	---	---	---	---	---	---	---	---	---	---	---	---	---	---	---	---	---	---	---	8.81e-05	-1.02995	---	---	3
Ependymal	Rnf126	-1.25154	0.119	0.2	3.62087e-05	0.167284		Ly6a	---	---	---	---	---	---	---	---	---	---	---	---	---	---	0.0452634	-0.38801	---	---	---	---	---	---	0.0212229	0.701877	---	---	---	---	---	---	---	---	---	---	---	---	0.000686465	0.439516	3
Ependymal	Npc2	1.76593	0.742	0.25	3.63829e-05	0.168089		Sri	---	---	---	---	0.0187071	-0.291864	---	---	---	---	---	---	---	---	---	---	---	---	---	---	---	---	---	---	---	---	0.0461628	-0.863434	0.0101389	0.482213	---	---	---	---	---	---	---	---	3
Ependymal	E230008N13Rik	-0.513812	0.044	0.35	3.96305e-05	0.183093		Fam131a	---	---	---	---	---	---	---	---	0.0146526	-0.357075	---	---	---	---	---	---	---	---	---	---	---	---	---	---	---	---	---	---	---	---	---	---	---	---	0.00437498	-0.420108	1.27254e-13	-0.419979	3
Ependymal	Crip2	-0.895795	0.459	0.8	3.97324e-05	0.183564		Spire1	---	---	---	---	---	---	0.0170916	0.767117	---	---	---	---	---	---	---	---	---	---	---	---	---	---	0.0127006	0.827402	---	---	---	---	---	---	---	---	---	---	---	---	0.00691617	0.25172	3
Ependymal	Folr1	0.933872	0.792	0.65	4.08079e-05	0.188533		Sdhd	---	---	---	---	0.000123903	-0.295217	---	---	---	---	---	---	---	---	---	---	0.016249	-0.296077	---	---	---	---	---	---	---	---	---	---	---	---	---	---	---	---	---	---	7.14718e-06	-0.257984	3
Ependymal	Tuba1a	-0.878412	0.711	0.95	4.56993e-05	0.211131		Dctn6	0.00985714	-1.09327	---	---	---	---	---	---	---	---	---	---	---	---	---	---	---	---	---	---	---	---	---	---	---	---	---	---	---	---	0.0404544	-0.936919	---	---	---	---	5.22635e-07	-0.259316	3
Ependymal	Igfbp2	0.958098	0.818	0.55	4.80398e-05	0.221944		Znrf1	---	---	---	---	---	---	---	---	---	---	---	---	---	---	---	---	---	---	0.0239543	0.530566	---	---	---	---	0.00375929	-0.542587	---	---	---	---	0.00837138	0.585436	---	---	---	---	---	---	3
Ependymal	Hrasls	-1.37379	0.113	0.55	4.8423e-05	0.223714		Carhsp1	---	---	0.000766971	-0.353707	---	---	0.0134266	-0.643556	---	---	---	---	---	---	---	---	---	---	---	---	---	---	---	---	---	---	---	---	---	---	---	---	---	---	---	---	0.000438335	-0.298273	3
Ependymal	Slc22a4	-0.687422	0.019	0.35	4.90842e-05	0.226769		Pnma2	---	---	---	---	---	---	---	---	0.00945999	-0.628225	---	---	---	---	---	---	---	---	---	---	---	---	0.0196525	-0.653956	---	---	---	---	---	---	---	---	---	---	0.00270824	-0.563126	---	---	3
Ependymal	Dynll1	-1.33709	0.673	0.85	4.93687e-05	0.228084		Tmx4	---	---	---	---	---	---	---	---	---	---	---	---	---	---	---	---	---	---	0.0305447	-0.391604	---	---	0.0267131	-0.474816	---	---	---	---	---	---	---	---	---	---	---	---	6.01287e-09	-0.251845	3
Ependymal	Slc22a17	0.947385	0.761	0.45	5.10371e-05	0.235791		Tmx3	0.0239407	0.6703	---	---	---	---	---	---	---	---	---	---	---	---	2.14379e-05	0.500457	---	---	---	---	---	---	---	---	0.000921661	-0.754274	---	---	---	---	---	---	---	---	---	---	---	---	3
Ependymal	Spag17	-0.670573	0.075	0.45	5.33429e-05	0.246444		Cdipt	---	---	---	---	---	---	---	---	---	---	---	---	---	---	---	---	---	---	0.0364612	-0.641939	---	---	---	---	---	---	---	---	0.007566	-1.0227	---	---	0.037345	-0.922449	---	---	---	---	3
Ependymal	Tmem52	-0.717672	0.019	0.2	5.34518e-05	0.246948		Btf3	---	---	---	---	---	---	0.00584359	-0.627802	---	---	---	---	---	---	---	---	---	---	---	---	0.0263471	-1.00297	---	---	---	---	0.00480928	-0.978498	---	---	---	---	---	---	---	---	---	---	3
Ependymal	Cdk20	-1.22434	0.031	0.2	5.50888e-05	0.25451		Thyn1	0.0343609	0.624647	---	---	0.000239187	-0.523766	---	---	0.0372123	-0.428964	---	---	---	---	---	---	---	---	---	---	---	---	---	---	---	---	---	---	---	---	---	---	---	---	---	---	---	---	3
Ependymal	Gm1661	-1.59527	0.019	0.2	5.73567e-05	0.264988		Chchd1	0.0127517	-1.13348	---	---	---	---	---	---	---	---	---	---	---	---	---	---	0.00159224	0.437181	---	---	---	---	---	---	---	---	0.0041604	-0.977223	---	---	---	---	---	---	---	---	---	---	3
Ependymal	Fez1	-1.82566	0.119	0.55	5.77509e-05	0.266809		Lmo7	---	---	---	---	---	---	---	---	---	---	---	---	---	---	---	---	---	---	0.0148536	-0.518705	0.0427258	0.384861	---	---	---	---	0.0434836	0.611884	---	---	---	---	---	---	---	---	---	---	3
Ependymal	Myb	-0.842831	0.044	0.4	5.8011e-05	0.268011		Tanc2	---	---	---	---	---	---	---	---	0.00172679	0.679403	---	---	---	---	---	---	---	---	---	---	0.00701761	0.370234	---	---	0.0150451	0.498696	---	---	---	---	---	---	---	---	---	---	---	---	3
Ependymal	Gja1	-1.02874	0.132	0.6	5.84681e-05	0.270123		Ccar1	---	---	---	---	---	---	---	---	0.0104657	0.512156	0.0172074	-1.03249	---	---	---	---	---	---	---	---	0.0281675	-0.976765	---	---	---	---	---	---	---	---	---	---	---	---	---	---	---	---	3
Ependymal	Osbpl6	-1.00061	0.019	0.35	5.92806e-05	0.273876		Lamtor5	---	---	---	---	---	---	---	---	0.0243883	-0.506116	---	---	---	---	---	---	0.0219931	-0.250316	---	---	---	---	---	---	---	---	0.0120949	-0.482027	---	---	---	---	---	---	---	---	---	---	3
Ependymal	Atp2b3	1.03042	0.503	0.15	6.331e-05	0.292492		Lamtor2	---	---	0.0394467	0.352935	---	---	---	---	---	---	---	---	---	---	---	---	---	---	---	---	---	---	---	---	0.0124663	-0.504338	---	---	---	---	---	---	---	---	---	---	4.70882e-06	0.293031	3
Ependymal	Arsg	1.23433	0.409	0.1	6.40446e-05	0.295886		Prelid1	---	---	---	---	---	---	---	---	---	---	---	---	---	---	---	---	0.0172555	0.428191	---	---	---	---	---	---	---	---	---	---	0.00391928	-0.819073	---	---	0.00872388	-0.613871	---	---	---	---	3
Ependymal	Cdk13	-0.931147	0.151	0.25	6.54705e-05	0.302474		Ip6k1	---	---	---	---	---	---	---	---	---	---	---	---	---	---	0.0233632	-1.94521	---	---	---	---	---	---	---	---	0.0153087	0.403837	---	---	---	---	---	---	0.00113633	-1.10781	---	---	---	---	3
Ependymal	Pros1	-1.42306	0.05	0.45	6.88125e-05	0.317914		mt-Tt	0.00180237	0.531082	---	---	---	---	---	---	---	---	---	---	---	---	---	---	---	---	---	---	0.0127157	1.14404	---	---	---	---	---	---	0.00866078	0.73199	---	---	---	---	---	---	---	---	3
Ependymal	Meig1	-0.412215	0.239	0.75	6.9335e-05	0.320327		Abhd12	0.0238432	-0.668735	---	---	---	---	---	---	0.0354083	0.322224	---	---	---	---	---	---	0.00373439	-0.445905	---	---	---	---	---	---	---	---	---	---	---	---	---	---	---	---	---	---	---	---	3
Ependymal	Mlf1	-1.22207	0.421	0.85	6.96917e-05	0.321976		Trove2	0.0383284	-0.803034	---	---	---	---	---	---	---	---	---	---	---	---	---	---	---	---	---	---	---	---	0.0469776	0.500454	---	---	---	---	0.019295	-0.335927	---	---	---	---	---	---	---	---	3
Ependymal	1700024G13Rik	-1.46688	0.075	0.5	7.27815e-05	0.336251		Dtymk	---	---	---	---	---	---	---	---	---	---	---	---	---	---	0.000896663	0.260265	0.0425748	0.362556	---	---	---	---	0.0189259	-0.596003	---	---	---	---	---	---	---	---	---	---	---	---	---	---	3
Ependymal	Golga2	-1.4598	0.22	0.25	7.50384e-05	0.346677		Vamp2	---	---	---	---	---	---	---	---	---	---	0.000232605	1.86781	---	---	---	---	---	---	0.00109326	0.267859	0.00137015	1.14298	---	---	---	---	---	---	---	---	---	---	---	---	---	---	---	---	3
Ependymal	1700001L19Rik	-1.12421	0.075	0.5	7.66237e-05	0.354001		Pcmtd1	---	---	---	---	---	---	---	---	---	---	---	---	0.0450023	-1.07724	---	---	---	---	---	---	---	---	---	---	---	---	0.00680693	0.621657	---	---	---	---	0.0111057	-1.91439	---	---	---	---	3
Ependymal	9330162012Rik	-0.331354	0.031	0.15	7.77835e-05	0.35936		Fbxl16	---	---	---	---	2.18849e-05	-0.475223	---	---	---	---	---	---	---	---	---	---	---	---	---	---	---	---	---	---	---	---	---	---	0.0240552	0.286569	---	---	---	---	---	---	7.61389e-09	-0.381487	3
Ependymal	Ndufa4	0.840647	0.849	0.85	8.06174e-05	0.372452		Glod4	0.0265257	-1.23548	0.00402416	-0.322964	---	---	---	---	0.0354021	0.295445	---	---	---	---	---	---	---	---	---	---	---	---	---	---	---	---	---	---	---	---	---	---	---	---	---	---	---	---	3
Ependymal	C230037L18Rik	-0.76011	0.006	0.3	8.14039e-05	0.376086		Cd2ap	---	---	---	---	---	---	0.00689847	0.776341	---	---	---	---	---	---	0.0446143	-1.9733	0.023575	-0.596877	---	---	---	---	---	---	---	---	---	---	---	---	---	---	---	---	---	---	---	---	3
Ependymal	Fam3c	-0.933338	0.044	0.25	8.49601e-05	0.392516		5730455P16Rik	---	---	---	---	0.0162286	-0.380864	---	---	---	---	---	---	---	---	---	---	---	---	---	---	---	---	---	---	---	---	0.00525898	-1.01642	---	---	---	---	---	---	---	---	0.000130103	-0.279322	3
Ependymal	Ilk	-0.975009	0.107	0.55	8.55053e-05	0.395035		Pdap1	---	---	---	---	---	---	---	---	---	---	---	---	---	---	---	---	0.000403043	0.337979	---	---	---	---	---	---	---	---	---	---	0.0409384	0.828693	---	---	---	---	0.0310196	0.457978	---	---	3
Ependymal	6330403K07Rik	-0.945926	0.075	0.5	9.65881e-05	0.446237		Ext1	0.00120422	-0.752536	---	---	---	---	---	---	---	---	---	---	---	---	---	---	---	---	---	---	0.0100661	0.888212	---	---	---	---	---	---	---	---	0.0200759	0.976033	---	---	---	---	---	---	3
Ependymal	1700037C18Rik	-1.05012	0.075	0.35	0.000102059	0.471511		Mmd2	---	---	---	---	0.004717	-0.265672	---	---	---	---	---	---	---	---	---	---	---	---	---	---	---	---	---	---	0.0489037	-0.866473	---	---	---	---	---	---	---	---	---	---	0.00110493	-0.271262	3
Ependymal	Jak2	-0.75445	0.05	0.3	0.000102124	0.471814		Adcy1	---	---	---	---	9.49943e-05	-0.356401	---	---	---	---	---	---	---	---	---	---	---	---	---	---	---	---	---	---	---	---	---	---	---	---	---	---	---	---	0.00764007	-0.70552	1.34961e-07	-0.426355	3
Ependymal	Sfi1	-1.24742	0.025	0.25	0.000108531	0.501413		Gemin7	---	---	---	---	---	---	---	---	---	---	---	---	---	---	---	---	---	---	---	---	---	---	---	---	0.0296968	-0.879111	0.0184633	-0.366052	0.0159883	0.563043	---	---	---	---	---	---	---	---	3
Ependymal	Trpm3	0.540229	0.73	0.25	0.000109316	0.505042		Csrp1	---	---	4.28957e-12	0.575353	0.0131723	0.376528	---	---	---	---	---	---	---	---	---	---	---	---	---	---	---	---	---	---	---	---	---	---	---	---	---	---	---	---	---	---	2.31696e-09	0.381889	3
Ependymal	Marcksl1	-1.41828	0.057	0.45	0.000120683	0.557556		Pbrm1	---	---	---	---	---	---	---	---	0.00139225	0.589209	---	---	---	---	0.0204505	-0.471025	---	---	---	---	---	---	---	---	---	---	---	---	---	---	0.0414671	0.349103	---	---	---	---	---	---	3
Ependymal	Wrn	-1.48809	0.101	0.25	0.000121245	0.56015		Cp	0.0174611	-1.13691	---	---	---	---	0.0164857	-0.645409	---	---	---	---	0.0107693	1.41141	---	---	---	---	---	---	---	---	---	---	---	---	---	---	---	---	---	---	---	---	---	---	---	---	3
Ependymal	Rhou	-0.730902	0.031	0.35	0.000121941	0.563368		Meaf6	---	---	---	---	---	---	---	---	---	---	0.0158059	1.60014	---	---	---	---	---	---	---	---	---	---	---	---	---	---	---	---	---	---	0.0256795	-0.785489	---	---	0.0178541	0.579137	---	---	3
Ependymal	Gm16119	-0.654056	0.038	0.35	0.00012654	0.584616		Bai2	---	---	---	---	---	---	---	---	0.0113381	0.466917	---	---	---	---	---	---	---	---	---	---	---	---	0.0184386	0.6639	0.00647347	-0.464026	---	---	---	---	---	---	---	---	---	---	---	---	3
Ependymal	Iqcd	-0.951023	0.107	0.45	0.000126701	0.585359		Bai3	---	---	---	---	0.00246778	-0.320202	---	---	0.000199684	-0.820216	---	---	---	---	---	---	---	---	---	---	---	---	---	---	---	---	---	---	---	---	---	---	---	---	0.0252921	-0.324166	---	---	3
Ependymal	Ascc1	-1.78653	0.314	0.7	0.000134043	0.619278		Crim1	0.0473205	-0.62375	---	---	---	---	---	---	---	---	---	---	---	---	---	---	---	---	---	---	0.0317126	-0.416007	---	---	---	---	0.0105271	1.11167	---	---	---	---	---	---	---	---	---	---	3
Ependymal	Kif6	-0.690132	0.044	0.4	0.000142123	0.656608		Eml1	0.0390405	-0.499431	0.0151376	0.272695	---	---	---	---	---	---	---	---	---	---	---	---	---	---	---	---	---	---	0.0202568	-0.58317	---	---	---	---	---	---	---	---	---	---	---	---	---	---	3
Ependymal	2017-03-01	-0.406194	0.013	0.2	0.000142857	0.659997		Eml5	---	---	---	---	---	---	---	---	---	---	0.0331225	-0.751706	---	---	---	---	---	---	---	---	---	---	---	---	---	---	0.00896422	0.804032	---	---	0.0206043	-0.425834	---	---	---	---	---	---	3
Ependymal	Plat	-1.35172	0.038	0.4	0.000144205	0.666227		Cpeb4	---	---	---	---	---	---	---	---	---	---	---	---	---	---	---	---	---	---	---	---	---	---	0.0233677	0.707009	---	---	0.020856	1.00462	0.0374074	0.355776	---	---	---	---	---	---	---	---	3
Ependymal	Gm16006	-1.29197	0.038	0.4	0.000146149	0.675208		Tmem179	---	---	---	---	0.0397799	-0.277969	---	---	---	---	---	---	---	---	---	---	---	---	---	---	0.0226865	-0.957076	---	---	---	---	---	---	---	---	---	---	---	---	0.0416652	-0.78335	---	---	3
Ependymal	Nrbp2	-0.730277	0.132	0.55	0.000147289	0.680474		Vcam1	0.0342812	1.06299	---	---	0.0220846	0.370588	---	---	---	---	---	---	---	---	---	---	---	---	---	---	---	---	---	---	---	---	---	---	---	---	---	---	---	---	---	---	6.55177e-12	0.435038	3
Ependymal	Actb	-0.663137	0.937	1	0.000147834	0.682994		Exoc4	---	---	---	---	---	---	---	---	---	---	0.00435135	-1.44671	---	---	---	---	---	---	---	---	0.00463087	-0.754505	---	---	---	---	---	---	---	---	---	---	0.0359845	-1.51526	---	---	---	---	3
Ependymal	Eif4a1	0.92757	0.327	0.1	0.000154555	0.714043		Exoc5	---	---	---	---	---	---	---	---	---	---	---	---	---	---	---	---	---	---	---	---	---	---	---	---	0.0483121	-0.713977	---	---	0.00459317	0.253946	0.0445987	-0.624383	---	---	---	---	---	---	3
Ependymal	Syne1	-1.34474	0.289	0.65	0.000155138	0.716738		Metap2	0.0248331	0.928944	---	---	0.000332519	0.29797	---	---	---	---	---	---	---	---	---	---	---	---	---	---	---	---	0.0439306	0.706731	---	---	---	---	---	---	---	---	---	---	---	---	---	---	3
Ependymal	Zbtb20	-0.943976	0.535	0.8	0.000157182	0.726181		Bfar	---	---	---	---	---	---	---	---	---	---	---	---	---	---	---	---	---	---	---	---	---	---	---	---	0.0408137	-0.990917	---	---	0.0201336	1.04377	---	---	---	---	0.0190915	0.314915	---	---	3
Ependymal	Lrrc48	-1.4008	0.239	0.65	0.000161051	0.744054		Tiam1	---	---	---	---	---	---	---	---	0.011489	0.283025	---	---	---	---	---	---	---	---	---	---	---	---	---	---	0.00139523	1.72394	---	---	---	---	---	---	0.0413186	0.667602	---	---	---	---	3
Ependymal	Crip1	-1.13594	0.164	0.65	0.000164415	0.759599		Crtac1	---	---	---	---	0.0452131	-0.280192	---	---	0.0160264	0.265214	---	---	---	---	---	---	---	---	---	---	---	---	---	---	---	---	---	---	---	---	---	---	---	---	0.0213269	0.326458	---	---	3
Ependymal	Ttc25	-1.13278	0.132	0.6	0.000164926	0.761956		Bola1	---	---	---	---	---	---	---	---	---	---	---	---	0.0166861	-0.644448	---	---	---	---	---	---	---	---	---	---	0.0495473	-0.79184	---	---	---	---	0.0234678	-0.324124	---	---	---	---	---	---	3
Ependymal	mt-Nd5	1.0099	0.987	1	0.000167955	0.775951		Hlf	0.00177491	0.408572	---	---	---	---	---	---	---	---	---	---	---	---	---	---	---	---	0.00257421	-0.403413	---	---	---	---	---	---	---	---	---	---	---	---	---	---	---	---	1.16221e-07	-0.276798	3
Ependymal	Enkur	-1.61037	0.239	0.65	0.000169693	0.783981		Krcc1	---	---	0.0350298	-0.40414	---	---	---	---	---	---	---	---	---	---	---	---	---	---	---	---	---	---	---	---	0.0443562	-0.262981	0.0216517	0.685509	---	---	---	---	---	---	---	---	---	---	3
Ependymal	Aldh1a1	-0.573804	0.013	0.25	0.000170781	0.78901		Gtpbp4	0.0071585	-1.05597	---	---	---	---	---	---	---	---	---	---	0.0499182	-0.946308	---	---	---	---	---	---	---	---	---	---	0.0232368	-0.645786	---	---	---	---	---	---	---	---	---	---	---	---	3
Ependymal	Got1l1	-1.2005	0.038	0.35	0.000175103	0.808975		Mgp	---	---	---	---	---	---	---	---	---	---	---	---	0.0438809	-1.44963	0.000639321	2.09989	---	---	0.0282294	0.755598	---	---	---	---	---	---	---	---	---	---	---	---	---	---	---	---	---	---	3
Ependymal	BC051019	-2.21594	0.025	0.35	0.000177736	0.821142		Fam173a	---	---	---	---	---	---	---	---	0.000295011	-0.616695	---	---	---	---	0.00230126	-1.42772	---	---	---	---	0.000445407	-1.14205	---	---	---	---	---	---	---	---	---	---	---	---	---	---	---	---	3
Ependymal	Kdelr2	-1.43055	0.245	0.35	0.000178652	0.825372		Dixdc1	---	---	---	---	---	---	---	---	---	---	0.0245439	-0.256206	---	---	---	---	---	---	---	---	---	---	---	---	---	---	---	---	0.00862762	0.519453	---	---	---	---	---	---	0.00215487	-0.282933	3
Ependymal	Prune2	-0.707251	0.019	0.2	0.000179041	0.827168		Arpc3	---	---	---	---	---	---	---	---	0.0450143	0.398326	---	---	---	---	---	---	---	---	---	---	---	---	---	---	---	---	---	---	0.00741556	1.0036	---	---	---	---	---	---	9.07857e-05	0.298286	3
Ependymal	Dusp14	-1.36763	0.233	0.6	0.000179546	0.829501		Itpr2	---	---	---	---	---	---	0.00896202	-0.268273	---	---	---	---	0.0174759	-1.65819	---	---	---	---	0.0246873	-0.541813	---	---	---	---	---	---	---	---	---	---	---	---	---	---	---	---	---	---	3
Ependymal	Spef2	-1.43592	0.327	0.8	0.000187419	0.865875		Mphosph10	---	---	---	---	---	---	---	---	0.00354622	-0.612889	---	---	---	---	---	---	---	---	---	---	---	---	---	---	---	---	---	---	---	---	---	---	8.41136e-07	-1.0515	0.000594714	-1.07143	---	---	3
Ependymal	Rnase4	-1.17767	0.101	0.5	0.000192272	0.888295		U2af1	---	---	0.00513154	0.307139	---	---	---	---	---	---	---	---	---	---	---	---	---	---	---	---	0.0161013	0.253608	---	---	---	---	---	---	---	---	---	---	0.00679826	-0.516755	---	---	---	---	3
Ependymal	Armc3	-1.23302	0.113	0.55	0.000193147	0.892339		Trappc5	0.0302437	-0.838571	---	---	---	---	---	---	---	---	---	---	---	---	---	---	---	---	---	---	---	---	---	---	0.000528266	-0.566028	0.0281575	0.826639	---	---	---	---	---	---	---	---	---	---	3
Ependymal	Eps8	-1.73119	0.05	0.35	0.000193897	0.895803		Rrbp1	---	---	---	---	1.02486e-06	0.603024	0.0489824	0.79212	---	---	---	---	---	---	---	---	---	---	---	---	---	---	---	---	---	---	---	---	---	---	---	---	---	---	---	---	4.6782e-16	0.421675	3
Ependymal	Klf9	-1.26693	0.277	0.65	0.0001999	0.92354		Glrx2	---	---	---	---	---	---	---	---	---	---	---	---	---	---	0.0416366	1.18211	---	---	---	---	0.0264184	0.621979	0.0196871	0.499466	---	---	---	---	---	---	---	---	---	---	---	---	---	---	3
Ependymal	Sulf2	-0.554973	0.063	0.35	0.000202666	0.936318		Tesc	---	---	---	---	0.016431	-0.355236	---	---	2.27162e-10	1.00187	---	---	---	---	---	---	---	---	---	---	---	---	---	---	---	---	---	---	---	---	---	---	---	---	2.73e-05	0.846666	---	---	3
Ependymal	Krt15	-1.4041	0.025	0.35	0.0002053	0.948487		Gdap1l1	---	---	---	---	---	---	---	---	---	---	---	---	---	---	---	---	---	---	---	---	---	---	---	---	---	---	0.0109683	0.518165	0.00168213	-0.887223	---	---	8.78616e-06	-0.408139	---	---	---	---	3
Ependymal	Mapk9	1.27537	0.39	0.15	0.00020728	0.957632		Mtif2	---	---	---	---	---	---	0.00275142	-0.51179	---	---	---	---	---	---	---	---	---	---	---	---	---	---	---	---	---	---	0.0358848	-0.568674	---	---	0.0302624	-0.857057	---	---	---	---	---	---	3
Ependymal	Fkbp14	-0.268193	0.044	0.35	0.000209454	0.967679		Atxn7l3b	---	---	1.23434e-05	-0.409993	---	---	---	---	---	---	---	---	---	---	---	---	---	---	---	---	---	---	---	---	0.0448596	-0.663681	---	---	---	---	---	---	---	---	---	---	8.77207e-12	-0.33079	3
Ependymal	Fhl1	-1.02765	0.157	0.6	0.000220311	1		Sec63	0.00818165	0.740131	---	---	---	---	---	---	---	---	---	---	---	---	0.0309645	-0.319051	0.0427511	0.584905	---	---	---	---	---	---	---	---	---	---	---	---	---	---	---	---	---	---	---	---	3
Ependymal	Bace2	-0.56043	0.025	0.3	0.000220564	1		Ankrd17	---	---	---	---	---	---	---	---	---	---	---	---	---	---	---	---	---	---	---	---	0.00705868	1.35843	---	---	---	---	---	---	---	---	0.00636624	0.41311	---	---	0.0112089	-0.387613	---	---	3
Ependymal	Sparc	-0.988543	0.698	0.9	0.000230696	1		Ankrd12	0.0218037	-0.783446	---	---	0.00588557	0.266761	---	---	---	---	---	---	---	---	---	---	---	---	---	---	---	---	---	---	---	---	---	---	---	---	---	---	---	---	0.00247635	-0.81295	---	---	3
Ependymal	Tspan15	-0.774326	0.05	0.35	0.000236345	1		Ywhaz	---	---	0.00173408	0.29522	---	---	---	---	0.00011086	0.290629	---	---	---	---	---	---	---	---	---	---	---	---	---	---	---	---	---	---	---	---	---	---	---	---	0.00845991	0.355158	---	---	3
Ependymal	Dnah12	-0.702656	0.05	0.35	0.000242206	1		Dmd	0.00474197	-1.0152	---	---	---	---	---	---	0.0128079	-0.352353	---	---	---	---	---	---	---	---	---	---	---	---	---	---	---	---	---	---	0.0209362	0.285293	---	---	---	---	---	---	---	---	3
Ependymal	Tmsb4x	-0.85297	0.421	0.85	0.00024761	1		Sh3glb1	---	---	---	---	---	---	---	---	---	---	---	---	---	---	0.012591	-0.658704	---	---	0.0165146	-0.418361	0.00407282	-0.661243	---	---	---	---	---	---	---	---	---	---	---	---	---	---	---	---	3
Ependymal	Ptma	-0.960457	0.629	0.85	0.000269383	1		Chd3	---	---	---	---	---	---	---	---	0.00597489	0.500762	---	---	---	---	---	---	---	---	---	---	0.00357381	1.01477	---	---	---	---	0.0233359	0.684747	---	---	---	---	---	---	---	---	---	---	3
Ependymal	Kat7	-1.39151	0.094	0.15	0.000271006	1		Chd4	---	---	---	---	0.00659287	0.260632	---	---	0.00656394	0.29351	---	---	---	---	---	---	---	---	---	---	---	---	---	---	---	---	---	---	0.031465	0.81474	---	---	---	---	---	---	---	---	3
Ependymal	Sdad1	-0.809744	0.057	0.25	0.000271545	1		Ralyl	---	---	---	---	---	---	---	---	2.78193e-05	-0.430161	---	---	---	---	---	---	---	---	---	---	---	---	---	---	0.00147286	-1.27292	---	---	---	---	---	---	---	---	0.00146687	-0.682263	---	---	3
Ependymal	Arl13b	-1.08276	0.075	0.45	0.000278653	1		Egr1	---	---	0.0106082	0.515929	---	---	0.00263591	-0.443414	---	---	---	---	---	---	---	---	1.81806e-05	-0.591714	---	---	---	---	---	---	---	---	---	---	---	---	---	---	---	---	---	---	---	---	3
Ependymal	Calr	0.961887	0.849	0.65	0.000282761	1		Ndufa11	---	---	---	---	---	---	---	---	0.00837302	-0.301107	---	---	---	---	---	---	0.0186488	0.255681	---	---	---	---	---	---	---	---	---	---	0.00595868	-0.475674	---	---	---	---	---	---	---	---	3
Ependymal	Ipo7	-0.699148	0.088	0.15	0.000284382	1		Clstn2	---	---	---	---	---	---	---	---	0.0277559	0.325021	---	---	---	---	---	---	---	---	---	---	---	---	---	---	0.0305908	1.03384	---	---	0.00146197	0.742192	---	---	---	---	---	---	---	---	3
Ependymal	Vim	-0.785884	0.333	0.8	0.000286655	1		Siva1	0.00406936	0.326993	---	---	---	---	---	---	---	---	---	---	---	---	0.000196894	1.25951	---	---	---	---	---	---	---	---	---	---	0.048317	-0.460349	---	---	---	---	---	---	---	---	---	---	3
Ependymal	Nt5c2	-1.46592	0.176	0.15	0.000290683	1		Wbp5	---	---	---	---	2.43439e-07	-0.524476	---	---	---	---	---	---	---	---	---	---	---	---	---	---	---	---	0.00420695	-0.853955	---	---	0.0337107	-0.837119	---	---	---	---	---	---	---	---	---	---	3
Ependymal	Neo1	-1.85275	0.038	0.15	0.00029298	1		Romo1	---	---	---	---	0.00195025	0.254772	---	---	---	---	---	---	0.0220285	1.47258	---	---	---	---	---	---	---	---	---	---	---	---	---	---	---	---	---	---	---	---	---	---	0.00027066	0.262459	3
Ependymal	Tmem98	1.17536	0.396	0.15	0.000294563	1		Wdr73	0.00115985	-0.788025	---	---	---	---	---	---	---	---	---	---	---	---	---	---	---	---	---	---	0.0217134	-0.387557	---	---	0.0158616	-0.763223	---	---	---	---	---	---	---	---	---	---	---	---	3
Ependymal	Psmg1	-1.35525	0.145	0.25	0.000294791	1		Hs6st2	0.021108	0.83488	---	---	---	---	---	---	0.0276377	-0.418006	---	---	---	---	---	---	---	---	---	---	---	---	0.01179	-0.909795	---	---	---	---	---	---	---	---	---	---	---	---	---	---	3
Ependymal	Calm1	-0.902943	0.855	0.95	0.000295643	1		Rnf13	---	---	1.84008e-06	-0.284297	---	---	0.0140601	-0.818973	---	---	---	---	---	---	---	---	---	---	---	---	---	---	---	---	---	---	---	---	---	---	---	---	---	---	---	---	2.89124e-09	-0.319884	3
Ependymal	Snrnp48	-1.51861	0.101	0.3	0.000297107	1		Ssr4	---	---	---	---	---	---	0.0359146	-0.25842	---	---	---	---	0.0215386	0.577899	---	---	---	---	---	---	---	---	---	---	---	---	---	---	---	---	---	---	---	---	0.0373792	-0.443884	---	---	3
Ependymal	Apbb1	-1.19688	0.132	0.4	0.000298996	1		Pfkl	---	---	---	---	---	---	---	---	3.73533e-12	1.19959	---	---	---	---	---	---	---	---	---	---	---	---	---	---	---	---	---	---	---	---	---	---	---	---	0.000282846	0.927708	1.14756e-06	0.413627	3
Ependymal	D8Ertd82e	-0.783251	0.025	0.3	0.000299302	1		Cdadc1	0.0497481	-0.529713	---	---	---	---	---	---	0.0339556	-0.559288	---	---	---	---	---	---	---	---	---	---	---	---	---	---	---	---	---	---	---	---	---	---	1.21035e-05	-0.354843	---	---	---	---	3
Ependymal	Gorab	-0.831282	0.031	0.15	0.000306461	1		mt-Nd4	---	---	2.67342e-09	0.352481	---	---	---	---	6.43296e-11	0.526699	---	---	---	---	---	---	---	---	---	---	---	---	---	---	---	---	7.99536e-06	0.914905	---	---	---	---	---	---	---	---	---	---	3
Ependymal	Ccdc108	-1.23559	0.132	0.55	0.000307681	1		Anxa7	---	---	---	---	---	---	---	---	---	---	---	---	---	---	0.00767454	1.80133	---	---	---	---	---	---	---	---	---	---	---	---	---	---	---	---	0.0229798	-0.255015	0.0451721	-0.300789	---	---	3
Ependymal	Fryl	-1.37897	0.088	0.35	0.000311035	1		Eno2	---	---	---	---	1.07284e-07	-0.423028	---	---	---	---	---	---	---	---	---	---	---	---	---	---	---	---	---	---	---	---	---	---	---	---	---	---	---	---	0.019025	0.447346	1.89425e-14	-0.352834	3
Ependymal	Sorbs2	-1.26017	0.182	0.4	0.000321628	1		Arhgef7	---	---	---	---	---	---	---	---	---	---	---	---	---	---	---	---	---	---	---	---	---	---	---	---	0.030953	0.837656	0.0113487	0.846579	0.00332423	0.943616	---	---	---	---	---	---	---	---	3
Ependymal	Yap1	-1.50981	0.164	0.3	0.0003263	1		Arhgef2	---	---	---	---	---	---	---	---	---	---	---	---	---	---	---	---	---	---	---	---	---	---	---	---	0.0259326	1.08937	0.0171772	0.496885	---	---	---	---	0.00636737	0.419819	---	---	---	---	3
Ependymal	Hipk1	-1.72925	0.214	0.65	0.000331523	1		Gtl3	0.00821444	-0.798362	---	---	---	---	---	---	---	---	---	---	---	---	---	---	---	---	---	---	---	---	0.0278664	-0.57474	---	---	---	---	---	---	0.0402317	-0.283185	---	---	---	---	---	---	3
Ependymal	Npr3	1.17823	0.358	0.15	0.000362213	1		Mkln1	---	---	---	---	0.00894056	0.411874	---	---	---	---	---	---	---	---	---	---	---	---	---	---	0.0235983	-0.823888	---	---	---	---	---	---	---	---	---	---	---	---	0.0215735	0.657187	---	---	3
Ependymal	Mak	-2.00092	0.082	0.4	0.000363152	1		Tmem9b	---	---	0.00682048	-0.382409	---	---	---	---	---	---	---	---	---	---	0.00668239	0.454292	---	---	---	---	---	---	---	---	---	---	---	---	---	---	---	---	---	---	0.0143477	-0.623029	---	---	3
Ependymal	Ccdc121	-1.42036	0.031	0.35	0.000373123	1		Cyhr1	---	---	---	---	---	---	---	---	0.0343583	-0.470641	---	---	0.000312292	0.998815	---	---	---	---	---	---	---	---	---	---	---	---	---	---	---	---	---	---	---	---	---	---	0.000136744	-0.252244	3
Ependymal	Ddr1	-0.676799	0.245	0.7	0.000376793	1		Actr3b	---	---	---	---	5.20351e-05	-0.524718	---	---	---	---	---	---	---	---	---	---	---	---	---	---	---	---	---	---	---	---	0.0388554	-0.762109	---	---	0.000278524	-0.540203	---	---	---	---	---	---	3
Ependymal	2017-03-10	-0.932222	0	0.2	0.000381533	1		Scn8a	---	---	---	---	---	---	---	---	0.00968637	0.505107	---	---	---	---	---	---	---	---	---	---	---	---	---	---	---	---	0.0140164	0.851877	---	---	---	---	0.0125292	0.684001	---	---	---	---	3
Ependymal	Inhba	-0.702055	0	0.2	0.000381533	1		Araf	---	---	---	---	0.000310283	-0.28065	---	---	---	---	---	---	---	---	---	---	---	---	---	---	0.011852	-0.837101	---	---	---	---	---	---	---	---	---	---	---	---	---	---	1.11763e-09	-0.357601	3
Ependymal	Tprkb	-1.23636	0.27	0.65	0.000391536	1		Pou6f1	---	---	---	---	---	---	---	---	---	---	---	---	---	---	---	---	---	---	---	---	0.0318342	0.279859	---	---	0.000293431	1.45225	0.00199068	0.832936	---	---	---	---	---	---	---	---	---	---	3
Ependymal	Ppfia4	-0.806258	0.031	0.15	0.00040677	1		Cbx3	---	---	---	---	---	---	---	---	0.0161179	0.502739	---	---	---	---	---	---	---	---	---	---	---	---	---	---	0.0263725	0.886981	---	---	---	---	0.031905	0.261365	---	---	---	---	---	---	3
Ependymal	Tmcc3	-0.96638	0.031	0.35	0.000421746	1		Laptm4a	0.0273775	-0.671767	---	---	0.000762474	0.278123	---	---	---	---	---	---	---	---	---	---	---	---	---	---	---	---	---	---	---	---	---	---	---	---	---	---	---	---	---	---	1.86408e-10	0.256146	3
Ependymal	Syf2	-0.346685	0.22	0.6	0.000431909	1		Laptm4b	0.0251351	1.05389	0.0149255	-0.382701	---	---	---	---	---	---	---	---	---	---	---	---	---	---	---	---	3.83884e-05	-1.0975	---	---	---	---	---	---	---	---	---	---	---	---	---	---	---	---	3
Ependymal	Megf10	-0.903049	0.019	0.25	0.000433067	1		Pik3ca	0.00143704	-1.16658	---	---	---	---	---	---	---	---	---	---	---	---	---	---	---	---	---	---	---	---	---	---	---	---	---	---	0.00754382	0.407327	0.0392923	-0.273867	---	---	---	---	---	---	3
Ependymal	Mro	-0.649399	0.069	0.4	0.000434799	1		Ldhb	0.00767687	0.419117	---	---	---	---	---	---	0.00387149	-0.321546	---	---	0.0368771	-0.371812	---	---	---	---	---	---	---	---	---	---	---	---	---	---	---	---	---	---	---	---	---	---	---	---	3
Ependymal	Pfdn2	-1.3188	0.314	0.7	0.000438157	1		Ncaph2	---	---	---	---	---	---	---	---	---	---	---	---	---	---	---	---	---	---	---	---	---	---	---	---	0.0220115	-0.721909	---	---	0.0147573	-0.712528	---	---	---	---	0.0411185	0.745008	---	---	3
Ependymal	Spag16	-1.50164	0.22	0.6	0.000443327	1		Pls3	---	---	---	---	2.33662e-06	-0.410677	---	---	0.00185477	-0.638446	---	---	---	---	---	---	---	---	---	---	---	---	---	---	---	---	---	---	---	---	---	---	---	---	---	---	3.05704e-13	-0.360935	3
Ependymal	Kcne2	0.280371	0.635	0.2	0.000443699	1		Mcee	---	---	---	---	0.0045506	-0.274404	---	---	---	---	---	---	---	---	---	---	---	---	---	---	---	---	---	---	---	---	---	---	---	---	---	---	0.00303396	-0.583182	0.0190027	-0.273278	---	---	3
Ependymal	Dicer1	-1.06996	0.113	0.1	0.000448575	1		Prpf4b	---	---	---	---	---	---	---	---	---	---	---	---	---	---	---	---	---	---	0.0108338	-0.441448	---	---	0.0311199	-0.830838	---	---	---	---	0.0158405	0.65502	---	---	---	---	---	---	---	---	3
Ependymal	Ppp1r32	-1.22187	0.075	0.45	0.00045398	1		Clta	---	---	---	---	---	---	---	---	---	---	---	---	---	---	---	---	---	---	0.0128657	-0.309328	---	---	---	---	---	---	0.00816679	-0.732691	---	---	0.0441334	-0.613671	---	---	---	---	---	---	3
Ependymal	Sec24d	-1.02701	0.057	0.35	0.000462149	1		Cltc	---	---	---	---	---	---	---	---	---	---	---	---	---	---	---	---	0.00772553	-0.355218	---	---	---	---	---	---	---	---	0.0448823	0.389018	---	---	---	---	0.0215052	0.457706	---	---	---	---	3
Ependymal	Ccdc33	-0.906486	0.063	0.4	0.000471324	1		Thy1	---	---	---	---	9.52999e-06	-0.347959	---	---	---	---	---	---	---	---	---	---	---	---	---	---	---	---	---	---	---	---	---	---	0.034868	-0.419415	---	---	---	---	---	---	4.07741e-14	-0.368021	3
Ependymal	Lpar1	-0.572135	0.063	0.4	0.000476087	1		Scn2a1	---	---	---	---	0.000631024	-0.399991	---	---	---	---	---	---	---	---	---	---	---	---	---	---	---	---	---	---	---	---	0.0302765	0.430852	---	---	---	---	---	---	---	---	4.04292e-09	-0.370082	3
Ependymal	Khk	-0.995907	0.05	0.4	0.000488769	1		Ccdc34	2.71618e-05	-1.37784	---	---	---	---	---	---	---	---	---	---	0.000259767	1.00787	---	---	0.0482898	-0.720368	---	---	---	---	---	---	---	---	---	---	---	---	---	---	---	---	---	---	---	---	3
Ependymal	Tmem181a	-1.13747	0.038	0.15	0.000489643	1		Abracl	---	---	---	---	---	---	---	---	---	---	---	---	---	---	---	---	---	---	---	---	---	---	---	---	0.019629	-0.28192	0.00300717	-0.957286	---	---	0.0272922	-0.93356	---	---	---	---	---	---	3
Ependymal	Stxbp3a	0.98035	0.358	0.2	0.000500725	1		Tmem245	---	---	---	---	---	---	---	---	---	---	---	---	---	---	---	---	---	---	0.00997556	-0.332907	0.0116897	-0.74471	0.0202725	0.820683	---	---	---	---	---	---	---	---	---	---	---	---	---	---	3
Ependymal	Arhgap39	-1.80864	0.031	0.35	0.0005016	1		Tmem246	---	---	---	---	---	---	---	---	0.0039636	-0.616455	---	---	---	---	---	---	---	---	---	---	---	---	---	---	---	---	---	---	0.0329407	-0.728454	---	---	---	---	---	---	1.06159e-07	-0.331815	3
Ependymal	Tnrc18	-1.48988	0.063	0.2	0.000506889	1		Kcnq3	---	---	---	---	---	---	---	---	---	---	---	---	---	---	---	---	---	---	---	---	---	---	---	---	---	---	---	---	---	---	0.0322452	1.06592	---	---	0.0453618	-0.686578	0.000237585	-0.294995	3
Ependymal	Dnaic2	-1.01881	0.132	0.55	0.000507928	1		Sf3b5	---	---	---	---	---	---	---	---	0.00461627	-0.331014	---	---	---	---	---	---	---	---	---	---	0.00980324	-1.57229	---	---	---	---	---	---	---	---	0.0215266	-0.860187	---	---	---	---	---	---	3
Ependymal	Sh3pxd2b	-0.647609	0.006	0.25	0.000515366	1		S100a6	0.0331678	-0.573048	---	---	9.85719e-07	0.639403	---	---	---	---	---	---	---	---	---	---	---	---	---	---	---	---	---	---	---	---	---	---	---	---	---	---	---	---	---	---	3.20144e-13	0.728414	3
Ependymal	Kif5a	1.13078	0.189	0.1	0.000521585	1		Ccdc124	---	---	---	---	---	---	---	---	---	---	---	---	---	---	0.0128543	0.710026	---	---	---	---	---	---	---	---	---	---	---	---	0.0411946	-0.321674	0.0121439	-1.14824	---	---	---	---	---	---	3
Ependymal	Eci2	0.565147	0.34	0.3	0.000527079	1		Nptn	0.0306784	1.00217	---	---	0.000148285	-0.311706	---	---	---	---	---	---	---	---	---	---	---	---	---	---	---	---	---	---	---	---	---	---	---	---	---	---	---	---	---	---	2.45196e-11	-0.335687	3
Ependymal	Adgb	-0.917511	0.038	0.35	0.000527709	1		Phactr3	---	---	0.000580218	-0.537717	---	---	---	---	---	---	---	---	---	---	---	---	---	---	---	---	---	---	---	---	0.0170064	-0.712558	---	---	---	---	---	---	---	---	---	---	1.65103e-08	-0.386958	3
Ependymal	Lamb1	-1.72559	0.252	0.3	0.000532544	1		Negr1	---	---	---	---	---	---	---	---	0.000388281	-0.339474	---	---	---	---	---	---	---	---	---	---	---	---	---	---	---	---	---	---	---	---	---	---	---	---	0.0077913	-0.608123	1.21224e-14	-0.364124	3
Ependymal	Ahsa2	-1.103	0.107	0.5	0.000556302	1		Ssbp3	---	---	---	---	---	---	---	---	2.11168e-09	0.959292	---	---	---	---	---	---	---	---	---	---	---	---	---	---	---	---	---	---	---	---	0.0339186	0.786547	---	---	0.000731495	1.02002	---	---	3
Ependymal	Tnfrsf12a	0.558531	0.208	0.1	0.000565529	1		Ssbp2	---	---	---	---	---	---	---	---	0.0281398	-0.298701	---	---	---	---	---	---	---	---	---	---	---	---	---	---	---	---	---	---	0.000255551	-0.6695	---	---	---	---	0.0204226	-0.757113	---	---	3
Ependymal	Otub2	-1.17693	0.044	0.2	0.000584428	1		Nup93	---	---	---	---	---	---	---	---	---	---	---	---	---	---	---	---	---	---	---	---	---	---	---	---	0.00985321	1.35521	0.00591284	-0.607819	---	---	---	---	---	---	0.0180745	0.462482	---	---	3
Ependymal	Zbtb33	-0.643849	0.044	0.2	0.000585753	1		Stag2	0.0251638	0.280914	---	---	---	---	0.0229115	0.755856	---	---	---	---	---	---	---	---	---	---	---	---	---	---	---	---	---	---	---	---	0.010733	1.14672	---	---	---	---	---	---	---	---	3
Ependymal	Cadm1	-0.775878	0.126	0.55	0.000586905	1		Sin3a	0.00100942	-1.03858	---	---	---	---	---	---	---	---	---	---	---	---	---	---	---	---	---	---	---	---	---	---	---	---	0.0349934	0.536286	---	---	---	---	---	---	0.0177551	-0.30819	---	---	3
Ependymal	Ccdc162	-1.3189	0.069	0.4	0.000589844	1		Chn2	---	---	0.00159177	-0.314981	---	---	0.000535541	-1.48193	---	---	---	---	---	---	---	---	---	---	---	---	---	---	---	---	---	---	---	---	---	---	---	---	---	---	---	---	1.64258e-07	-0.491987	3
Ependymal	1810062G17Rik	-1.20122	0.025	0.15	0.000598416	1		Lrrtm1	---	---	---	---	6.70059e-05	-0.258223	---	---	---	---	---	---	---	---	---	---	---	---	---	---	---	---	---	---	---	---	---	---	---	---	---	---	---	---	0.0184703	-0.574778	3.14664e-10	-0.306949	3
Ependymal	Polr2c	-1.44388	0.17	0.25	0.000601268	1		Ddi2	0.0495068	-0.792359	---	---	---	---	---	---	---	---	---	---	---	---	---	---	---	---	---	---	0.00881145	0.280417	---	---	---	---	---	---	---	---	---	---	---	---	0.00591586	0.69177	---	---	3
Ependymal	Dnaja4	-1.00405	0.239	0.65	0.000604966	1		Celsr2	---	---	---	---	0.0087189	0.429743	---	---	---	---	---	---	---	---	---	---	---	---	---	---	---	---	0.00782347	0.658754	---	---	5.90947e-05	1.40542	---	---	---	---	---	---	---	---	---	---	3
Ependymal	Dkk3	-1.28418	0.101	0.5	0.000612354	1		Apbb1	0.000298996	-1.19688	0.0263392	-0.322496	---	---	---	---	---	---	---	---	---	---	---	---	---	---	---	---	---	---	---	---	---	---	---	---	---	---	---	---	---	---	---	---	3.70163e-08	-0.276396	3
Ependymal	Bzrap1	-1.17199	0.069	0.35	0.000613457	1		Dnajc15	0.0460124	-0.358901	---	---	---	---	---	---	0.00183069	0.467846	---	---	0.0190546	1.58031	---	---	---	---	---	---	---	---	---	---	---	---	---	---	---	---	---	---	---	---	---	---	---	---	3
Ependymal	Tctex1d1	-1.65909	0.013	0.25	0.000614346	1		Tmem59	---	---	---	---	---	---	---	---	---	---	---	---	---	---	---	---	---	---	---	---	---	---	---	---	0.0209047	-0.90204	---	---	0.0157507	-0.855093	---	---	---	---	0.0329308	0.478188	---	---	3
Ependymal	9330101J02Rik	-0.664314	0.031	0.3	0.000615622	1		Papss1	0.0144771	-0.463552	0.0457388	-0.266586	---	---	---	---	---	---	---	---	---	---	---	---	---	---	---	---	0.043642	0.867028	---	---	---	---	---	---	---	---	---	---	---	---	---	---	---	---	3
Ependymal	Nr2f1	-1.31136	0.044	0.3	0.000618734	1		Actn4	0.00720607	0.584501	---	---	---	---	---	---	---	---	---	---	---	---	---	---	---	---	0.00167859	0.355033	---	---	---	---	---	---	---	---	---	---	---	---	---	---	---	---	1.5652e-06	0.300283	3
Ependymal	Psat1	-0.285888	0.082	0.2	0.000619623	1		1810009A15Rik	---	---	---	---	---	---	---	---	---	---	---	---	---	---	0.00652259	0.878438	0.0207456	0.420332	---	---	---	---	---	---	---	---	0.00299475	-0.723412	---	---	---	---	---	---	---	---	---	---	3
Ependymal	Ccdc74a	-1.53269	0.138	0.5	0.00062878	1		3110040N11Rik	---	---	---	---	---	---	---	---	---	---	---	---	---	---	---	---	---	---	---	---	---	---	0.00419297	-0.643027	0.0177867	-0.481709	---	---	0.0380359	0.960625	---	---	---	---	---	---	---	---	3
Ependymal	Rabep1	1.3119	0.377	0.15	0.000630146	1		Hnrnpul1	---	---	---	---	---	---	---	---	---	---	0.0477091	0.911356	---	---	---	---	---	---	0.0424316	0.756144	---	---	---	---	---	---	0.0126607	0.696491	---	---	---	---	---	---	---	---	---	---	3
Ependymal	Efcab2	-1.05524	0.126	0.55	0.000640671	1		Ncs1	---	---	---	---	---	---	---	---	2.72973e-05	0.76396	---	---	---	---	---	---	---	---	---	---	---	---	0.00650376	0.735554	0.0104754	0.733746	---	---	---	---	---	---	---	---	---	---	---	---	3
Ependymal	Calr3	-1.20105	0.044	0.2	0.000645346	1		2700060E02Rik	---	---	0.00395379	-0.402773	---	---	---	---	---	---	---	---	---	---	---	---	---	---	---	---	---	---	---	---	---	---	0.00319643	-1.03914	0.00800518	-0.300152	---	---	---	---	---	---	---	---	3
Ependymal	Ankrd26	0.827159	0.107	0.3	0.000647311	1		Clstn1	0.0087265	-1.00556	---	---	---	---	---	---	---	---	---	---	0.00876258	-0.983117	---	---	---	---	---	---	---	---	---	---	---	---	---	---	---	---	0.000415417	0.997891	---	---	---	---	---	---	3
Ependymal	Cst3	0.794343	0.969	0.95	0.000653519	1		Elp5	---	---	---	---	0.0185575	-0.296278	---	---	---	---	---	---	0.0445601	-0.499408	---	---	---	---	---	---	---	---	---	---	0.0119874	-0.627765	---	---	---	---	---	---	---	---	---	---	---	---	3
Ependymal	Fmo1	-0.642737	0.013	0.2	0.000660563	1		Elp2	0.0482706	-0.779126	---	---	---	---	---	---	---	---	---	---	---	---	---	---	---	---	---	---	---	---	---	---	0.0395157	0.846311	---	---	---	---	---	---	0.00157804	0.271701	---	---	---	---	3
Ependymal	Spa17	-1.03598	0.403	0.8	0.000693418	1		Prlr	3.06449e-05	1.87811	---	---	---	---	---	---	---	---	---	---	---	---	---	---	---	---	---	---	---	---	0.00110063	0.868975	---	---	---	---	---	---	---	---	---	---	0.00241606	1.01538	---	---	3
Ependymal	Mapk15	-1.42086	0.107	0.45	0.000701185	1		Clmn	---	---	0.00774096	-0.365585	---	---	---	---	---	---	---	---	---	---	---	---	---	---	---	---	---	---	---	---	---	---	---	---	0.0218521	0.861369	---	---	---	---	---	---	0.0145227	-0.254619	3
Ependymal	Ankrd44	-0.754195	0.025	0.3	0.000716597	1		Vps28	---	---	---	---	---	---	---	---	0.0021015	-0.301257	---	---	0.00248601	-1.35119	0.0398115	-0.873283	---	---	---	---	---	---	---	---	---	---	---	---	---	---	---	---	---	---	---	---	---	---	3
Ependymal	Bicc1	-0.97656	0.069	0.4	0.000717707	1		Ufd1l	---	---	---	---	---	---	---	---	---	---	---	---	---	---	0.0384235	-0.669303	---	---	---	---	0.0249663	-0.531487	---	---	---	---	---	---	---	---	---	---	0.0359845	-1.68635	---	---	---	---	3
Ependymal	Dazap2	-1.22499	0.302	0.7	0.000723402	1		Gbf1	---	---	---	---	---	---	---	---	---	---	---	---	---	---	---	---	---	---	---	---	---	---	---	---	0.00254709	-0.499736	0.0193594	-0.646424	---	---	---	---	0.0359845	-1.55022	---	---	---	---	3
Ependymal	Cnbp	-1.20627	0.591	0.85	0.000723411	1		Sec31a	---	---	---	---	---	---	---	---	---	---	---	---	0.0456564	-0.930928	0.0463645	0.849217	---	---	---	---	---	---	---	---	---	---	---	---	---	---	---	---	9.16883e-07	-1.01232	---	---	---	---	3
Ependymal	Musk	-0.496666	0.025	0.25	0.000726673	1		Arid1a	---	---	---	---	---	---	---	---	0.00240307	0.343808	---	---	---	---	---	---	---	---	---	---	---	---	---	---	0.00437335	0.804472	---	---	---	---	---	---	---	---	0.00404037	0.485131	---	---	3
Ependymal	Fgf18	-1.1811	0.094	0.35	0.000730138	1		Cd63	---	---	5.67029e-06	0.453655	2.23932e-14	0.56905	---	---	---	---	---	---	---	---	---	---	---	---	---	---	---	---	---	---	---	---	---	---	---	---	---	---	---	---	---	---	7.93568e-26	0.493857	3
Ependymal	Spef1	-0.368002	0.176	0.55	0.000755582	1		Asrgl1	---	---	0.00793636	-0.392603	---	---	---	---	---	---	---	---	0.00710871	0.995215	---	---	---	---	---	---	---	---	---	---	0.0182023	0.759802	---	---	---	---	---	---	---	---	---	---	---	---	3
Ependymal	Cyp51	-0.864809	0.264	0.2	0.000756015	1		Syf2	0.000431909	-0.346685	---	---	---	---	---	---	---	---	---	---	---	---	0.00349873	-1.33382	---	---	---	---	0.00378795	-0.590386	---	---	---	---	---	---	---	---	---	---	---	---	---	---	---	---	3
Ependymal	2310007L24Rik	-0.967341	0.044	0.35	0.000757802	1		Sap18	0.00545338	0.545845	0.0017621	-0.468676	---	---	---	---	---	---	---	---	---	---	---	---	---	---	---	---	---	---	---	---	---	---	---	---	---	---	---	---	0.0109156	0.520828	---	---	---	---	3
Ependymal	Prkar1a	-1.11237	0.396	0.7	0.000767062	1		Cpd	0.0184839	-1.22796	---	---	---	---	---	---	---	---	---	---	---	---	---	---	0.0164064	0.407065	---	---	---	---	---	---	0.0112643	0.762979	---	---	---	---	---	---	---	---	---	---	---	---	3
Ependymal	Stox1	-1.71499	0.006	0.2	0.000771047	1		Psmd7	---	---	---	---	---	---	0.0301325	-0.43976	---	---	---	---	---	---	---	---	---	---	---	---	---	---	0.0145345	-0.442292	---	---	0.012185	-0.648478	---	---	---	---	---	---	---	---	---	---	3
Ependymal	Atp2b2	1.00959	0.352	0.15	0.000771517	1		Agpat4	---	---	0.00136564	-0.303634	---	---	---	---	---	---	---	---	---	---	---	---	---	---	---	---	---	---	---	---	---	---	---	---	---	---	---	---	0.00583398	0.845147	---	---	1.00572e-07	-0.297078	3
Ependymal	Cetn4	-1.2267	0.327	0.6	0.000772497	1		Ifrd1	---	---	---	---	0.00402159	0.342056	---	---	---	---	---	---	---	---	---	---	0.00147041	0.301883	---	---	---	---	---	---	---	---	---	---	---	---	---	---	---	---	---	---	2.77015e-09	0.322663	3
Ependymal	Gpr123	-0.340554	0.013	0.2	0.000779147	1		Larp4b	0.015208	0.919738	---	---	---	---	---	---	---	---	---	---	---	---	---	---	---	---	---	---	---	---	---	---	0.0266068	-1.11382	0.0223742	1.01811	---	---	---	---	---	---	---	---	---	---	3
Ependymal	Stra13	0.456897	0.176	0.2	0.000779884	1		Stau1	---	---	---	---	---	---	---	---	---	---	---	---	---	---	---	---	---	---	---	---	0.0443626	0.692872	---	---	0.00489696	-0.716122	---	---	---	---	---	---	---	---	0.0339674	-0.676123	---	---	3
Ependymal	Cdhr4	-1.01193	0.063	0.4	0.000780736	1		Itsn2	---	---	---	---	---	---	---	---	0.00531054	-0.568542	---	---	---	---	---	---	---	---	---	---	---	---	---	---	0.0362536	0.999865	---	---	---	---	---	---	---	---	0.0186904	-0.544845	---	---	3
Ependymal	Tfrc	0.810211	0.226	0.1	0.000781578	1		Trak1	0.00347683	-1.68463	---	---	---	---	---	---	---	---	---	---	---	---	---	---	---	---	---	---	0.0373185	0.653583	0.0459096	0.50594	---	---	---	---	---	---	---	---	---	---	---	---	---	---	3
Ependymal	Kazn	-1.02172	0.057	0.4	0.000798094	1		Zfp36l1	0.0184513	-0.921225	---	---	0.00983161	0.327421	---	---	---	---	---	---	---	---	---	---	0.00975723	-0.36621	---	---	---	---	---	---	---	---	---	---	---	---	---	---	---	---	---	---	---	---	3
Ependymal	Pex16	-1.11325	0.057	0.25	0.000859841	1		Htr2c	0.00747639	0.74635	---	---	---	---	---	---	---	---	---	---	---	---	---	---	---	---	---	---	---	---	---	---	0.00210751	-1.58617	---	---	0.02284	0.749609	---	---	---	---	---	---	---	---	3
Ependymal	Rgs22	-1.21777	0.025	0.3	0.000862175	1		Hs2st1	---	---	---	---	---	---	0.0176873	0.797667	0.00841738	0.467544	---	---	---	---	---	---	---	---	---	---	---	---	---	---	---	---	---	---	---	---	---	---	---	---	0.0280445	0.55172	---	---	3
Ependymal	Mrps10	0.795994	0.176	0.25	0.000878499	1		Gprasp1	---	---	---	---	---	---	---	---	0.000515888	-0.318818	---	---	---	---	---	---	---	---	---	---	---	---	---	---	---	---	---	---	---	---	---	---	---	---	0.0122954	-0.523225	2.53281e-12	-0.31525	3
Ependymal	Snrpg	-1.06805	0.226	0.55	0.000883203	1		Inf2	---	---	---	---	---	---	---	---	0.00208861	0.572536	---	---	0.00713044	0.517171	0.000926918	1.18401	---	---	---	---	---	---	---	---	---	---	---	---	---	---	---	---	---	---	---	---	---	---	3
Ependymal	Sod1	-0.647174	0.723	0.9	0.000883361	1		Sdc4	---	---	---	---	1.16073e-07	0.370959	---	---	---	---	---	---	---	---	---	---	0.00194878	0.654832	---	---	---	---	---	---	---	---	---	---	---	---	---	---	---	---	---	---	3.76646e-13	0.402802	3
Ependymal	Rsph1	-1.12982	0.541	0.8	0.000888136	1		Mgea5	---	---	0.00541976	0.356756	---	---	---	---	0.0236728	0.468178	0.0266249	-0.785246	---	---	---	---	---	---	---	---	---	---	---	---	---	---	---	---	---	---	---	---	---	---	---	---	---	---	3
Ependymal	Lca5	-1.0497	0.132	0.55	0.000888905	1		Hnrnpul2	---	---	---	---	---	---	---	---	0.00513966	0.397902	---	---	---	---	---	---	---	---	---	---	---	---	---	---	---	---	---	---	0.0299269	0.390904	0.0412608	0.987135	---	---	---	---	---	---	3
Ependymal	Chek2	-0.651083	0.069	0.4	0.000900611	1		Ap2m1	---	---	---	---	---	---	---	---	0.0303969	0.380432	---	---	---	---	---	---	---	---	---	---	0.0222245	1.05715	---	---	---	---	---	---	---	---	---	---	0.0297752	0.85621	---	---	---	---	3
Ependymal	Dgat2	-1.01088	0.138	0.55	0.000901162	1		Snrnp27	---	---	---	---	0.000374491	0.340335	---	---	---	---	---	---	0.00879399	0.420097	---	---	---	---	---	---	---	---	---	---	0.0175818	-0.875531	---	---	---	---	---	---	---	---	---	---	---	---	3
Ependymal	1600029I14Rik	-0.599228	0.05	0.3	0.000902515	1		Edf1	0.0218367	0.579134	---	---	---	---	---	---	---	---	---	---	---	---	---	---	---	---	---	---	---	---	0.0118576	-0.342492	---	---	0.00320554	-0.79216	---	---	---	---	---	---	---	---	---	---	3
Ependymal	S1pr3	-0.262506	0.019	0.15	0.000903386	1		Zfp322a	---	---	---	---	---	---	---	---	---	---	---	---	---	---	---	---	---	---	---	---	0.0353702	-0.41536	0.0178415	-0.656586	0.0299689	1.14026	---	---	---	---	---	---	---	---	---	---	---	---	3
Ependymal	Ttyh1	-1.04565	0.201	0.6	0.000913762	1		Pmepa1	---	---	---	---	1.14197e-10	0.787288	---	---	0.00028015	0.606568	---	---	---	---	---	---	---	---	---	---	0.0138513	0.619972	---	---	---	---	---	---	---	---	---	---	---	---	---	---	---	---	3
Ependymal	Unc80	-0.551133	0.038	0.2	0.000928228	1		Nsf	---	---	---	---	0.000251495	-0.323797	---	---	---	---	---	---	---	---	---	---	---	---	---	---	---	---	---	---	---	---	---	---	0.00894377	-0.31523	---	---	---	---	---	---	8.55284e-21	-0.472948	3
Ependymal	Calml4	-0.929707	0.723	0.95	0.000939288	1		Ube2j1	---	---	---	---	---	---	---	---	---	---	---	---	---	---	---	---	---	---	---	---	---	---	---	---	0.0352126	-0.661977	---	---	0.00522381	0.73267	---	---	---	---	0.040921	0.621921	---	---	3
Ependymal	Arl4c	-0.3367	0.05	0.3	0.000941519	1		Zfand6	---	---	---	---	---	---	---	---	---	---	---	---	---	---	---	---	---	---	0.000969595	-0.269827	---	---	---	---	0.0162372	0.800464	---	---	---	---	---	---	0.0120822	-1.97503	---	---	---	---	3
Ependymal	Wdr19	-0.844531	0.063	0.4	0.000946234	1		Fam19a2	---	---	---	---	---	---	---	---	0.000168153	-0.747725	---	---	---	---	---	---	---	---	---	---	---	---	---	---	---	---	---	---	---	---	---	---	0.00557253	1.12872	2.3e-08	-1.37125	---	---	3
Ependymal	2610203C20Rik	-0.9634	0.088	0.4	0.000968439	1		Fosb	---	---	0.0316537	0.52843	---	---	---	---	---	---	---	---	---	---	---	---	---	---	1.47596e-06	0.802746	---	---	---	---	---	---	---	---	---	---	---	---	---	---	---	---	1.80915e-08	0.414825	3
Ependymal	Rilp	0.792437	0.189	0.1	0.000981695	1		Faim	---	---	---	---	---	---	---	---	0.0300963	-0.50249	---	---	---	---	---	---	---	---	---	---	---	---	---	---	---	---	0.0194912	-0.498716	---	---	---	---	---	---	0.00363536	-0.953373	---	---	3
Ependymal	Ifitm3	-0.937777	0.346	0.75	0.000997611	1		Rock2	---	---	---	---	---	---	---	---	---	---	---	---	---	---	---	---	---	---	---	---	0.0316453	-0.305504	0.0143405	0.695424	---	---	---	---	---	---	0.00254993	1.0547	---	---	---	---	---	---	3
Ependymal	Sin3a	-1.03858	0.119	0.4	0.00100942	1		Bbs5	---	---	---	---	---	---	---	---	---	---	---	---	---	---	---	---	---	---	---	---	0.00496977	-0.422272	---	---	---	---	0.0281485	-0.399832	0.015878	0.621551	---	---	---	---	---	---	---	---	3
Ependymal	Cep63	0.671471	0.208	0.15	0.00101433	1		Fam58b	0.00162812	0.702104	---	---	---	---	---	---	---	---	---	---	---	---	---	---	---	---	---	---	---	---	---	---	0.0150964	-0.806204	---	---	---	---	0.0277672	-0.558302	---	---	---	---	---	---	3
Ependymal	Vps13c	-1.03764	0.094	0.15	0.00101877	1		Hnrnph3	0.039838	-1.30175	---	---	---	---	---	---	0.00343266	0.454935	---	---	---	---	0.0196175	0.422623	---	---	---	---	---	---	---	---	---	---	---	---	---	---	---	---	---	---	---	---	---	---	3
Ependymal	Mia	-0.540176	0.566	0.75	0.00104261	1		Usp34	---	---	---	---	0.0281149	0.324349	---	---	---	---	---	---	---	---	---	---	---	---	---	---	---	---	---	---	---	---	---	---	0.0487078	0.591946	---	---	0.028368	0.932319	---	---	---	---	3
Ependymal	Eri2	-0.317315	0.013	0.15	0.00105092	1		Nap1l3	---	---	---	---	---	---	---	---	---	---	---	---	---	---	---	---	---	---	---	---	---	---	---	---	---	---	0.0470746	-0.60978	0.0342515	0.430382	---	---	0.0430857	-0.419802	---	---	---	---	3
Ependymal	Calm2	-0.64627	0.717	0.8	0.00105161	1		Arl6ip5	---	---	---	---	0.0368051	0.347729	0.0287562	0.728903	---	---	---	---	---	---	---	---	---	---	---	---	---	---	---	---	---	---	---	---	---	---	---	---	---	---	---	---	0.000288536	0.250499	3
Ependymal	C4b	-0.649659	0.031	0.25	0.00105633	1		Ppp1r9b	---	---	---	---	---	---	---	---	---	---	---	---	---	---	---	---	---	---	---	---	0.000624943	1.65143	---	---	---	---	0.00610827	0.756224	---	---	---	---	---	---	0.044147	0.781654	---	---	3
Ependymal	Tctex1d4	-0.806276	0.195	0.6	0.00105796	1		B230219D22Rik	---	---	---	---	---	---	---	---	0.0244304	-0.372129	---	---	---	---	---	---	---	---	---	---	---	---	---	---	---	---	0.0247507	-0.750347	---	---	---	---	0.00390954	-1.96379	---	---	---	---	3
Ependymal	Dmkn	-0.576193	0.063	0.35	0.00106834	1		Pgm2l1	---	---	---	---	---	---	---	---	---	---	---	---	---	---	---	---	---	---	---	---	0.00781848	0.38487	0.0459834	0.716581	---	---	0.000671143	0.648994	---	---	---	---	---	---	---	---	---	---	3
Ependymal	Cep44	-0.530943	0.031	0.3	0.00107057	1		Dgkz	---	---	---	---	---	---	---	---	1.40724e-05	0.715357	---	---	---	---	---	---	---	---	---	---	0.0269399	0.775575	---	---	---	---	---	---	---	---	---	---	---	---	0.00740186	0.852904	---	---	3
Ependymal	Hars	0.450553	0.195	0.15	0.00107781	1		Arhgef12	---	---	3.65234e-05	0.627086	8.52596e-07	0.452051	---	---	---	---	---	---	---	---	---	---	---	---	---	---	---	---	---	---	---	---	---	---	---	---	---	---	---	---	---	---	5.86425e-09	0.33938	3
Ependymal	Crocc	-0.604274	0.138	0.35	0.00108224	1		Mif	---	---	---	---	---	---	---	---	---	---	---	---	---	---	0.0491738	-0.50447	1.46867e-05	0.736088	---	---	---	---	---	---	---	---	0.0199109	-0.523768	---	---	---	---	---	---	---	---	---	---	3
Ependymal	Slc7a10	1.42224	0.478	0.1	0.00108397	1		Ugt8a	---	---	0.000282533	-0.287981	---	---	0.0338931	-0.869819	---	---	---	---	---	---	---	---	---	---	---	---	---	---	---	---	---	---	---	---	---	---	---	---	---	---	---	---	3.68638e-06	-0.399993	3
Ependymal	Ccdc40	-0.742334	0.044	0.3	0.00110388	1		Srek1ip1	---	---	---	---	---	---	---	---	0.0123645	0.58244	---	---	---	---	---	---	---	---	---	---	---	---	---	---	---	---	---	---	---	---	---	---	0.0346073	1.13161	0.0225695	0.547597	---	---	3
Ependymal	Cdc42bpg	0.252217	0.101	0.1	0.00111666	1		Stmn2	---	---	---	---	1.70259e-09	-0.485297	---	---	0.0206797	-0.29966	---	---	---	---	---	---	---	---	---	---	---	---	---	---	---	---	---	---	---	---	---	---	---	---	---	---	1.36016e-20	-0.550554	3
Ependymal	Alad	0.572983	0.189	0.1	0.00112872	1		Ube2d1	---	---	---	---	---	---	---	---	---	---	---	---	---	---	---	---	---	---	---	---	0.0134966	-0.278263	0.0478488	0.408334	---	---	0.00972552	-0.515026	---	---	---	---	---	---	---	---	---	---	3
Ependymal	Prkg1	-0.720531	0.013	0.25	0.00113966	1		Slc25a18	0.00119439	-0.994286	---	---	0.000535093	-0.386525	---	---	---	---	---	---	---	---	---	---	---	---	---	---	---	---	---	---	---	---	---	---	---	---	---	---	---	---	---	---	0.000890651	-0.311084	3
Ependymal	Smoc2	-0.675302	0.006	0.25	0.00114337	1		Slc25a14	0.00527358	-1.1833	---	---	---	---	---	---	---	---	---	---	---	---	---	---	---	---	---	---	---	---	---	---	---	---	---	---	0.00023642	-0.309459	---	---	---	---	0.00141555	-0.295964	---	---	3
Ependymal	Polr2m	1.27619	0.497	0.2	0.00114487	1		Slc25a11	---	---	---	---	0.00101747	-0.271465	---	---	0.0443879	-0.359016	---	---	0.0134911	1.03234	---	---	---	---	---	---	---	---	---	---	---	---	---	---	---	---	---	---	---	---	---	---	---	---	3
Ependymal	Wdr73	-0.788025	0.063	0.3	0.00115985	1		Ifitm2	---	---	---	---	---	---	---	---	---	---	---	---	---	---	---	---	0.029077	0.544816	2.06328e-05	0.715687	---	---	---	---	---	---	---	---	---	---	---	---	---	---	---	---	1.04151e-15	0.662306	3
Ependymal	Uqcr10	1.19789	0.711	0.6	0.00116335	1		A930011O12Rik	---	---	---	---	---	---	---	---	---	---	---	---	---	---	---	---	---	---	---	---	---	---	0.0029395	-0.898152	---	---	---	---	0.0147573	-0.98783	---	---	---	---	0.00552792	-0.870131	---	---	3
Ependymal	Gm17750	-1.93623	0.069	0.3	0.00116733	1		Slc4a4	---	---	---	---	3.02761e-06	0.398222	---	---	---	---	---	---	---	---	---	---	---	---	---	---	---	---	---	---	---	---	---	---	---	---	---	---	---	---	0.00288753	-0.869796	0.000697991	0.295806	3
Ependymal	Bambi	-0.723089	0.082	0.3	0.00116799	1		Ank3	---	---	---	---	2.68953e-05	0.259271	---	---	0.000475963	0.546858	---	---	---	---	---	---	---	---	---	---	---	---	---	---	---	---	0.00277267	0.785128	---	---	---	---	---	---	---	---	---	---	3
Ependymal	Cpn1	-1.61845	0.088	0.4	0.00118702	1		Prrc1	---	---	---	---	---	---	---	---	---	---	0.0289842	1.45444	---	---	---	---	---	---	---	---	---	---	---	---	---	---	0.0409174	0.37304	---	---	0.0179864	0.381698	---	---	---	---	---	---	3
Ependymal	C330007P06Rik	-0.776901	0.126	0.15	0.00118759	1		Cdh2	---	---	---	---	0.000797642	0.35349	---	---	---	---	---	---	---	---	---	---	---	---	0.0130796	-0.458462	---	---	---	---	0.0227324	-1.36456	---	---	---	---	---	---	---	---	---	---	---	---	3
Ependymal	Slc25a18	-0.994286	0.063	0.4	0.00119439	1		Bex1	---	---	---	---	---	---	---	---	---	---	---	---	---	---	---	---	---	---	---	---	---	---	---	---	---	---	---	---	---	---	0.00156065	-1.29767	0.046806	-0.993371	---	---	1.08696e-11	-0.286724	3
Ependymal	Traf6	-1.14382	0.038	0.2	0.0012007	1		Ppp1r13b	---	---	---	---	---	---	---	---	---	---	---	---	---	---	---	---	---	---	---	---	0.0283655	-0.451742	0.000680585	0.895516	---	---	0.0151312	1.23322	---	---	---	---	---	---	---	---	---	---	3
Ependymal	Ext1	-0.752536	0.019	0.25	0.00120422	1		Pik3ip1	---	---	0.0371931	-0.30142	---	---	---	---	0.00720919	-0.675026	---	---	---	---	---	---	---	---	---	---	---	---	---	---	---	---	---	---	---	---	---	---	---	---	---	---	6.12252e-07	-0.295474	3
Ependymal	Cnp	-1.44851	0.138	0.5	0.00121788	1		Srm	---	---	0.00565438	-0.330749	---	---	---	---	---	---	---	---	---	---	---	---	---	---	---	---	---	---	---	---	0.0454461	-0.70418	---	---	---	---	---	---	0.0223185	-0.496377	---	---	---	---	3
Ependymal	Psmd9	-1.05065	0.182	0.5	0.00121988	1		Celf2	---	---	---	---	---	---	0.00350236	0.808497	---	---	---	---	---	---	---	---	---	---	---	---	---	---	0.0172543	0.343927	---	---	---	---	---	---	0.0241908	0.648086	---	---	---	---	---	---	3
Ependymal	Akap11	0.947127	0.296	0.1	0.00122961	1		Aes	---	---	0.0297563	0.335734	---	---	---	---	---	---	---	---	---	---	---	---	---	---	---	---	0.00261536	1.21262	0.00852445	0.634105	---	---	---	---	---	---	---	---	---	---	---	---	---	---	3
Ependymal	Zfp703	-1.0457	0.119	0.4	0.00123014	1		Rcn1	---	---	---	---	---	---	0.00757096	-0.836789	---	---	---	---	0.000346748	1.09433	---	---	---	---	---	---	---	---	---	---	---	---	---	---	---	---	0.0201365	-0.578186	---	---	---	---	---	---	3
Ependymal	Rgs12	-1.25792	0.22	0.55	0.00123612	1		Ntrk3	---	---	---	---	---	---	---	---	0.00190701	0.268656	---	---	0.0271895	0.393115	---	---	---	---	---	---	---	---	---	---	---	---	---	---	---	---	0.0253041	0.498832	---	---	---	---	---	---	3
Ependymal	Pop5	-1.28674	0.119	0.4	0.00124812	1		Phip	---	---	---	---	---	---	---	---	0.0018929	0.497195	---	---	0.0461471	-1.18618	---	---	---	---	---	---	---	---	---	---	---	---	---	---	---	---	0.040014	0.658591	---	---	---	---	---	---	3
Ependymal	Oard1	-1.31721	0.201	0.6	0.0012565	1		Gramd1a	---	---	---	---	---	---	---	---	---	---	---	---	---	---	---	---	0.0199228	-0.712178	---	---	0.00379541	-0.370564	---	---	---	---	---	---	---	---	0.013543	-0.901659	---	---	---	---	---	---	3
Ependymal	Srprb	-0.449914	0.126	0.2	0.00126032	1		Aqp4	1.99307e-05	-1.37029	---	---	3.49995e-10	0.513521	---	---	---	---	---	---	---	---	---	---	---	---	---	---	---	---	---	---	---	---	---	---	---	---	---	---	---	---	---	---	3.10539e-07	0.46756	3
Ependymal	Tlk1	0.735995	0.195	0.15	0.00129456	1		Hnrnpr	---	---	---	---	---	---	---	---	0.0019665	-0.467703	---	---	---	---	---	---	---	---	---	---	---	---	0.0155504	-0.832301	---	---	---	---	0.0402435	-0.365867	---	---	---	---	---	---	---	---	3
Ependymal	Hist1h1d	0.400504	0.157	0.15	0.0013213	1		Hnrnpk	---	---	---	---	---	---	---	---	---	---	0.029435	0.602259	0.0022354	0.503455	---	---	---	---	---	---	---	---	---	---	---	---	---	---	0.0245486	0.297323	---	---	---	---	---	---	---	---	3
Ependymal	Ei24	-1.01046	0.151	0.3	0.00133216	1		Wbscr22	---	---	---	---	---	---	0.0406293	-0.298067	0.0208895	-0.572493	---	---	---	---	---	---	---	---	---	---	---	---	---	---	0.0289122	-0.680314	---	---	---	---	---	---	---	---	---	---	---	---	3
Ependymal	BC005624	-0.780108	0.277	0.7	0.00134445	1		Psmb7	---	---	---	---	---	---	---	---	0.0110749	0.419437	---	---	---	---	---	---	---	---	---	---	---	---	---	---	0.0129038	0.28873	---	---	---	---	---	---	---	---	---	---	0.00104016	0.257859	3
Ependymal	Pvalb	-1.59203	0.044	0.35	0.00135334	1		Psmb6	---	---	0.00335788	-0.264546	---	---	---	---	---	---	---	---	---	---	---	---	---	---	---	---	---	---	0.0367019	-0.631085	---	---	0.0343208	-0.624154	---	---	---	---	---	---	---	---	---	---	3
Ependymal	Cryzl1	-1.15477	0.27	0.3	0.00136251	1		Prex1	---	---	---	---	---	---	---	---	6.97692e-08	0.881378	---	---	---	---	---	---	0.00869598	0.296604	---	---	---	---	---	---	---	---	---	---	---	---	---	---	---	---	0.000140608	1.15874	---	---	3
Ependymal	Gm17384	-1.31025	0.025	0.3	0.00136642	1		Nat14	0.0315003	-0.633094	---	---	0.000718885	-0.434379	---	---	---	---	---	---	---	---	---	---	---	---	---	---	---	---	---	---	---	---	---	---	---	---	---	---	---	---	---	---	6.13829e-08	-0.443739	3
Ependymal	Gsta4	-0.966902	0.579	0.9	0.00137224	1		Ndufa6	---	---	---	---	1.86125e-05	-0.265754	---	---	---	---	---	---	---	---	---	---	0.0483497	0.515825	---	---	---	---	---	---	---	---	0.0086453	-0.829876	---	---	---	---	---	---	---	---	---	---	3
Ependymal	Echdc2	0.569684	0.138	0.1	0.00139719	1		Ndufa4	8.06174e-05	0.840647	---	---	---	---	---	---	---	---	---	---	---	---	---	---	0.00335525	0.486027	---	---	---	---	---	---	---	---	5.61785e-06	-0.935383	---	---	---	---	---	---	---	---	---	---	3
Ependymal	Pik3ca	-1.16658	0.145	0.25	0.00143704	1		Ndufa5	0.0114226	0.947642	---	---	---	---	---	---	---	---	---	---	0.0244245	0.710134	---	---	---	---	---	---	---	---	---	---	---	---	0.0203858	-0.555372	---	---	---	---	---	---	---	---	---	---	3
Ependymal	Qrsl1	-1.65203	0.044	0.2	0.00144137	1		Nicn1	---	---	---	---	---	---	---	---	0.000274222	-0.548941	---	---	---	---	---	---	---	---	---	---	---	---	---	---	0.0430977	-0.853864	---	---	---	---	---	---	---	---	---	---	5.07716e-12	-0.360853	3
Ependymal	Ddx47	-0.742921	0.113	0.25	0.0014488	1		Ndufa1	2.22375e-06	1.36681	---	---	---	---	0.00432472	0.64393	---	---	---	---	---	---	---	---	---	---	---	---	---	---	---	---	---	---	---	---	---	---	---	---	---	---	---	---	3.12015e-09	0.358371	3
Ependymal	Rab3ip	0.495331	0.27	0.2	0.00145358	1		Arhgap32	---	---	---	---	---	---	---	---	5.92105e-05	0.612878	---	---	---	---	---	---	---	---	---	---	---	---	---	---	2.3868e-05	1.45261	---	---	---	---	---	---	---	---	0.00328595	0.690464	---	---	3
Ependymal	1700028P14Rik	-0.775422	0.195	0.6	0.00145839	1		Huwe1	0.0183056	-0.889402	---	---	---	---	---	---	---	---	---	---	---	---	---	---	0.0285864	-0.576415	---	---	0.00114975	-1.0538	---	---	---	---	---	---	---	---	---	---	---	---	---	---	---	---	3
Ependymal	Adamts20	-1.08495	0.044	0.35	0.00147441	1		Srsf3	0.0103809	-0.71929	---	---	---	---	---	---	---	---	---	---	---	---	---	---	---	---	---	---	---	---	---	---	---	---	---	---	---	---	0.00880816	-0.748513	0.0246302	1.08074	---	---	---	---	3
Ependymal	Slc37a2	0.523603	0.214	0.1	0.0014924	1		Tom1l2	0.00382553	0.34912	---	---	---	---	---	---	---	---	---	---	---	---	---	---	---	---	---	---	---	---	---	---	---	---	0.0491551	0.485362	---	---	---	---	---	---	0.013035	0.615192	---	---	3
Ependymal	1700003E16Rik	-1.43432	0.126	0.5	0.00150753	1		Atg5	---	---	---	---	---	---	0.017997	-0.571309	---	---	---	---	---	---	---	---	---	---	---	---	---	---	---	---	0.00878435	-0.520324	---	---	---	---	0.0315353	-1.03448	---	---	---	---	---	---	3
Ependymal	Slc1a3	-1.03428	0.157	0.5	0.00154808	1		Klf2	0.00646819	-0.987907	---	---	---	---	---	---	---	---	---	---	---	---	---	---	---	---	0.0263656	0.422592	---	---	---	---	---	---	---	---	---	---	---	---	---	---	---	---	5.29676e-06	0.676122	3
Ependymal	Scrn1	-0.896139	0.069	0.4	0.00155551	1		Klf9	0.0001999	-1.26693	---	---	---	---	---	---	---	---	---	---	---	---	---	---	---	---	---	---	---	---	---	---	---	---	0.0024238	0.958886	---	---	0.0482904	0.889406	---	---	---	---	---	---	3
Ependymal	Pla2g7	-1.36358	0.239	0.6	0.00155556	1		Pex5l	---	---	1.63931e-07	0.4258	3.31608e-05	-0.270044	---	---	---	---	---	---	---	---	---	---	---	---	---	---	---	---	0.00240433	-0.7069	---	---	---	---	---	---	---	---	---	---	---	---	---	---	3
Ependymal	Lrrc46	-1.28181	0.138	0.5	0.00157842	1		Twistnb	---	---	---	---	---	---	---	---	0.0437023	-0.262885	---	---	---	---	---	---	---	---	---	---	---	---	---	---	0.0013212	-0.459646	0.000752466	1.52375	---	---	---	---	---	---	---	---	---	---	3
Ependymal	Pus7	-1.28941	0.057	0.25	0.00158561	1		Gpld1	0.0127869	-0.960708	---	---	---	---	0.01824	0.422144	---	---	---	---	---	---	---	---	---	---	---	---	---	---	---	---	---	---	---	---	0.0445781	-0.520558	---	---	---	---	---	---	---	---	3
Ependymal	Ndfip1	-0.774923	0.333	0.2	0.00160655	1		Tceal5	---	---	---	---	0.000115991	-0.387184	---	---	---	---	---	---	---	---	---	---	---	---	---	---	---	---	---	---	0.0253461	-0.258693	---	---	---	---	---	---	---	---	---	---	2.06369e-06	-0.295253	3
Ependymal	Fam167a	-1.20339	0.025	0.3	0.00161022	1		Nkain4	0.00662632	-0.877021	---	---	---	---	---	---	---	---	---	---	---	---	---	---	---	---	---	---	0.0258904	-0.431864	---	---	---	---	0.000412436	-0.332909	---	---	---	---	---	---	---	---	---	---	3
Ependymal	Bet1l	0.571301	0.157	0.1	0.00161756	1		Lrp11	---	---	---	---	0.00132544	-0.339497	---	---	---	---	---	---	---	---	---	---	---	---	---	---	---	---	---	---	0.0150045	-0.812774	---	---	---	---	---	---	---	---	---	---	3.23109e-09	-0.422271	3
Ependymal	Fam58b	0.702104	0.157	0.1	0.00162812	1		Vti1b	---	---	0.00382082	0.364406	---	---	---	---	---	---	---	---	---	---	0.00132096	1.72463	---	---	---	---	---	---	0.00369647	-0.786144	---	---	---	---	---	---	---	---	---	---	---	---	---	---	3
Ependymal	1700020I14Rik	-0.466402	0.22	0.55	0.00163833	1		Aco2	---	---	---	---	---	---	---	---	0.00898908	-0.387452	---	---	---	---	0.0247667	0.294326	---	---	---	---	---	---	---	---	0.0348815	-0.3401	---	---	---	---	---	---	---	---	---	---	---	---	3
Ependymal	Stk33	-1.41537	0.101	0.45	0.00164878	1		Mtdh	---	---	---	---	---	---	---	---	0.0252686	0.260471	---	---	---	---	---	---	0.00479199	-0.339511	---	---	---	---	---	---	---	---	---	---	---	---	---	---	---	---	0.000657971	0.637273	---	---	3
Ependymal	Cdkl4	-1.04036	0.126	0.5	0.00165059	1		Fjx1	---	---	---	---	0.0469533	0.361841	---	---	---	---	---	---	---	---	---	---	---	---	---	---	---	---	---	---	0.0480098	-0.440406	---	---	---	---	---	---	---	---	---	---	0.0376959	0.265004	3
Ependymal	Mrpl49	0.252435	0.126	0.1	0.00165141	1		Azin1	0.00165523	1.28514	---	---	---	---	---	---	---	---	---	---	0.0173962	-1.66173	---	---	---	---	---	---	---	---	---	---	---	---	---	---	---	---	---	---	0.0043134	0.324697	---	---	---	---	3
Ependymal	Ccdc55	-1.37128	0.195	0.55	0.00165164	1		Slc35f3	---	---	---	---	---	---	---	---	---	---	---	---	---	---	---	---	---	---	---	---	0.0129904	0.579263	---	---	0.00642621	1.04259	---	---	---	---	0.00697044	1.28139	---	---	---	---	---	---	3
Ependymal	Azin1	1.28514	0.346	0.1	0.00165523	1		Rps17	---	---	4.24143e-06	0.347597	---	---	---	---	---	---	---	---	---	---	---	---	0.00605829	0.362323	---	---	0.0113318	-0.413796	---	---	---	---	---	---	---	---	---	---	---	---	---	---	---	---	3
Ependymal	Asap2	-1.23402	0.05	0.3	0.00172952	1		Gls	---	---	---	---	---	---	---	---	---	---	---	---	---	---	---	---	---	---	---	---	---	---	---	---	---	---	---	---	---	---	0.0372507	0.817363	0.0396399	0.510318	0.0362643	0.34594	---	---	3
Ependymal	Rreb1	-0.664193	0.044	0.35	0.00174744	1		Nr4a2	---	---	---	---	---	---	---	---	---	---	---	---	0.00144856	1.11106	---	---	---	---	---	---	0.0143428	1.33284	---	---	1.90188e-05	-0.947848	---	---	---	---	---	---	---	---	---	---	---	---	3
Ependymal	Atp11a	-1.31198	0.138	0.5	0.00175249	1		Nr4a1	---	---	---	---	---	---	---	---	---	---	---	---	---	---	---	---	0.00024642	0.342191	0.000554616	1.12313	---	---	---	---	---	---	---	---	---	---	---	---	---	---	---	---	6.20379e-14	0.554486	3
Ependymal	BC051142	-0.483668	0.013	0.25	0.00176188	1		S100b	2.01355e-05	-1.17108	---	---	---	---	---	---	---	---	---	---	---	---	---	---	---	---	---	---	0.0268488	1.72662	0.0259129	-0.359725	---	---	---	---	---	---	---	---	---	---	---	---	---	---	3
Ependymal	Twsg1	0.635498	0.258	0.1	0.00177294	1		Plekha2	0.00366857	-0.547047	---	---	---	---	---	---	1.4373e-06	0.752138	---	---	---	---	---	---	---	---	---	---	---	---	---	---	---	---	---	---	---	---	---	---	---	---	1.93e-05	1.00477	---	---	3
Ependymal	Senp1	-0.519243	0.038	0.2	0.00177383	1		Rtn4r	---	---	---	---	---	---	---	---	0.00354202	0.466089	---	---	---	---	---	---	---	---	---	---	0.00823212	1.11994	---	---	---	---	---	---	---	---	0.0466292	0.448803	---	---	---	---	---	---	3
Ependymal	Hlf	0.408572	0.189	0.1	0.00177491	1		Nrgn	---	---	---	---	---	---	---	---	9.92331e-07	0.501542	---	---	---	---	---	---	---	---	---	---	---	---	0.00183964	0.763286	---	---	---	---	0.0199909	1.25809	---	---	---	---	---	---	---	---	3
Ependymal	Fxyd1	1.01886	0.836	0.7	0.00178891	1		Gfra4	---	---	---	---	---	---	---	---	0.0142405	-0.426791	---	---	---	---	---	---	---	---	---	---	---	---	---	---	---	---	---	---	---	---	0.00358582	-1.27588	---	---	0.0327035	-0.733492	---	---	3
Ependymal	mt-Tt	0.531082	0.214	0.1	0.00180237	1		Gfra1	---	---	---	---	4.64243e-06	0.582784	---	---	---	---	---	---	---	---	---	---	---	---	---	---	---	---	---	---	---	---	---	---	0.00579465	-0.401972	---	---	0.0401307	-1.30577	---	---	---	---	3
Ependymal	Meg3	-0.811774	0.094	0.45	0.00183314	1		Adam10	---	---	0.00405578	0.284988	---	---	---	---	---	---	---	---	---	---	---	---	---	---	---	---	---	---	---	---	---	---	---	---	---	---	0.0348937	0.521884	0.00450758	0.776093	---	---	---	---	3
Ependymal	Fam179a	-1.17039	0.044	0.35	0.00183417	1		Srgn	---	---	---	---	---	---	---	---	---	---	---	---	---	---	---	---	3.67029e-07	0.788645	---	---	---	---	0.0428074	0.254109	---	---	---	---	---	---	---	---	---	---	---	---	4.64156e-12	0.738989	3
Ependymal	Afap1	-0.575628	0.031	0.2	0.00183638	1		Gpr162	---	---	---	---	---	---	---	---	0.0100519	0.391223	---	---	---	---	---	---	---	---	---	---	---	---	---	---	0.0233707	-0.272994	---	---	---	---	0.00503267	1.58345	---	---	---	---	---	---	3
Ependymal	Pura	-0.975867	0.39	0.75	0.00183919	1		P4hb	---	---	---	---	0.0320899	0.287322	---	---	---	---	0.0199274	-1.21924	---	---	---	---	---	---	---	---	---	---	---	---	---	---	---	---	0.00288234	-0.7433	---	---	---	---	---	---	---	---	3
Ependymal	Brd1	-1.07423	0.05	0.35	0.00184234	1		Nom1	---	---	---	---	---	---	---	---	0.0361248	-0.313983	---	---	---	---	---	---	---	---	---	---	---	---	0.00536617	-0.487801	---	---	---	---	---	---	---	---	---	---	0.0021222	-0.982706	---	---	3
Ependymal	Oplah	-0.807109	0.101	0.45	0.00184705	1		Tpd52l1	---	---	---	---	---	---	---	---	5.14859e-05	-0.285982	---	---	0.00935805	0.823759	---	---	---	---	---	---	---	---	---	---	---	---	---	---	---	---	---	---	---	---	0.0101127	-0.668602	---	---	3
Ependymal	Rpl7	-0.864508	0.698	0.85	0.00185246	1		Tsnax	---	---	---	---	---	---	---	---	---	---	---	---	---	---	---	---	---	---	---	---	0.0282668	-0.909725	---	---	---	---	0.00497776	-0.739831	---	---	---	---	0.0163909	-1.14517	---	---	---	---	3
Ependymal	Ddx28	-1.13392	0.05	0.2	0.00186083	1		Upf2	0.0318344	-0.546322	---	---	---	---	---	---	0.040648	0.548671	---	---	---	---	---	---	---	---	---	---	---	---	---	---	---	---	---	---	0.0473985	0.83555	---	---	---	---	---	---	---	---	3
Ependymal	Bsdc1	-1.0511	0.082	0.15	0.00186544	1		Lrrfip2	---	---	---	---	---	---	---	---	---	---	---	---	0.00576608	-1.80058	---	---	---	---	---	---	0.00561269	0.388619	---	---	---	---	---	---	---	---	0.0206921	0.843355	---	---	---	---	---	---	3
Ependymal	Cpt1a	0.844537	0.333	0.15	0.00186555	1		Mtf2	---	---	---	---	---	---	---	---	---	---	---	---	---	---	---	---	---	---	---	---	0.0144215	-0.374453	---	---	---	---	---	---	---	---	---	---	0.00676347	0.518932	0.022504	-0.303993	---	---	3
Ependymal	Micu1	-1.21224	0.094	0.45	0.00186895	1		Lancl1	---	---	---	---	5.22338e-05	-0.292893	---	---	0.00188388	-0.428033	---	---	---	---	---	---	---	---	---	---	---	---	---	---	---	---	---	---	---	---	---	---	---	---	---	---	5.78229e-10	-0.351744	3
Ependymal	1700016K19Rik	-0.778058	0.252	0.65	0.00187003	1		Nr3c1	---	---	---	---	---	---	---	---	0.00152912	-0.497877	---	---	---	---	---	---	---	---	---	---	---	---	---	---	0.0178832	-1.14623	---	---	---	---	---	---	---	---	0.0395506	-0.743451	---	---	3
Ependymal	9430008C03Rik	-0.827497	0.013	0.15	0.00187403	1		Smpd1	0.0230825	0.59514	---	---	---	---	---	---	---	---	---	---	---	---	---	---	---	---	---	---	---	---	---	---	---	---	---	---	0.00608521	-1.08889	---	---	---	---	0.0372792	0.638964	---	---	3
Ependymal	Slc4a10	1.2867	0.553	0.15	0.00189354	1		Snrpg	0.000883203	-1.06805	---	---	---	---	---	---	---	---	---	---	0.020086	1.10263	---	---	---	---	---	---	---	---	---	---	---	---	---	---	---	---	---	---	---	---	---	---	4.55691e-05	0.271382	3
Ependymal	Atox1	1.37747	0.711	0.4	0.00190128	1		Suds3	---	---	---	---	---	---	---	---	---	---	---	---	0.0414168	0.872061	---	---	---	---	---	---	---	---	---	---	---	---	---	---	---	---	0.0408345	1.08325	0.0049369	0.881	---	---	---	---	3
Ependymal	Psmc3ip	-1.30831	0.075	0.4	0.00193805	1		Msn	---	---	---	---	0.00152831	0.289644	---	---	---	---	---	---	---	---	---	---	---	---	0.00324194	0.627119	---	---	---	---	---	---	---	---	---	---	---	---	---	---	---	---	3.12939e-11	0.505346	3
Ependymal	Efcab10	0.302406	0.277	0.55	0.00193943	1		Ptov1	0.00758363	-0.956252	0.0144807	0.282486	---	---	0.0166976	0.736224	---	---	---	---	---	---	---	---	---	---	---	---	---	---	---	---	---	---	---	---	---	---	---	---	---	---	---	---	---	---	3
Ependymal	Mgst1	-1.13263	0.459	0.8	0.00195183	1		Mtfr1l	---	---	---	---	---	---	0.008721	-0.925854	0.032526	-0.550585	---	---	---	---	---	---	---	---	---	---	---	---	---	---	0.024008	-0.419108	---	---	---	---	---	---	---	---	---	---	---	---	3
Ependymal	Cnot3	-0.301916	0.082	0.35	0.0019677	1		Rps27l	---	---	---	---	0.00314157	0.381717	---	---	---	---	---	---	---	---	---	---	0.0345977	0.270041	---	---	---	---	---	---	---	---	---	---	---	---	---	---	---	---	---	---	8.42892e-11	0.347769	3
Ependymal	Synrg	0.606485	0.164	0.1	0.00197003	1		2510003E04Rik	---	---	0.00239017	0.28151	---	---	---	---	0.0108261	0.316876	---	---	---	---	---	---	---	---	---	---	---	---	---	---	---	---	---	---	0.0230111	0.303328	---	---	---	---	---	---	---	---	3
Ependymal	Gchfr	-0.502491	0.013	0.15	0.00199194	1		Fundc1	0.0409861	-0.649851	---	---	---	---	0.0274259	0.874031	---	---	---	---	---	---	---	---	---	---	---	---	---	---	---	---	---	---	0.0431864	-0.484852	---	---	---	---	---	---	---	---	---	---	3
Ependymal	Ctnnbip1	0.67612	0.17	0.1	0.00199842	1		Dcaf6	---	---	---	---	---	---	---	---	0.00681584	-0.326419	---	---	---	---	---	---	---	---	---	---	---	---	---	---	---	---	---	---	0.00767714	-0.480523	---	---	---	---	0.016474	-0.575893	---	---	3
Ependymal	Dnali1	-0.397861	0.195	0.6	0.00200201	1		Zyg11b	---	---	---	---	---	---	---	---	---	---	---	---	0.00577524	0.443241	---	---	---	---	---	---	---	---	---	---	---	---	---	---	0.0033868	0.601265	0.0401976	1.21301	---	---	---	---	---	---	3
Ependymal	Dnah6	-1.54385	0.208	0.6	0.00202853	1		Tprgl	---	---	---	---	---	---	---	---	---	---	---	---	---	---	0.0263699	-1.03553	---	---	0.00120398	0.30299	---	---	---	---	---	---	---	---	---	---	---	---	0.0443251	-0.312071	---	---	---	---	3
Ependymal	1110012L19Rik	0.473405	0.176	0.1	0.00203831	1		Eif3i	---	---	0.0288665	-0.314039	---	---	---	---	---	---	---	---	---	---	0.0437474	-0.506344	0.0271652	0.360525	---	---	---	---	---	---	---	---	---	---	---	---	---	---	---	---	---	---	---	---	3
Ependymal	Sh3glb2	0.516563	0.157	0.1	0.00206482	1		Eif3a	---	---	---	---	---	---	---	---	0.00358544	0.422977	---	---	---	---	---	---	---	---	---	---	---	---	---	---	---	---	0.0416786	0.623146	0.000679037	0.993508	---	---	---	---	---	---	---	---	3
Ependymal	Tmem198b	-1.00995	0.057	0.2	0.00208594	1		Eif3f	---	---	---	---	---	---	0.0491484	-0.475084	---	---	---	---	---	---	---	---	---	---	---	---	---	---	---	---	0.00561483	-1.14704	---	---	---	---	---	---	0.0428148	-0.629856	---	---	---	---	3
Ependymal	Rpp30	-1.24257	0.088	0.15	0.0020946	1		Slc30a5	0.0229891	0.736555	---	---	---	---	---	---	---	---	---	---	---	---	---	---	---	---	---	---	---	---	---	---	0.025778	-0.560845	---	---	---	---	0.0475378	-0.504062	---	---	---	---	---	---	3
Ependymal	1700007L15Rik	-1.17449	0.025	0.25	0.00209626	1		Tcf25	---	---	---	---	0.00277676	0.267607	---	---	---	---	---	---	---	---	---	---	---	---	---	---	---	---	---	---	---	---	0.0399023	0.299809	---	---	---	---	---	---	0.00241004	0.371343	---	---	3
Ependymal	Itpkb	-1.28429	0.189	0.5	0.0020969	1		Tusc2	---	---	---	---	---	---	---	---	0.0397257	0.342576	---	---	---	---	---	---	---	---	---	---	---	---	---	---	---	---	---	---	0.0177542	1.09607	0.00844926	0.309684	---	---	---	---	---	---	3
Ependymal	Supt20	-0.955493	0.126	0.45	0.00211596	1		Cryzl1	0.00136251	-1.15477	---	---	---	---	---	---	---	---	0.0240706	1.21315	---	---	---	---	---	---	---	---	---	---	---	---	0.00756674	-1.22309	---	---	---	---	---	---	---	---	---	---	---	---	3
Ependymal	1700007G11Rik	-1.56169	0.094	0.45	0.00212914	1		Ppp3cb	---	---	---	---	0.000730834	-0.292975	---	---	---	---	---	---	---	---	---	---	---	---	---	---	---	---	---	---	---	---	---	---	0.0137511	0.717927	---	---	---	---	---	---	2.47382e-06	-0.313421	3
Ependymal	Ildr2	-1.01977	0.283	0.6	0.00213837	1		Pmpcb	---	---	---	---	---	---	---	---	---	---	---	---	---	---	---	---	---	---	0.0483209	0.560402	---	---	---	---	---	---	0.036096	0.408629	---	---	---	---	1.96865e-07	-1.48844	---	---	---	---	3
Ependymal	Taf1a	-0.388473	0.031	0.15	0.00214116	1		Ei24	0.00133216	-1.01046	---	---	---	---	---	---	---	---	---	---	---	---	---	---	---	---	0.0046632	-0.352861	---	---	---	---	---	---	---	---	0.00354648	0.642289	---	---	---	---	---	---	---	---	3
Ependymal	Synm	-1.45896	0.314	0.6	0.00214236	1		Creld2	---	---	---	---	---	---	---	---	---	---	---	---	---	---	---	---	---	---	---	---	0.0125582	-0.724909	---	---	---	---	---	---	0.00704444	0.307065	---	---	---	---	---	---	1.78725e-07	0.354287	3
Ependymal	Wdr96	-0.67323	0.201	0.6	0.00215725	1		Rsrc2	0.0160687	-0.483155	---	---	---	---	---	---	---	---	---	---	---	---	---	---	0.0142394	-0.361484	---	---	---	---	---	---	---	---	---	---	0.0188273	0.861111	---	---	---	---	---	---	---	---	3
Ependymal	Rnpc3	-1.02554	0.107	0.4	0.00216654	1		Jmjd1c	---	---	---	---	0.0288998	0.264881	---	---	---	---	---	---	---	---	---	---	---	---	0.0293384	0.327815	---	---	---	---	---	---	---	---	0.000163663	0.930866	---	---	---	---	---	---	---	---	3
Ependymal	4930402H24Rik	-0.316696	0.126	0.35	0.00217908	1		Ppp1cb	0.00240641	-1.0736	---	---	---	---	---	---	---	---	---	---	---	---	---	---	---	---	---	---	---	---	---	---	---	---	0.045453	0.449997	---	---	---	---	---	---	0.0341859	-0.333553	---	---	3
Ependymal	Ptprz1	-0.709984	0.069	0.35	0.0021826	1		Commd4	---	---	---	---	0.0386948	-0.253845	---	---	---	---	---	---	0.0191494	0.318349	---	---	---	---	---	---	---	---	---	---	---	---	---	---	0.0212079	-0.912607	---	---	---	---	---	---	---	---	3
Ependymal	Ltbr	0.596139	0.132	0.1	0.00220811	1		Cnbp	0.000723411	-1.20627	---	---	---	---	---	---	4.36128e-06	-0.457052	---	---	---	---	---	---	---	---	---	---	---	---	---	---	---	---	---	---	---	---	---	---	---	---	0.0307611	-0.398753	---	---	3
Ependymal	Tsga10	-0.603332	0.151	0.5	0.00226612	1		Gm4204	---	---	---	---	---	---	---	---	---	---	---	---	---	---	0.00152433	-1.31737	---	---	---	---	0.01119	-0.358233	---	---	0.0313996	0.895185	---	---	---	---	---	---	---	---	---	---	---	---	3
Ependymal	Hspa5	0.740279	0.893	0.9	0.00227422	1		2210016L21Rik	0.0476938	-0.314099	---	---	---	---	---	---	0.0203235	-0.304156	---	---	---	---	---	---	---	---	---	---	---	---	---	---	---	---	0.00407452	-1.02017	---	---	---	---	---	---	---	---	---	---	3
Ependymal	9530026P05Rik	-1.24036	0.025	0.15	0.00227513	1		Fkrp	---	---	---	---	---	---	---	---	0.017732	-0.478242	---	---	---	---	---	---	---	---	---	---	---	---	---	---	---	---	0.0376965	-0.274399	---	---	0.00652711	-0.755522	---	---	---	---	---	---	3
Ependymal	Itch	0.412253	0.107	0.15	0.00227822	1		Eif4a2	---	---	---	---	---	---	---	---	0.000951369	-0.376133	---	---	---	---	---	---	---	---	---	---	---	---	---	---	---	---	0.0469378	-0.525836	---	---	---	---	---	---	---	---	5.27503e-09	-0.259237	3
Ependymal	Antxr1	-1.07616	0.195	0.45	0.00228002	1		Taok1	0.00773714	-0.421343	---	---	---	---	---	---	---	---	---	---	---	---	---	---	---	---	---	---	---	---	---	---	0.030462	-0.299075	---	---	0.01181	0.976765	---	---	---	---	---	---	---	---	3
Ependymal	Bphl	-1.04141	0.44	0.75	0.00228924	1		St8sia3	---	---	---	---	0.000139033	-0.414419	0.045498	0.88133	---	---	---	---	---	---	---	---	---	---	---	---	---	---	---	---	---	---	---	---	---	---	---	---	---	---	---	---	3.29993e-08	-0.336856	3
Ependymal	Gm14966	-0.481794	0.013	0.15	0.0023058	1		Vmp1	---	---	3.202e-07	-0.505075	---	---	---	---	---	---	---	---	---	---	---	---	---	---	---	---	---	---	---	---	---	---	---	---	---	---	0.0139165	-0.929367	---	---	---	---	6.12893e-05	-0.274921	3
Ependymal	Tmem19	0.640462	0.138	0.1	0.00236201	1		Jun	---	---	0.00794448	0.251419	---	---	---	---	---	---	---	---	---	---	---	---	9.78838e-17	-0.624146	---	---	0.00782907	-1.01311	---	---	---	---	---	---	---	---	---	---	---	---	---	---	---	---	3
Ependymal	Clasp1	0.399369	0.101	0.1	0.00236522	1		Pcdhga9	---	---	---	---	0.00261408	0.303359	0.0131963	0.379984	---	---	0.0210164	-1.23931	---	---	---	---	---	---	---	---	---	---	---	---	---	---	---	---	---	---	---	---	---	---	---	---	---	---	3
Ependymal	Nxpe4	-0.607993	0.019	0.15	0.00237186	1		Elovl5	0.0172254	-0.564047	---	---	0.0323199	0.260295	---	---	---	---	---	---	---	---	---	---	---	---	0.0199338	0.31273	---	---	---	---	---	---	---	---	---	---	---	---	---	---	---	---	---	---	3
Ependymal	Fank1	-1.0647	0.075	0.4	0.00239997	1		Ube2b	---	---	---	---	1.65462e-05	-0.320032	---	---	---	---	---	---	---	---	---	---	---	---	---	---	---	---	0.0481859	-0.514592	---	---	---	---	---	---	0.02972	-0.550878	---	---	---	---	---	---	3
Ependymal	Ppp1cb	-1.0736	0.314	0.65	0.00240641	1		Tuba1c	0.0456622	0.389233	---	---	---	---	---	---	---	---	---	---	---	---	---	---	0.00507807	0.514781	0.000856895	1.22659	---	---	---	---	---	---	---	---	---	---	---	---	---	---	---	---	---	---	3
Ependymal	Serpinb1a	-0.554622	0.069	0.35	0.00244701	1		Brd2	---	---	---	---	---	---	---	---	---	---	0.0162508	-0.53817	---	---	---	---	---	---	0.0207624	0.326554	---	---	0.0462108	0.750292	---	---	---	---	---	---	---	---	---	---	---	---	---	---	3
Ependymal	Kcnj10	-1.48733	0.094	0.45	0.00245064	1		Elof1	2.31114e-06	-0.979642	---	---	---	---	---	---	---	---	---	---	---	---	---	---	---	---	---	---	---	---	---	---	0.0324711	-0.969845	0.0250798	0.310331	---	---	---	---	---	---	---	---	---	---	3
Ependymal	Hspa12a	-1.12943	0.069	0.3	0.0024709	1		Hspe1	---	---	0.00515534	0.315082	---	---	---	---	---	---	---	---	---	---	---	---	0.0396085	0.31588	0.0206178	0.587681	---	---	---	---	---	---	---	---	---	---	---	---	---	---	---	---	---	---	3
Ependymal	BC051226	-0.550186	0.013	0.2	0.00248869	1		Vezf1	---	---	---	---	0.0356543	0.383047	---	---	---	---	0.0226227	-0.907157	---	---	---	---	---	---	---	---	---	---	---	---	---	---	---	---	---	---	---	---	0.0296358	0.626065	---	---	---	---	3
Ependymal	Eif1	-0.663087	0.855	0.95	0.00249777	1		Rps4y2	---	---	---	---	0.000183954	-0.262039	---	---	---	---	---	---	---	---	---	---	---	---	---	---	---	---	---	---	---	---	0.0158527	-1.07739	---	---	0.019345	-0.8696	---	---	---	---	---	---	3
Ependymal	Lpin2	-0.990258	0.17	0.3	0.00249891	1		Tagln2	2.51316e-05	-0.754332	---	---	0.00237087	0.306701	---	---	---	---	---	---	---	---	---	---	---	---	---	---	---	---	---	---	---	---	---	---	---	---	---	---	---	---	---	---	1.81093e-10	0.409395	3
Ependymal	Bcl9	-0.660576	0.025	0.2	0.00252582	1		Fhl1	0.000220311	-1.02765	---	---	---	---	---	---	---	---	---	---	---	---	---	---	---	---	---	---	0.0190995	0.307837	0.0178134	-0.473419	---	---	---	---	---	---	---	---	---	---	---	---	---	---	3
Ependymal	Foxj1	-0.624129	0.421	0.7	0.00256102	1		Rsl1d1	---	---	---	---	0.044815	0.260488	---	---	---	---	---	---	---	---	---	---	0.00768404	0.275712	---	---	---	---	---	---	0.00319466	-1.08369	---	---	---	---	---	---	---	---	---	---	---	---	3
Ependymal	Sdf2l1	0.884714	0.34	0.1	0.00259145	1		Slc8a2	---	---	---	---	---	---	---	---	0.000260837	0.503534	---	---	---	---	---	---	---	---	---	---	0.0354994	-0.922183	---	---	---	---	0.0172451	0.576195	---	---	---	---	---	---	---	---	---	---	3
Ependymal	Tgfa	0.374286	0.107	0.1	0.00260687	1		Cep350	0.00383792	-1.75221	---	---	---	---	---	---	---	---	---	---	---	---	---	---	---	---	---	---	---	---	0.0193094	-0.339688	0.027207	-0.385827	---	---	---	---	---	---	---	---	---	---	---	---	3
Ependymal	Cep70	-1.23727	0.094	0.3	0.002609	1		Chst2	---	---	---	---	0.000608871	0.360061	0.0290411	0.669056	---	---	---	---	---	---	---	---	---	---	---	---	---	---	---	---	---	---	---	---	---	---	---	---	---	---	---	---	0.000128002	0.314755	3
Ependymal	Rbm5	-0.269158	0.195	0.5	0.00264711	1		2017-09-07	---	---	---	---	---	---	---	---	0.00607098	-0.29297	---	---	---	---	---	---	---	---	---	---	---	---	---	---	---	---	---	---	---	---	---	---	---	---	---	---	2.96456e-16	-0.266227	2
Ependymal	1110004E09Rik	-0.78282	0.579	0.85	0.00265543	1		Mier1	0.00569267	-0.882892	---	---	---	---	---	---	---	---	---	---	---	---	---	---	---	---	---	---	---	---	0.0355915	-0.543562	---	---	---	---	---	---	---	---	---	---	---	---	---	---	2
Ependymal	Rassf4	-1.59102	0.031	0.3	0.00266306	1		Syt7	---	---	---	---	---	---	---	---	0.00356574	0.342561	---	---	---	---	---	---	---	---	---	---	---	---	0.0384574	0.770005	---	---	---	---	---	---	---	---	---	---	---	---	---	---	2
Ependymal	Fndc3a	0.817065	0.258	0.1	0.00266788	1		Sacs	---	---	---	---	---	---	---	---	---	---	---	---	---	---	---	---	---	---	---	---	---	---	0.0191289	0.6524	---	---	---	---	---	---	0.00978083	0.881884	---	---	---	---	---	---	2
Ependymal	Iqck	-0.688809	0.132	0.45	0.00267078	1		Mllt3	---	---	---	---	---	---	---	---	---	---	---	---	---	---	---	---	---	---	---	---	---	---	---	---	---	---	---	---	0.00320301	1.05574	0.0407248	1.47419	---	---	---	---	---	---	2
Ependymal	2017-09-03	-1.22987	0.025	0.2	0.00269484	1		Snrpd3	---	---	---	---	---	---	---	---	---	---	---	---	---	---	---	---	---	---	---	---	---	---	0.00776792	-0.564359	---	---	---	---	---	---	---	---	0.0051217	1.60558	---	---	---	---	2
Ependymal	Lect1	-0.397038	0.019	0.2	0.00269977	1		Snrpd1	---	---	---	---	0.0168565	0.295389	---	---	---	---	---	---	---	---	---	---	0.00122094	0.371054	---	---	---	---	---	---	---	---	---	---	---	---	---	---	---	---	---	---	---	---	2
Ependymal	Exoc6b	-0.289178	0.044	0.15	0.00271455	1		Arhgef25	0.00366011	-0.779893	---	---	---	---	---	---	---	---	---	---	---	---	0.00621964	-0.610532	---	---	---	---	---	---	---	---	---	---	---	---	---	---	---	---	---	---	---	---	---	---	2
Ependymal	Creb3l2	0.295538	0.119	0.1	0.00275028	1		Lta4h	---	---	---	---	---	---	---	---	---	---	---	---	---	---	0.0496192	1.00882	---	---	---	---	---	---	---	---	---	---	---	---	---	---	---	---	---	---	0.00578712	0.542021	---	---	2
Ependymal	Asun	0.406029	0.107	0.1	0.00275895	1		Gria4	---	---	---	---	---	---	---	---	---	---	---	---	---	---	---	---	---	---	---	---	0.0391756	-0.798043	---	---	---	---	---	---	---	---	---	---	0.0184888	-0.258424	---	---	---	---	2
Ependymal	Cmtm8	0.953367	0.226	0.1	0.00278047	1		Slc27a1	---	---	---	---	---	---	---	---	---	---	---	---	---	---	---	---	---	---	---	---	---	---	---	---	5.38657e-05	-0.360859	---	---	0.0230118	0.624591	---	---	---	---	---	---	---	---	2
Ependymal	Ajuba	-0.653643	0.019	0.2	0.0027905	1		Imp3	---	---	---	---	---	---	---	---	---	---	---	---	---	---	---	---	---	---	0.0331081	-0.486855	---	---	---	---	---	---	---	---	0.0150478	-1.0607	---	---	---	---	---	---	---	---	2
Ependymal	2017-03-02	1.1775	0.516	0.4	0.00284288	1		Dbn1	---	---	---	---	---	---	---	---	0.0416654	0.365192	---	---	0.0105723	-1.12832	---	---	---	---	---	---	---	---	---	---	---	---	---	---	---	---	---	---	---	---	---	---	---	---	2
Ependymal	Pagr1a	-0.5441	0.082	0.35	0.0028446	1		Fam114a2	---	---	---	---	---	---	---	---	---	---	---	---	0.0496354	-0.306385	---	---	---	---	---	---	---	---	---	---	---	---	---	---	0.0477783	-0.49184	---	---	---	---	---	---	---	---	2
Ependymal	Daw1	-0.597585	0.038	0.3	0.00285455	1		Cox6c	8.65693e-06	1.33077	---	---	---	---	---	---	---	---	---	---	---	---	---	---	---	---	---	---	---	---	---	---	---	---	0.0385497	-0.464177	---	---	---	---	---	---	---	---	---	---	2
Ependymal	Nr2f6	0.435103	0.157	0.1	0.00288461	1		Slc24a2	---	---	---	---	---	---	---	---	---	---	---	---	---	---	---	---	---	---	---	---	---	---	---	---	---	---	0.0101457	0.575877	---	---	---	---	---	---	---	---	0.000106815	-0.269996	2
Ependymal	Mt3	-0.759273	0.755	0.85	0.00289121	1		Nsfl1c	---	---	---	---	---	---	---	---	---	---	---	---	---	---	---	---	---	---	---	---	---	---	0.00677537	-0.41611	---	---	0.000670025	0.360857	---	---	---	---	---	---	---	---	---	---	2
Ependymal	C1qtnf4	-1.26444	0.088	0.4	0.00289484	1		Fam13c	---	---	---	---	0.0127583	-0.325824	0.00755997	-1.0523	---	---	---	---	---	---	---	---	---	---	---	---	---	---	---	---	---	---	---	---	---	---	---	---	---	---	---	---	---	---	2
Ependymal	Cadm2	1.26969	0.321	0.1	0.00289574	1		Zzef1	---	---	---	---	---	---	---	---	---	---	---	---	---	---	---	---	---	---	---	---	---	---	---	---	---	---	0.0384906	0.315453	---	---	---	---	---	---	0.0437379	-0.608358	---	---	2
Ependymal	Aldoc	-0.999965	0.403	0.8	0.00289827	1		Hist3h2ba	---	---	---	---	---	---	---	---	0.00362389	-0.345604	---	---	---	---	---	---	---	---	---	---	---	---	---	---	---	---	---	---	0.0430023	0.628162	---	---	---	---	---	---	---	---	2
Ependymal	Dnah1	-0.624875	0.031	0.25	0.00291513	1		Fuca2	---	---	---	---	---	---	---	---	---	---	---	---	---	---	---	---	---	---	---	---	---	---	---	---	0.0148339	-0.656531	0.00277344	1.42292	---	---	---	---	---	---	---	---	---	---	2
Ependymal	Ppp2r3a	-0.478363	0.063	0.35	0.00292488	1		Farsb	---	---	---	---	---	---	---	---	---	---	---	---	---	---	---	---	---	---	---	---	---	---	---	---	---	---	0.00375821	-0.641442	---	---	0.000636078	-0.574355	---	---	---	---	---	---	2
Ependymal	Cox20	1.25488	0.629	0.3	0.00292887	1		Ttbk2	---	---	---	---	---	---	---	---	---	---	---	---	---	---	---	---	---	---	---	---	---	---	---	---	---	---	0.0240872	0.596849	---	---	0.0106603	0.6994	---	---	---	---	---	---	2
Ependymal	Htatsf1	-1.13649	0.34	0.6	0.00292923	1		Ncor1	---	---	---	---	---	---	---	---	---	---	---	---	---	---	---	---	---	---	---	---	---	---	---	---	---	---	---	---	---	---	---	---	0.0481015	1.44475	0.0406935	-0.407218	---	---	2
Ependymal	Akap13	-0.527583	0.069	0.3	0.00293116	1		Nkiras1	---	---	---	---	8.93724e-05	-0.308934	---	---	---	---	---	---	---	---	---	---	---	---	---	---	---	---	---	---	---	---	---	---	---	---	---	---	---	---	---	---	5.45555e-10	-0.334967	2
Ependymal	Tmem238	0.632352	0.252	0.1	0.00301442	1		Flna	0.00971944	-0.997729	---	---	---	---	---	---	---	---	---	---	---	---	---	---	---	---	---	---	---	---	---	---	---	---	---	---	0.0258542	0.311813	---	---	---	---	---	---	---	---	2
Ependymal	Iars	0.364062	0.132	0.1	0.00302488	1		Mcm3ap	---	---	---	---	---	---	---	---	---	---	---	---	---	---	---	---	---	---	---	---	---	---	---	---	0.0130993	0.694035	0.045501	0.702659	---	---	---	---	---	---	---	---	---	---	2
Ependymal	Llgl1	-0.884512	0.025	0.2	0.00306868	1		Slc4a10	0.00189354	1.2867	---	---	---	---	---	---	---	---	---	---	---	---	---	---	---	---	---	---	---	---	---	---	---	---	---	---	---	---	0.0229405	0.827781	---	---	---	---	---	---	2
Ependymal	Mrpl22	-0.613965	0.057	0.15	0.0030687	1		Ptprz1	0.0021826	-0.709984	---	---	---	---	---	---	---	---	---	---	---	---	---	---	---	---	---	---	---	---	---	---	---	---	---	---	0.0429683	-0.259591	---	---	---	---	---	---	---	---	2
Ependymal	Nnt	0.422062	0.138	0.1	0.00307788	1		Hdac2	---	---	---	---	---	---	---	---	0.0286579	0.387894	---	---	---	---	---	---	---	---	---	---	---	---	---	---	0.0300684	0.871368	---	---	---	---	---	---	---	---	---	---	---	---	2
Ependymal	Cav2	-1.55345	0.094	0.4	0.00309177	1		Clcn3	---	---	0.00652703	-0.36079	---	---	---	---	---	---	---	---	---	---	---	---	---	---	---	---	---	---	---	---	---	---	---	---	---	---	---	---	---	---	---	---	9.6898e-05	-0.27057	2
Ependymal	Ftsj3	-1.0344	0.145	0.25	0.00311907	1		Zfp523	---	---	---	---	---	---	---	---	---	---	---	---	---	---	---	---	---	---	---	---	---	---	---	---	0.0232715	0.867788	---	---	0.0402331	-0.256764	---	---	---	---	---	---	---	---	2
Ependymal	Bbox1	-1.15941	0.031	0.3	0.00314958	1		Epb4.1l2	---	---	0.0304962	0.33986	---	---	---	---	---	---	---	---	0.0100496	0.364719	---	---	---	---	---	---	---	---	---	---	---	---	---	---	---	---	---	---	---	---	---	---	---	---	2
Ependymal	Nbl1	-0.606288	0.031	0.25	0.00316668	1		Ccdc41	0.0102996	-0.951569	---	---	---	---	---	---	---	---	---	---	---	---	---	---	---	---	---	---	---	---	---	---	---	---	0.00410048	-0.535846	---	---	---	---	---	---	---	---	---	---	2
Ependymal	C230081A13Rik	0.275837	0.126	0.1	0.00321232	1		Ccdc40	0.00110388	-0.742334	---	---	---	---	---	---	---	---	---	---	---	---	---	---	---	---	---	---	---	---	---	---	---	---	---	---	0.0235241	0.944287	---	---	---	---	---	---	---	---	2
Ependymal	Fabp5	-0.868705	0.101	0.45	0.00321557	1		Hadha	0.01772	1.14625	---	---	---	---	---	---	---	---	---	---	---	---	---	---	0.0116908	-0.478195	---	---	---	---	---	---	---	---	---	---	---	---	---	---	---	---	---	---	---	---	2
Ependymal	Nek1	-1.38682	0.126	0.45	0.00324142	1		Babam1	---	---	---	---	---	---	---	---	---	---	---	---	---	---	---	---	---	---	---	---	---	---	---	---	---	---	0.0312766	-0.621242	---	---	0.0373531	-0.979056	---	---	---	---	---	---	2
Ependymal	Ezr	-0.601501	0.711	1	0.00324459	1		Csnk2a1	---	---	0.00639505	0.352785	0.00156726	0.454465	---	---	---	---	---	---	---	---	---	---	---	---	---	---	---	---	---	---	---	---	---	---	---	---	---	---	---	---	---	---	---	---	2
Ependymal	Abca3	-1.1182	0.019	0.25	0.00329183	1		2610203C20Rik	0.000968439	-0.9634	---	---	---	---	---	---	---	---	---	---	---	---	---	---	---	---	---	---	---	---	0.0186732	0.27698	---	---	---	---	---	---	---	---	---	---	---	---	---	---	2
Ependymal	Apbb2	-1.36728	0.094	0.35	0.00334729	1		Chmp7	---	---	0.0325502	-0.356533	---	---	---	---	---	---	---	---	---	---	---	---	---	---	---	---	---	---	---	---	0.00650035	-0.264516	---	---	---	---	---	---	---	---	---	---	---	---	2
Ependymal	St8sia2	-1.53222	0.013	0.2	0.00338062	1		H2-D1	---	---	---	---	---	---	---	---	---	---	0.0140311	1.97981	---	---	---	---	---	---	---	---	---	---	---	---	---	---	---	---	---	---	---	---	---	---	---	---	2.53876e-06	0.443872	2
Ependymal	Mns1	-1.15662	0.245	0.6	0.00338723	1		Mark2	---	---	---	---	---	---	---	---	0.00795904	0.540326	---	---	---	---	---	---	---	---	---	---	---	---	---	---	---	---	2.51323e-06	1.39024	---	---	---	---	---	---	---	---	---	---	2
Ependymal	Fam166b	-1.29763	0.05	0.35	0.00340073	1		Mark3	---	---	---	---	---	---	---	---	---	---	---	---	---	---	---	---	---	---	0.0330746	0.793832	---	---	---	---	---	---	---	---	0.0460549	0.310452	---	---	---	---	---	---	---	---	2
Ependymal	Ttc30b	-0.977246	0.164	0.55	0.00341025	1		Tmem167	---	---	---	---	---	---	---	---	---	---	---	---	---	---	---	---	---	---	---	---	0.00194727	-0.315561	---	---	---	---	---	---	---	---	---	---	---	---	0.0108313	-0.596583	---	---	2
Ependymal	Tsta3	0.363001	0.151	0.1	0.00346344	1		Itgav	---	---	---	---	0.000100872	0.554429	0.0201785	0.492142	---	---	---	---	---	---	---	---	---	---	---	---	---	---	---	---	---	---	---	---	---	---	---	---	---	---	---	---	---	---	2
Ependymal	Trak1	-1.68463	0.088	0.4	0.00347683	1		Limd2	---	---	---	---	---	---	---	---	---	---	---	---	---	---	---	---	---	---	---	---	0.0285919	-0.401858	---	---	---	---	0.00241604	-0.84864	---	---	---	---	---	---	---	---	---	---	2
Ependymal	Lamp2	1.20105	0.66	0.45	0.00347873	1		Itga8	---	---	---	---	---	---	---	---	---	---	---	---	---	---	0.00165335	0.834411	---	---	---	---	---	---	---	---	---	---	---	---	---	---	---	---	---	---	0.0253502	-0.458921	---	---	2
Ependymal	Tarsl2	-0.678269	0.038	0.3	0.00351227	1		Ralgds	---	---	0.0213264	0.27878	0.0045212	0.482137	---	---	---	---	---	---	---	---	---	---	---	---	---	---	---	---	---	---	---	---	---	---	---	---	---	---	---	---	---	---	---	---	2
Ependymal	AI837181	-0.5854	0.038	0.3	0.00352776	1		Nsg1	---	---	---	---	---	---	---	---	---	---	---	---	---	---	---	---	---	---	---	---	---	---	0.0461792	0.493179	0.034626	0.464715	---	---	---	---	---	---	---	---	---	---	---	---	2
Ependymal	Gprc5b	-0.670687	0.208	0.6	0.0035486	1		Flii	---	---	---	---	---	---	---	---	---	---	---	---	---	---	---	---	---	---	---	---	---	---	---	---	---	---	---	---	0.025925	-0.834944	0.00821548	0.72714	---	---	---	---	---	---	2
Ependymal	Il17rd	-0.334941	0	0.15	0.00355203	1		Kcnip3	---	---	---	---	---	---	---	---	0.0122698	0.474562	---	---	---	---	---	---	---	---	---	---	---	---	---	---	---	---	---	---	---	---	---	---	---	---	5.63e-05	1.21156	---	---	2
Ependymal	Zik1	-0.629961	0	0.15	0.00355203	1		Kcnip2	---	---	---	---	---	---	---	---	---	---	---	---	---	---	---	---	---	---	---	---	---	---	0.0308862	0.821162	0.0264876	1.3265	---	---	---	---	---	---	---	---	---	---	---	---	2
Ependymal	Cd97	-1.28971	0	0.15	0.00355203	1		Neurod2	---	---	---	---	---	---	---	---	0.000114284	0.591077	---	---	---	---	---	---	---	---	---	---	---	---	---	---	---	---	0.00648547	0.782529	---	---	---	---	---	---	---	---	---	---	2
Ependymal	Slc6a19	-0.361482	0	0.15	0.00355203	1		Neurod6	---	---	---	---	2.70108e-06	-0.47449	---	---	---	---	---	---	---	---	---	---	---	---	---	---	0.0280861	-0.845141	---	---	---	---	---	---	---	---	---	---	---	---	---	---	---	---	2
Ependymal	Unc13c	-0.520532	0	0.15	0.00355203	1		Cxx1c	---	---	---	---	---	---	---	---	0.00293766	-0.437644	---	---	---	---	---	---	---	---	---	---	---	---	---	---	---	---	---	---	---	---	---	---	---	---	---	---	1.37845e-08	-0.313694	2
Ependymal	Glipr2	-0.683271	0	0.15	0.00355203	1		Xrn2	---	---	---	---	---	---	---	---	---	---	---	---	---	---	---	---	---	---	---	---	---	---	---	---	---	---	0.014317	0.435482	0.0350963	1.06072	---	---	---	---	---	---	---	---	2
Ependymal	Fancd2os	-0.549939	0	0.15	0.00355203	1		Arhgap5	0.0182523	-1.18676	---	---	---	---	---	---	---	---	---	---	0.00595855	-1.58957	---	---	---	---	---	---	---	---	---	---	---	---	---	---	---	---	---	---	---	---	---	---	---	---	2
Ependymal	BC030867	-0.635371	0	0.15	0.00355203	1		Gm1976	---	---	---	---	---	---	---	---	---	---	---	---	---	---	---	---	---	---	---	---	---	---	0.000729719	-0.67598	---	---	0.0276018	-0.942478	---	---	---	---	---	---	---	---	---	---	2
Ependymal	Dpysl4	-0.715494	0	0.15	0.00355203	1		Dync1li2	---	---	---	---	---	---	---	---	---	---	---	---	---	---	---	---	---	---	---	---	---	---	---	---	0.0315448	0.54858	0.0320224	0.441279	---	---	---	---	---	---	---	---	---	---	2
Ependymal	2810459M11Rik	-0.934672	0	0.15	0.00355203	1		Cnot3	0.0019677	-0.301916	---	---	---	---	---	---	---	---	---	---	---	---	---	---	---	---	---	---	---	---	---	---	---	---	---	---	0.0341016	0.333716	---	---	---	---	---	---	---	---	2
Ependymal	Ikbke	-1.43951	0	0.15	0.00355203	1		Cnot1	---	---	---	---	---	---	---	---	---	---	---	---	---	---	---	---	---	---	---	---	---	---	---	---	0.0176687	-0.478946	---	---	---	---	---	---	---	---	0.00830821	0.479529	---	---	2
Ependymal	Bag2	-0.53376	0.088	0.3	0.0035611	1		Uvrag	---	---	---	---	---	---	---	---	---	---	---	---	---	---	---	---	---	---	---	---	0.0138108	-0.406184	---	---	---	---	---	---	0.0215547	0.56504	---	---	---	---	---	---	---	---	2
Ependymal	Kndc1	-1.28437	0.025	0.25	0.00357278	1		Nfib	---	---	---	---	---	---	---	---	---	---	---	---	---	---	---	---	---	---	0.0345333	0.400432	---	---	2.17675e-05	0.897939	---	---	---	---	---	---	---	---	---	---	---	---	---	---	2
Ependymal	Car2	1.24541	0.717	0.35	0.00358366	1		Ttyh3	---	---	---	---	---	---	---	---	0.00186817	0.752251	---	---	---	---	---	---	---	---	---	---	---	---	---	---	0.0477128	0.254312	---	---	---	---	---	---	---	---	---	---	---	---	2
Ependymal	D1Ertd622e	-0.763385	0.082	0.35	0.0036336	1		Grasp	---	---	---	---	---	---	---	---	---	---	---	---	---	---	---	---	---	---	---	---	---	---	---	---	0.0233428	1.02309	---	---	---	---	---	---	---	---	0.0197039	0.737613	---	---	2
Ependymal	Arhgef25	-0.779893	0.006	0.2	0.00366011	1		Tubb2b	---	---	---	---	8.61551e-09	0.401044	---	---	---	---	---	---	---	---	---	---	---	---	---	---	---	---	---	---	---	---	---	---	---	---	---	---	---	---	---	---	7.44944e-07	0.319793	2
Ependymal	Plekha2	-0.547047	0.088	0.4	0.00366857	1		Synrg	0.00197003	0.606485	---	---	---	---	---	---	0.000504832	-0.356105	---	---	---	---	---	---	---	---	---	---	---	---	---	---	---	---	---	---	---	---	---	---	---	---	---	---	---	---	2
Ependymal	Marveld3	0.370396	0.113	0.1	0.00367546	1		Rpl15	---	---	---	---	---	---	0.0307194	-0.426366	---	---	---	---	---	---	---	---	---	---	---	---	---	---	---	---	---	---	---	---	---	---	0.00065461	-1.18233	---	---	---	---	---	---	2
Ependymal	Nme8	-1.51634	0.019	0.25	0.00368764	1		Rpl10	---	---	---	---	---	---	---	---	---	---	0.0200202	-0.464992	---	---	---	---	---	---	---	---	---	---	---	---	---	---	---	---	---	---	0.0318984	-0.680331	---	---	---	---	---	---	2
Ependymal	Pddc1	-0.62575	0.057	0.35	0.00370489	1		Ogfod1	---	---	---	---	---	---	---	---	0.0203657	-0.590213	---	---	---	---	---	---	---	---	---	---	---	---	---	---	---	---	---	---	0.0176604	-0.451432	---	---	---	---	---	---	---	---	2
Ependymal	Smpdl3a	1.26171	0.528	0.25	0.00372086	1		Cox7a2l	---	---	---	---	---	---	---	---	---	---	---	---	---	---	---	---	---	---	0.0194371	-0.439979	0.0281263	-0.861143	---	---	---	---	---	---	---	---	---	---	---	---	---	---	---	---	2
Ependymal	Zc3h7b	0.335112	0.101	0.1	0.00372739	1		Ivns1abp	2.2219e-06	-1.18825	---	---	---	---	---	---	---	---	---	---	---	---	---	---	0.000467124	-0.774519	---	---	---	---	---	---	---	---	---	---	---	---	---	---	---	---	---	---	---	---	2
Ependymal	Mt2	-0.813211	0.572	0.75	0.00373486	1		Uqcrc1	---	---	---	---	---	---	---	---	---	---	---	---	---	---	---	---	0.00849814	-0.478657	---	---	---	---	---	---	---	---	---	---	---	---	---	---	---	---	0.0303015	-0.361845	---	---	2
Ependymal	Vamp8	1.51388	0.56	0.3	0.00374879	1		Chgb	---	---	---	---	---	---	---	---	5.87575e-05	0.460939	---	---	---	---	---	---	---	---	---	---	---	---	---	---	---	---	---	---	---	---	---	---	---	---	2.09e-09	1.13841	---	---	2
Ependymal	Pitrm1	-1.13318	0.17	0.35	0.00378443	1		Id4	8.00213e-07	-1.5768	---	---	---	---	---	---	---	---	---	---	---	---	---	---	---	---	---	---	---	---	---	---	---	---	---	---	---	---	---	---	0.0004075	-1.12191	---	---	---	---	2
Ependymal	Cep290	-0.912736	0.327	0.65	0.00378857	1		Id2	---	---	---	---	---	---	---	---	5.60607e-06	0.465798	---	---	---	---	---	---	---	---	---	---	---	---	---	---	---	---	---	---	---	---	---	---	---	---	8.94e-13	1.87873	---	---	2
Ependymal	Lhx2	-0.451782	0.025	0.25	0.00379938	1		BC005537	0.0267122	-0.819131	---	---	---	---	---	---	---	---	---	---	0.0215158	0.870256	---	---	---	---	---	---	---	---	---	---	---	---	---	---	---	---	---	---	---	---	---	---	---	---	2
Ependymal	Dtx1	-0.947756	0.019	0.2	0.00379957	1		Ostm1	0.00458069	0.482015	---	---	---	---	---	---	---	---	---	---	0.00948207	-0.797468	---	---	---	---	---	---	---	---	---	---	---	---	---	---	---	---	---	---	---	---	---	---	---	---	2
Ependymal	Ipo11	-1.14365	0.138	0.45	0.00380111	1		Nf2	---	---	---	---	---	---	---	---	---	---	---	---	---	---	---	---	---	---	0.00117999	-0.958166	---	---	---	---	---	---	---	---	0.00970203	0.323252	---	---	---	---	---	---	---	---	2
Ependymal	Tom1l2	0.34912	0.119	0.1	0.00382553	1		Scn3b	---	---	---	---	---	---	---	---	0.043381	-0.527674	---	---	---	---	---	---	---	---	---	---	---	---	---	---	0.0389629	-0.653395	---	---	---	---	---	---	---	---	---	---	---	---	2
Ependymal	Cep350	-1.75221	0.145	0.25	0.00383792	1		Taz	---	---	---	---	---	---	---	---	0.00347792	-0.632445	0.0122756	-0.490418	---	---	---	---	---	---	---	---	---	---	---	---	---	---	---	---	---	---	---	---	---	---	---	---	---	---	2
Ependymal	Ccdc146	-1.01158	0.258	0.55	0.00383924	1		Ptprg	---	---	---	---	---	---	---	---	---	---	---	---	---	---	0.0482003	0.916983	---	---	---	---	---	---	---	---	---	---	---	---	---	---	---	---	0.0355262	0.780217	---	---	---	---	2
Ependymal	Rrp1b	-1.06623	0.132	0.1	0.00390509	1		Ptprf	0.0299	-0.732423	---	---	---	---	---	---	---	---	0.00448567	-0.869684	---	---	---	---	---	---	---	---	---	---	---	---	---	---	---	---	---	---	---	---	---	---	---	---	---	---	2
Ependymal	Pak3	-0.356458	0.013	0.2	0.00391857	1		Ptprj	---	---	---	---	---	---	---	---	---	---	---	---	---	---	---	---	---	---	---	---	0.0218902	-0.5006	---	---	---	---	---	---	0.0235241	0.667659	---	---	---	---	---	---	---	---	2
Ependymal	Tvp23a	-0.762917	0.006	0.2	0.00391888	1		Tmem191c	---	---	---	---	---	---	---	---	---	---	---	---	---	---	---	---	---	---	---	---	---	---	---	---	---	---	---	---	0.0387988	0.945984	---	---	---	---	0.00546609	-0.75626	---	---	2
Ependymal	Nuf2	-0.618106	0.031	0.25	0.00393672	1		Abca3	0.00329183	-1.1182	---	---	---	---	---	---	---	---	---	---	0.0312137	-0.710877	---	---	---	---	---	---	---	---	---	---	---	---	---	---	---	---	---	---	---	---	---	---	---	---	2
Ependymal	Megf6	-0.864666	0.013	0.2	0.00394074	1		Cep19	---	---	---	---	---	---	---	---	---	---	---	---	---	---	---	---	---	---	---	---	---	---	---	---	---	---	---	---	0.00169986	1.40683	---	---	0.0393542	0.325948	---	---	---	---	2
Ependymal	Rdh5	1.29518	0.686	0.4	0.00394427	1		Timm9	---	---	---	---	---	---	---	---	---	---	---	---	---	---	---	---	---	---	---	---	---	---	---	---	0.0102289	-0.913042	---	---	---	---	---	---	0.0464956	0.995725	---	---	---	---	2
Ependymal	Ctsb	0.319209	0.748	0.55	0.00395909	1		Fktn	---	---	2.43615e-05	0.392878	---	---	---	---	---	---	---	---	---	---	---	---	---	---	---	---	0.0388019	0.762605	---	---	---	---	---	---	---	---	---	---	---	---	---	---	---	---	2
Ependymal	Atp5j2	0.474806	0.711	0.7	0.00396731	1		Tmem101	0.0285864	-1.14603	---	---	---	---	---	---	---	---	---	---	---	---	---	---	---	---	---	---	---	---	---	---	---	---	---	---	---	---	0.00939842	-0.608169	---	---	---	---	---	---	2
Ependymal	Clec3b	-1.33657	0.025	0.25	0.00400622	1		Eif4g2	---	---	---	---	---	---	---	---	0.0253327	0.359904	---	---	---	---	---	---	---	---	---	---	---	---	---	---	---	---	---	---	---	---	0.0299218	-0.605554	---	---	---	---	---	---	2
Ependymal	Csnk2b	-1.36891	0.22	0.2	0.00402961	1		Lgi1	---	---	---	---	---	---	---	---	---	---	---	---	---	---	---	---	---	---	---	---	0.0497287	-0.490787	---	---	---	---	---	---	---	---	---	---	---	---	0.00240541	-0.767446	---	---	2
Ependymal	Vmac	-1.03161	0.044	0.15	0.00406652	1		Lgi3	---	---	3.77386e-07	-0.484498	---	---	---	---	---	---	---	---	---	---	---	---	---	---	---	---	---	---	---	---	---	---	---	---	---	---	---	---	---	---	---	---	2.01334e-10	-0.517099	2
Ependymal	Siva1	0.326993	0.101	0.1	0.00406936	1		Akap12	---	---	---	---	---	---	---	---	---	---	---	---	---	---	---	---	---	---	0.00709229	0.719813	---	---	---	---	---	---	---	---	0.00441545	0.779638	---	---	---	---	---	---	---	---	2
Ependymal	Trim12a	0.318446	0.101	0.1	0.00408788	1		Herc1	---	---	---	---	---	---	---	---	---	---	---	---	---	---	---	---	---	---	---	---	---	---	---	---	0.0164818	-0.729049	---	---	---	---	---	---	0.0410905	0.597767	---	---	---	---	2
Ependymal	Gatc	0.317958	0.107	0.1	0.00410793	1		Zcchc11	---	---	---	---	---	---	---	---	---	---	---	---	---	---	---	---	---	---	---	---	---	---	---	---	---	---	0.00498787	1.02759	---	---	0.0317458	-0.795119	---	---	---	---	---	---	2
Ependymal	Pdcd6ip	0.869593	0.314	0.1	0.00411037	1		Rab8a	---	---	---	---	---	---	---	---	---	---	---	---	---	---	---	---	---	---	---	---	---	---	0.0183999	-0.735072	0.0226643	-0.492623	---	---	---	---	---	---	---	---	---	---	---	---	2
Ependymal	Ribc2	-0.666738	0.013	0.15	0.00411775	1		Zfyve9	0.0269529	-1.13123	---	---	---	---	---	---	---	---	---	---	---	---	---	---	---	---	---	---	---	---	---	---	---	---	---	---	---	---	0.0421874	-0.647622	---	---	---	---	---	---	2
Ependymal	Rgcc	-0.834545	0.138	0.5	0.00413306	1		Dnaja2	---	---	---	---	---	---	---	---	---	---	0.0176364	-0.956787	---	---	---	---	---	---	0.0139892	0.4191	---	---	---	---	---	---	---	---	---	---	---	---	---	---	---	---	---	---	2
Ependymal	Ndn	-1.44659	0.082	0.35	0.0041381	1		Dnaja3	---	---	---	---	---	---	---	---	---	---	---	---	---	---	---	---	---	---	---	---	---	---	0.0363709	0.530225	0.00481904	1.15698	---	---	---	---	---	---	---	---	---	---	---	---	2
Ependymal	Crb2	-0.423118	0.088	0.35	0.00416555	1		Wdr26	---	---	---	---	---	---	---	---	---	---	---	---	0.00161193	0.703091	---	---	---	---	---	---	---	---	---	---	---	---	---	---	0.0113756	0.924214	---	---	---	---	---	---	---	---	2
Ependymal	Gm11992	-0.742271	0.138	0.5	0.00417203	1		Igf2	4.36649e-06	2.01092	---	---	---	---	---	---	---	---	---	---	0.0349503	-1.44604	---	---	---	---	---	---	---	---	---	---	---	---	---	---	---	---	---	---	---	---	---	---	---	---	2
Ependymal	Gm3912	-0.70025	0.006	0.15	0.004179	1		Apod	---	---	---	---	0.0384544	0.970335	---	---	---	---	---	---	---	---	---	---	---	---	---	---	---	---	---	---	---	---	---	---	---	---	---	---	---	---	0.0050153	1.84841	---	---	2
Ependymal	Sostdc1	0.808779	0.73	0.35	0.00419574	1		Smim7	---	---	---	---	---	---	---	---	0.0194365	-0.342637	---	---	---	---	---	---	---	---	---	---	---	---	---	---	---	---	---	---	---	---	0.0245437	-1.11629	---	---	---	---	---	---	2
Ependymal	Tnrc6a	-0.68204	0.208	0.45	0.0042261	1		Psma4	---	---	---	---	0.00556078	-0.276721	---	---	---	---	---	---	---	---	---	---	---	---	---	---	---	---	---	---	---	---	0.0100676	-0.745555	---	---	---	---	---	---	---	---	---	---	2
Ependymal	Tank	0.647873	0.195	0.1	0.00426111	1		Esf1	---	---	0.0435513	0.481467	---	---	---	---	---	---	5.44703e-05	0.665144	---	---	---	---	---	---	---	---	---	---	---	---	---	---	---	---	---	---	---	---	---	---	---	---	---	---	2
Ependymal	Cyba	-0.905564	0.05	0.3	0.00426425	1		Atp6v0d1	---	---	---	---	---	---	---	---	0.00148719	-0.439707	---	---	---	---	---	---	---	---	---	---	---	---	---	---	---	---	---	---	---	---	---	---	---	---	---	---	9.27311e-11	-0.298649	2
Ependymal	Mrs2	0.29229	0.107	0.1	0.00428575	1		Cdk5rap3	---	---	---	---	---	---	0.0462769	0.56421	---	---	---	---	---	---	---	---	---	---	---	---	0.0252237	0.254444	---	---	---	---	---	---	---	---	---	---	---	---	---	---	---	---	2
Ependymal	Zmym2	-1.13759	0.113	0.15	0.0043187	1		Lpcat2	0.0241342	-1.0333	---	---	---	---	---	---	---	---	---	---	---	---	---	---	0.00887819	-0.310988	---	---	---	---	---	---	---	---	---	---	---	---	---	---	---	---	---	---	---	---	2
Ependymal	Nfatc1	-0.848735	0.031	0.25	0.00434822	1		Asb13	0.0126985	-0.340667	---	---	---	---	---	---	---	---	---	---	---	---	---	---	---	---	---	---	---	---	---	---	0.0191931	-0.713729	---	---	---	---	---	---	---	---	---	---	---	---	2
Ependymal	Atp5l	0.437402	0.283	0.15	0.00434862	1		Sybu	---	---	---	---	---	---	---	---	0.0241402	-0.633222	---	---	---	---	---	---	---	---	---	---	---	---	---	---	---	---	---	---	---	---	0.0464926	-0.979695	---	---	---	---	---	---	2
Ependymal	Wscd1	-0.322502	0.006	0.15	0.00438443	1		Hsd17b12	---	---	---	---	---	---	---	---	---	---	---	---	0.0450809	-0.534201	---	---	---	---	0.0167493	0.578006	---	---	---	---	---	---	---	---	---	---	---	---	---	---	---	---	---	---	2
Ependymal	Ctsd	0.920927	0.799	0.55	0.00438877	1		Dync2h1	---	---	---	---	---	---	---	---	---	---	---	---	---	---	---	---	---	---	---	---	---	---	---	---	0.0273994	-0.622122	---	---	0.0256505	0.442865	---	---	---	---	---	---	---	---	2
Ependymal	Slc15a2	-0.264901	0.094	0.3	0.00442582	1		Zfp318	---	---	---	---	---	---	---	---	---	---	---	---	---	---	---	---	---	---	---	---	0.00712378	0.312079	---	---	0.0363313	1.11757	---	---	---	---	---	---	---	---	---	---	---	---	2
Ependymal	Col8a2	-0.94343	0.327	0.65	0.00447778	1		Rnf126	3.62087e-05	-1.25154	---	---	---	---	---	---	---	---	---	---	---	---	---	---	---	---	---	---	0.0242936	1.0263	---	---	---	---	---	---	---	---	---	---	---	---	---	---	---	---	2
Ependymal	Slc25a5	0.972489	0.824	0.55	0.00448482	1		Tbc1d30	---	---	---	---	---	---	---	---	---	---	---	---	---	---	---	---	---	---	---	---	---	---	---	---	0.0464924	1.02461	---	---	0.00750427	0.690953	---	---	---	---	---	---	---	---	2
Ependymal	Pcnxl3	-1.0843	0.025	0.2	0.0044862	1		Kctd6	0.0188334	-0.343146	---	---	---	---	---	---	0.00338924	0.331938	---	---	---	---	---	---	---	---	---	---	---	---	---	---	---	---	---	---	---	---	---	---	---	---	---	---	---	---	2
Ependymal	Gas8	-0.90067	0.094	0.4	0.00454789	1		Synpo	---	---	---	---	---	---	---	---	0.000912639	0.536685	---	---	---	---	---	---	---	---	---	---	---	---	---	---	---	---	---	---	---	---	---	---	---	---	0.0151526	0.794768	---	---	2
Ependymal	Ostm1	0.482015	0.182	0.1	0.00458069	1		Dusp11	---	---	---	---	---	---	---	---	---	---	---	---	---	---	---	---	---	---	0.0161568	-0.643834	1.03507e-05	0.413511	---	---	---	---	---	---	---	---	---	---	---	---	---	---	---	---	2
Ependymal	Stub1	0.645337	0.459	0.45	0.00459433	1		Blcap	0.0224143	-0.265258	---	---	---	---	---	---	---	---	---	---	---	---	---	---	---	---	---	---	---	---	---	---	---	---	---	---	---	---	0.0370716	0.987203	---	---	---	---	---	---	2
Ependymal	Dnah5	-0.629729	0.038	0.25	0.00460211	1		Cadm2	0.00289574	1.26969	---	---	---	---	---	---	---	---	---	---	---	---	---	---	---	---	---	---	---	---	---	---	---	---	---	---	---	---	---	---	0.000779773	0.668275	---	---	---	---	2
Ependymal	Atp6ap2	0.52685	0.698	0.5	0.00464685	1		Srcin1	0.0213332	-0.378238	---	---	---	---	---	---	0.049699	0.554422	---	---	---	---	---	---	---	---	---	---	---	---	---	---	---	---	---	---	---	---	---	---	---	---	---	---	---	---	2
Ependymal	Nfia	-1.12287	0.258	0.6	0.00466229	1		Ecd	---	---	---	---	---	---	---	---	0.00308082	0.538829	---	---	---	---	---	---	---	---	---	---	---	---	---	---	---	---	---	---	---	---	---	---	---	---	0.00613743	0.82087	---	---	2
Ependymal	Rassf2	-0.470632	0.019	0.25	0.00467431	1		Akt1s1	---	---	---	---	---	---	---	---	---	---	---	---	---	---	---	---	---	---	---	---	---	---	0.0115497	0.410335	---	---	0.0216517	0.966487	---	---	---	---	---	---	---	---	---	---	2
Ependymal	1600002K03Rik	-1.21521	0.082	0.15	0.00468258	1		Neu1	---	---	---	---	---	---	---	---	---	---	---	---	---	---	---	---	---	---	---	---	---	---	---	---	0.0314479	-0.640569	---	---	0.026739	0.964166	---	---	---	---	---	---	---	---	2
Ependymal	Tacc3	-0.730727	0.025	0.15	0.00469743	1		Zcrb1	---	---	---	---	---	---	---	---	---	---	---	---	---	---	---	---	---	---	---	---	---	---	0.0480651	-0.551227	0.00657804	-0.349429	---	---	---	---	---	---	---	---	---	---	---	---	2
Ependymal	2010107E04Rik	1.07627	0.755	0.6	0.00469798	1		Pcsk1	---	---	---	---	---	---	---	---	---	---	---	---	---	---	---	---	---	---	---	---	---	---	---	---	---	---	---	---	0.011157	0.25893	---	---	0.0288111	0.70625	---	---	---	---	2
Ependymal	Gm10073	-1.18629	0.119	0.4	0.00470246	1		Pcsk5	---	---	---	---	---	---	---	---	0.00287711	0.400033	---	---	---	---	---	---	---	---	---	---	---	---	---	---	---	---	---	---	---	---	---	---	---	---	0.000208203	0.762153	---	---	2
Ependymal	Itga3	-1.03365	0.031	0.15	0.00470835	1		Adi1	---	---	0.0196219	-0.311618	---	---	---	---	---	---	---	---	---	---	---	---	---	---	---	---	---	---	---	---	---	---	---	---	---	---	---	---	---	---	---	---	0.00178756	-0.268972	2
Ependymal	Fads2	-0.552426	0.075	0.15	0.00473704	1		1700021K19Rik	---	---	---	---	---	---	---	---	---	---	---	---	---	---	---	---	---	---	---	---	0.00282446	0.757935	---	---	2.82168e-05	-0.489735	---	---	---	---	---	---	---	---	---	---	---	---	2
Ependymal	Dmd	-1.0152	0.044	0.3	0.00474197	1		Golga1	---	---	---	---	---	---	---	---	---	---	---	---	0.0164898	-0.772132	---	---	---	---	---	---	---	---	0.00915016	-0.654057	---	---	---	---	---	---	---	---	---	---	---	---	---	---	2
Ependymal	Atp6v1c1	1.09486	0.34	0.1	0.0047439	1		Mrpl43	---	---	---	---	---	---	0.0348205	-0.584595	---	---	---	---	---	---	---	---	---	---	---	---	---	---	---	---	0.0343707	-0.936476	---	---	---	---	---	---	---	---	---	---	---	---	2
Ependymal	Spg7	-1.20389	0.289	0.4	0.00476402	1		Tbk1	---	---	---	---	---	---	---	---	---	---	---	---	---	---	---	---	---	---	---	---	0.0398779	0.992475	---	---	---	---	---	---	0.0422734	0.660233	---	---	---	---	---	---	---	---	2
Ependymal	Cntnap2	0.569377	0.214	0.1	0.00480657	1		Fam49b	---	---	---	---	---	---	---	---	---	---	---	---	---	---	---	---	---	---	---	---	---	---	---	---	0.0374618	-1.0262	---	---	---	---	---	---	0.0163278	0.469159	---	---	---	---	2
Ependymal	Pttg1	-1.00191	0.553	0.75	0.00481924	1		Med10	---	---	---	---	---	---	0.0296632	-0.667969	---	---	---	---	---	---	---	---	---	---	---	---	---	---	---	---	---	---	0.0316458	-0.308544	---	---	---	---	---	---	---	---	---	---	2
Ependymal	Nphp3	-0.868615	0.031	0.2	0.004829	1		Cstb	---	---	---	---	---	---	---	---	---	---	---	---	---	---	---	---	0.00579099	0.705628	0.0116735	0.582134	---	---	---	---	---	---	---	---	---	---	---	---	---	---	---	---	---	---	2
Ependymal	Prkcdbp	-0.914394	0.094	0.4	0.00489971	1		Med17	---	---	---	---	---	---	0.0166755	-0.904421	---	---	---	---	---	---	---	---	---	---	---	---	---	---	---	---	0.0150592	-0.268378	---	---	---	---	---	---	---	---	---	---	---	---	2
Ependymal	Ctla2a	-0.618129	0.044	0.15	0.00491221	1		Vps13c	0.00101877	-1.03764	---	---	---	---	---	---	---	---	---	---	---	---	---	---	---	---	---	---	---	---	---	---	---	---	0.00612312	-0.474898	---	---	---	---	---	---	---	---	---	---	2
Ependymal	Wwc1	-0.391032	0.459	0.8	0.00492206	1		Cttnbp2	---	---	---	---	---	---	---	---	---	---	---	---	---	---	---	---	---	---	---	---	---	---	---	---	0.0133018	0.782458	---	---	---	---	---	---	---	---	0.0183997	-0.284365	---	---	2
Ependymal	Ccdc173	-0.772652	0.226	0.6	0.00492316	1		C330007P06Rik	0.00118759	-0.776901	---	---	---	---	---	---	---	---	---	---	---	---	---	---	---	---	---	---	---	---	---	---	0.0326026	-0.550451	---	---	---	---	---	---	---	---	---	---	---	---	2
Ependymal	Adora1	-0.902279	0.019	0.25	0.00492837	1		Abcc5	---	---	---	---	---	---	---	---	---	---	---	---	---	---	---	---	---	---	---	---	0.00924796	-0.844032	---	---	---	---	0.0283833	-0.862077	---	---	---	---	---	---	---	---	---	---	2
Ependymal	Zfp637	-1.15723	0.113	0.2	0.00496411	1		2410004N09Rik	---	---	---	---	---	---	0.0215235	0.595382	---	---	---	---	---	---	---	---	---	---	---	---	---	---	---	---	---	---	---	---	0.00876651	-0.821466	---	---	---	---	---	---	---	---	2
Ependymal	Zcchc18	-0.53598	0.384	0.7	0.00498788	1		Igfbp4	---	---	---	---	---	---	---	---	---	---	---	---	0.00198134	2.45355	---	---	---	---	---	---	---	---	---	---	---	---	0.0221324	0.518771	---	---	---	---	---	---	---	---	---	---	2
Ependymal	Pon3	1.38447	0.465	0.1	0.00499074	1		Higd1b	---	---	---	---	---	---	---	---	---	---	---	---	---	---	0.00816047	0.305427	---	---	0.00360604	-0.77568	---	---	---	---	---	---	---	---	---	---	---	---	---	---	---	---	---	---	2
Ependymal	Ttc9c	0.410803	0.113	0.1	0.00499646	1		Brix1	---	---	---	---	---	---	0.0295475	-0.73151	---	---	---	---	---	---	---	---	---	---	---	---	---	---	---	---	---	---	---	---	---	---	---	---	0.011018	-0.739499	---	---	---	---	2
Ependymal	Tmem67	-1.29011	0.082	0.3	0.00504613	1		Rnase4	0.000192272	-1.17767	---	---	---	---	---	---	---	---	---	---	---	---	---	---	7.62811e-08	-0.698235	---	---	---	---	---	---	---	---	---	---	---	---	---	---	---	---	---	---	---	---	2
Ependymal	Ift88	-1.05293	0.22	0.6	0.00507466	1		Cacfd1	---	---	---	---	---	---	---	---	---	---	---	---	---	---	---	---	---	---	---	---	---	---	---	---	0.010452	0.349238	---	---	---	---	0.0215703	-0.327017	---	---	---	---	---	---	2
Ependymal	Mrpl18	0.813618	0.34	0.3	0.00507569	1		Ubqln2	---	---	---	---	---	---	---	---	---	---	---	---	---	---	---	---	---	---	---	---	---	---	0.0158294	0.662012	---	---	0.0190446	0.637761	---	---	---	---	---	---	---	---	---	---	2
Ependymal	Atp5d	1.00004	0.742	0.65	0.00509051	1		Ltn1	---	---	---	---	---	---	---	---	---	---	---	---	0.0058223	-0.584022	---	---	---	---	---	---	---	---	---	---	0.0320467	0.362028	---	---	---	---	---	---	---	---	---	---	---	---	2
Ependymal	Sil1	1.23357	0.39	0.1	0.00509477	1		Otub2	0.000584428	-1.17693	---	---	---	---	---	---	---	---	---	---	---	---	---	---	---	---	---	---	---	---	---	---	---	---	---	---	---	---	0.0163847	0.358356	---	---	---	---	---	---	2
Ependymal	Tmem216	-1.21209	0.138	0.45	0.00513086	1		Elavl1	---	---	---	---	---	---	---	---	0.0195051	0.369578	---	---	---	---	0.000678615	1.15352	---	---	---	---	---	---	---	---	---	---	---	---	---	---	---	---	---	---	---	---	---	---	2
Ependymal	Pon2	0.723527	0.453	0.25	0.00514075	1		Pacsin1	---	---	---	---	---	---	---	---	---	---	---	---	---	---	---	---	---	---	---	---	---	---	---	---	0.00654872	-0.84469	---	---	---	---	---	---	0.000282727	0.560461	---	---	---	---	2
Ependymal	Fam126b	-0.627461	0.075	0.35	0.00515701	1		Dnajc8	0.0460099	-0.999284	---	---	---	---	---	---	---	---	---	---	---	---	---	---	---	---	---	---	---	---	---	---	0.0342958	-0.687255	---	---	---	---	---	---	---	---	---	---	---	---	2
Ependymal	Pnck	-0.357587	0.013	0.15	0.00516002	1		Dnajc5	---	---	---	---	0.00672613	0.308694	---	---	---	---	---	---	---	---	---	---	---	---	---	---	---	---	0.00750767	0.667037	---	---	---	---	---	---	---	---	---	---	---	---	---	---	2
Ependymal	Gm26582	-0.901035	0.088	0.15	0.00516663	1		Kcnk12	---	---	---	---	---	---	---	---	---	---	---	---	---	---	---	---	---	---	---	---	---	---	0.0353591	-0.252881	---	---	---	---	---	---	0.00120728	-0.488136	---	---	---	---	---	---	2
Ependymal	Ccdc113	-1.10881	0.384	0.55	0.00522128	1		Gpn1	0.0399089	-0.798171	---	---	---	---	0.00340276	0.9689	---	---	---	---	---	---	---	---	---	---	---	---	---	---	---	---	---	---	---	---	---	---	---	---	---	---	---	---	---	---	2
Ependymal	Lrrc1	-0.541736	0.107	0.45	0.00522469	1		Daam1	---	---	---	---	---	---	0.0043379	-0.543896	---	---	---	---	0.0238365	0.725802	---	---	---	---	---	---	---	---	---	---	---	---	---	---	---	---	---	---	---	---	---	---	---	---	2
Ependymal	Mfge8	1.08144	0.415	0.1	0.00524229	1		Gtf2b	---	---	---	---	---	---	---	---	---	---	0.0225636	-0.440222	---	---	---	---	---	---	---	---	---	---	---	---	---	---	---	---	---	---	---	---	---	---	0.0159484	0.554919	---	---	2
Ependymal	Thg1l	-0.564437	0.044	0.3	0.00525894	1		Gtf2i	---	---	---	---	---	---	---	---	---	---	---	---	---	---	---	---	---	---	---	---	0.0380449	0.905164	---	---	---	---	---	---	---	---	---	---	0.00577502	-0.584489	---	---	---	---	2
Ependymal	Slc25a14	-1.1833	0.132	0.15	0.00527358	1		Luc7l3	0.0248917	0.42783	---	---	---	---	---	---	---	---	---	---	---	---	0.00486329	-0.954235	---	---	---	---	---	---	---	---	---	---	---	---	---	---	---	---	---	---	---	---	---	---	2
Ependymal	Fzd7	0.59431	0.164	0.1	0.00537008	1		Jakmip2	---	---	---	---	0.000948597	-0.394149	---	---	---	---	---	---	---	---	---	---	---	---	---	---	---	---	0.0201216	-0.916081	---	---	---	---	---	---	---	---	---	---	---	---	---	---	2
Ependymal	Uox	-0.915635	0.031	0.25	0.0053732	1		Krr1	0.00560652	-1.53415	---	---	---	---	---	---	---	---	---	---	---	---	---	---	---	---	---	---	---	---	---	---	0.0361362	-0.655269	---	---	---	---	---	---	---	---	---	---	---	---	2
Ependymal	Snx5	-1.21461	0.208	0.5	0.00539569	1		Suz12	---	---	---	---	---	---	---	---	---	---	---	---	---	---	---	---	---	---	---	---	0.0351416	1.536	---	---	0.000269896	-0.663636	---	---	---	---	---	---	---	---	---	---	---	---	2
Ependymal	Ap4s1	-0.978976	0.157	0.2	0.00539703	1		Dlg3	---	---	---	---	---	---	---	---	0.00499498	0.368359	---	---	---	---	---	---	---	---	---	---	---	---	---	---	---	---	---	---	0.0201129	1.11211	---	---	---	---	---	---	---	---	2
Ependymal	Cldn2	0.938708	0.553	0.15	0.00539821	1		6330403A02Rik	---	---	---	---	---	---	---	---	---	---	---	---	---	---	---	---	---	---	---	---	0.0335371	1.47334	---	---	---	---	0.000284991	1.21464	---	---	---	---	---	---	---	---	---	---	2
Ependymal	2410004P03Rik	-0.582538	0.145	0.5	0.0054087	1		Morf4l2	0.0228471	0.372161	---	---	---	---	---	---	---	---	---	---	---	---	---	---	---	---	---	---	---	---	---	---	---	---	---	---	---	---	---	---	0.0243182	0.573266	---	---	---	---	2
Ependymal	Sap18	0.545845	0.409	0.45	0.00545338	1		Csmd3	---	---	---	---	---	---	---	---	---	---	---	---	---	---	---	---	---	---	---	---	---	---	---	---	0.00383958	0.743245	---	---	3.87083e-05	0.567092	---	---	---	---	---	---	---	---	2
Ependymal	Pex11g	-0.52108	0.025	0.2	0.00547454	1		Rbbp9	---	---	---	---	---	---	0.0303342	-0.677261	---	---	---	---	---	---	---	---	---	---	---	---	0.00104668	0.626433	---	---	---	---	---	---	---	---	---	---	---	---	---	---	---	---	2
Ependymal	Cuedc1	-1.1377	0.182	0.45	0.00551166	1		Hpcal1	---	---	---	---	---	---	---	---	0.0116574	-0.54003	---	---	---	---	---	---	---	---	---	---	---	---	0.0279727	-0.636084	---	---	---	---	---	---	---	---	---	---	---	---	---	---	2
Ependymal	Spop	-0.967673	0.39	0.6	0.00551987	1		Tob1	---	---	---	---	---	---	---	---	---	---	---	---	---	---	---	---	---	---	---	---	---	---	0.00753577	-0.570427	0.0309098	-0.439453	---	---	---	---	---	---	---	---	---	---	---	---	2
Ependymal	Col4a1	-0.296746	0.013	0.15	0.00556378	1		Mrpl4	---	---	---	---	---	---	---	---	0.0392362	0.319801	---	---	---	---	---	---	---	---	0.0341295	0.354872	---	---	---	---	---	---	---	---	---	---	---	---	---	---	---	---	---	---	2
Ependymal	Magi1	-1.21297	0.031	0.2	0.00557345	1		Noa1	---	---	---	---	---	---	---	---	---	---	---	---	---	---	---	---	---	---	---	---	---	---	0.0170242	-0.589885	---	---	---	---	0.0376655	0.482471	---	---	---	---	---	---	---	---	2
Ependymal	Pcsk1n	-0.839789	0.176	0.55	0.00559376	1		Lmtk3	---	---	---	---	---	---	---	---	---	---	---	---	---	---	---	---	---	---	---	---	---	---	---	---	0.0346915	0.973413	0.0328938	0.503268	---	---	---	---	---	---	---	---	---	---	2
Ependymal	Nt5c	-0.746613	0.151	0.5	0.00560316	1		Msrb1	---	---	---	---	---	---	---	---	---	---	---	---	---	---	---	---	---	---	---	---	---	---	---	---	---	---	0.0111991	-0.665811	---	---	0.0404653	0.854817	---	---	---	---	---	---	2
Ependymal	Krr1	-1.53415	0.176	0.2	0.00560652	1		Aftph	---	---	---	---	---	---	---	---	---	---	---	---	---	---	---	---	---	---	0.00880691	-0.806622	0.000254221	-0.920881	---	---	---	---	---	---	---	---	---	---	---	---	---	---	---	---	2
Ependymal	Rabl5	-0.967466	0.226	0.55	0.00564726	1		Diexf	---	---	---	---	---	---	---	---	---	---	---	---	---	---	---	---	---	---	---	---	---	---	0.000329595	1.20315	---	---	---	---	8.65054e-08	0.991287	---	---	---	---	---	---	---	---	2
Ependymal	Zfp532	-1.21785	0.025	0.2	0.00568766	1		Chchd10	0.049285	-0.360191	---	---	---	---	---	---	---	---	---	---	---	---	---	---	---	---	---	---	---	---	---	---	---	---	0.0249546	-0.431576	---	---	---	---	---	---	---	---	---	---	2
Ependymal	Mier1	-0.882892	0.189	0.55	0.00569267	1		Ap2b1	---	---	---	---	---	---	---	---	---	---	---	---	---	---	---	---	---	---	---	---	---	---	---	---	0.00925181	1.05008	---	---	---	---	0.00253871	1.38802	---	---	---	---	---	---	2
Ependymal	Abhd14a	-1.04447	0.189	0.55	0.00569675	1		Kcnab2	---	---	---	---	0.00012897	-0.295284	---	---	0.0339033	0.499216	---	---	---	---	---	---	---	---	---	---	---	---	---	---	---	---	---	---	---	---	---	---	---	---	---	---	---	---	2
Ependymal	Stk39	1.17096	0.642	0.3	0.00571319	1		Cap1	---	---	0.0205843	-0.375047	---	---	---	---	---	---	---	---	0.022571	1.89696	---	---	---	---	---	---	---	---	---	---	---	---	---	---	---	---	---	---	---	---	---	---	---	---	2
Ependymal	Tsc22d3	-0.941921	0.113	0.45	0.00577606	1		Rsbn1l	---	---	---	---	---	---	---	---	---	---	---	---	---	---	---	---	---	---	---	---	---	---	---	---	0.014039	-0.664335	0.0171693	0.845609	---	---	---	---	---	---	---	---	---	---	2
Ependymal	Usp2	-1.13627	0.44	0.55	0.00577738	1		Atp2b1	---	---	---	---	0.00106494	-0.323618	---	---	---	---	---	---	---	---	---	---	---	---	---	---	---	---	---	---	---	---	---	---	---	---	---	---	---	---	---	---	1.84686e-09	-0.342169	2
Ependymal	Man1a	0.572538	0.34	0.35	0.00583409	1		Atp2b3	6.331e-05	1.03042	---	---	---	---	---	---	---	---	---	---	---	---	---	---	---	---	---	---	---	---	---	---	---	---	---	---	---	---	---	---	---	---	0.0205411	-0.795685	---	---	2
Ependymal	Nek7	-0.781899	0.239	0.2	0.00590054	1		Galk1	0.048487	-0.887138	---	---	---	---	---	---	---	---	---	---	---	---	---	---	---	---	---	---	---	---	0.0226692	0.674057	---	---	---	---	---	---	---	---	---	---	---	---	---	---	2
Ependymal	4930451C15Rik	-1.45058	0.082	0.4	0.0059244	1		Adprh	---	---	---	---	0.00454361	-0.279824	---	---	---	---	---	---	---	---	---	---	---	---	---	---	---	---	---	---	---	---	0.0327036	-0.576482	---	---	---	---	---	---	---	---	---	---	2
Ependymal	Cmtm5	-1.49263	0.094	0.4	0.00593342	1		Adprm	---	---	---	---	---	---	---	---	---	---	---	---	---	---	---	---	---	---	---	---	---	---	---	---	---	---	---	---	0.0169665	0.58421	0.0383376	-1.31147	---	---	---	---	---	---	2
Ependymal	Ttl	-0.583423	0.025	0.2	0.00593929	1		C1qa	---	---	---	---	---	---	---	---	---	---	---	---	---	---	---	---	0.00321052	0.309211	---	---	---	---	---	---	---	---	---	---	---	---	---	---	---	---	---	---	2.1439e-07	0.645284	2
Ependymal	Rspry1	-1.65487	0.138	0.35	0.00595651	1		Jagn1	---	---	---	---	---	---	---	---	---	---	0.00297026	-1.55404	---	---	---	---	---	---	---	---	0.0332247	-0.999591	---	---	---	---	---	---	---	---	---	---	---	---	---	---	---	---	2
Ependymal	BC005764	-1.04801	0.025	0.2	0.00598291	1		Slc12a2	0.0257773	0.654824	---	---	---	---	---	---	---	---	---	---	0.0136591	-1.70663	---	---	---	---	---	---	---	---	---	---	---	---	---	---	---	---	---	---	---	---	---	---	---	---	2
Ependymal	4833427G06Rik	-1.0098	0.189	0.5	0.00600104	1		Bex4	---	---	---	---	---	---	---	---	0.000351587	-0.590765	---	---	---	---	---	---	---	---	---	---	---	---	---	---	---	---	---	---	---	---	---	---	---	---	0.0035798	-0.886251	---	---	2
Ependymal	Mrps21	0.81468	0.478	0.35	0.00600833	1		Bex2	---	---	---	---	---	---	---	---	---	---	---	---	---	---	---	---	---	---	---	---	---	---	0.025027	-0.348617	---	---	---	---	---	---	---	---	---	---	---	---	1.28015e-19	-0.460633	2
Ependymal	Htr5b	-0.331249	0.031	0.15	0.00601306	1		Bend6	---	---	---	---	---	---	---	---	1.94503e-06	-0.792858	---	---	---	---	---	---	---	---	---	---	---	---	---	---	---	---	0.048102	-0.920959	---	---	---	---	---	---	---	---	---	---	2
Ependymal	Ptprs	-0.586088	0.082	0.35	0.00602021	1		Lrrc59	---	---	---	---	---	---	---	---	---	---	---	---	0.0146037	-0.694217	---	---	---	---	---	---	0.0127157	0.711093	---	---	---	---	---	---	---	---	---	---	---	---	---	---	---	---	2
Ependymal	Lynx1	-0.753275	0.214	0.15	0.00606953	1		Gdi2	---	---	---	---	---	---	---	---	---	---	---	---	---	---	0.0421213	-1.77927	0.00139349	-0.362585	---	---	---	---	---	---	---	---	---	---	---	---	---	---	---	---	---	---	---	---	2
Ependymal	Plod2	-1.38888	0.094	0.35	0.00610892	1		Mesdc2	---	---	---	---	---	---	---	---	---	---	---	---	0.00569178	1.22528	---	---	---	---	---	---	---	---	---	---	---	---	---	---	---	---	0.00465345	-0.811923	---	---	---	---	---	---	2
Ependymal	Nfkb1	-1.23454	0.038	0.2	0.00611572	1		Rtn3	0.0147911	0.992171	---	---	---	---	---	---	---	---	---	---	---	---	---	---	---	---	---	---	---	---	---	---	---	---	---	---	---	---	---	---	---	---	---	---	3.76364e-19	-0.310623	2
Ependymal	Dnal1	-0.694823	0.151	0.5	0.00615926	1		Timm13	---	---	---	---	---	---	---	---	---	---	---	---	---	---	---	---	---	---	---	---	---	---	---	---	---	---	0.0177842	-0.650842	---	---	0.00193459	-0.844095	---	---	---	---	---	---	2
Ependymal	Map1lc3b	-1.12233	0.308	0.65	0.00616852	1		Aebp1	0.00699165	-1.06212	---	---	---	---	0.0276682	0.465855	---	---	---	---	---	---	---	---	---	---	---	---	---	---	---	---	---	---	---	---	---	---	---	---	---	---	---	---	---	---	2
Ependymal	Ehbp1l1	-0.663836	0.006	0.2	0.00617256	1		BC051019	0.000177736	-2.21594	---	---	---	---	---	---	---	---	---	---	---	---	0.0102419	-2.17951	---	---	---	---	---	---	---	---	---	---	---	---	---	---	---	---	---	---	---	---	---	---	2
Ependymal	Acad8	0.946877	0.472	0.3	0.00620036	1		Ifi27	---	---	---	---	0.0151815	0.336013	---	---	---	---	---	---	0.00102909	1.72927	---	---	---	---	---	---	---	---	---	---	---	---	---	---	---	---	---	---	---	---	---	---	---	---	2
Ependymal	Ufm1	0.759874	0.352	0.3	0.00620146	1		Pkp2	---	---	---	---	---	---	---	---	---	---	---	---	---	---	---	---	---	---	---	---	---	---	---	---	---	---	0.00634713	0.46007	---	---	---	---	---	---	0.0014942	-0.805997	---	---	2
Ependymal	Ing2	-1.46577	0.107	0.15	0.00623051	1		Scaper	---	---	---	---	---	---	---	---	---	---	0.0230621	0.535345	---	---	---	---	---	---	---	---	---	---	0.00737568	-0.308897	---	---	---	---	---	---	---	---	---	---	---	---	---	---	2
Ependymal	Mob3b	-0.740592	0.044	0.25	0.0062582	1		Ergic1	---	---	---	---	---	---	---	---	0.0124229	0.469049	---	---	---	---	---	---	---	---	---	---	---	---	---	---	---	---	---	---	---	---	---	---	---	---	0.0432631	0.721702	---	---	2
Ependymal	Dek	-0.852239	0.409	0.75	0.00629356	1		Gabarap	0.0217543	-0.788988	---	---	---	---	---	---	---	---	---	---	---	---	---	---	---	---	---	---	0.0404327	-1.08408	---	---	---	---	---	---	---	---	---	---	---	---	---	---	---	---	2
Ependymal	Prkcq	0.779337	0.239	0.1	0.00630194	1		Tssc1	---	---	---	---	---	---	---	---	---	---	---	---	---	---	---	---	---	---	---	---	0.00856298	-0.42584	---	---	0.0242561	-0.605277	---	---	---	---	---	---	---	---	---	---	---	---	2
Ependymal	Pde10a	-0.797095	0.013	0.15	0.00634557	1		Zfyve19	---	---	---	---	---	---	---	---	---	---	---	---	---	---	---	---	---	---	---	---	---	---	0.0366771	-0.612537	0.0353543	-0.463575	---	---	---	---	---	---	---	---	---	---	---	---	2
Ependymal	Smarcd1	0.645858	0.126	0.1	0.00634645	1		Tmco1	---	---	---	---	---	---	---	---	---	---	---	---	0.022803	-0.290921	0.0436785	0.268935	---	---	---	---	---	---	---	---	---	---	---	---	---	---	---	---	---	---	---	---	---	---	2
Ependymal	Slc14a2	-0.653219	0.057	0.3	0.00636151	1		Zmat5	---	---	---	---	---	---	---	---	---	---	---	---	0.0122957	-0.837019	---	---	---	---	---	---	0.0297659	0.429588	---	---	---	---	---	---	---	---	---	---	---	---	---	---	---	---	2
Ependymal	Psph	-0.791316	0.145	0.5	0.0063653	1		Zmat4	---	---	---	---	---	---	---	---	0.0245573	-0.44734	---	---	---	---	---	---	---	---	---	---	---	---	---	---	0.0204916	0.522091	---	---	---	---	---	---	---	---	---	---	---	---	2
Ependymal	Atp13a2	-1.11473	0.038	0.2	0.00639339	1		Pom121	---	---	0.0115172	0.531881	---	---	---	---	---	---	---	---	---	---	---	---	---	---	---	---	---	---	---	---	0.00529867	-1.09715	---	---	---	---	---	---	---	---	---	---	---	---	2
Ependymal	Cript	0.829833	0.308	0.2	0.00639875	1		Btbd9	---	---	---	---	---	---	---	---	0.0491264	0.310311	---	---	---	---	---	---	---	---	---	---	---	---	---	---	---	---	---	---	0.0198771	1.21929	---	---	---	---	---	---	---	---	2
Ependymal	Larp4	0.575775	0.182	0.1	0.00641252	1		Cyb561d2	---	---	---	---	---	---	---	---	---	---	---	---	---	---	---	---	---	---	---	---	---	---	---	---	0.00146129	-0.706251	---	---	0.00876102	-0.672751	---	---	---	---	---	---	---	---	2
Ependymal	Rps15	-0.581323	0.78	0.9	0.00643152	1		Btbd1	---	---	---	---	---	---	---	---	---	---	---	---	---	---	---	---	---	---	---	---	---	---	---	---	---	---	---	---	0.0202469	0.347361	0.0191487	0.69552	---	---	---	---	---	---	2
Ependymal	Rbpms	-0.482745	0.006	0.15	0.00646509	1		N4bp2l2	---	---	---	---	---	---	---	---	---	---	---	---	---	---	---	---	---	---	0.00181908	-0.912587	0.0021365	0.318171	---	---	---	---	---	---	---	---	---	---	---	---	---	---	---	---	2
Ependymal	Klf2	-0.987907	0.145	0.5	0.00646819	1		Erc2	---	---	---	---	---	---	---	---	0.00466938	0.376352	---	---	---	---	---	---	---	---	---	---	---	---	---	---	---	---	---	---	0.00159838	0.673894	---	---	---	---	---	---	---	---	2
Ependymal	Ttc28	-1.01431	0.031	0.25	0.00648447	1		Chmp2a	---	---	---	---	---	---	---	---	---	---	---	---	---	---	---	---	0.0149125	0.358682	---	---	---	---	---	---	---	---	---	---	0.036209	0.360919	---	---	---	---	---	---	---	---	2
Ependymal	Tmem219	-1.6166	0.138	0.35	0.00652142	1		4930402H24Rik	0.00217908	-0.316696	---	---	---	---	---	---	---	---	---	---	0.0089243	-0.681512	---	---	---	---	---	---	---	---	---	---	---	---	---	---	---	---	---	---	---	---	---	---	---	---	2
Ependymal	Rps6ka2	-0.668111	0.044	0.25	0.00653658	1		Stip1	---	---	---	---	---	---	---	---	---	---	---	---	0.0382022	0.351286	---	---	0.016206	0.635259	---	---	---	---	---	---	---	---	---	---	---	---	---	---	---	---	---	---	---	---	2
Ependymal	Uba3	0.529187	0.214	0.25	0.00654647	1		Msi2	---	---	---	---	---	---	0.00203377	1.03594	---	---	---	---	---	---	---	---	---	---	---	---	---	---	0.0487258	0.42252	---	---	---	---	---	---	---	---	---	---	---	---	---	---	2
Ependymal	Hadhb	0.946959	0.377	0.1	0.00661423	1		Edil3	---	---	0.000188297	-0.335495	---	---	---	---	---	---	---	---	---	---	---	---	---	---	---	---	---	---	---	---	---	---	---	---	---	---	---	---	---	---	---	---	1.59021e-05	-0.355289	2
Ependymal	Nkain4	-0.877021	0.119	0.45	0.00662632	1		Mcts1	---	---	---	---	---	---	---	---	---	---	---	---	---	---	---	---	---	---	0.0357536	-0.697162	---	---	---	---	---	---	0.0385805	-0.982321	---	---	---	---	---	---	---	---	---	---	2
Ependymal	Dhrs7	-1.07112	0.264	0.6	0.00662878	1		Lsm4	---	---	---	---	---	---	---	---	---	---	---	---	---	---	---	---	---	---	---	---	---	---	---	---	---	---	---	---	---	---	0.0102688	-0.47121	0.00421439	0.633211	---	---	---	---	2
Ependymal	Defb11	1.33041	0.472	0.1	0.00664337	1		Lsm3	---	---	---	---	---	---	---	---	0.0154247	-0.377038	---	---	---	---	---	---	---	---	---	---	---	---	---	---	0.0197413	-0.703996	---	---	---	---	---	---	---	---	---	---	---	---	2
Ependymal	Tsr3	-1.01961	0.088	0.35	0.00666718	1		Vprbp	---	---	---	---	---	---	---	---	---	---	---	---	---	---	---	---	---	---	---	---	---	---	---	---	0.0283194	-0.267481	---	---	---	---	0.0328049	0.622089	---	---	---	---	---	---	2
Ependymal	Ddah2	-0.842679	0.107	0.4	0.00673103	1		Sac3d1	---	---	---	---	---	---	---	---	---	---	---	---	---	---	---	---	---	---	---	---	---	---	---	---	---	---	---	---	---	---	---	---	0.0124949	0.467733	0.0106995	-0.688692	---	---	2
Ependymal	Dner	-1.08876	0.145	0.3	0.00673742	1		Dnajc21	---	---	---	---	---	---	---	---	---	---	---	---	---	---	0.00707805	0.792234	---	---	---	---	---	---	---	---	---	---	0.0325682	0.955497	---	---	---	---	---	---	---	---	---	---	2
Ependymal	Iqcb1	-1.14187	0.126	0.25	0.00674343	1		Isyna1	---	---	---	---	---	---	---	---	---	---	---	---	---	---	---	---	---	---	0.00910729	-0.308961	---	---	0.0318772	-0.260685	---	---	---	---	---	---	---	---	---	---	---	---	---	---	2
Ependymal	Cep128	-0.764538	0.044	0.3	0.0067438	1		2410015M20Rik	---	---	---	---	---	---	---	---	---	---	---	---	---	---	---	---	---	---	0.00738143	0.411879	---	---	---	---	---	---	0.00313712	-1.01946	---	---	---	---	---	---	---	---	---	---	2
Ependymal	Zmynd10	-0.697853	0.113	0.45	0.0068615	1		Acss2	0.00730344	0.58099	---	---	---	---	---	---	---	---	---	---	---	---	---	---	---	---	---	---	---	---	0.0227515	-0.367577	---	---	---	---	---	---	---	---	---	---	---	---	---	---	2
Ependymal	Tekt1	-1.12118	0.421	0.7	0.00693783	1		Car4	---	---	---	---	---	---	---	---	---	---	---	---	---	---	---	---	---	---	1.97207e-06	-0.552464	---	---	---	---	---	---	0.00025816	-0.388162	---	---	---	---	---	---	---	---	---	---	2
Ependymal	Phactr2	1.04651	0.459	0.25	0.00694097	1		Pgk1	---	---	---	---	---	---	---	---	---	---	---	---	0.00622445	0.375895	---	---	---	---	---	---	---	---	---	---	---	---	---	---	---	---	0.00387031	-1.07476	---	---	---	---	---	---	2
Ependymal	Aebp1	-1.06212	0.258	0.6	0.00699165	1		Ctnnd2	---	---	---	---	---	---	---	---	---	---	---	---	---	---	---	---	---	---	---	---	0.0218039	0.348649	---	---	0.0271438	0.617407	---	---	---	---	---	---	---	---	---	---	---	---	2
Ependymal	Ppp1r26	-0.5376	0.013	0.15	0.00702167	1		Cox7b	---	---	0.0241456	0.268869	---	---	---	---	---	---	---	---	---	---	---	---	---	---	---	---	---	---	---	---	---	---	0.014639	-0.5252	---	---	---	---	---	---	---	---	---	---	2
Ependymal	Dimt1	-1.01694	0.031	0.15	0.00708002	1		2310011J03Rik	---	---	---	---	---	---	---	---	---	---	---	---	---	---	---	---	---	---	---	---	---	---	---	---	---	---	---	---	0.0439418	0.400399	0.023795	0.404343	---	---	---	---	---	---	2
Ependymal	Fgfbp3	-0.663967	0.019	0.15	0.00708806	1		Lysmd2	0.014772	-0.579257	---	---	---	---	---	---	---	---	---	---	---	---	---	---	---	---	---	---	---	---	---	---	---	---	0.0346828	-0.657115	---	---	---	---	---	---	---	---	---	---	2
Ependymal	Ndufb8	1.02358	0.648	0.5	0.00710242	1		Lypd1	---	---	---	---	5.39865e-06	-0.472955	---	---	---	---	---	---	---	---	---	---	---	---	---	---	---	---	---	---	---	---	---	---	---	---	---	---	---	---	8.77e-05	-1.03744	---	---	2
Ependymal	Thbs3	-0.866032	0.044	0.2	0.00713118	1		Aamp	---	---	0.0146482	0.306411	0.0125186	0.30735	---	---	---	---	---	---	---	---	---	---	---	---	---	---	---	---	---	---	---	---	---	---	---	---	---	---	---	---	---	---	---	---	2
Ependymal	Cox7c	0.62738	0.799	0.85	0.00713703	1		Dpy19l3	---	---	---	---	---	---	---	---	---	---	---	---	---	---	---	---	---	---	---	---	---	---	0.0471268	0.963504	---	---	0.000323512	0.659296	---	---	---	---	---	---	---	---	---	---	2
Ependymal	Oat	-1.01549	0.182	0.55	0.00714922	1		Ccdc47	---	---	---	---	---	---	---	---	---	---	---	---	---	---	---	---	0.0206916	0.417871	---	---	---	---	---	---	0.0328164	-0.562944	---	---	---	---	---	---	---	---	---	---	---	---	2
Ependymal	Gtpbp4	-1.05597	0.214	0.4	0.0071585	1		Nrbp2	0.000147289	-0.730277	---	---	---	---	---	---	---	---	---	---	---	---	---	---	---	---	---	---	0.0127157	0.875747	---	---	---	---	---	---	---	---	---	---	---	---	---	---	---	---	2
Ependymal	Fmn2	-1.14095	0.025	0.25	0.00719365	1		Tmem258	---	---	8.30004e-05	0.385261	---	---	---	---	---	---	---	---	---	---	---	---	---	---	---	---	---	---	---	---	---	---	---	---	---	---	---	---	0.0164327	1.73275	---	---	---	---	2
Ependymal	Actn4	0.584501	0.44	0.25	0.00720607	1		Lztfl1	---	---	---	---	---	---	---	---	---	---	---	---	---	---	---	---	---	---	---	---	0.00263621	-0.932167	---	---	---	---	---	---	0.0129065	0.458308	---	---	---	---	---	---	---	---	2
Ependymal	Vapa	-1.05129	0.377	0.5	0.00722816	1		Kdm4c	---	---	---	---	---	---	---	---	---	---	---	---	---	---	---	---	---	---	---	---	0.00765855	-0.495495	---	---	---	---	---	---	---	---	---	---	0.0248171	0.944928	---	---	---	---	2
Ependymal	St3gal2	0.569334	0.101	0.1	0.00724932	1		Fam178a	---	---	---	---	---	---	---	---	---	---	---	---	---	---	---	---	---	---	---	---	---	---	---	---	---	---	0.0186878	0.481949	0.0322496	-0.538919	---	---	---	---	---	---	---	---	2
Ependymal	Ppm1l	-0.374564	0.025	0.2	0.00725397	1		Dnal1	0.00615926	-0.694823	---	---	---	---	---	---	---	---	---	---	---	---	---	---	---	---	---	---	0.00338488	-1.06208	---	---	---	---	---	---	---	---	---	---	---	---	---	---	---	---	2
Ependymal	Mpp1	-0.74861	0.226	0.55	0.00727044	1		Cnrip1	---	---	---	---	0.00100797	-0.448971	---	---	---	---	---	---	---	---	---	---	---	---	---	---	---	---	---	---	---	---	---	---	---	---	---	---	---	---	---	---	1.06829e-07	-0.265544	2
Ependymal	Me3	-0.97372	0.101	0.15	0.00728472	1		Podxl2	---	---	---	---	---	---	---	---	3.55127e-10	1.0486	---	---	---	---	---	---	---	---	---	---	---	---	---	---	---	---	---	---	---	---	---	---	---	---	1.39e-06	0.89218	---	---	2
Ependymal	Pcbp2	-0.804923	0.679	0.85	0.00729617	1		Napg	---	---	---	---	0.000530978	-0.315849	---	---	---	---	---	---	---	---	---	---	---	---	---	---	---	---	---	---	---	---	---	---	---	---	---	---	---	---	---	---	2.3758e-10	-0.277941	2
Ependymal	Acss2	0.58099	0.195	0.1	0.00730344	1		Os9	---	---	---	---	---	---	0.0303318	-0.615661	0.0223212	-0.321483	---	---	---	---	---	---	---	---	---	---	---	---	---	---	---	---	---	---	---	---	---	---	---	---	---	---	---	---	2
Ependymal	Rps3	-0.546175	0.736	0.85	0.00734106	1		Nsmce1	---	---	---	---	---	---	---	---	---	---	0.00849991	0.602862	---	---	---	---	---	---	---	---	---	---	---	---	0.00514837	-0.859813	---	---	---	---	---	---	---	---	---	---	---	---	2
Ependymal	Htr2c	0.74635	0.497	0.15	0.00747639	1		S100a10	---	---	---	---	1.65489e-17	0.613103	---	---	---	---	---	---	---	---	---	---	---	---	---	---	---	---	---	---	---	---	---	---	---	---	---	---	---	---	---	---	2.70246e-22	0.648234	2
Ependymal	Tctn2	-0.850355	0.264	0.6	0.00751593	1		Fam21	---	---	---	---	---	---	---	---	---	---	---	---	---	---	---	---	---	---	---	---	---	---	---	---	0.00588421	-0.395744	0.0182133	-0.47618	---	---	---	---	---	---	---	---	---	---	2
Ependymal	Rad50	-0.751634	0.145	0.5	0.00753283	1		Nek6	---	---	---	---	0.000275451	0.479543	---	---	0.00120366	0.328733	---	---	---	---	---	---	---	---	---	---	---	---	---	---	---	---	---	---	---	---	---	---	---	---	---	---	---	---	2
Ependymal	Sox4	-1.05325	0.182	0.45	0.00754216	1		Sult1a1	---	---	---	---	---	---	---	---	---	---	---	---	---	---	---	---	0.00183696	-0.948347	0.00301547	-0.639163	---	---	---	---	---	---	---	---	---	---	---	---	---	---	---	---	---	---	2
Ependymal	Rtdr1	-0.375691	0.057	0.3	0.00758168	1		Cpped1	---	---	---	---	---	---	---	---	---	---	---	---	---	---	---	---	---	---	---	---	---	---	---	---	0.0300267	-0.521346	0.0452037	0.399924	---	---	---	---	---	---	---	---	---	---	2
Ependymal	Ptov1	-0.956252	0.289	0.6	0.00758363	1		Smyd2	---	---	---	---	---	---	0.00936983	-0.534512	---	---	---	---	---	---	---	---	---	---	---	---	---	---	---	---	---	---	---	---	---	---	---	---	---	---	0.00858234	-0.617602	---	---	2
Ependymal	Gm11721	-0.724183	0.05	0.3	0.00759403	1		Mob4	---	---	---	---	---	---	---	---	---	---	---	---	---	---	---	---	---	---	---	---	---	---	---	---	0.0192584	-1.29533	---	---	---	---	0.028273	-0.522298	---	---	---	---	---	---	2
Ependymal	Vpreb3	-0.448445	0.019	0.2	0.00759579	1		Prdx4	---	---	---	---	---	---	---	---	---	---	---	---	---	---	---	---	---	---	0.049012	-0.320026	---	---	---	---	---	---	---	---	---	---	0.0087701	-0.539716	---	---	---	---	---	---	2
Ependymal	Rplp0	-0.982548	0.679	0.85	0.00761754	1		Vps52	---	---	---	---	---	---	---	---	---	---	---	---	---	---	---	---	---	---	---	---	0.000154243	0.460334	---	---	---	---	0.00506366	1.1515	---	---	---	---	---	---	---	---	---	---	2
Ependymal	Rab13	-0.399857	0.075	0.3	0.00761915	1		Lnx1	---	---	---	---	---	---	---	---	---	---	---	---	---	---	---	---	---	---	---	---	---	---	0.0086564	-0.610372	---	---	---	---	0.0151179	0.70288	---	---	---	---	---	---	---	---	2
Ependymal	Mpdz	-0.527394	0.245	0.6	0.00762685	1		Tarsl2	0.00351227	-0.678269	---	---	---	---	---	---	---	---	---	---	---	---	---	---	---	---	---	---	---	---	---	---	0.0123405	-0.334271	---	---	---	---	---	---	---	---	---	---	---	---	2
Ependymal	Nin	-0.696576	0.101	0.4	0.00762687	1		Fam120b	---	---	---	---	---	---	---	---	---	---	---	---	0.0195916	0.855698	---	---	---	---	---	---	---	---	---	---	---	---	---	---	---	---	---	---	0.0345436	0.337575	---	---	---	---	2
Ependymal	Prpf19	-1.05651	0.258	0.55	0.00766135	1		Grik4	---	---	---	---	---	---	---	---	3.05389e-06	0.74413	---	---	---	---	---	---	---	---	---	---	---	---	---	---	---	---	---	---	---	---	---	---	---	---	0.00303874	0.791682	---	---	2
Ependymal	Ldhb	0.419117	0.774	0.85	0.00767687	1		Anapc11	0.0458431	-0.619308	---	---	---	---	---	---	---	---	---	---	0.0368012	1.31564	---	---	---	---	---	---	---	---	---	---	---	---	---	---	---	---	---	---	---	---	---	---	---	---	2
Ependymal	1700088E04Rik	-1.10487	0.283	0.6	0.00770253	1		Anapc13	---	---	---	---	0.014014	0.369696	---	---	---	---	---	---	---	---	---	---	---	---	---	---	---	---	---	---	---	---	---	---	---	---	---	---	---	---	---	---	0.000186999	0.316898	2
Ependymal	Ddx55	-0.994341	0.107	0.4	0.00770805	1		Mast4	---	---	---	---	---	---	---	---	---	---	---	---	---	---	---	---	---	---	---	---	0.00215482	0.526685	---	---	---	---	2.34472e-05	-0.580881	---	---	---	---	---	---	---	---	---	---	2
Ependymal	Taok1	-0.421343	0.289	0.6	0.00773714	1		Psip1	---	---	---	---	---	---	---	---	---	---	---	---	0.0256484	0.990242	---	---	---	---	---	---	---	---	---	---	---	---	---	---	0.00688975	0.477785	---	---	---	---	---	---	---	---	2
Ependymal	Pitpnc1	-1.00734	0.189	0.55	0.00780201	1		Usp46	---	---	---	---	---	---	---	---	---	---	---	---	---	---	---	---	---	---	---	---	---	---	---	---	---	---	---	---	0.00313207	0.987866	---	---	0.0346961	-0.769747	---	---	---	---	2
Ependymal	Dnajc6	0.421264	0.094	0.35	0.00783914	1		Sdad1	0.000271545	-0.809744	---	---	---	---	---	---	---	---	---	---	---	---	---	---	---	---	---	---	---	---	---	---	---	---	---	---	0.0490089	0.343231	---	---	---	---	---	---	---	---	2
Ependymal	Por	-1.02176	0.201	0.35	0.0078858	1		Serpinh1	---	---	---	---	1.93919e-05	0.617483	---	---	---	---	---	---	---	---	---	---	---	---	---	---	---	---	---	---	---	---	---	---	---	---	---	---	---	---	---	---	2.87374e-14	0.611322	2
Ependymal	Bai1	0.281922	0.025	0.15	0.00790572	1		Lipa	---	---	---	---	---	---	---	---	---	---	---	---	---	---	0.0325217	-1.70711	---	---	---	---	---	---	---	---	---	---	0.000490434	0.31082	---	---	---	---	---	---	---	---	---	---	2
Ependymal	Atp2a2	-1.14302	0.491	0.65	0.00792436	1		Cldn25	---	---	---	---	---	---	---	---	---	---	---	---	---	---	0.0191573	-1.23789	---	---	---	---	---	---	---	---	---	---	---	---	---	---	---	---	0.0374747	2.06249	---	---	---	---	2
Ependymal	Gm4890	-0.316068	0.006	0.2	0.00792974	1		Mgst1	0.00195183	-1.13263	---	---	---	---	---	---	---	---	---	---	0.0423692	1.4297	---	---	---	---	---	---	---	---	---	---	---	---	---	---	---	---	---	---	---	---	---	---	---	---	2
Ependymal	Trp53bp2	-0.69748	0.189	0.55	0.00794322	1		mt-Ta	---	---	---	---	---	---	---	---	---	---	---	---	---	---	---	---	---	---	---	---	---	---	---	---	0.0367548	0.435311	---	---	---	---	---	---	---	---	---	---	9.03619e-05	0.339723	2
Ependymal	Fam102a	-0.424631	0.044	0.2	0.00801981	1		Sema6b	---	---	---	---	---	---	---	---	---	---	---	---	---	---	---	---	---	---	---	---	---	---	---	---	0.00172868	-0.304738	---	---	---	---	0.0285402	0.992181	---	---	---	---	---	---	2
Ependymal	Mapk10	-1.48411	0.069	0.35	0.00807771	1		Chmp3	---	---	---	---	---	---	---	---	---	---	---	---	---	---	---	---	---	---	0.00591985	-0.371381	---	---	---	---	---	---	0.0200118	-0.450256	---	---	---	---	---	---	---	---	---	---	2
Ependymal	Spata24	-1.32943	0.245	0.55	0.00808967	1		Timp3	---	---	---	---	---	---	0.00637976	0.290084	---	---	---	---	---	---	---	---	---	---	---	---	---	---	---	---	---	---	---	---	---	---	---	---	---	---	---	---	4.99687e-11	0.402951	2
Ependymal	Idh2	-1.03537	0.333	0.5	0.00812039	1		Timp1	---	---	---	---	1.35345e-12	0.720886	---	---	---	---	---	---	0.0132171	2.78378	---	---	---	---	---	---	---	---	---	---	---	---	---	---	---	---	---	---	---	---	---	---	---	---	2
Ependymal	Dennd5b	-0.360201	0.013	0.2	0.0081727	1		Pqlc1	---	---	---	---	---	---	---	---	---	---	---	---	---	---	---	---	---	---	---	---	0.000530193	0.418145	---	---	---	---	0.0032224	-0.516141	---	---	---	---	---	---	---	---	---	---	2
Ependymal	Sec63	0.740131	0.403	0.25	0.00818165	1		Adap2	---	---	---	---	---	---	---	---	---	---	---	---	---	---	---	---	0.00679483	-0.735192	0.000125991	-1.25288	---	---	---	---	---	---	---	---	---	---	---	---	---	---	---	---	---	---	2
Ependymal	Gtl3	-0.798362	0.296	0.6	0.00821444	1		Trak2	---	---	---	---	---	---	---	---	---	---	---	---	---	---	---	---	---	---	---	---	---	---	---	---	---	---	0.0299759	0.535776	---	---	---	---	---	---	0.0410274	0.753405	---	---	2
Ependymal	Itpr1	1.44029	0.472	0.15	0.00827168	1		Ndufa2	---	---	---	---	---	---	---	---	0.0381453	0.356051	---	---	---	---	---	---	0.0124747	0.412938	---	---	---	---	---	---	---	---	---	---	---	---	---	---	---	---	---	---	---	---	2
Ependymal	Ptk7	-1.01487	0.025	0.25	0.00828936	1		D430041D05Rik	---	---	---	---	---	---	---	---	---	---	0.0394848	-0.250355	---	---	---	---	---	---	---	---	---	---	---	---	---	---	---	---	---	---	0.0183264	1.1422	---	---	---	---	---	---	2
Ependymal	Ccdc19	-0.846672	0.264	0.6	0.00841713	1		Kat8	---	---	---	---	---	---	---	---	---	---	---	---	---	---	---	---	---	---	---	---	---	---	---	---	---	---	0.0300676	-0.589753	0.0393708	-0.353328	---	---	---	---	---	---	---	---	2
Ependymal	Ang	-0.670034	0.019	0.2	0.008443	1		Kat5	---	---	---	---	---	---	---	---	---	---	---	---	0.0311275	-1.03098	---	---	---	---	---	---	0.0222606	-0.292925	---	---	---	---	---	---	---	---	---	---	---	---	---	---	---	---	2
Ependymal	Sh3gl1	-0.868557	0.082	0.35	0.00854914	1		Arf6	---	---	---	---	---	---	---	---	---	---	---	---	0.0344958	-1.17954	---	---	---	---	---	---	---	---	---	---	---	---	0.00246944	0.605331	---	---	---	---	---	---	---	---	---	---	2
Ependymal	Mief2	-1.35866	0.094	0.3	0.00855569	1		Rpn1	---	---	---	---	---	---	---	---	---	---	---	---	---	---	---	---	---	---	---	---	---	---	---	---	---	---	0.0167552	0.566031	---	---	---	---	0.000253145	0.280261	---	---	---	---	2
Ependymal	Atp5g1	0.544287	0.711	0.5	0.00855748	1		Pdcd6	---	---	---	---	---	---	---	---	---	---	---	---	---	---	---	---	---	---	---	---	---	---	---	---	0.0183631	-0.767126	---	---	0.0100277	-0.646537	---	---	---	---	---	---	---	---	2
Ependymal	Plekhm1	-0.526092	0.025	0.15	0.00856119	1		Pdcd4	---	---	---	---	0.000367686	0.539791	---	---	---	---	---	---	0.037491	-0.812189	---	---	---	---	---	---	---	---	---	---	---	---	---	---	---	---	---	---	---	---	---	---	---	---	2
Ependymal	Hirip3	-1.04407	0.101	0.4	0.00858526	1		Pdcd2	---	---	---	---	---	---	---	---	---	---	---	---	0.0164898	-1.43497	---	---	---	---	---	---	---	---	---	---	---	---	---	---	0.0154605	-0.50367	---	---	---	---	---	---	---	---	2
Ependymal	Serinc3	-0.801444	0.201	0.55	0.00860506	1		Ndufv3	0.0116235	0.761689	---	---	---	---	---	---	---	---	---	---	---	---	---	---	---	---	---	---	---	---	---	---	---	---	0.00365272	-1.01619	---	---	---	---	---	---	---	---	---	---	2
Ependymal	Nes	-1.21752	0.063	0.3	0.00871157	1		Acvr1c	---	---	---	---	---	---	---	---	2.71043e-09	1.06012	---	---	---	---	---	---	---	---	---	---	---	---	---	---	---	---	---	---	---	---	---	---	---	---	1.33e-06	1.45663	---	---	2
Ependymal	Clstn1	-1.00556	0.252	0.55	0.0087265	1		Nars	---	---	---	---	0.00614896	0.295002	---	---	---	---	---	---	---	---	---	---	---	---	---	---	---	---	---	---	---	---	---	---	---	---	---	---	0.000605487	-0.434302	---	---	---	---	2
Ependymal	1700040L02Rik	-0.347753	0.138	0.45	0.00874025	1		Oxct1	---	---	---	---	---	---	0.04829	-0.31814	---	---	---	---	---	---	---	---	---	---	---	---	---	---	---	---	---	---	---	---	---	---	---	---	---	---	0.00488529	-0.517086	---	---	2
Ependymal	Dnah11	-1.16511	0.069	0.35	0.00877528	1		Rtfdc1	---	---	---	---	---	---	---	---	---	---	---	---	0.0386295	0.349225	---	---	---	---	0.0446078	-0.312075	---	---	---	---	---	---	---	---	---	---	---	---	---	---	---	---	---	---	2
Ependymal	Foxo1	-0.737713	0.113	0.2	0.0087766	1		Nol10	---	---	---	---	---	---	---	---	---	---	---	---	---	---	---	---	---	---	---	---	0.000119085	0.308537	---	---	---	---	---	---	---	---	0.0346303	0.623712	---	---	---	---	---	---	2
Ependymal	Spg21	0.683316	0.252	0.1	0.00877834	1		Fam76a	---	---	---	---	---	---	---	---	---	---	---	---	0.00382876	0.535726	---	---	---	---	---	---	---	---	---	---	---	---	---	---	0.0344178	1.13477	---	---	---	---	---	---	---	---	2
Ependymal	Gm6563	-0.617435	0.094	0.4	0.00877895	1		Slc1a1	---	---	---	---	---	---	---	---	---	---	---	---	---	---	---	---	---	---	0.000293687	0.417102	---	---	---	---	0.00230399	-0.689834	---	---	---	---	---	---	---	---	---	---	---	---	2
Ependymal	Gm26908	-1.0444	0.044	0.2	0.00879889	1		Anapc5	---	---	---	---	---	---	---	---	0.00505656	-0.493594	---	---	---	---	---	---	---	---	0.00682976	-0.291138	---	---	---	---	---	---	---	---	---	---	---	---	---	---	---	---	---	---	2
Ependymal	Nt5dc3	-0.303711	0.025	0.2	0.00881441	1		Rufy1	---	---	---	---	---	---	---	---	0.0418765	-0.259021	---	---	---	---	0.00116028	1.09456	---	---	---	---	---	---	---	---	---	---	---	---	---	---	---	---	---	---	---	---	---	---	2
Ependymal	Cnn3	-0.969627	0.572	0.85	0.00888867	1		1110038F14Rik	---	---	---	---	---	---	---	---	---	---	---	---	---	---	0.0101489	-1.41648	---	---	0.0125464	-0.288506	---	---	---	---	---	---	---	---	---	---	---	---	---	---	---	---	---	---	2
Ependymal	Atrn	-0.648332	0.063	0.2	0.0088893	1		Slc2a3	---	---	---	---	---	---	---	---	---	---	---	---	---	---	---	---	---	---	---	---	0.00160412	-0.266621	---	---	---	---	0.00153888	1.11584	---	---	---	---	---	---	---	---	---	---	2
Ependymal	Gpr137	-1.03774	0.164	0.45	0.00891299	1		Gas5	---	---	0.000143943	0.359973	---	---	---	---	---	---	---	---	0.0369887	0.848725	---	---	---	---	---	---	---	---	---	---	---	---	---	---	---	---	---	---	---	---	---	---	---	---	2
Ependymal	Npas3	-0.985539	0.044	0.3	0.00892647	1		Gas6	---	---	---	---	---	---	---	---	---	---	---	---	---	---	---	---	---	---	---	---	---	---	0.00246489	-0.455298	---	---	---	---	---	---	0.0240161	0.414696	---	---	---	---	---	---	2
Ependymal	0610009L18Rik	-0.350437	0.107	0.4	0.00895128	1		Ddt	---	---	---	---	0.00414502	0.268003	---	---	---	---	---	---	---	---	---	---	---	---	---	---	---	---	---	---	---	---	---	---	---	---	---	---	---	---	0.00393628	-0.835335	---	---	2
Ependymal	9330159F19Rik	-0.842223	0.019	0.15	0.00896081	1		Mrpl35	---	---	---	---	---	---	---	---	---	---	---	---	---	---	---	---	---	---	---	---	---	---	---	---	0.0139821	-0.956519	---	---	---	---	0.00750554	0.469995	---	---	---	---	---	---	2
Ependymal	Rassf9	-0.50315	0.164	0.4	0.00904159	1		Mrpl30	---	---	---	---	---	---	---	---	---	---	---	---	---	---	---	---	0.0471185	0.667405	---	---	---	---	---	---	---	---	---	---	---	---	---	---	---	---	0.0248268	-0.390541	---	---	2
Ependymal	Tacc2	-0.561438	0.176	0.5	0.00907588	1		Mrpl38	---	---	---	---	---	---	---	---	---	---	---	---	---	---	---	---	---	---	---	---	0.0446844	0.69304	---	---	0.022214	-0.536756	---	---	---	---	---	---	---	---	---	---	---	---	2
Ependymal	Odf2	-0.460459	0.157	0.45	0.00907944	1		Asap2	0.00172952	-1.23402	---	---	---	---	---	---	---	---	---	---	---	---	---	---	---	---	---	---	---	---	0.0359456	0.800028	---	---	---	---	---	---	---	---	---	---	---	---	---	---	2
Ependymal	Gm867	-0.924051	0.069	0.3	0.00912652	1		Clasp2	---	---	0.019911	-0.294673	---	---	---	---	---	---	---	---	---	---	---	---	---	---	---	---	---	---	---	---	---	---	---	---	---	---	---	---	0.040651	-1.25615	---	---	---	---	2
Ependymal	Kcnh1	0.288679	0.176	0.15	0.00913216	1		Hmgn5	---	---	---	---	---	---	---	---	---	---	---	---	---	---	0.0188084	-2.66147	---	---	---	---	---	---	---	---	---	---	---	---	---	---	---	---	---	---	---	---	0.0219361	0.252067	2
Ependymal	Tgfb2	1.12143	0.579	0.35	0.00914219	1		Cetn4	0.000772497	-1.2267	---	---	---	---	---	---	---	---	---	---	---	---	---	---	---	---	---	---	---	---	---	---	0.00136927	-0.362906	---	---	---	---	---	---	---	---	---	---	---	---	2
Ependymal	Fam154b	-1.32343	0.252	0.45	0.00915389	1		Cetn3	---	---	---	---	---	---	---	---	---	---	---	---	---	---	---	---	---	---	---	---	---	---	---	---	---	---	0.0364645	-0.756295	---	---	---	---	0.0468013	0.831794	---	---	---	---	2
Ependymal	Pifo	-0.882585	0.296	0.65	0.00919419	1		Tex10	---	---	---	---	---	---	---	---	---	---	---	---	---	---	---	---	---	---	---	---	---	---	---	---	0.0248497	-0.35793	0.00114309	-0.38156	---	---	---	---	---	---	---	---	---	---	2
Ependymal	Csde1	0.632289	0.535	0.45	0.00923973	1		Gsg1l	---	---	---	---	---	---	---	---	6.25112e-06	0.672086	---	---	---	---	---	---	---	---	---	---	---	---	---	---	---	---	---	---	---	---	---	---	---	---	0.00058984	0.752761	---	---	2
Ependymal	Ankra2	-0.820313	0.082	0.35	0.00928849	1		Rhbdd2	---	---	---	---	---	---	---	---	---	---	---	---	---	---	---	---	---	---	---	---	---	---	0.0398098	-0.790035	---	---	---	---	0.000950189	-1.10491	---	---	---	---	---	---	---	---	2
Ependymal	Kif16b	0.470832	0.176	0.1	0.00930634	1		1500012F01Rik	0.026978	1.05266	0.000644962	0.555087	---	---	---	---	---	---	---	---	---	---	---	---	---	---	---	---	---	---	---	---	---	---	---	---	---	---	---	---	---	---	---	---	---	---	2
Ependymal	Tmem72	0.778714	0.509	0.15	0.00937826	1		Rps6	---	---	---	---	---	---	---	---	---	---	---	---	---	---	---	---	---	---	---	---	---	---	0.00763223	-0.516845	---	---	---	---	0.0349765	-0.736458	---	---	---	---	---	---	---	---	2
Ependymal	Rfc2	0.326005	0.157	0.2	0.00941159	1		Rps3	0.00734106	-0.546175	---	---	---	---	---	---	---	---	---	---	---	---	---	---	---	---	---	---	---	---	---	---	---	---	---	---	0.0323365	-0.775783	---	---	---	---	---	---	---	---	2
Ependymal	Tnni3	-0.686687	0.025	0.2	0.0094478	1		Sdf4	---	---	---	---	---	---	---	---	---	---	---	---	---	---	---	---	---	---	---	---	---	---	0.0212266	-0.347148	---	---	---	---	---	---	---	---	0.0379687	0.640257	---	---	---	---	2
Ependymal	Cd109	-0.749552	0.031	0.25	0.0095172	1		Slc38a3	---	---	---	---	0.00123902	0.502214	---	---	---	---	---	---	---	---	---	---	---	---	---	---	---	---	---	---	---	---	---	---	---	---	---	---	---	---	---	---	1.81598e-08	0.369345	2
Ependymal	Boc	-0.349738	0.031	0.25	0.00957557	1		Capzb	0.0388963	-0.519412	---	---	---	---	---	---	---	---	---	---	---	---	---	---	---	---	---	---	---	---	---	---	---	---	0.00163887	-0.727444	---	---	---	---	---	---	---	---	---	---	2
Ependymal	Cmpk2	-0.873116	0.025	0.25	0.00957927	1		Grb14	---	---	---	---	---	---	---	---	---	---	---	---	---	---	---	---	---	---	---	---	---	---	---	---	---	---	---	---	---	---	---	---	---	---	0.0198031	-0.784484	7.43263e-06	-0.343565	2
Ependymal	Ier3	0.732904	0.34	0.25	0.00959901	1		KCTD12	---	---	---	---	---	---	---	---	---	---	---	---	---	---	---	---	1.9218e-07	-0.630373	---	---	---	---	---	---	---	---	---	---	0.0469795	0.634298	---	---	---	---	---	---	---	---	2
Ependymal	Ankrd66	-0.998844	0.025	0.25	0.0096278	1		Lphn3	---	---	---	---	---	---	---	---	4.44625e-13	1.28546	---	---	---	---	---	---	---	---	---	---	---	---	---	---	---	---	---	---	---	---	---	---	---	---	8.58e-06	1.35775	---	---	2
Ependymal	Dis3l2	-1.05063	0.025	0.15	0.00963454	1		Lphn1	---	---	---	---	---	---	---	---	0.00101162	0.587295	---	---	---	---	---	---	---	---	---	---	---	---	0.0319542	0.332443	---	---	---	---	---	---	---	---	---	---	---	---	---	---	2
Ependymal	4933427D14Rik	0.976477	0.057	0.15	0.00966024	1		Trim8	---	---	---	---	---	---	---	---	---	---	---	---	---	---	---	---	---	---	---	---	0.00441524	-0.523579	---	---	---	---	---	---	---	---	0.0158118	0.699405	---	---	---	---	---	---	2
Ependymal	Aldh6a1	0.793477	0.277	0.15	0.0096653	1		Trim2	---	---	---	---	---	---	---	---	0.0033151	0.479768	---	---	---	---	---	---	---	---	---	---	0.0362232	0.291976	---	---	---	---	---	---	---	---	---	---	---	---	---	---	---	---	2
Ependymal	Flna	-0.997729	0.164	0.5	0.00971944	1		Ttc13	---	---	---	---	---	---	---	---	---	---	---	---	---	---	---	---	---	---	---	---	---	---	---	---	0.00955201	-0.299312	---	---	---	---	---	---	---	---	0.0184044	0.586074	---	---	2
Ependymal	Usp31	-0.749389	0.044	0.2	0.00973806	1		Idh3b	---	---	---	---	---	---	---	---	0.0184626	-0.25072	---	---	---	---	---	---	---	---	---	---	0.0187768	0.50963	---	---	---	---	---	---	---	---	---	---	---	---	---	---	---	---	2
Ependymal	Btbd10	1.24125	0.346	0.1	0.00978333	1		Gadd45b	0.0262047	-0.945699	---	---	---	---	---	---	---	---	---	---	---	---	---	---	---	---	---	---	---	---	---	---	---	---	0.000559954	-0.856685	---	---	---	---	---	---	---	---	---	---	2
Ependymal	Trps1	-1.03186	0.082	0.35	0.00981225	1		Slc25a44	---	---	---	---	---	---	---	---	---	---	---	---	---	---	---	---	---	---	---	---	---	---	---	---	---	---	0.0263379	0.477908	0.0410803	0.43232	---	---	---	---	---	---	---	---	2
Ependymal	E230019M04Rik	-0.282393	0.031	0.2	0.00981957	1		Tmem219	0.00652142	-1.6166	---	---	---	---	---	---	---	---	---	---	---	---	---	---	---	---	---	---	---	---	---	---	---	---	---	---	---	---	---	---	---	---	0.00250641	0.593051	---	---	2
Ependymal	Vat1l	1.21433	0.447	0.15	0.00983125	1		Rpl7	0.00185246	-0.864508	---	---	---	---	---	---	---	---	---	---	0.0425345	-0.272482	---	---	---	---	---	---	---	---	---	---	---	---	---	---	---	---	---	---	---	---	---	---	---	---	2
Ependymal	Dctn6	-1.09327	0.157	0.35	0.00985714	1		Rpl4	---	---	---	---	---	---	---	---	---	---	---	---	---	---	---	---	---	---	---	---	---	---	0.00804323	-0.702557	---	---	---	---	---	---	0.0134173	-0.754713	---	---	---	---	---	---	2
Ependymal	Sf3b2	-0.571969	0.553	0.7	0.00996334	1		Ppm1l	0.00725397	-0.374564	---	---	---	---	---	---	---	---	---	---	---	---	---	---	---	---	---	---	---	---	---	---	---	---	---	---	0.0396291	-0.40558	---	---	---	---	---	---	---	---	2
Ependymal	Nyap1	-0.286983	0.019	0.15	0.00997625	1		Rpl3	---	---	---	---	---	---	---	---	0.00973233	-0.285656	---	---	---	---	---	---	---	---	---	---	---	---	0.0186894	-0.426523	---	---	---	---	---	---	---	---	---	---	---	---	---	---	2
Microglia	Ttr	1.90228	0.584	0.112	1.65634e-30	1.51886e-27		Zhx1	---	---	---	---	---	---	---	---	---	---	---	---	0.0347724	-1.67861	---	---	---	---	---	---	---	---	---	---	---	---	---	---	0.00386559	1.08298	---	---	---	---	---	---	---	---	2
Microglia	Jun	-0.624146	0.597	0.867	9.78838e-17	8.97594e-14		Cntn1	0.0327955	1.20797	---	---	---	---	---	---	---	---	---	---	---	---	---	---	---	---	---	---	---	---	---	---	---	---	---	---	---	---	---	---	0.0346653	-0.374434	---	---	---	---	2
Microglia	Fos	-0.806982	0.608	0.827	7.24685e-15	6.64536e-12		Setd3	---	---	---	---	---	---	---	---	---	---	0.0255087	-1.24473	---	---	---	---	---	---	---	---	---	---	---	---	---	---	---	---	0.0164199	-0.777698	---	---	---	---	---	---	---	---	2
Microglia	Zfp36	-0.947234	0.553	0.811	9.18665e-15	8.42416e-12		Fam78b	---	---	---	---	---	---	---	---	---	---	---	---	---	---	---	---	---	---	---	---	0.0469828	0.695215	---	---	0.00382259	0.766278	---	---	---	---	---	---	---	---	---	---	---	---	2
Microglia	Cst3	-0.416086	0.99	0.996	7.80197e-12	7.1544e-09		R3hdm2	---	---	---	---	0.0064131	0.335221	---	---	---	---	---	---	---	---	---	---	---	---	---	---	---	---	---	---	---	---	---	---	---	---	---	---	---	---	---	---	0.00646643	0.25768	2
Microglia	Serinc3	-0.682084	0.604	0.795	1.64001e-10	1.50389e-07		Gamt	---	---	8.02021e-08	-0.636087	---	---	---	---	---	---	---	---	---	---	---	---	---	---	---	---	---	---	---	---	---	---	---	---	---	---	---	---	---	---	---	---	6.46697e-10	-0.53915	2
Microglia	Dusp6	-1.10182	0.218	0.373	1.56268e-09	1.43298e-06		Zfp622	---	---	---	---	---	---	---	---	---	---	---	---	---	---	---	---	0.0322688	0.669116	---	---	---	---	---	---	0.00167001	-1.05185	---	---	---	---	---	---	---	---	---	---	---	---	2
Microglia	P2ry12	-0.790543	0.543	0.731	1.98796e-09	1.82296e-06		Stx12	---	---	---	---	0.0295096	-0.302034	---	---	---	---	---	---	---	---	---	---	---	---	---	---	---	---	---	---	---	---	0.028029	-0.549069	---	---	---	---	---	---	---	---	---	---	2
Microglia	G530011O06Rik	-0.865696	0.276	0.357	2.07041e-08	1.89857e-05		Mrpl11	---	---	---	---	---	---	---	---	---	---	---	---	---	---	---	---	---	---	---	---	---	---	---	---	0.000534994	-0.790766	0.00557145	-1.1256	---	---	---	---	---	---	---	---	---	---	2
Microglia	mt-Rnr1	0.534025	0.795	0.59	6.54415e-08	6.00099e-05		Mrpl16	---	---	---	---	---	---	---	---	---	---	---	---	---	---	---	---	---	---	---	---	---	---	---	---	0.0442783	-0.932627	---	---	---	---	0.048074	-0.862752	---	---	---	---	---	---	2
Microglia	Hexb	-0.343026	0.891	0.968	6.64117e-08	6.08995e-05		Mrpl17	---	---	---	---	---	---	---	---	---	---	---	---	---	---	---	---	---	---	---	---	0.0369758	0.844953	---	---	0.0104473	0.638426	---	---	---	---	---	---	---	---	---	---	---	---	2
Microglia	Rnase4	-0.698235	0.502	0.679	7.62811e-08	6.99497e-05		Ier3	0.00959901	0.732904	---	---	---	---	---	---	---	---	---	---	---	---	---	---	---	---	---	---	---	---	---	---	---	---	---	---	---	---	---	---	---	---	---	---	8.18821e-11	0.318514	2
Microglia	Csf1r	-0.518537	0.782	0.888	1.06593e-07	9.77454e-05		Dtna	---	---	---	---	0.0276675	-0.304581	---	---	---	---	---	---	---	---	---	---	---	---	---	---	---	---	---	---	---	---	---	---	---	---	---	---	---	---	---	---	0.00704296	-0.272899	2
Microglia	Rps26	0.602135	0.775	0.622	1.11212e-07	0.000101981		Prpf19	0.00766135	-1.05651	---	---	---	---	---	---	0.0346389	0.382877	---	---	---	---	---	---	---	---	---	---	---	---	---	---	---	---	---	---	---	---	---	---	---	---	---	---	---	---	2
Microglia	Btg2	-0.606766	0.471	0.643	1.64417e-07	0.00015077		Prpf18	---	---	---	---	---	---	---	---	---	---	---	---	---	---	---	---	---	---	---	---	---	---	---	---	0.0178164	-0.588153	---	---	---	---	0.0463714	0.522787	---	---	---	---	---	---	2
Microglia	KCTD12	-0.630373	0.509	0.554	1.9218e-07	0.000176229		Htatsf1	0.00292923	-1.13649	---	---	---	---	---	---	---	---	---	---	---	---	0.0169837	0.27644	---	---	---	---	---	---	---	---	---	---	---	---	---	---	---	---	---	---	---	---	---	---	2
Microglia	4632428N05Rik	-0.82369	0.331	0.502	2.15016e-07	0.00019717		Pltp	3.69576e-07	-1.26541	---	---	---	---	---	---	---	---	---	---	---	---	---	---	---	---	0.00349152	-0.423528	---	---	---	---	---	---	---	---	---	---	---	---	---	---	---	---	---	---	2
Microglia	Lilrb4	1.82456	0.198	0.052	3.441e-07	0.00031554		Ggh	0.0240209	0.88562	---	---	---	---	---	---	---	---	---	---	---	---	---	---	---	---	---	---	---	---	---	---	---	---	---	---	0.000486518	0.507657	---	---	---	---	---	---	---	---	2
Microglia	Srgn	0.788645	0.672	0.498	3.67029e-07	0.000336565		Ermn	---	---	---	---	---	---	---	---	---	---	---	---	---	---	---	---	---	---	---	---	---	---	---	---	---	---	---	---	0.0224443	-0.670089	---	---	---	---	0.0111172	0.584877	---	---	2
Microglia	Slfn2	1.11887	0.229	0.064	5.03392e-07	0.00046161		Jam2	---	---	---	---	0.000366386	0.553893	---	---	---	---	---	---	---	---	---	---	---	---	0.00556721	-0.412599	---	---	---	---	---	---	---	---	---	---	---	---	---	---	---	---	---	---	2
Microglia	Cebpb	1.04069	0.341	0.149	1.02906e-06	0.000943652		Ppargc1a	---	---	---	---	---	---	---	---	---	---	---	---	---	---	---	---	---	---	---	---	---	---	---	---	---	---	0.00372021	0.93498	0.00511227	-0.344439	---	---	---	---	---	---	---	---	2
Microglia	Selplg	-0.67575	0.587	0.703	1.25815e-06	0.00115372		Snrnp200	---	---	---	---	---	---	---	---	---	---	---	---	---	---	---	---	---	---	---	---	0.00701414	-0.378276	---	---	0.0366362	0.729339	---	---	---	---	---	---	---	---	---	---	---	---	2
Microglia	Rps15a	0.554765	0.768	0.679	1.35596e-06	0.00124342		Uba2	---	---	---	---	---	---	---	---	---	---	---	---	---	---	---	---	---	---	0.0154515	-0.517344	---	---	---	---	---	---	---	---	---	---	---	---	---	---	0.0475227	-0.252133	---	---	2
Microglia	mt-Nd2	0.337619	0.942	0.803	1.64806e-06	0.00151127		1700052N19Rik	---	---	---	---	---	---	---	---	---	---	---	---	0.0164898	-1.6891	---	---	---	---	---	---	0.0381773	0.622877	---	---	---	---	---	---	---	---	---	---	---	---	---	---	---	---	2
Microglia	Il1b	1.26809	0.328	0.137	1.76619e-06	0.0016196		AI597468	---	---	---	---	---	---	---	---	---	---	---	---	0.0163282	1.12883	---	---	---	---	---	---	---	---	---	---	---	---	---	---	0.0348813	0.586207	---	---	---	---	---	---	---	---	2
Microglia	Vim	1.78029	0.157	0.036	2.17204e-06	0.00199176		Tmem65	---	---	---	---	---	---	---	---	---	---	---	---	---	---	0.00177949	1.09592	---	---	---	---	---	---	---	---	---	---	0.00771821	-0.401637	---	---	---	---	---	---	---	---	---	---	2
Microglia	Dusp1	-0.700341	0.468	0.578	2.4976e-06	0.0022903		Stxbp3a	0.000500725	0.98035	---	---	---	---	---	---	---	---	---	---	---	---	---	---	---	---	0.0490165	-0.759139	---	---	---	---	---	---	---	---	---	---	---	---	---	---	---	---	---	---	2
Microglia	Trem2	-0.61263	0.608	0.735	3.17081e-06	0.00290764		4930430F08Rik	---	---	---	---	---	---	---	---	---	---	---	---	---	---	---	---	---	---	---	---	0.00412668	-0.280609	---	---	---	---	---	---	0.0411016	-0.325923	---	---	---	---	---	---	---	---	2
Microglia	Rps29	0.315142	0.915	0.767	3.21858e-06	0.00295144		Litaf	---	---	---	---	1.84442e-06	0.457725	---	---	---	---	---	---	---	---	---	---	0.0176196	0.512761	---	---	---	---	---	---	---	---	---	---	---	---	---	---	---	---	---	---	---	---	2
Microglia	Rps28	0.581255	0.59	0.373	3.73646e-06	0.00342633		Ttc33	0.0347129	-0.911085	---	---	---	---	---	---	---	---	---	---	---	---	---	---	---	---	---	---	---	---	---	---	---	---	---	---	---	---	---	---	0.0438914	-0.89547	---	---	---	---	2
Microglia	Rps12	0.354953	0.928	0.795	4.6749e-06	0.00428689		Ttc30b	0.00341025	-0.977246	---	---	---	---	---	---	---	---	---	---	---	---	---	---	---	---	---	---	---	---	---	---	---	---	0.048743	-0.358026	---	---	---	---	---	---	---	---	---	---	2
Microglia	H3f3b	-0.641531	0.792	0.876	4.9325e-06	0.0045231		Psme2	---	---	---	---	---	---	---	---	---	---	0.0320304	1.77599	---	---	---	---	---	---	---	---	---	---	---	---	---	---	---	---	---	---	---	---	---	---	---	---	0.000338704	0.263919	2
Microglia	Cd52	0.797657	0.451	0.253	5.80892e-06	0.00532678		Mea1	---	---	---	---	---	---	0.0362365	-0.700583	---	---	---	---	---	---	---	---	---	---	---	---	---	---	---	---	0.0120183	-1.02162	---	---	---	---	---	---	---	---	---	---	---	---	2
Microglia	Rpl37	0.508544	0.775	0.635	5.95985e-06	0.00546518		Pcdh1	---	---	---	---	---	---	---	---	---	---	---	---	---	---	---	---	---	---	0.0238743	0.279282	---	---	---	---	---	---	0.000286312	1.12799	---	---	---	---	---	---	---	---	---	---	2
Microglia	Malat1	-0.396243	0.86	0.94	6.48931e-06	0.00595069		Tmem238	0.00301442	0.632352	---	---	---	---	---	---	---	---	---	---	---	---	---	---	---	---	---	---	0.0469828	1.03169	---	---	---	---	---	---	---	---	---	---	---	---	---	---	---	---	2
Microglia	Siglech	-0.619005	0.553	0.727	6.77016e-06	0.00620823		Tmem237	0.0359829	0.628394	---	---	---	---	---	---	---	---	---	---	---	---	---	---	---	---	---	---	---	---	---	---	0.0467438	-0.429158	---	---	---	---	---	---	---	---	---	---	---	---	2
Microglia	Ltc4s	-0.653288	0.338	0.522	7.5872e-06	0.00695746		Atp5g3	---	---	---	---	---	---	---	---	---	---	---	---	---	---	0.0235296	1.6464	---	---	---	---	---	---	---	---	---	---	0.0180305	-0.752001	---	---	---	---	---	---	---	---	---	---	2
Microglia	Bcl2a1b	0.848228	0.396	0.229	8.05449e-06	0.00738596		Ipmk	---	---	---	---	---	---	---	---	---	---	---	---	---	---	---	---	---	---	---	---	---	---	0.0372988	-0.527259	---	---	0.00794056	0.897875	---	---	---	---	---	---	---	---	---	---	2
Microglia	Glrx	0.644893	0.113	0.024	1.07664e-05	0.00987274		Thumpd1	---	---	0.048921	-0.455253	---	---	---	---	---	---	---	---	---	---	---	---	---	---	---	---	---	---	---	---	---	---	---	---	---	---	0.0332449	-0.572201	---	---	---	---	---	---	2
Microglia	Rps21	0.438965	0.799	0.695	1.20202e-05	0.0110226		Thumpd3	0.0327322	1.10894	---	---	---	---	0.0155208	-1.14498	---	---	---	---	---	---	---	---	---	---	---	---	---	---	---	---	---	---	---	---	---	---	---	---	---	---	---	---	---	---	2
[truncated: 4,579 more rows]
