# Supplementary material for: Single cell molecular alterations reveal target cells and pathways of concussive brain injury
Source: Nat Commun. 2018 Sep 25;9:3894. doi: 10.1038/s41467-018-06222-0 (PMC6156584; doi:10.1038/s41467-018-06222-0)
Supplement: Supplementary file 7 — Supplementary Data 4 [file 41467_2018_6222_MOESM7_ESM.xlsx]

## Sheet: Supp_data4
Supplementary Data 4. Over-represented biological pathways among DEGs between Sham and TBI for individual cell clusters
Columns A-G give information on the pathway enrichments of the DEGs between TBI and Sham single cells for each identified cell type in the hippocampus
Cell Type	Pathway Source	P value	Fold Enrichment	FDR	Pathway	Overlap
Astrocyte	Biocarta	1.11211e-06	12.6225	0.000241328	BIOCARTA_SALMONELLA_PATHWAY	ARPC1A,ARPC1B,ARPC2,WASL,ARPC4
Astrocyte	Biocarta	4.79963e-06	10.2558	0.00104152	BIOCARTA_CDC42RAC_PATHWAY	ARPC1A,ARPC1B,ARPC2,WASL,ARPC4
Astrocyte	Biocarta	6.35368e-06	6.75676	0.00137875	BIOCARTA_MPR_PATHWAY	ARPC1A,ARPC1B,ARPC2,GNAI1,ADCY1,PRKAR1B,ARPC4
Astrocyte	Biocarta	2.09358e-05	8.20463	0.00454308	BIOCARTA_ACTINY_PATHWAY	ARPC1A,ARPC1B,ARPC2,WASL,ARPC4
Astrocyte	Biocarta	8.51645e-05	8.20463	0.0184807	BIOCARTA_CACAM_PATHWAY	CALM1,CALM2,CAMK4,CAMK2A
Astrocyte	Biocarta	0.000106436	6.31126	0.0230967	BIOCARTA_PGC1A_PATHWAY	CALM1,CALM2,CAMK4,PPP3CB,CAMK2A
Astrocyte	Biocarta	0.000108965	5.32192	0.0236453	BIOCARTA_GPCR_PATHWAY	CALM1,CALM2,GNAI1,ADCY1,PRKAR1B,PPP3CB
Astrocyte	Biocarta	0.000276144	4.10232	0.0599234	BIOCARTA_NFAT_PATHWAY	CALM1,CALM2,HBEGF,FKBP1A,CAMK4,PRKAR1B,PPP3CB
Astrocyte	Biocarta	0.000358757	5.1279	0.0778502	BIOCARTA_RHO_PATHWAY	ARPC1A,CFL1,ARPC1B,ARPC2,ARPC4
Astrocyte	Biocarta	0.000389185	4.3758	0.0844531	BIOCARTA_BIOPEPTIDES_PATHWAY	CALM1,CALM2,GNAI1,STAT3,CAMK2A,CDK5
Astrocyte	GO BP	8.31516e-19	6.96832	3.86904e-15	GO_TRANSLATIONAL_INITIATION	RPS15A,RPS21,RPS26,RPL39,RPS4X,RPS8,RPL23A,RPS27,RPS29,UBA52,RPL37A,RPS12,RPL36,RPS10,RPS16,RPL27,RPL23,RPL14,EIF2S2,RPL36A,RPL5,RPL38,RPL22,RPL37,RPL31,EIF4A1,RPS28,RPL30,EIF3B,EIF4G1,EIF5B
Astrocyte	GO BP	1.28687e-18	7.78745	5.98782e-15	GO_NUCLEAR_TRANSCRIBED_MRNA_CATABOLIC_PROCESS_NONSENSE_MEDIATED_DECAY	RPS15A,RPS21,RPS26,RPL39,RPS4X,RPS8,RPL23A,RPS27,RPS29,UBA52,RPL37A,RPS12,RPL36,RPS10,RPS16,RPL27,RPL23,RPL14,RPL36A,UPF3A,RPL5,RPL38,RPL22,RPL37,RPL31,RPS28,RPL30,EIF4G1
Astrocyte	GO BP	4.3799e-18	8.20463	2.03797e-14	GO_ESTABLISHMENT_OF_PROTEIN_LOCALIZATION_TO_ENDOPLASMIC_RETICULUM	RPS15A,RPS21,RPS26,RPL39,RPS4X,RPS8,RPL23A,RPS27,RPS29,UBA52,RPL37A,RPS12,RPL36,RPS10,RPS16,RPL27,RPL23,RPL14,RPL36A,RPL5,RPL38,RPL22,RPL37,RPL31,RPS28,RPL30
Astrocyte	GO BP	4.39708e-18	7.47089	2.04596e-14	GO_PROTEIN_LOCALIZATION_TO_ENDOPLASMIC_RETICULUM	RPS15A,RPS21,RPS26,RPL39,RPS4X,RPS8,RPL23A,RPS27,RPS29,UBA52,RPL37A,RPS12,RPL36,RPS10,RPS16,RPL27,RPL23,RPL14,RPL36A,RPL5,HSPA5,RPL38,RPL22,RPL37,RPL31,RPS28,RPL30,PDIA3
Astrocyte	GO BP	1.2334e-16	6.65883	5.73901e-13	GO_MULTI_ORGANISM_METABOLIC_PROCESS	RPS15A,RPS21,RPS26,RPL39,RPS4X,RPS8,RPL23A,RPS27,RPS29,UBA52,RPL37A,RPS12,RPL36,RPS10,RPS16,RPL27,RPL23,RPL14,RPL36A,RPL5,RPL38,RPL22,RPL37,RPL31,RPS28,RPL30,EIF3B,USF2
Astrocyte	GO BP	5.79744e-16	6.06202	2.69755e-12	GO_PROTEIN_TARGETING_TO_MEMBRANE	RPS15A,RPS21,ANXA2,RPS26,RPL39,RPS4X,RPS8,RPL23A,RPS27,RPS29,UBA52,RPL37A,RPS12,RPL36,ARL6IP1,RPS10,RPS16,RPL27,RPL23,ANK3,RPL14,RPL36A,RPL5,RPL38,RPL22,RPL37,RPL31,RPS28,RPL30
Astrocyte	GO BP	7.72671e-15	4.47525	3.59524e-11	GO_ESTABLISHMENT_OF_PROTEIN_LOCALIZATION_TO_MEMBRANE	S100A10,ATP1B1,RPS15A,RPS21,ANXA2,RPS26,RPL39,TNFRSF1A,RPS4X,RPS8,RPL23A,RPS27,RPS29,UBA52,RPL37A,RPS12,RPL36,ARL6IP1,RPS10,RPS16,RPL27,RPL23,ANK3,RPL14,RPL36A,NSF,CDH2,RPL5,RPL38,RPL22,RPL37,RPL31,RPS28,RDX,RPL30,SAMM50
Astrocyte	GO BP	7.94158e-14	4.6264	3.69522e-10	GO_RNA_CATABOLIC_PROCESS	RPS15A,RPS21,RPS26,RPL39,RPS4X,RPS8,RPL23A,RPS27,RPS29,UBA52,RPL37A,RPS12,RPL36,RPS10,RPS16,RPL27,RPL23,RPL14,RPL36A,HNRNPD,UPF3A,RPL5,RPL38,RPL22,RPL37,RPL31,EIF4A1,RPS28,DDX6,RPL30,EIF4G1,ZFP36L1
Astrocyte	GO BP	7.5959e-13	3.96086	3.53437e-09	GO_VIRAL_LIFE_CYCLE	PPIA,RPS15A,RPS21,RPS26,UBC,RPL39,RPS4X,RPS8,RPL23A,RPS27,CAV2,RPS29,UBA52,RPL37A,RPS12,RPL36,RPS10,RPS16,RPL27,RPL23,RPL14,RPL36A,ITGAV,RPL5,RPL38,RPL22,RPL37,RPL31,NCAM1,RPS28,DDX6,NFIA,RPL30,EIF3B,USF2
Astrocyte	GO BP	1.60042e-12	2.93125	7.44675e-09	GO_PEPTIDE_METABOLIC_PROCESS	MRPS6,GSTM5,RPS15A,RPS21,SCG5,RPS26,RPL39,RPS4X,RPS8,RPL23A,RPS27,ATP6AP2,RRBP1,RPS29,UBA52,RPL37A,RPS12,RPL36,GSTP1,CPE,RPS10,RPS16,RPL27,RPL23,RPL14,EIF2S2,RPL36A,EEF1A2,RPS4Y2,HAGH,SLC25A18,RPL5,RPL38,RPL22,RPL37,RPL31,SLC25A11,EIF4A1,GDAP1,CLIC4,PPA2,EPRS,RPS27L,RPS28,NLN,NARS,RPL30,EIF3B,MRPL48,EIF4G1,EIF5B
Astrocyte	GO BP	5.9003e-12	3.40405	2.74541e-08	GO_PROTEIN_LOCALIZATION_TO_MEMBRANE	S100A10,ATP1B1,RPS15A,RPS21,ANXA2,RPS26,RPL39,TNFRSF1A,RPS4X,RPS8,RPL23A,RPS27,RPS29,UBA52,RPL37A,RPS12,RPL36,ARL6IP1,CPE,RPS10,RPS16,RPL27,RPL23,NRXN2,ANK3,RPL14,RPL36A,NSF,CDH2,RPL5,RPL38,RPL22,RPL37,RPL31,CDK5,RPS28,RDX,RPL30,SAMM50
Astrocyte	GO BP	6.42638e-11	3.15252	2.99019e-07	GO_PROTEIN_TARGETING	MT3,ERBB2IP,RPS15A,RPS21,ANXA2,RPS26,RPL39,RPS4X,RPS8,RPL23A,RPS27,RPS29,UBA52,RPL37A,RPS12,RPL36,ARL6IP1,RPS10,YWHAE,RPS16,RPL27,RPL23,YWHAB,ANK3,PEX5L,RPL14,RPL36A,TIMM8B,STAT3,RPL5,RPL38,RPL22,RPL37,RPL31,GDAP1,RPS28,RPL30,PDIA3,SAMM50
Astrocyte	GO BP	1.01883e-10	2.01312	4.74063e-07	GO_NEUROGENESIS	TNFRSF12A,MT3,GFAP,VIM,SOX9,CCK,STMN3,NDN,MBP,CPNE6,SOX2,SYT1,STMN2,RTN1,CFL1,NEFL,NDRG4,APP,DCLK1,TUBB2B,NCDN,GABRA5,CHN1,SDC4,WNT7B,CD9,ADAMTS1,S100A6,CRMP1,PLS3,GSTP1,ROGDI,RASGRF1,KIF3A,PRMT1,THY1,ATL1,RAB3A,YWHAE,BDNF,AHI1,GDI1,SNAP25,ANK3,ITM2C,KCNJ10,ATXN10,VEGFA,ADCY1,EDNRB,NPTN,KIF5A,SCN1B,LRP1,PQBP1,FGFR1,LGALS1,BCL11A,GAP43,RORB,PPP3CB,STAT3,CEND1,CDH2,TUBB3,ETV1,IFT20,SEPT2,OLFM1,NNAT…
Astrocyte	GO BP	1.29645e-10	2.84816	6.03238e-07	GO_AMIDE_BIOSYNTHETIC_PROCESS	MRPS6,RPS15A,RPS21,RPS26,RPL39,RPS4X,RPS8,RPL23A,RPS27,RRBP1,RPS29,UBA52,RPL37A,RPS12,RPL36,RPS10,RPS16,RPL27,RPL23,RPL14,EIF2S2,RPL36A,EEF1A2,ST8SIA3,RPS4Y2,HAGH,SLC25A18,RPL5,RPL38,RPL22,RPL37,RPL31,SLC25A11,EIF4A1,PPA2,EPRS,RPS27L,RPS28,NARS,RPL30,EIF3B,MRPL48,EIF4G1,EIF5B
Astrocyte	GO BP	1.35598e-10	1.86386	6.30939e-07	GO_ORGANONITROGEN_COMPOUND_METABOLIC_PROCESS	MRPS6,ATP1A2,CD44,GSTM5,MDH1,ATP5B,ATP1B1,RPS15A,RPS21,SCG5,RPS26,RPL39,RPS4X,MGST3,COX4I1,RPS8,ATP5A1,ENO2,GLUL,SDC4,NDUFS7,UQCRC2,RPL23A,RPS27,ATP6AP2,GUK1,COX8A,COX6A1,RRBP1,RPS29,UBA52,SNCA,ODC1,RPL37A,RPS12,CRYM,NDUFB5,RPL36,ACOT7,GSTP1,NCAN,CPE,RPS10,RPS16,RPL27,RPL23,TKT,NDUFA6,CSPG5,MDH2,PTPLB,NDUFB9,GOT1,RPL14,ATP5G1,TPI1,ENPP2,EIF2S2,RPL36A,ADCY1,EEF1A2,OLA1,KCNAB2,ST8SIA3,RPS4Y2,ALDH1L…
Astrocyte	GO BP	5.15653e-10	2.26335	2.39933e-06	GO_MEMBRANE_ORGANIZATION	MT3,PPIA,S100A10,ATP1B1,MBP,RPS15A,RPS21,SYT11,SYT1,ANXA2,RPS26,RPL39,TNFRSF1A,RPS4X,RPS8,RPL23A,CD9,CHCHD6,RPS27,CAV2,RPS29,UBA52,SNCA,RPL37A,RPS12,RPL36,ARL6IP1,CPE,RPS10,YWHAE,ANO6,RPS16,RPL27,RPL23,SYT5,YWHAB,SNAP25,NRXN2,ANK3,WASL,RPL14,NAPB,RPL36A,SNAP47,NSF,NEK6,NAPG,STAT3,CDH2,RPL5,RPL38,RPL22,RPL37,RPL31,CAMK2A,GDAP1,DYNLL1,CDK5,RPS28,RDX,RPL30,SAMM50
Astrocyte	GO BP	1.30008e-09	2.39255	6.04927e-06	GO_CELLULAR_AMIDE_METABOLIC_PROCESS	MRPS6,GSTM5,RPS15A,RPS21,SCG5,RPS26,RPL39,RPS4X,RPS8,RPL23A,RPS27,ATP6AP2,RRBP1,RPS29,UBA52,RPL37A,RPS12,RPL36,GSTP1,CPE,RPS10,RPS16,RPL27,RPL23,RPL14,EIF2S2,RPL36A,EEF1A2,ST8SIA3,RPS4Y2,ALDH1L1,HAGH,SLC25A18,RPL5,RPL38,RPL22,RPL37,RPL31,SLC25A11,EIF4A1,GDAP1,CLIC4,PPA2,EPRS,RPS27L,RPS28,NLN,NARS,RPL30,EIF3B,MRPL48,EIF4G1,EIF5B
Astrocyte	GO BP	2.77525e-09	2.58784	1.29132e-05	GO_REGULATION_OF_CELL_PROJECTION_ORGANIZATION	TNFRSF12A,MT3,GFAP,VIM,MBP,CPNE6,SYT1,STMN2,CFL1,NEFL,NDRG4,CHN1,ADAMTS1,ARPC2,CRMP1,SPRY2,THY1,BDNF,GDI1,SNAP25,ITM2C,WASL,PFN2,ENPP2,VEGFA,NPTN,BRK1,SCN1B,LRP1,PQBP1,FGFR1,LGALS1,BCL11A,GAP43,CDH2,IFT20,OLFM1,PLK2,BAI3,CDK5,SEMA3E,IFRD1,RDX,B2M
Astrocyte	GO BP	3.30996e-09	2.19278	1.54012e-05	GO_SINGLE_ORGANISM_CELLULAR_LOCALIZATION	MT3,S100A10,ATP1B1,RPS15A,RPS21,SYT11,SYT1,ANXA2,RPS26,NEFL,RPL39,TNFRSF1A,RPS4X,RPS8,RPL23A,RPS27,RPS29,UBA52,SNCA,RPL37A,RPS12,RPL36,ARL6IP1,SPRY2,KIF3A,CPE,RPS10,RAB3A,RPS16,UBE2B,RPL27,RPL23,SYT5,SNAP25,NRXN2,ANK3,PEX5L,WASL,RPL14,RPL36A,TIMM8B,SNAP47,NSF,STAT3,CDH2,RPL5,RPL38,RPL22,RPL37,RPL31,GDAP1,DYNC1I1,CDK5,RPS28,DCTN1,RDX,RPL30,DNAJC5,PDIA3,SAMM50
Astrocyte	GO BP	4.71902e-09	3.4749	2.19576e-05	GO_RRNA_METABOLIC_PROCESS	RPS15A,RPS21,RPS26,RPL39,RPS4X,RPS8,RPL23A,RPS27,RPS29,UBA52,RPL37A,RPS12,RPL36,RPS10,RPS16,RPL27,RPL23,RPL14,RPL36A,RPL5,RPL38,RPL22,RPL37,RPL31,RPS27L,RPS28,RPL30
Astrocyte	GO BP	5.80049e-09	3.00003	2.69897e-05	GO_ESTABLISHMENT_OF_PROTEIN_LOCALIZATION_TO_ORGANELLE	MT3,RPS15A,RPS21,RPS26,RPL39,RPS4X,RPS8,RPL23A,RPS27,RPS29,UBA52,RPL37A,RPS12,RPL36,RPS10,RPS16,RPL27,RPL23,PEX5L,RPL14,RPL36A,TIMM8B,STAT3,RPL5,RPL38,RPL22,RPL37,RPL31,GDAP1,RPS28,RPL30,PDIA3,SAMM50
Astrocyte	GO BP	8.93954e-09	2.37959	4.15957e-05	GO_INTERSPECIES_INTERACTION_BETWEEN_ORGANISMS	PPIA,PTX3,VIM,RPS15A,RPS21,RPS26,CFL1,UBC,RPL39,TNFRSF1A,RPS4X,RPS8,RPL23A,RPS27,CAV2,RPS29,UBA52,RPL37A,RPS12,RPL36,RPS10,YWHAE,RPS16,RPL27,RPL23,YWHAB,RPL14,RPL36A,ITGAV,STAT3,RPL5,RPL38,RPL22,RPL37,RPL31,EIF4A1,SET,DYNLL1,NCAM1,DYNC1LI1,RPS28,DDX6,NFIA,PSMA4,RPL30,EIF3B,EIF4G1,USF2
Astrocyte	GO BP	8.93954e-09	2.37959	4.15957e-05	GO_SYMBIOSIS_ENCOMPASSING_MUTUALISM_THROUGH_PARASITISM	PPIA,PTX3,VIM,RPS15A,RPS21,RPS26,CFL1,UBC,RPL39,TNFRSF1A,RPS4X,RPS8,RPL23A,RPS27,CAV2,RPS29,UBA52,RPL37A,RPS12,RPL36,RPS10,YWHAE,RPS16,RPL27,RPL23,YWHAB,RPL14,RPL36A,ITGAV,STAT3,RPL5,RPL38,RPL22,RPL37,RPL31,EIF4A1,SET,DYNLL1,NCAM1,DYNC1LI1,RPS28,DDX6,NFIA,PSMA4,RPL30,EIF3B,EIF4G1,USF2
Astrocyte	GO BP	1.15128e-08	2.81532	5.35691e-05	GO_REGULATION_OF_NEURON_PROJECTION_DEVELOPMENT	TNFRSF12A,MT3,GFAP,VIM,MBP,CPNE6,SYT1,STMN2,CFL1,NEFL,NDRG4,CHN1,ADAMTS1,CRMP1,THY1,BDNF,GDI1,SNAP25,ITM2C,VEGFA,NPTN,SCN1B,LRP1,PQBP1,FGFR1,LGALS1,BCL11A,CDH2,OLFM1,PLK2,BAI3,CDK5,SEMA3E,IFRD1,B2M
Astrocyte	GO BP	1.1618e-08	2.7669	5.40585e-05	GO_ORGANIC_CYCLIC_COMPOUND_CATABOLIC_PROCESS	MT3,RPS15A,RPS21,RPS26,RPL39,RPS4X,RPS8,RPL23A,RPS27,RPS29,UBA52,RPL37A,RPS12,RPL36,RPS10,RPS16,RPL27,RPL23,RPL14,RPL36A,CYP46A1,HNRNPD,ALDH1L1,PDE4B,UPF3A,RPL5,RPL38,RPL22,RPL37,RPL31,EIF4A1,RPS28,DDX6,RPL30,EIF4G1,ZFP36L1
Astrocyte	GO BP	1.38852e-08	2.05116	6.46078e-05	GO_ORGANONITROGEN_COMPOUND_BIOSYNTHETIC_PROCESS	MRPS6,GSTM5,ATP5B,RPS15A,RPS21,RPS26,RPL39,RPS4X,MGST3,RPS8,ATP5A1,GLUL,SDC4,RPL23A,RPS27,GUK1,RRBP1,RPS29,UBA52,SNCA,ODC1,RPL37A,RPS12,RPL36,ACOT7,GSTP1,NCAN,RPS10,RPS16,RPL27,RPL23,CSPG5,PTPLB,GOT1,RPL14,ATP5G1,EIF2S2,RPL36A,ADCY1,EEF1A2,ST8SIA3,RPS4Y2,SDC3,HAGH,SLC25A18,CHST2,RPL5,RPL38,RPL22,RPL37,RPL31,SLC25A11,EIF4A1,PPA2,EPRS,RPS27L,RPS28,NARS,RPL30,EIF3B,MRPL48,EIF4G1,ME1,EIF5B
Astrocyte	GO BP	1.50471e-08	4.33022	7.00144e-05	GO_NEGATIVE_REGULATION_OF_CELL_PROJECTION_ORGANIZATION	MT3,GFAP,VIM,MBP,STMN2,CRMP1,SPRY2,THY1,GDI1,ITM2C,PFN2,LRP1,LGALS1,BCL11A,PLK2,CDK5,SEMA3E,IFRD1,B2M
Astrocyte	GO BP	1.95843e-08	2.48805	9.11259e-05	GO_REGULATION_OF_NEURON_DIFFERENTIATION	TNFRSF12A,MT3,GFAP,VIM,SOX9,MBP,CPNE6,SOX2,SYT1,STMN2,CFL1,NEFL,NDRG4,APP,CHN1,ADAMTS1,CRMP1,THY1,BDNF,GDI1,SNAP25,ITM2C,VEGFA,EDNRB,NPTN,SCN1B,LRP1,PQBP1,FGFR1,LGALS1,BCL11A,CDH2,OLFM1,PLK2,BAI3,CDK5,DDX6,SEMA3E,IFRD1,MMD2,B2M,EIF4G1
Astrocyte	GO BP	2.01781e-08	3.78015	9.38885e-05	GO_NEGATIVE_REGULATION_OF_NEURON_DIFFERENTIATION	MT3,GFAP,VIM,SOX9,MBP,SOX2,STMN2,APP,CRMP1,THY1,GDI1,ITM2C,EDNRB,LRP1,LGALS1,BCL11A,PLK2,CDK5,DDX6,SEMA3E,IFRD1,B2M
Astrocyte	GO BP	4.00921e-08	2.1851	0.000186549	GO_INTRACELLULAR_PROTEIN_TRANSPORT	MT3,ERBB2IP,ATP1B1,RPS15A,RPS21,SCG5,ANXA2,RPS26,RPL39,RPS4X,RPS8,RPL23A,RPS27,RPS29,UBA52,RPL37A,RPS12,RPL36,ARL6IP1,RPS10,RAB3A,YWHAE,RPS16,RPL27,RPL23,YWHAB,ANK3,PEX5L,RPL14,NAPB,RPL36A,TIMM8B,NSF,RHOB,CLTB,NAPG,STAT3,RPL5,RPL38,RPL22,RPL37,RPL31,IFT20,GDAP1,DYNLL1,VPS29,CDK5,RPS28,ADPRH,RPL30,PDIA3,SAMM50
Astrocyte	GO BP	7.88337e-08	8.20463	0.000366813	GO_ATP_HYDROLYSIS_COUPLED_TRANSMEMBRANE_TRANSPORT	ATP1A2,ATP5B,ATP1B1,ATP5A1,ATP1B2,ATP6V0E2,ATP5G1,ATP1A1,ATP6V1C1
Astrocyte	GO BP	1.20384e-07	1.72317	0.000560146	GO_ESTABLISHMENT_OF_LOCALIZATION_IN_CELL	MT3,CD63,ERBB2IP,ATP5B,ATP1B1,RPS15A,RPS21,SCG5,SYT11,SYT1,ANXA2,RPS26,UBC,NEFL,RPL39,APP,RPS4X,DCLK1,ZWINT,RPS8,ATP5A1,RPL23A,PRKCE,RPS27,RPS29,UBA52,SNCA,RPL37A,RPS12,RPL36,ARL6IP1,SPRY2,KIF1A,KIF3A,RPS10,RAB3A,YWHAE,RPS16,UBE2B,RPL27,RPL23,SYT5,YWHAB,CSPG5,SNAP25,NRXN2,ANK3,PEX5L,WASL,RPL14,KCNJ10,ATP5G1,NAPB,RPL36A,TIMM8B,KIF5A,SNAP47,SLC17A7,NSF,RHOB,UPF3A,CLTB,NAPG,SYN2,TMED7,STAT3,RPL5,RPL…
Astrocyte	GO BP	2.72944e-07	2.87695	0.00127001	GO_RIBOSOME_BIOGENESIS	RPS15A,RPS21,RPS26,RPL39,RPS4X,RPS8,RPL23A,RPS27,RPS29,UBA52,RPL37A,RPS12,RPL36,RPS10,RPS16,RPL27,RPL23,RPL14,RPL36A,RPL5,RPL38,RPL22,RPL37,RPL31,RPS27L,RPS28,RPL30
Astrocyte	GO BP	3.27129e-07	1.98471	0.00152213	GO_MACROMOLECULE_CATABOLIC_PROCESS	CALM1,CD44,CALM2,RPS15A,RPS21,RPS26,UBC,RPL39,RPS4X,RPS8,WWTR1,SDC4,RPL23A,RPS27,RPS29,UBA52,RPL37A,LYPLA2,RPS12,RPL36,NCAN,RPS10,RNF34,RPS16,UBE2B,RPL27,RPL23,CSPG5,RPL14,RPL36A,LGMN,HNRNPD,PSMA1,UBE2K,UPF3A,SDC3,RPL5,HSPA5,RPL38,RPL22,RPL37,RPL31,EIF4A1,FBXL5,CTSD,PTTG1,RNF5,CDK5,RPS28,DDX6,UBXN4,PSMA4,RPL30,EIF4G1,UBE2E1,ZFP36L1
Astrocyte	GO BP	4.62324e-07	2.30202	0.00215119	GO_PROTEIN_LOCALIZATION_TO_ORGANELLE	MT3,SOX9,RPS15A,RPS21,RPS26,RPL39,RPS4X,RPS8,ATP6V1D,RPL23A,RPS27,RPS29,UBA52,RPL37A,RPS12,RPL36,RPS10,RPS16,RPL27,RPL23,PEX5L,RPL14,RPL36A,TIMM8B,YBX1,ARL2BP,STAT3,RPL5,HSPA5,RPL38,RPL22,RPL37,RPL31,IFT20,GDAP1,RPS28,RPL30,PDIA3,SAMM50
Astrocyte	GO BP	4.8455e-07	3.00628	0.00225461	GO_NEGATIVE_REGULATION_OF_NERVOUS_SYSTEM_DEVELOPMENT	MT3,GFAP,VIM,SOX9,MBP,SOX2,STMN2,APP,CRMP1,THY1,GDI1,ITM2C,EDNRB,LRP1,LGALS1,BCL11A,STAT3,CEND1,PLK2,CDK5,DDX6,SEMA3E,IFRD1,B2M
Astrocyte	GO BP	1.01638e-06	1.77606	0.0047292	GO_MOVEMENT_OF_CELL_OR_SUBCELLULAR_COMPONENT	TNFRSF12A,PPIA,VIM,CD44,CD63,CCK,NDN,HBEGF,ATP5B,ATP1B1,NEFL,NDRG4,APP,DCLK1,AMOTL1,TUBB2B,ARPC1B,HSPB1,CHN1,SDC4,ATP1B2,CD9,ARPC2,CRMP1,PDPN,KIF1A,KIF3A,YWHAE,ANO6,BDNF,ANK3,PHACTR1,SLC16A1,TPM3,WASL,ENPP2,VEGFA,ITGAV,EDNRB,KIF5A,BRK1,SCN1B,PDE4B,DPCD,JAM2,SDC3,FGFR1,DDR1,MATK,GAP43,STAT3,CEND1,CDH2,PLAT,IGSF8,TUBB3,ETV1,IFT20,MSN,DYNLL1,DYNC1I1,NCAM1,DYNC1LI1,CDK5,DCTN1,SEMA3E,POU3F3,PTPN11,CYR…
Astrocyte	GO BP	1.08243e-06	2.80981	0.00503655	GO_GENERATION_OF_PRECURSOR_METABOLITES_AND_ENERGY	MT3,CALM1,CALM2,MDH1,ATP5B,UBC,COX4I1,ENO2,NDUFS7,UQCRC2,COX8A,COX6A1,UBA52,SNCA,NDUFB5,STK40,NDUFA6,MDH2,NDUFB9,TPI1,COX17,SDHD,NDUFAB1,NDUFS3,PFKP
Astrocyte	GO BP	1.95366e-06	3.02276	0.0090904	GO_NUCLEOSIDE_TRIPHOSPHATE_METABOLIC_PROCESS	ATP1A2,ATP5B,ATP1B1,COX4I1,ATP5A1,ENO2,NDUFS7,UQCRC2,GUK1,COX8A,COX6A1,SNCA,NDUFB5,NDUFA6,NDUFB9,ATP5G1,TPI1,OLA1,NDUFAB1,NDUFS3,PFKP
Astrocyte	GO BP	1.98287e-06	2.14851	0.00922627	GO_MRNA_METABOLIC_PROCESS	RPS15A,RPS21,RPS26,RPL39,APP,RPS4X,RPS8,RPL23A,RPS27,RPS29,UBA52,RPL37A,RPS12,RPL36,RPS10,RPS16,SON,RPL27,RPL23,RPL14,RPL36A,HNRNPD,UPF3A,SNRNP27,PQBP1,YBX1,POLR2L,RPL5,RPL38,RPL22,RPL37,RPL31,EIF4A1,PRMT5,RPS28,DDX6,RBM25,RPL30,EIF4G1,ZFP36L1
Astrocyte	GO BP	2.32738e-06	2.01287	0.0108293	GO_REGULATION_OF_NERVOUS_SYSTEM_DEVELOPMENT	TNFRSF12A,MT3,GFAP,VIM,SOX9,MBP,CPNE6,SOX2,SYT1,STMN2,CFL1,NEFL,NDRG4,APP,CHN1,ADAMTS1,CRMP1,THY1,BDNF,GDI1,SNAP25,ITM2C,LRRTM1,VEGFA,EDNRB,NPTN,SCN1B,LRP1,PQBP1,FGFR1,LGALS1,BCL11A,STAT3,CEND1,CDH2,OLFM1,PLK2,BAI3,PRMT5,CDK5,DDX6,SEMA3E,IFRD1,MMD2,B2M,EIF4G1
Astrocyte	GO BP	2.61393e-06	1.75529	0.0121626	GO_CELLULAR_MACROMOLECULE_LOCALIZATION	MT3,S100A10,CD63,SOX9,ERBB2IP,ATP1B1,RPS15A,RPS21,SCG5,ANXA2,RPS26,RPL39,TNFRSF1A,RPS4X,RPS8,ATP6V1D,RPL23A,RPS27,RPS29,UBA52,RPL37A,RPS12,RPL36,ARL6IP1,CPE,RPS10,RAB3A,YWHAE,RPS16,RPL27,RPL23,YWHAB,AHI1,NRXN2,ANK3,PEX5L,WASL,RPL14,NAPB,RPL36A,TIMM8B,NSF,RHOB,YBX1,ARL2BP,CLTB,NAPG,STAT3,CDH2,RPL5,HSPA5,RPL38,RPL22,RPL37,RPL31,IFT20,GDAP1,DYNLL1,VPS29,CDK5,RPS28,ADPRH,RDX,RPL30,PDIA3,SAMM50
Astrocyte	GO BP	3.183e-06	3.02475	0.0148105	GO_ENERGY_DERIVATION_BY_OXIDATION_OF_ORGANIC_COMPOUNDS	MT3,CALM1,CALM2,MDH1,UBC,COX4I1,NDUFS7,UQCRC2,COX8A,COX6A1,UBA52,SNCA,NDUFB5,STK40,NDUFA6,MDH2,NDUFB9,SDHD,NDUFAB1,NDUFS3
Astrocyte	GO BP	4.10476e-06	1.92357	0.0190994	GO_REGULATION_OF_CELL_DEVELOPMENT	TNFRSF12A,MT3,S100A10,S1PR3,GFAP,VIM,SOX9,MBP,CPNE6,SOX2,SYT1,STMN2,CFL1,NEFL,NDRG4,TNFRSF1A,APP,WWTR1,CHN1,ADAMTS1,ARPC2,CRMP1,THY1,BDNF,GDI1,SNAP25,ITM2C,VEGFA,EDNRB,NPTN,SCN1B,LRP1,PQBP1,FGFR1,LGALS1,BCL11A,STAT3,CDH2,OLFM1,PLK2,BAI3,PRMT5,CDK5,DDX6,SEMA3E,IFRD1,MMD2,B2M,EIF4G1
Astrocyte	GO BP	4.13758e-06	2.24062	0.0192521	GO_TRANSMEMBRANE_RECEPTOR_PROTEIN_TYROSINE_KINASE_SIGNALING_PATHWAY	SOX9,NDN,ERBB2IP,HBEGF,ATP6V1G2,ARPC1A,UBC,ARPC1B,HSPB1,CHN1,ATP6V1D,CAV2,ARPC2,UBA52,SPRED1,ATP6V0E2,GFRA1,BDNF,AHI1,WASL,VEGFA,ITGAV,NPTN,BRK1,FGFR1,POLR2L,DDR1,MATK,STAT3,FGFRL1,PLAT,ATP6V1C1,ARPC4,PTPN11
Astrocyte	GO BP	4.24314e-06	2.88364	0.0197433	GO_NUCLEOSIDE_MONOPHOSPHATE_METABOLIC_PROCESS	ATP1A2,ATP5B,ATP1B1,COX4I1,ATP5A1,ENO2,NDUFS7,UQCRC2,GUK1,COX8A,COX6A1,SNCA,NDUFB5,NDUFA6,NDUFB9,ATP5G1,TPI1,OLA1,NDUFAB1,NDUFS3,PFKP
Astrocyte	GO BP	5.03881e-06	3.73544	0.0234456	GO_MONOVALENT_INORGANIC_CATION_HOMEOSTASIS	ATP1A2,ATP5B,ATP1B1,ATP6V1G2,ATP6V1D,ATP1B2,SLC4A4,ATP6V0E2,KCNJ10,EDNRB,ATP1A1,SLC17A7,CLIC4,ATP6V1C1
Astrocyte	GO BP	5.19286e-06	3.38772	0.0241624	GO_NEUROTRANSMITTER_TRANSPORT	ATP1A2,SYT11,SYT1,GLUL,SNCA,RAB3A,SYT5,SNAP25,NRXN2,KCNJ10,SNAP47,SLC17A7,SLC6A11,SYN2,CDK5,DNAJC5
Astrocyte	GO BP	5.7586e-06	3.51627	0.0267947	GO_REGULATION_OF_SYNAPTIC_PLASTICITY	GFAP,NCDN,SNCA,RASGRF1,RAB3A,SNAP25,KCNJ10,LRRTM1,NPTN,SNAP47,PPP3CB,CAMK2A,PLK2,NCAM1,CDK5
Astrocyte	GO BP	5.7885e-06	3.10912	0.0269339	GO_REGULATION_OF_NEUROTRANSMITTER_LEVELS	ATP1A2,GFAP,SYT11,SYT1,GLUL,SNCA,RAB3A,SYT5,SNAP25,NRXN2,KCNJ10,PFN2,SNAP47,SLC17A7,SYN2,CAMK2A,CDK5,DNAJC5
Astrocyte	GO BP	6.03805e-06	2.61676	0.028095	GO_MODULATION_OF_SYNAPTIC_TRANSMISSION	ATP1A2,GFAP,SYT11,SYT1,NCDN,GLUL,PRKCE,SNCA,RASGRF1,RAB3A,GNAI1,CSPG5,SNAP25,KCNJ10,PFN2,LRRTM1,GNAI2,NPTN,SNAP47,PPP3CB,CAMK2A,PLK2,NCAM1,CDK5
Astrocyte	GO BP	6.13337e-06	1.8818	0.0285386	GO_CENTRAL_NERVOUS_SYSTEM_DEVELOPMENT	MT3,GFAP,CALM1,VIM,SOX9,CALM2,NDN,MBP,SOX2,SYT1,NEFL,NDRG4,APP,DCLK1,GABRA5,HPCA,WNT7B,CD9,NEUROD6,GSTP1,ROGDI,NCAN,YWHAE,AHI1,KCNJ10,PTPRS,COX17,HNRNPD,SLC17A7,SCN1B,HPCAL4,DPCD,SLC6A11,LRP1,FGFR1,RORB,STAT3,CEND1,CDH2,HSPA5,ATP2B1,SLC38A3,NDUFS3,NNAT,DYNLL1,SLC38A2,CDK5,POU3F3,PTPN11,LMO4
Astrocyte	GO BP	6.53672e-06	1.87749	0.0304154	GO_NEURON_DIFFERENTIATION	GFAP,SOX9,CCK,STMN3,NDN,RTN1,NEFL,APP,DCLK1,NCDN,GABRA5,CHN1,SDC4,WNT7B,S100A6,CRMP1,PLS3,RASGRF1,PRMT1,THY1,ATL1,RAB3A,BDNF,AHI1,ANK3,ITM2C,ATXN10,VEGFA,ADCY1,KIF5A,SCN1B,PQBP1,FGFR1,GAP43,RORB,PPP3CB,STAT3,CEND1,TUBB3,ETV1,IFT20,SEPT2,NNAT,DGKG,NCAM1,CDK5,LGI4,PTPN11,CELSR2,LMO4
Astrocyte	GO BP	6.72804e-06	4.10232	0.0313056	GO_CELLULAR_MONOVALENT_INORGANIC_CATION_HOMEOSTASIS	ATP1A2,ATP5B,ATP1B1,ATP6V1G2,ATP6V1D,ATP1B2,SLC4A4,ATP6V0E2,ATP1A1,SLC17A7,CLIC4,ATP6V1C1
Astrocyte	GO BP	6.7802e-06	2.59949	0.0315483	GO_NEGATIVE_REGULATION_OF_CELL_DEVELOPMENT	MT3,S1PR3,GFAP,VIM,SOX9,MBP,SOX2,STMN2,APP,CRMP1,THY1,GDI1,ITM2C,EDNRB,LRP1,LGALS1,BCL11A,STAT3,PLK2,CDK5,DDX6,SEMA3E,IFRD1,B2M
Astrocyte	GO BP	6.80704e-06	1.66053	0.0316732	GO_ESTABLISHMENT_OF_PROTEIN_LOCALIZATION	MT3,S100A10,CD63,ERBB2IP,ATP1B1,ATP6V1G2,RPS15A,RPS21,SCG5,ANXA2,SERP2,RPS26,RPL39,TNFRSF1A,RPS4X,RPS8,ATP6V1D,RPL23A,RPS27,GUK1,RRBP1,RPS29,UBA52,RPL37A,RPS12,ATP6V0E2,RPL36,ARL6IP1,RPS10,RHOJ,RAB3A,YWHAE,RPS16,RPL27,RPL23,YWHAB,GDI1,ANK3,PEX5L,RPL14,NKIRAS1,NAPB,RPL36A,TIMM8B,NSF,RHOB,LRP1,RASL11B,CLTB,NAPG,MCL1,TMED7,STAT3,CDH2,RPL5,RPL38,RPL22,RPL37,RPL31,IFT20,GDAP1,ATP6V1C1,DYNLL1,VPS29,CDK…
Astrocyte	GO BP	7.94151e-06	2.38062	0.0369519	GO_NCRNA_PROCESSING	RPS15A,RPS21,RPS26,RPL39,RPS4X,RPS8,RPL23A,RPS27,RPS29,UBA52,RPL37A,RPS12,RPL36,RPS10,RPS16,RPL27,RPL23,RPL14,RPL36A,RPL5,RPL38,RPL22,RPL37,RPL31,TPRKB,RPS27L,RPS28,RPL30
Astrocyte	GO BP	8.66669e-06	4.29767	0.0403261	GO_OXIDATIVE_PHOSPHORYLATION	COX4I1,NDUFS7,UQCRC2,COX8A,COX6A1,SNCA,NDUFB5,NDUFA6,NDUFB9,NDUFAB1,NDUFS3
Astrocyte	GO BP	1.2159e-05	1.87649	0.0565758	GO_ION_TRANSMEMBRANE_TRANSPORT	ATP1A2,CALM1,CALM2,ATP5B,ATP1B1,ATP6V1G2,AQP4,GRIA2,UBC,COX4I1,GABRA5,ATP5A1,FKBP1A,SLC1A4,ATP6V1D,ATP1B2,PRKCE,COX8A,COX6A1,S100A6,UBA52,SLC4A4,ATP6V0E2,SLC39A1,GABRA1,YWHAE,ANO6,GRIA3,SLC16A1,KCNJ10,ATP5G1,ITGAV,FXYD1,KCNAB2,ATP1A1,GABRG2,SLC17A7,SCN1B,SLC22A4,ATP2B1,SLC38A3,CLIC4,ATP6V1C1,ARHGEF9,MTMR6,SLC38A2,ATP13A4
Astrocyte	GO BP	1.24665e-05	6.20891	0.0580068	GO_IMPORT_INTO_CELL	ATP1A2,ATP1B1,GLUL,SNCA,SNAP25,KCNJ10,ATP1A1
Astrocyte	GO BP	1.40368e-05	2.23763	0.0653133	GO_RIBONUCLEOPROTEIN_COMPLEX_BIOGENESIS	RPS15A,RPS21,RPS26,RPL39,RPS4X,RPS8,RPL23A,RPS27,RPS29,UBA52,RPL37A,RPS12,RPL36,RPS10,RPS16,RPL27,RPL23,RPL14,RPL36A,RPL5,RPL38,RPL22,RPL37,RPL31,PRMT5,RPS27L,RPS28,DDX6,RPL30,EIF3B
Astrocyte	GO BP	1.48729e-05	1.9586	0.0692036	GO_NEURON_DEVELOPMENT	GFAP,CCK,STMN3,NDN,NEFL,APP,DCLK1,NCDN,GABRA5,CHN1,SDC4,S100A6,CRMP1,RASGRF1,PRMT1,THY1,ATL1,RAB3A,BDNF,AHI1,ANK3,ATXN10,VEGFA,ADCY1,KIF5A,SCN1B,PQBP1,FGFR1,GAP43,RORB,PPP3CB,TUBB3,ETV1,IFT20,SEPT2,DGKG,NCAM1,CDK5,LGI4,PTPN11,CELSR2
Astrocyte	GO BP	1.72857e-05	3.37838	0.0804305	GO_GLIAL_CELL_DIFFERENTIATION	MT3,GFAP,VIM,SOX9,SOX2,CD9,GSTP1,KCNJ10,GAP43,STAT3,CDH2,CDK5,LGI4,PTPN11
Astrocyte	GO BP	1.88297e-05	5.89051	0.0876146	GO_LONG_TERM_SYNAPTIC_POTENTIATION	GFAP,SNCA,SNAP25,LRRTM1,NPTN,SNAP47,PLK2
Astrocyte	GO BP	2.50192e-05	1.63844	0.116414	GO_CELLULAR_CATABOLIC_PROCESS	MT3,CALM1,CALM2,RPS15A,RPS21,RPS26,UBC,RPL39,RPS4X,RPS8,PRDX6,WWTR1,GLUL,RPL23A,RPS27,RPS29,UBA52,RPL37A,RPS12,CRYM,RPL36,ACOT7,NCAN,RPS10,RNF34,RPS16,UBE2B,RPL27,RPL23,CSPG5,GOT1,RPL14,TPI1,ENPP2,RPL36A,LGMN,HNRNPD,PSMA1,UBE2K,GDE1,ALDH1L1,PDE4B,UPF3A,HAGH,RPL5,HSPA5,RPL38,RPL22,RPL37,RPL31,EIF4A1,FBXL5,DBT,PTTG1,RNF5,CDK5,RPS28,DDX6,UBXN4,MCEE,DDAH1,PSMA4,RPL30,EIF4G1,UBE2E1,ZFP36L1
Astrocyte	GO BP	2.68706e-05	1.80652	0.125029	GO_NEGATIVE_REGULATION_OF_CELL_DEATH	MT3,CD44,SOX9,TIMP1,CFL1,UBC,NEFL,SOCS3,GABRA5,HSPB1,UBA52,SNCA,GSTP1,ARL6IP1,SPRY2,STK40,NGFRAP1,RNF34,YWHAE,SON,UBE2B,BDNF,AHI1,VEGFA,DAD1,ITGAV,EDNRB,LGMN,ARAF,PDCD4,LRP1,MCL1,STAT3,ATF4,HSPA5,NDUFS3,CSNK2A1,SET,PLK2,CDK5,SNCB,POU3F3,LSMD1,DNAJC5,CYR61,GRINA,PSMG2,NCL
Astrocyte	GO BP	2.78005e-05	3.84047	0.129356	GO_ELECTRON_TRANSPORT_CHAIN	COX4I1,NDUFS7,UQCRC2,COX8A,COX6A1,SNCA,NDUFB5,NDUFA6,NDUFB9,NDUFAB1,NDUFS3
Astrocyte	GO BP	2.99911e-05	2.68772	0.139549	GO_REGULATION_OF_SYNAPSE_STRUCTURE_OR_ACTIVITY	GFAP,APP,NCDN,SNCA,RASGRF1,RAB3A,BDNF,SNAP25,KCNJ10,LRRTM1,NPTN,SNAP47,PPP3CB,CDH2,CAMK2A,PLK2,BAI3,NCAM1,CDK5
Astrocyte	GO BP	3.11751e-05	1.89783	0.145058	GO_HEAD_DEVELOPMENT	MT3,CALM1,CALM2,MBP,SOX2,SYT1,NEFL,NDRG4,APP,DCLK1,GABRA5,HPCA,WNT7B,CD9,ATP6AP2,NEUROD6,ROGDI,YWHAE,AHI1,PTPRS,COX17,HNRNPD,SLC17A7,DPCD,SLC6A11,LRP1,FGFR1,RORB,CEND1,CDH2,HSPA5,ATP2B1,SLC38A3,NDUFS3,NNAT,DYNLL1,SLC38A2,CDK5,POU3F3,PTPN11,ANKRD11
Astrocyte	GO BP	3.14479e-05	3.213	0.146327	GO_CELLULAR_RESPIRATION	MDH1,COX4I1,NDUFS7,UQCRC2,COX8A,COX6A1,SNCA,NDUFB5,NDUFA6,MDH2,NDUFB9,SDHD,NDUFAB1,NDUFS3
Astrocyte	GO BP	3.31142e-05	4.862	0.15408	GO_MONOSACCHARIDE_BIOSYNTHETIC_PROCESS	MDH1,ENO2,TKT,MDH2,GOT1,TPI1,ATF4,SLC25A11
Astrocyte	GO BP	3.7034e-05	3.16869	0.172319	GO_SYNAPSE_ORGANIZATION	APP,WNT7B,SNCA,RAB3A,BDNF,NRXN2,ANK3,LRRTM1,CDH2,CDK5,SNCB,SEMA3E,NFIA,CHD4
Astrocyte	GO BP	3.79576e-05	1.63833	0.176617	GO_ION_TRANSPORT	SLC5A3,MT3,ATP1A2,CALM1,CALM2,ATP5B,ATP1B1,ATP6V1G2,AQP4,SYT1,GRIA2,UBC,TUSC3,COX4I1,GABRA5,ATP5A1,FKBP1A,SLC1A4,ATP6V1D,ATP1B2,PRKCE,COX8A,COX6A1,S100A6,UBA52,SNCA,SLC4A4,ATP6V0E2,SLC39A1,GABRA1,PDPN,RAB3A,YWHAE,ANO6,GRIA3,SNAP25,ADD2,SLC16A1,KCNJ10,ATP5G1,ITGAV,COX17,FXYD1,KCNAB2,ATP1A1,GABRG2,SLC17A7,SCN1B,NSF,SLC6A11,SERINC1,SLC22A4,SLC25A11,ATP2B1,SLC38A3,CAMK2A,CLIC4,ATP6V1C1,ARHGEF9,MTMR6,…
Astrocyte	GO BP	3.88948e-05	1.58296	0.180978	GO_REGULATION_OF_CELL_DEATH	TNFRSF12A,MT3,CD44,SOX9,CCK,TIMP1,SOX2,CFL1,UBC,NEFL,SOCS3,TNFRSF1A,GABRA5,HSPB1,NUPR1,JUND,ARHGEF12,UBA52,SNCA,GADD45G,GSTP1,MLLT11,ARL6IP1,SPRY2,STK40,NGFRAP1,RNF34,YWHAE,ANO6,SON,UBE2B,BDNF,YWHAB,AHI1,ITM2C,VEGFA,DAD1,ITGAV,EEF1A2,EDNRB,LGMN,ARAF,RHOB,PDCD4,LRP1,FGFR1,MCL1,JUNB,LGALS1,STAT3,ATF4,HSPA5,NDUFS3,CAMK2A,CSNK2A1,SET,DYNLL1,PLK2,ARHGEF9,CDK5,RPS27L,SNCB,RBM25,POU3F3,LSMD1,DNAJC5,CYR6…
Astrocyte	GO BP	4.11194e-05	2.33722	0.191329	GO_REGULATION_OF_CELLULAR_COMPONENT_SIZE	TNFRSF12A,MT3,ARPC1A,AQP4,NEFL,ARPC1B,PRKCE,ARPC2,ANO6,BDNF,ADD2,WASL,PFN2,ACTR3B,VEGFA,BRK1,BCL11A,OLFM1,MSN,ARPC4,CDK5,SEMA3E,IFRD1,RDX
Astrocyte	GO BP	4.37041e-05	1.67922	0.203355	GO_LOCOMOTION	TNFRSF12A,PPIA,ATP1A2,CD44,CD63,CCK,NDN,HBEGF,ATP5B,ATP1B1,NEFL,NDRG4,APP,DCLK1,AMOTL1,TUBB2B,CHN1,SDC4,ATP1B2,CAV2,CRMP1,CMTM5,PDPN,YWHAE,ANO6,BDNF,ANK3,PHACTR1,SLC16A1,ENPP2,VEGFA,ITGAV,EDNRB,KIF5A,BRK1,SCN1B,PDE4B,DPCD,JAM2,SDC3,FGFR1,DDR1,MATK,GAP43,PPP3CB,CEND1,CDH2,PLAT,TUBB3,ETV1,MSN,NCAM1,CDK5,SEMA3E,POU3F3,PTPN11,CYR61
Astrocyte	GO BP	4.5476e-05	2.16726	0.2116	GO_SYNAPTIC_SIGNALING	MBP,CPNE6,SYT11,SYT1,GRIA2,GABRA5,SLC1A4,SNCA,GABRA1,RAB3A,SYT5,GRIA3,SNAP25,NRXN2,PTPRS,GNAI2,KIF5A,GABRG2,SNAP47,SLC17A7,SCN1B,SLC6A11,SYN2,AMPH,CDK5,SNCB,DNAJC5,APBA2
Astrocyte	GO BP	4.92763e-05	1.50911	0.229282	GO_PROTEIN_LOCALIZATION	MT3,S100A10,CD63,SOX9,ERBB2IP,ATP1B1,ATP6V1G2,RPS15A,RPS21,SCG5,ANXA2,SERP2,RPS26,RPL39,TNFRSF1A,RPS4X,RPS8,ATP6V1D,RPL23A,RPS27,GUK1,RRBP1,RPS29,UBA52,RPL37A,RPS12,ATP6V0E2,RPL36,ARL6IP1,CPE,RPS10,RHOJ,RAB3A,YWHAE,RPS16,RPL27,RPL23,YWHAB,AHI1,GDI1,NRXN2,ANK3,PEX5L,WASL,RPL14,LRRTM1,NKIRAS1,NAPB,RPL36A,TIMM8B,KIF5A,NSF,RHOB,LRP1,YBX1,ARL2BP,RASL11B,CLTB,NAPG,MCL1,TMED7,STAT3,CDH2,RPL5,HSPA5,RPL38…
Astrocyte	GO BP	5.18439e-05	2.22209	0.24123	GO_SINGLE_ORGANISM_BEHAVIOR	ATP1A2,CCK,NDRG4,APP,GABRA5,PRKCE,CAMK4,SNCA,RASGRF1,SNAP25,NRXN2,KCNJ10,LRRTM1,ADCY1,NPTN,GABRG2,SLC17A7,PRKAR1B,PPP3CB,CEND1,ETV1,IFT20,PLK2,CDK5,LGI4,EIF4G1
Astrocyte	GO BP	5.50495e-05	4.1601	0.256145	GO_DICARBOXYLIC_ACID_TRANSPORT	SYT1,SLC1A4,PDPN,RAB3A,SNAP25,KCNJ10,SLC17A7,SLC25A11,SLC38A2
Astrocyte	GO BP	5.61888e-05	5.10511	0.261446	GO_SUBSTANTIA_NIGRA_DEVELOPMENT	CALM1,CALM2,MBP,YWHAE,HSPA5,NDUFS3,DYNLL1
Astrocyte	GO BP	5.67599e-05	2.93023	0.264104	GO_REGULATION_OF_AXONOGENESIS	TNFRSF12A,MT3,MBP,NEFL,CHN1,THY1,BDNF,GDI1,VEGFA,BCL11A,CDH2,OLFM1,CDK5,SEMA3E,IFRD1
Astrocyte	GO BP	6.27214e-05	2.32254	0.291842	GO_REGULATION_OF_METAL_ION_TRANSPORT	ATP1A2,CALM1,CD63,CALM2,ATP1B1,FKBP1A,ATP1B2,PRKCE,SNCA,THY1,TSPAN13,YWHAE,ANO6,ANK3,GNAI2,FXYD1,KCNAB2,ATP1A1,SCN1B,PDE4B,ATF4,CAMK2A,B2M
Astrocyte	GO BP	6.55331e-05	6.83719	0.304926	GO_ACTIN_NUCLEATION	ARPC1A,ARPC1B,ARPC2,ACTR3B,ARPC4
Astrocyte	GO BP	6.59573e-05	1.98718	0.306899	GO_NEURON_PROJECTION_DEVELOPMENT	GFAP,CCK,STMN3,NDN,NEFL,APP,DCLK1,NCDN,CHN1,S100A6,CRMP1,RASGRF1,PRMT1,ATL1,RAB3A,BDNF,ANK3,ATXN10,VEGFA,ADCY1,KIF5A,SCN1B,PQBP1,FGFR1,GAP43,PPP3CB,TUBB3,ETV1,SEPT2,NCAM1,CDK5,PTPN11,CELSR2
Astrocyte	GO BP	6.8365e-05	4.44997	0.318102	GO_RIBOSOMAL_SMALL_SUBUNIT_BIOGENESIS	RPS21,RPS8,RPS27,RPS10,RPS16,RPL38,RPS27L,RPS28
Astrocyte	GO BP	7.05985e-05	2.68228	0.328495	GO_REGULATION_OF_CATION_TRANSMEMBRANE_TRANSPORT	ATP1A2,CALM1,CALM2,ATP1B1,FKBP1A,ATP1B2,PRKCE,SNCA,THY1,TSPAN13,YWHAE,ANO6,ANK3,FXYD1,KCNAB2,SCN1B,PDE4B
Astrocyte	GO BP	7.6059e-05	1.49932	0.353902	GO_CATABOLIC_PROCESS	MT3,CALM1,CD44,CALM2,MDH1,ATP1B1,RPS15A,RPS21,RPS26,UBC,RPL39,RPS4X,RPS8,PRDX6,GABRA5,WWTR1,SLC1A4,ENO2,GLUL,SDC4,RPL23A,PLD3,RPS27,COX8A,RPS29,UBA52,RPL37A,LYPLA2,RPS12,CRYM,RPL36,ACOT7,NCAN,RPS10,RNF34,RPS16,UBE2B,RPL27,RPL23,CSPG5,NDUFB9,GOT1,RPL14,TPI1,ENPP2,RPL36A,CYP46A1,LGMN,HNRNPD,PSMA1,UBE2K,GDE1,ALDH1L1,PDE4B,UPF3A,SDC3,HAGH,RPL5,HSPA5,RPL38,RPL22,RPL37,RPL31,EIF4A1,FBXL5,CTSD,DBT,PTTG1…
Astrocyte	GO BP	8.62459e-05	2.94525	0.401302	GO_CELLULAR_RESPONSE_TO_INORGANIC_SUBSTANCE	MT3,CPNE6,SYT1,JUND,SNCA,ANK3,ADCY1,CPNE7,HNRNPD,JUNB,ATF4,HSPA5,CLIC4,B2M
Astrocyte	GO BP	8.94023e-05	3.6465	0.415989	GO_SYNAPTIC_VESICLE_CYCLE	SYT11,SYT1,SNCA,RAB3A,SYT5,SNAP25,SNAP47,SLC17A7,CDK5,DNAJC5
Astrocyte	GO BP	9.07908e-05	4.78604	0.422449	GO_REGULATION_OF_SODIUM_ION_TRANSMEMBRANE_TRANSPORT	ATP1A2,ATP1B1,ATP1B2,PRKCE,ANK3,FXYD1,SCN1B
Astrocyte	GO BP	9.24974e-05	2.81302	0.430391	GO_GLIOGENESIS	MT3,GFAP,VIM,SOX9,NDN,SOX2,CD9,GSTP1,KCNJ10,GAP43,STAT3,CDH2,CDK5,LGI4,PTPN11
Astrocyte	GO BP	9.7395e-05	1.97034	0.453179	GO_NCRNA_METABOLIC_PROCESS	RPS15A,RPS21,RPS26,RPL39,RPS4X,RPS8,RPL23A,RPS27,RPS29,UBA52,RPL37A,RPS12,RPL36,RPS10,RPS16,RPL27,RPL23,RPL14,RPL36A,POLR2L,RPL5,RPL38,RPL22,RPL37,RPL31,PPA2,TPRKB,EPRS,RPS27L,RPS28,NARS,RPL30
Astrocyte	GO BP	0.000105649	4.68836	0.491583	GO_REGULATION_OF_NEURONAL_SYNAPTIC_PLASTICITY	NCDN,SNCA,RASGRF1,RAB3A,KCNJ10,NPTN,CAMK2A
Astrocyte	GO BP	0.000105649	4.68836	0.491583	GO_CELLULAR_RESPONSE_TO_CALCIUM_ION	CPNE6,SYT1,JUND,ADCY1,CPNE7,JUNB,CLIC4
Astrocyte	GO BP	0.000106436	6.31126	0.495248	GO_RESPONSE_TO_CORTICOSTERONE	CALM1,CALM2,NEFL,JUNB,ATP2B1
Astrocyte	GO BP	0.000122461	4.59459	0.569812	GO_PHOTORECEPTOR_CELL_DIFFERENTIATION	SOX9,THY1,AHI1,VEGFA,RORB,STAT3,IFT20
Astrocyte	GO BP	0.000130098	5.18187	0.605346	GO_REGULATION_OF_SODIUM_ION_TRANSMEMBRANE_TRANSPORTER_ACTIVITY	ATP1A2,ATP1B1,PRKCE,ANK3,FXYD1,SCN1B
Astrocyte	GO BP	0.00013335	6.07751	0.620478	GO_HIPPO_SIGNALING	AMOTL1,WWTR1,YWHAE,YWHAB,TEAD1
Astrocyte	GO BP	0.00014795	4.0392	0.688413	GO_NEGATIVE_REGULATION_OF_AXONOGENESIS	MT3,MBP,THY1,GDI1,BCL11A,CDK5,SEMA3E,IFRD1
Astrocyte	GO BP	0.000154438	5.04901	0.7186	GO_PH_REDUCTION	ATP6V1G2,ATP6V1D,ATP6V0E2,SLC17A7,CLIC4,ATP6V1C1
Astrocyte	GO BP	0.000154438	5.04901	0.7186	GO_ASTROCYTE_DIFFERENTIATION	MT3,GFAP,VIM,SOX9,STAT3,PTPN11
Astrocyte	GO BP	0.000154833	2.08118	0.720437	GO_GROWTH	SOX9,NDN,ERBB2IP,SOX2,NDRG4,APP,DCLK1,WWTR1,NUPR1,WNT7B,ATP6V0E2,SPRY2,STK40,BDNF,VEGFA,ITGAV,GAP43,PPP3CB,CLIC4,CDK5,IFRD1,PTPN11,ZMIZ1,ANKRD11,APBA2,ZFP36L1
Astrocyte	GO BP	0.000165384	5.86045	0.769533	GO_GLUTAMATE_SECRETION	SYT1,RAB3A,SNAP25,SLC17A7,SLC38A2
Astrocyte	GO BP	0.00016676	3.978	0.775935	GO_REGULATION_OF_CARDIAC_CONDUCTION	ATP1A2,CALM1,CALM2,ATP1B1,ATP1B2,FXYD1,ATP1A1,ATP2B1
Astrocyte	GO BP	0.000170671	3.6465	0.79413	GO_CALCIUM_ION_REGULATED_EXOCYTOSIS	SYT11,SYT1,RAB3A,SYT5,SNAP25,SNAP47,PPP3CB,CDK5,DNAJC5
Astrocyte	GO BP	0.000172112	2.03701	0.800836	GO_MONOVALENT_INORGANIC_CATION_TRANSPORT	SLC5A3,ATP1A2,ATP5B,ATP1B1,ATP6V1G2,COX4I1,ATP5A1,ATP6V1D,ATP1B2,COX8A,COX6A1,SNCA,SLC4A4,ATP6V0E2,ANO6,KCNJ10,ATP5G1,KCNAB2,ATP1A1,SLC17A7,SCN1B,NSF,SLC22A4,SLC38A3,ATP6V1C1,MTMR6,SLC38A2
Astrocyte	GO BP	0.00018103	2.49069	0.842332	GO_REGULATED_EXOCYTOSIS	CALM1,CD63,CALM2,TIMP1,SYT11,SYT1,APP,CD9,RAB3A,SYT5,SNAP25,VEGFA,SNAP47,TMSB4X,PPP3CB,CDK5,DNAJC5
Astrocyte	GO BP	0.00018706	1.90252	0.87039	GO_REGULATION_OF_CELL_MORPHOGENESIS	TNFRSF12A,MT3,S100A10,MBP,CPNE6,SYT1,CFL1,NEFL,WWTR1,CHN1,MYL12B,ARPC2,PDPN,THY1,RHOJ,BDNF,GDI1,ENPP2,VEGFA,PQBP1,BCL11A,CDH2,FMNL2,IFT20,OLFM1,MSN,BAI3,CDK5,SEMA3E,IFRD1,RDX,MKLN1
Astrocyte	GO BP	0.000197604	2.08239	0.91945	GO_PURINE_CONTAINING_COMPOUND_METABOLIC_PROCESS	ATP1A2,ATP5B,ATP1B1,COX4I1,ATP5A1,ENO2,NDUFS7,UQCRC2,GUK1,COX8A,COX6A1,SNCA,NDUFB5,ACOT7,NDUFA6,NDUFB9,ATP5G1,TPI1,ADCY1,OLA1,PDE4B,NDUFAB1,NDUFS3,PFKP,MCEE
Astrocyte	GO BP	0.00020151	3.13916	0.937624	GO_RESPONSE_TO_CALCIUM_ION	CALM1,CALM2,CPNE6,SYT1,JUND,GDI1,ADCY1,CPNE7,HNRNPD,JUNB,CLIC4
Astrocyte	GO MF	6.55964e-14	4.79894	6.0939e-11	GO_STRUCTURAL_CONSTITUENT_OF_RIBOSOME	MRPS6,RPS15A,RPS21,RPS26,RPL39,RPS4X,RPS8,RPL23A,RPS27,RPS29,UBA52,RPL37A,RPS12,RPL36,RPS10,RPS16,RPL27,RPL23,RPL14,RPL36A,RPS4Y2,SLC25A18,RPL5,RPL38,RPL22,RPL37,RPL31,SLC25A11,RPS27L,RPS28,RPL30
Astrocyte	GO MF	4.53917e-09	2.33137	4.21688e-06	GO_STRUCTURAL_MOLECULE_ACTIVITY	MRPS6,GFAP,VIM,ERBB2IP,MBP,RPS15A,RPS21,RPS26,NEFL,RPL39,RPS4X,TUBB2B,ARPC1B,RPS8,HSPB6,RPL23A,RPS27,CAV2,ARPC2,RPS29,UBA52,RPL37A,RPS12,RPL36,NCAN,RPS10,RPS16,RPL27,RPL23,ANK3,ADD2,RPL14,RPL36A,RPS4Y2,MAP7D1,CLTB,SLC25A18,RPL5,RPL38,RPL22,RPL37,RPL31,SLC25A11,TUBB3,SEPT2,MSN,ARPC4,RPS27L,RPS28,ISCA2,RPL30,EIF3B
Astrocyte	GO MF	1.40783e-06	5.56246	0.00130788	GO_CATION_TRANSPORTING_ATPASE_ACTIVITY	ATP1A2,ATP5B,ATP1B1,ATP5A1,ATP1B2,ATP6V0E2,ATP1A1,ATP2B1,ATP6V1C1,ATP13A4
Astrocyte	GO MF	3.52036e-06	1.76715	0.00327041	GO_POLY_A_RNA_BINDING	PPIA,RPS15A,RPS21,ANXA2,RPS26,UBC,RPS4X,RPS8,HSPB1,ATP5A1,RPL23A,RPS27,RRBP1,RPL37A,RPS12,RPL36,STAU2,DDX18,PRMT1,FBRSL1,PURB,RPS10,YWHAE,RPS16,SON,RPL27,RPL23,SERPINH1,MDH2,RPL14,EIF2S2,RPL36A,MANF,HNRNPD,METAP2,LRP1,YBX1,HNRNPAB,LGALS1,TMSB4X,RPL5,RPL22,RPL31,SLC25A11,EIF4A1,PRRC2C,PPIL4,PCDHGA9,DYNC1LI1,RPS27L,RPS28,CKAP4,DDX6,GOLGB1,RBM25,RDX,RPL30,R3HDM2,EIF4G1,PDIA3,NCL,ZFP36L1,EIF5B
Astrocyte	GO MF	9.26109e-06	4.62233	0.00860355	GO_ATPASE_COUPLED_ION_TRANSMEMBRANE_TRANSPORTER_ACTIVITY	ATP1A2,ATP5B,ATP1B1,ATP5A1,ATP1B2,ATP6V0E2,ATP1A1,ATP2B1,ATP6V1C1,ATP13A4
Astrocyte	GO MF	1.05718e-05	1.60191	0.00982119	GO_RNA_BINDING	PPIA,MRPS6,VIM,SOX9,RPS15A,RPS21,SOX2,ANXA2,RPS26,UBC,RPL39,RPS4X,RPS8,HSPB1,ATP5A1,RPL23A,RPS27,RRBP1,RPL37A,RPS12,RPL36,STAU2,DDX18,PRMT1,FBRSL1,PURB,RPS10,YWHAE,RPS16,SON,RPL27,RPL23,SERPINH1,MDH2,RPL14,EIF2S2,RPL36A,EEF1A2,MANF,HNRNPD,RPS4Y2,PSMA1,UPF3A,METAP2,PDCD4,LRP1,YBX1,HNRNPAB,LGALS1,TMSB4X,RPL5,RPL38,RPL22,RPL37,RPL31,SLC25A11,EIF4A1,PRRC2C,MSN,PPIL4,PCDHGA9,DYNC1LI1,EPRS,RPS27L,RPS28…
Astrocyte	GO MF	1.92418e-05	3.07074	0.0178756	GO_ACTIVE_ION_TRANSMEMBRANE_TRANSPORTER_ACTIVITY	ATP1A2,ATP5B,ATP1B1,ATP5A1,SLC1A4,ATP1B2,SLC4A4,ATP6V0E2,ATP1A1,SLC17A7,SLC6A11,SLC22A4,SLC25A11,ATP2B1,ATP6V1C1,ATP13A4
Astrocyte	GO MF	5.02427e-05	5.96701	0.0466754	GO_ATPASE_ACTIVITY_COUPLED_TO_TRANSMEMBRANE_MOVEMENT_OF_IONS_PHOSPHORYLATIVE_MECHANISM	ATP1A2,ATP1B1,ATP1B2,ATP1A1,ATP2B1,ATP6V1C1
Astrocyte	GO MF	5.18382e-05	3.61004	0.0481577	GO_STRUCTURAL_CONSTITUENT_OF_CYTOSKELETON	GFAP,VIM,ERBB2IP,NEFL,TUBB2B,ARPC1B,ARPC2,ANK3,TUBB3,MSN,ARPC4
Astrocyte	GO MF	5.95209e-05	4.52669	0.0552949	GO_RRNA_BINDING	MRPS6,RPS4X,RPL23A,RPL23,RPS4Y2,RPL5,RPL37,NCL
Astrocyte	GO MF	8.93958e-05	4.30407	0.0830487	GO_CALCIUM_DEPENDENT_PROTEIN_BINDING	CALM1,CALM2,S100A11,SYT1,ANXA2,STMN2,S100A6,SNAP25
Astrocyte	GO MF	9.76092e-05	1.76314	0.0906789	GO_CYTOSKELETAL_PROTEIN_BINDING	CALM1,STMN3,CALM2,NDN,CNN3,ARPC1A,ANXA2,STMN2,CFL1,ARPC1B,HPCA,MYL12B,PRKCE,S100A6,ARPC2,CRMP1,SNCA,PLS3,KIF1A,KIF3A,RAB3A,ANK3,ADD2,PHACTR1,TPM3,WASL,PFN2,ACTR3B,KIF5A,ATP1A1,PDE4B,NEK6,TMSB4X,JAKMIP2,FMNL2,MSN,DYNC1I1,ARPC4,CDK5,SNCB,SSFA2,RDX,CHD4,TPPP
Astrocyte	GO MF	0.000130098	5.18187	0.120861	GO_NADH_DEHYDROGENASE_ACTIVITY	NDUFS7,NDUFB5,NDUFA6,NDUFB9,NDUFAB1,NDUFS3
Astrocyte	GO MF	0.000198732	1.64586	0.184622	GO_TRANSMEMBRANE_TRANSPORTER_ACTIVITY	SLC5A3,ATP1A2,CALM1,CALM2,ATP5B,ATP1B1,ATP6V1G2,AQP4,GRIA2,TUSC3,COX4I1,GABRA5,ATP5A1,SLC1A4,ATP6V1D,ATP1B2,COX8A,COX6A1,S100A6,SLC4A4,ATP6V0E2,SLC39A1,GABRA1,PDPN,ANO6,GRIA3,SLC16A1,KCNJ10,ATP5G1,ITGAV,FXYD1,KCNAB2,ATP1A1,GABRG2,SLC14A1,SLC17A7,SCN1B,SLC6A11,SLC25A18,MCL1,SERINC1,SLC22A4,SLC25A11,ATP2B1,SLC38A3,CLIC4,ATP6V1C1,MTMR6,SLC38A2,ATP13A4
Astrocyte	GO MF	0.000251676	2.1203	0.233807	GO_ACTIVE_TRANSMEMBRANE_TRANSPORTER_ACTIVITY	SLC5A3,ATP1A2,ATP5B,ATP1B1,ATP6V1G2,ATP5A1,SLC1A4,ATP6V1D,ATP1B2,SLC4A4,ATP6V0E2,SLC16A1,ATP1A1,SLC17A7,SLC6A11,SLC25A18,SLC22A4,SLC25A11,ATP2B1,SLC38A3,ATP6V1C1,SLC38A2,ATP13A4
Astrocyte	GO MF	0.000278067	1.52814	0.258324	GO_MOLECULAR_FUNCTION_REGULATOR	MT3,CALM1,CALM2,TIMP1,HBEGF,ATP1B1,SCG5,ANXA2,NEFL,SPINK8,SOCS3,APP,RGS20,HSPB1,FKBP1A,CHN1,ATP1B2,PRKCE,ARHGEF12,SNCA,SPRED1,ELMOD1,GFRA1,GSTP1,EID1,SPRY2,RASGRF1,THY1,TSPAN13,NGFRAP1,RAB3A,YWHAE,SERPINH1,GDI1,NRXN2,PHACTR1,WASL,PFN2,LRRTM1,VEGFA,FXYD1,KCNAB2,PRKAR1B,SCN1B,HPCAL4,ARL2BP,FGFR1,AMPH,SEPT2,CAMK2N1,CAMK2A,CSNK2A1,SET,PTTG1,ARHGEF9,BAI3,NCAM1,CDK5,RPS27L,SNCB,RALGDS,ADPRH,ARHGEF26
Astrocyte	GO MF	0.000324421	2.9835	0.301387	GO_ATPASE_ACTIVITY_COUPLED_TO_MOVEMENT_OF_SUBSTANCES	ATP1A2,ATP5B,ATP1B1,ATP5A1,ATP6V1D,ATP1B2,ATP6V0E2,ATP1A1,ATP2B1,ATP6V1C1,ATP13A4
Astrocyte	GO MF	0.000489327	7.57351	0.454585	GO_S100_PROTEIN_BINDING	S100A11,ANXA2,S100A6
Astrocyte	GO MF	0.000505678	4.82625	0.469775	GO_GLUTATHIONE_TRANSFERASE_ACTIVITY	GSTM5,MGST3,GSTP1,GDAP1,CLIC4
Astrocyte	GO MF	0.000573415	2.95662	0.532702	GO_ION_CHANNEL_BINDING	S100A10,CALM1,CALM2,FKBP1A,YWHAE,ANK3,FXYD1,NPTN,PDE4B,GRINA
Astrocyte	GO MF	0.000588905	2.47021	0.547093	GO_CELL_ADHESION_MOLECULE_BINDING	S1PR3,GFAP,ERBB2IP,CADM4,CD9,THY1,CPE,NRXN2,ANK3,NPTN,FGFR1,MSN,CYR61,ICAM5
Astrocyte	GO MF	0.000887774	1.9727	0.824742	GO_MONOVALENT_INORGANIC_CATION_TRANSMEMBRANE_TRANSPORTER_ACTIVITY	SLC5A3,ATP1A2,ATP5B,ATP1B1,COX4I1,ATP5A1,SLC1A4,ATP1B2,COX8A,COX6A1,SLC4A4,ATP6V0E2,KCNJ10,ATP5G1,KCNAB2,ATP1A1,SLC17A7,SCN1B,SLC6A11,SLC22A4,ATP6V1C1,MTMR6
Astrocyte	GO MF	0.000955122	3.78675	0.887309	GO_OXIDOREDUCTASE_ACTIVITY_ACTING_ON_NAD_P_H_QUINONE_OR_SIMILAR_COMPOUND_AS_ACCEPTOR	NDUFS7,NDUFB5,NDUFA6,NDUFB9,NDUFAB1,NDUFS3
Astrocyte	HALLMARK_ADIPOGENESIS	4.2266e-05	2.78958	0.0021133	UBC,MGST3,COX8A,COX6A1,SPARCL1,TKT,MDH2,ENPP2,NKIRAS1,ARAF,PDCD4,NDUFAB1,NDUFS3,DBT,DDT,ME1,SAMM50
Astrocyte	HALLMARK_ANGIOGENESIS	0.000695594	4.55813	0.0347797	TIMP1,APP,VEGFA,ITGAV,FGFR1
Astrocyte	HALLMARK_EPITHELIAL_MESENCHYMAL_TRANSITION	4.81063e-08	3.61004	2.40531e-06	TNFRSF12A,PTX3,VIM,CD44,TIMP1,IGFBP2,PMEPA1,ENO2,SDC4,PDLIM4,THY1,BDNF,SERPINH1,PFN2,VEGFA,ITGAV,MAGEE1,RHOB,LRP1,LGALS1,CDH2,CYR61
Astrocyte	HALLMARK_MTORC1_SIGNALING	1.21491e-05	2.95367	0.000607457	PPIA,SLC1A4,NUPR1,ATP6V1D,CD9,MLLT11,TXNRD1,SERPINH1,GOT1,ATP5G1,TPI1,EIF2S2,LGMN,HSPA5,EPRS,IFRD1,PSMA4,ME1
Astrocyte	HALLMARK_MYC_TARGETS_V1	1.21491e-05	2.95367	0.000607457	PPIA,ODC1,DDX18,RPS10,YWHAE,RPL14,EIF2S2,HNRNPD,PSMA1,NDUFAB1,RPL22,EIF4A1,SET,EPRS,IFRD1,PSMA4,EIF3B,UBE2E1
Astrocyte	HALLMARK_OXIDATIVE_PHOSPHORYLATION	4.81063e-08	3.61004	2.40531e-06	MDH1,ATP5B,ATP1B1,MGST3,COX4I1,ATP5A1,ATP6V1D,NDUFS7,UQCRC2,COX8A,COX6A1,NDUFB5,NDUFA6,MDH2,ATP5G1,TIMM8B,COX17,SDHD,NDUFAB1,SLC25A11,NDUFS3,ATP6V1C1
Astrocyte	HALLMARK_REACTIVE_OXIGEN_SPECIES_PATHWAY	0.000663358	4.0186	0.0331679	MBP,PRDX6,TXNRD1,NDUFA6,JUNB,PFKP
Astrocyte	HALLMARK_TNFA_SIGNALING_VIA_NFKB	0.000427759	2.46139	0.0213879	PTX3,CD44,HBEGF,PMEPA1,SOCS3,SDC4,LITAF,VEGFA,PDE4B,RHOB,MCL1,JUNB,ATP2B1,PLK2,CYR61
Astrocyte	KEGG	2.30395e-21	10.0693	4.28535e-19	KEGG_RIBOSOME	RPS15A,RPS21,RPS26,RPL39,RPS4X,RPS8,RPL23A,RPS27,RPS29,UBA52,RPL37A,RPS12,RPL36,RPS10,RPS16,RPL27,RPL23,RPL14,RPL36A,RPL5,RPL38,RPL22,RPL37,RPL31,RPS27L,RPS28,RPL30
Astrocyte	KEGG	7.98343e-10	4.862	1.48492e-07	KEGG_OXIDATIVE_PHOSPHORYLATION	ATP5B,ATP6V1G2,COX4I1,ATP5A1,ATP6V1D,NDUFS7,UQCRC2,COX8A,COX6A1,NDUFB5,ATP6V0E2,NDUFA6,NDUFB9,ATP5G1,COX17,SDHD,NDUFAB1,NDUFS3,ATP6V1C1,PPA2
Astrocyte	KEGG	1.86762e-09	4.27224	3.47377e-07	KEGG_ALZHEIMERS_DISEASE	CALM1,CALM2,ATP5B,TNFRSF1A,APP,COX4I1,ATP5A1,NDUFS7,UQCRC2,COX8A,COX6A1,SNCA,NDUFB5,NDUFA6,NDUFB9,ATP5G1,SDHD,LRP1,NDUFAB1,PPP3CB,NDUFS3,CDK5
Astrocyte	KEGG	2.30599e-07	9.98825	4.28915e-05	KEGG_PROXIMAL_TUBULE_BICARBONATE_RECLAMATION	ATP1A2,MDH1,ATP1B1,ATP1B2,SLC4A4,ATP1A1,SLC38A3
Astrocyte	KEGG	2.93607e-06	3.70134	0.000546108	KEGG_PARKINSONS_DISEASE	ATP5B,COX4I1,ATP5A1,NDUFS7,UQCRC2,COX8A,COX6A1,SNCA,NDUFB5,NDUFA6,NDUFB9,ATP5G1,SDHD,NDUFAB1,NDUFS3
Astrocyte	KEGG	3.9111e-06	3.19315	0.000727465	KEGG_HUNTINGTONS_DISEASE	ATP5B,COX4I1,ATP5A1,NDUFS7,UQCRC2,COX8A,COX6A1,NDUFB5,NDUFA6,BDNF,NDUFB9,ATP5G1,SDHD,CLTB,POLR2L,NDUFAB1,NDUFS3,DCTN1
Astrocyte	KEGG	4.86005e-05	4.21953	0.00903969	KEGG_LONG_TERM_POTENTIATION	CALM1,CALM2,GRIA2,CAMK4,ADCY1,ARAF,PPP3CB,ATF4,CAMK2A
Astrocyte	KEGG	6.8365e-05	4.44997	0.0127159	KEGG_PATHOGENIC_ESCHERICHIA_COLI_INFECTION	ARPC1A,TUBB2B,ARPC1B,ARPC2,WASL,TUBB3,ARPC4,NCL
Astrocyte	KEGG	0.000153715	3.69208	0.028591	KEGG_CARDIAC_MUSCLE_CONTRACTION	ATP1A2,ATP1B1,COX4I1,ATP1B2,UQCRC2,COX8A,COX6A1,TPM3,ATP1A1
Astrocyte	KEGG	0.000337385	4.47525	0.0627537	KEGG_VASOPRESSIN_REGULATED_WATER_REABSORPTION	AQP4,NSF,DYNLL1,DYNC1I1,DYNC1LI1,DCTN1
Astrocyte	KEGG	0.000346213	2.431	0.0643957	KEGG_REGULATION_OF_ACTIN_CYTOSKELETON	ARPC1A,CFL1,ARPC1B,MYL12B,ARHGEF12,ARPC2,WASL,PFN2,ITGAV,BRK1,ARAF,FGFR1,TMSB4X,MSN,ARPC4,RDX
Astrocyte	KEGG	0.00104495	3.37838	0.19436	KEGG_EPITHELIAL_CELL_SIGNALING_IN_HELICOBACTER_PYLORI_INFECTION	HBEGF,ATP6V1G2,ATP6V1D,ATP6V0E2,JAM2,ATP6V1C1,PTPN11
Astrocyte	KEGG	0.00160575	3.90697	0.29867	KEGG_ALDOSTERONE_REGULATED_SODIUM_REABSORPTION	ATP1A2,ATP1B1,ATP1B2,ATP1A1,HSD11B1
Astrocyte	KEGG	0.00163792	2.60465	0.304653	KEGG_NEUROTROPHIN_SIGNALING_PATHWAY	CALM1,CALM2,CAMK4,NGFRAP1,YWHAE,BDNF,YWHAB,ATF4,CAMK2A,PTPN11
Astrocyte	KEGG	0.00280708	2.70668	0.522116	KEGG_FC_GAMMA_R_MEDIATED_PHAGOCYTOSIS	ARPC1A,CFL1,ARPC1B,PRKCE,ARPC2,WASL,AMPH,ARPC4
Astrocyte	KEGG	0.00393832	2.574	0.732527	KEGG_MELANOGENESIS	CALM1,CALM2,WNT7B,GNAI1,GNAI2,ADCY1,EDNRB,CAMK2A
Astrocyte	Reactome	2.04714e-15	5.59407	1.37978e-12	REACTOME_3_UTR_MEDIATED_TRANSLATIONAL_REGULATION	RPS15A,RPS21,RPS26,RPL39,RPS4X,RPS8,RPL23A,RPS27,RPS29,UBA52,RPL37A,RPS12,RPL36,RPS10,RPS16,RPL27,RPL23,RPL14,EIF2S2,RPL36A,RPL5,RPL38,RPL22,RPL37,RPL31,EIF4A1,RPS28,RPL30,EIF3B,EIF4G1
Astrocyte	Reactome	7.96269e-14	4.1601	5.36686e-11	REACTOME_METABOLISM_OF_MRNA	RPS15A,RPS21,RPS26,RPL39,RPS4X,RPS8,HSPB1,RPL23A,RPS27,RPS29,UBA52,RPL37A,RPS12,RPL36,RPS10,RPS16,RPL27,RPL23,YWHAB,RPL14,RPL36A,HNRNPD,PSMA1,UPF3A,RPL5,RPL38,RPL22,RPL37,RPL31,EIF4A1,RPS28,DDX6,PSMA4,RPL30,EIF4G1,ZFP36L1
Astrocyte	Reactome	1.00534e-13	5.22113	6.77599e-11	REACTOME_NONSENSE_MEDIATED_DECAY_ENHANCED_BY_THE_EXON_JUNCTION_COMPLEX	RPS15A,RPS21,RPS26,RPL39,RPS4X,RPS8,RPL23A,RPS27,RPS29,UBA52,RPL37A,RPS12,RPL36,RPS10,RPS16,RPL27,RPL23,RPL14,RPL36A,UPF3A,RPL5,RPL38,RPL22,RPL37,RPL31,RPS28,RPL30,EIF4G1
Astrocyte	Reactome	1.30256e-13	5.57701	8.77926e-11	REACTOME_PEPTIDE_CHAIN_ELONGATION	RPS15A,RPS21,RPS26,RPL39,RPS4X,RPS8,RPL23A,RPS27,RPS29,UBA52,RPL37A,RPS12,RPL36,RPS10,RPS16,RPL27,RPL23,RPL14,RPL36A,RPL5,RPL38,RPL22,RPL37,RPL31,RPS28,RPL30
Astrocyte	Reactome	2.34375e-13	5.2432	1.57969e-10	REACTOME_INFLUENZA_VIRAL_RNA_TRANSCRIPTION_AND_REPLICATION	RPS15A,RPS21,RPS26,RPL39,RPS4X,RPS8,RPL23A,RPS27,RPS29,UBA52,RPL37A,RPS12,RPL36,RPS10,RPS16,RPL27,RPL23,RPL14,RPL36A,POLR2L,RPL5,RPL38,RPL22,RPL37,RPL31,RPS28,RPL30
Astrocyte	Reactome	2.428e-13	4.58277	1.63647e-10	REACTOME_TRANSLATION	RPS15A,RPS21,RPS26,RPL39,RPS4X,RPS8,RPL23A,RPS27,RPS29,UBA52,RPL37A,RPS12,RPL36,RPS10,RPS16,RPL27,RPL23,RPL14,EIF2S2,RPL36A,RPL5,RPL38,RPL22,RPL37,RPL31,EIF4A1,RPS28,RPL30,EIF3B,EIF4G1,EIF5B
Astrocyte	Reactome	4.32065e-13	4.94042	2.91212e-10	REACTOME_TRANSMISSION_ACROSS_CHEMICAL_SYNAPSES	CALM1,CALM2,SYT1,GRIA2,GNG3,NEFL,GABRA5,GLUL,CAMK4,RASGRF1,GABRA1,RAB3A,GNAI1,GRIA3,SNAP25,KCNJ10,GNG13,GNAI2,ADCY1,GABRG2,SLC17A7,NSF,SLC6A11,SYN2,CAMK2A,ARHGEF9,SLC38A2,DNAJC5
Astrocyte	Reactome	1.81733e-12	3.67965	1.22488e-09	REACTOME_METABOLISM_OF_RNA	RPS15A,RPS21,RPS26,RPL39,RPS4X,RPS8,HSPB1,RPL23A,RPS27,RPS29,UBA52,RPL37A,RPS12,RPL36,RPS10,RPS16,RPL27,RPL23,YWHAB,RPL14,RPL36A,HNRNPD,PSMA1,UPF3A,RPL5,RPL38,RPL22,RPL37,RPL31,EIF4A1,PRMT5,RPS28,DDX6,PSMA4,RPL30,EIF4G1,ZFP36L1
Astrocyte	Reactome	6.27222e-12	4.76694	4.22747e-09	REACTOME_SRP_DEPENDENT_COTRANSLATIONAL_PROTEIN_TARGETING_TO_MEMBRANE	RPS15A,RPS21,RPS26,RPL39,RPS4X,RPS8,RPL23A,RPS27,RPS29,UBA52,RPL37A,RPS12,RPL36,RPS10,RPS16,RPL27,RPL23,RPL14,RPL36A,RPL5,RPL38,RPL22,RPL37,RPL31,RPS28,RPL30
Astrocyte	Reactome	2.2979e-11	4.36503	1.54879e-08	REACTOME_INFLUENZA_LIFE_CYCLE	RPS15A,RPS21,RPS26,RPL39,RPS4X,RPS8,RPL23A,RPS27,RPS29,UBA52,RPL37A,RPS12,RPL36,RPS10,RPS16,RPL27,RPL23,RPL14,RPL36A,POLR2L,RPL5,RPL38,RPL22,RPL37,RPL31,RPS28,RPL30
Astrocyte	Reactome	7.84575e-11	2.85103	5.28804e-08	REACTOME_METABOLISM_OF_PROTEINS	ATP5B,RPS15A,RPS21,RPS26,RPL39,RPS4X,TUBB2B,TUSC3,RPS8,ATP5A1,RPL23A,RPS27,RPS29,UBA52,RPL37A,RPS12,RPL36,RPS10,RPS16,RPL27,RPL23,RPL14,ATP5G1,EIF2S2,DAD1,RPL36A,TIMM8B,COX17,ST8SIA3,RPL5,RPL38,GALNT9,RPL22,RPL37,RPL31,EIF4A1,TUBB3,FBXL5,RPS28,RPL30,EIF3B,EIF4G1,PDIA3,SAMM50,EIF5B
Astrocyte	Reactome	2.17448e-09	3.41125	1.4656e-06	REACTOME_NEURONAL_SYSTEM	CALM1,CALM2,SYT1,GRIA2,GNG3,NEFL,GABRA5,GLUL,CAMK4,RASGRF1,GABRA1,RAB3A,GNAI1,GRIA3,SNAP25,KCNJ10,GNG13,GNAI2,ADCY1,KCNAB2,GABRG2,SLC17A7,NSF,SLC6A11,SYN2,CAMK2A,ARHGEF9,SLC38A2,DNAJC5
Astrocyte	Reactome	4.14096e-09	5.86045	2.79101e-06	REACTOME_ACTIVATION_OF_THE_MRNA_UPON_BINDING_OF_THE_CAP_BINDING_COMPLEX_AND_EIFS_AND_SUBSEQUENT_BINDING_TO_43S	RPS15A,RPS21,RPS26,RPS4X,RPS8,RPS27,RPS29,RPS12,RPS10,RPS16,EIF2S2,EIF4A1,RPS28,EIF3B,EIF4G1
Astrocyte	Reactome	6.28367e-09	4.55148	4.23519e-06	REACTOME_NEUROTRANSMITTER_RECEPTOR_BINDING_AND_DOWNSTREAM_TRANSMISSION_IN_THE_POSTSYNAPTIC_CELL	CALM1,CALM2,GRIA2,GNG3,NEFL,GABRA5,CAMK4,RASGRF1,GABRA1,GNAI1,GRIA3,KCNJ10,GNG13,GNAI2,ADCY1,GABRG2,NSF,CAMK2A,ARHGEF9
Astrocyte	Reactome	4.25229e-08	5.76542	2.86604e-05	REACTOME_FORMATION_OF_THE_TERNARY_COMPLEX_AND_SUBSEQUENTLY_THE_43S_COMPLEX	RPS15A,RPS21,RPS26,RPS4X,RPS8,RPS27,RPS29,RPS12,RPS10,RPS16,EIF2S2,RPS28,EIF3B
Astrocyte	Reactome	8.53722e-08	5.46976	5.75409e-05	REACTOME_OPIOID_SIGNALLING	CALM1,CALM2,GNG3,CAMK4,GNAI1,GNG13,GNAI2,ADCY1,PRKAR1B,PDE4B,PDE1A,PPP3CB,CDK5
Astrocyte	Reactome	1.05109e-07	7.98289	7.08438e-05	REACTOME_ACTIVATION_OF_NMDA_RECEPTOR_UPON_GLUTAMATE_BINDING_AND_POSTSYNAPTIC_EVENTS	CALM1,CALM2,GRIA2,NEFL,CAMK4,RASGRF1,GRIA3,ADCY1,CAMK2A
Astrocyte	Reactome	2.64061e-07	4.68836	0.000177977	REACTOME_RESPIRATORY_ELECTRON_TRANSPORT_ATP_SYNTHESIS_BY_CHEMIOSMOTIC_COUPLING_AND_HEAT_PRODUCTION_BY_UNCOUPLING_PROTEINS_	ATP5B,COX4I1,ATP5A1,NDUFS7,UQCRC2,COX8A,COX6A1,NDUFB5,NDUFA6,NDUFB9,ATP5G1,SDHD,NDUFAB1,NDUFS3
Astrocyte	Reactome	5.61512e-07	7.72201	0.000378459	REACTOME_NEUROTRANSMITTER_RELEASE_CYCLE	SYT1,RAB3A,SNAP25,SLC17A7,SLC6A11,SYN2,SLC38A2,DNAJC5
Astrocyte	Reactome	1.40015e-06	3.72409	0.000943698	REACTOME_TCA_CYCLE_AND_RESPIRATORY_ELECTRON_TRANSPORT	ATP5B,COX4I1,ATP5A1,NDUFS7,UQCRC2,COX8A,COX6A1,NDUFB5,NDUFA6,MDH2,NDUFB9,SLC16A1,ATP5G1,SDHD,NDUFAB1,NDUFS3
Astrocyte	Reactome	3.07892e-06	10.9395	0.00207519	REACTOME_GLUTAMATE_NEUROTRANSMITTER_RELEASE_CYCLE	SYT1,RAB3A,SNAP25,SLC17A7,SLC38A2
Astrocyte	Reactome	3.16626e-06	5.68013	0.00213406	REACTOME_GABA_RECEPTOR_ACTIVATION	GNG3,GABRA5,GABRA1,GNAI1,KCNJ10,GNAI2,ADCY1,GABRG2,ARHGEF9
Astrocyte	Reactome	3.88377e-06	7.17905	0.00261766	REACTOME_DAG_AND_IP3_SIGNALING	CALM1,CALM2,PRKCE,CAMK4,ADCY1,PRKAR1B,PDE1A
Astrocyte	Reactome	4.50933e-06	4.56967	0.00303929	REACTOME_RESPIRATORY_ELECTRON_TRANSPORT	COX4I1,NDUFS7,UQCRC2,COX8A,COX6A1,NDUFB5,NDUFA6,NDUFB9,SDHD,NDUFAB1,NDUFS3
Astrocyte	Reactome	4.72891e-06	6.10577	0.00318729	REACTOME_PLC_BETA_MEDIATED_EVENTS	CALM1,CALM2,CAMK4,GNAI1,GNAI2,ADCY1,PRKAR1B,PDE1A
Astrocyte	Reactome	4.99082e-06	6.96151	0.00336381	REACTOME_POST_NMDA_RECEPTOR_ACTIVATION_EVENTS	CALM1,CALM2,NEFL,CAMK4,RASGRF1,ADCY1,CAMK2A
Astrocyte	Reactome	6.00187e-06	2.99785	0.00404526	REACTOME_PLATELET_ACTIVATION_SIGNALING_AND_AGGREGATION	PPIA,CALM1,CD63,CALM2,TIMP1,CFL1,GNG3,APP,CD9,PRKCE,DGKB,GNAI1,GNG13,VEGFA,GNAI2,RHOB,TMSB4X,HSPA5,DGKG
Astrocyte	Reactome	6.98469e-06	7.87645	0.00470768	REACTOME_DARPP_32_EVENTS	CALM1,CALM2,PRKAR1B,PDE4B,PPP3CB,CDK5
Astrocyte	Reactome	7.22705e-06	9.65251	0.00487103	REACTOME_RAS_ACTIVATION_UOPN_CA2_INFUX_THROUGH_NMDA_RECEPTOR	CALM1,CALM2,NEFL,RASGRF1,CAMK2A
Astrocyte	Reactome	7.22705e-06	9.65251	0.00487103	REACTOME_GABA_SYNTHESIS_RELEASE_REUPTAKE_AND_DEGRADATION	SYT1,RAB3A,SNAP25,SLC6A11,DNAJC5
Astrocyte	Reactome	1.02241e-05	11.934	0.00689103	REACTOME_DOPAMINE_NEUROTRANSMITTER_RELEASE_CYCLE	SYT1,RAB3A,SNAP25,SYN2
Astrocyte	Reactome	1.58612e-05	4.05622	0.0106904	REACTOME_RESPONSE_TO_ELEVATED_PLATELET_CYTOSOLIC_CA2_	PPIA,CALM1,CD63,CALM2,TIMP1,CFL1,APP,CD9,VEGFA,TMSB4X,HSPA5
Astrocyte	Reactome	1.7088e-05	10.9395	0.0115173	REACTOME_GABA_A_RECEPTOR_ACTIVATION	GABRA5,GABRA1,GABRG2,ARHGEF9
Astrocyte	Reactome	2.59163e-05	6.56371	0.0174676	REACTOME_CA_DEPENDENT_EVENTS	CALM1,CALM2,CAMK4,ADCY1,PRKAR1B,PDE1A
Astrocyte	Reactome	2.98221e-05	2.61502	0.0201001	REACTOME_AXON_GUIDANCE	CFL1,MYL12B,ARHGEF12,CRMP1,GFRA1,NCAN,YWHAB,ANK3,WASL,PFN2,ITGAV,SCN1B,RHOB,FGFR1,MSN,CSNK2A1,NCAM1,CDK5,SEMA3E,RDX
Astrocyte	Reactome	3.31142e-05	4.862	0.022319	REACTOME_PHOSPHOLIPASE_C_MEDIATED_CASCADE	CALM1,CALM2,PRKCE,CAMK4,ADCY1,PRKAR1B,PDE1A,FGFR1
Astrocyte	Reactome	3.85379e-05	4.7736	0.0259745	REACTOME_ION_CHANNEL_TRANSPORT	ATP1A2,ATP1B1,GABRA5,ATP1B2,GABRA1,ATP1A1,GABRG2,ARHGEF9
Astrocyte	Reactome	4.28067e-05	4.28068	0.0288517	REACTOME_GLUCOSE_METABOLISM	CALM1,CALM2,MDH1,ENO2,MDH2,GOT1,TPI1,SLC25A11,PFKP
Astrocyte	Reactome	4.74511e-05	5.22113	0.031982	REACTOME_G_ALPHA_Z_SIGNALLING_EVENTS	GNG3,RGS20,PRKCE,GNAI1,GNG13,GNAI2,ADCY1
Astrocyte	Reactome	5.72308e-05	3.5743	0.0385736	REACTOME_SIGNALING_BY_ERBB2	CALM1,CALM2,HBEGF,PRKCE,CAMK4,UBA52,YWHAB,ADCY1,PRKAR1B,PDE1A,MATK
Astrocyte	Reactome	6.00505e-05	8.75161	0.040474	REACTOME_UNBLOCKING_OF_NMDA_RECEPTOR_GLUTAMATE_BINDING_AND_ACTIVATION	GRIA2,NEFL,GRIA3,CAMK2A
Astrocyte	Reactome	6.00505e-05	8.75161	0.040474	REACTOME_CREB_PHOSPHORYLATION_THROUGH_THE_ACTIVATION_OF_CAMKII	CALM1,CALM2,NEFL,CAMK2A
Astrocyte	Reactome	6.16213e-05	5.79151	0.0415327	REACTOME_GLUCONEOGENESIS	MDH1,ENO2,MDH2,GOT1,TPI1,SLC25A11
Astrocyte	Reactome	7.14633e-05	2.14552	0.0481662	REACTOME_TRANSMEMBRANE_TRANSPORT_OF_SMALL_MOLECULES	SLC5A3,ATP1A2,ATP1B1,ATP6V1G2,AQP4,GNG3,GABRA5,SLC1A4,ATP6V1D,ATP1B2,SLC4A4,SLC39A1,GABRA1,SLC16A1,GNG13,ADCY1,ATP1A1,GABRG2,SLC14A1,SLC17A7,PRKAR1B,SLC6A11,SLC22A4,SLC38A3,ATP6V1C1,ARHGEF9,SLC38A2
Astrocyte	Reactome	0.00010141	2.04236	0.0683504	REACTOME_HEMOSTASIS	PPIA,CALM1,CD63,CALM2,TIMP1,ATP1B1,CFL1,GNG3,APP,ATP1B2,CD9,PRKCE,DGKB,GNAI1,SLC16A1,GNG13,VEGFA,GNAI2,ITGAV,KIF5A,PRKAR1B,PDE1A,RHOB,JAM2,TMSB4X,HSPA5,PLAT,DGKG,CDK5
Astrocyte	Reactome	0.00012074	3.31196	0.0813788	REACTOME_SIGNALING_BY_EGFR_IN_CANCER	CALM1,CALM2,PRKCE,CAMK4,UBA52,SPRY2,YWHAB,ADCY1,PRKAR1B,PDE1A,LRIG1
Astrocyte	Reactome	0.00013335	6.07751	0.0898779	REACTOME_CREB_PHOSPHORYLATION_THROUGH_THE_ACTIVATION_OF_RAS	CALM1,CALM2,NEFL,RASGRF1,CAMK2A
Astrocyte	Reactome	0.000134508	3.10096	0.0906583	REACTOME_SIGNALING_BY_FGFR_IN_DISEASE	CALM1,CALM2,PRKCE,CAMK4,UBA52,SPRY2,YWHAB,ADCY1,PRKAR1B,PDE1A,FGFR1,STAT3
Astrocyte	Reactome	0.000154595	9.84556	0.104197	REACTOME_ACETYLCHOLINE_NEUROTRANSMITTER_RELEASE_CYCLE	SYT1,RAB3A,SNAP25
Astrocyte	Reactome	0.000154595	9.84556	0.104197	REACTOME_NOREPINEPHRINE_NEUROTRANSMITTER_RELEASE_CYCLE	SYT1,RAB3A,SNAP25
Astrocyte	Reactome	0.000156725	3.22325	0.105633	REACTOME_SIGNALING_BY_FGFR	CALM1,CALM2,PRKCE,CAMK4,UBA52,SPRY2,YWHAB,ADCY1,PRKAR1B,PDE1A,FGFR1
Astrocyte	Reactome	0.000280937	3.4345	0.189352	REACTOME_L1CAM_INTERACTIONS	NCAN,ANK3,ITGAV,SCN1B,FGFR1,MSN,CSNK2A1,NCAM1,RDX
Astrocyte	Reactome	0.000349717	6.25115	0.235709	REACTOME_ADP_SIGNALLING_THROUGH_P2RY12	GNG3,GNAI1,GNG13,GNAI2
Astrocyte	Reactome	0.000349717	6.25115	0.235709	REACTOME_LIGAND_GATED_ION_CHANNEL_TRANSPORT	GABRA5,GABRA1,GABRG2,ARHGEF9
Astrocyte	Reactome	0.000365315	2.4198	0.246223	REACTOME_SIGNALLING_BY_NGF	CALM1,CALM2,PRKCE,ARHGEF12,CAMK4,UBA52,RASGRF1,NGFRAP1,YWHAE,YWHAB,ADCY1,PRKAR1B,PDE1A,STAT3,ARHGEF9,RALGDS
Astrocyte	Reactome	0.000441321	5.96701	0.29745	REACTOME_SIGNALING_BY_HIPPO	AMOTL1,WWTR1,YWHAE,YWHAB
Astrocyte	Reactome	0.000489327	7.57351	0.329806	REACTOME_ADENYLATE_CYCLASE_INHIBITORY_PATHWAY	GNAI1,GNAI2,ADCY1
Astrocyte	Reactome	0.000628431	3.10912	0.423562	REACTOME_DOWNSTREAM_SIGNAL_TRANSDUCTION	CALM1,CALM2,PRKCE,CAMK4,YWHAB,ADCY1,PRKAR1B,PDE1A,STAT3
Astrocyte	Reactome	0.000825699	5.25097	0.556521	REACTOME_INHIBITION_OF_INSULIN_SECRETION_BY_ADRENALINE_NORADRENALINE	GNG3,GNAI1,GNG13,GNAI2
Astrocyte	Reactome	0.000825699	5.25097	0.556521	REACTOME_SMOOTH_MUSCLE_CONTRACTION	CALM1,CALM2,MYL12B,TPM3
Astrocyte	Reactome	0.000936454	4.31823	0.63117	REACTOME_GABA_B_RECEPTOR_ACTIVATION	GNG3,GNAI1,KCNJ10,GNAI2,ADCY1
Astrocyte	Reactome	0.000940554	2.95367	0.633934	REACTOME_DOWNSTREAM_SIGNALING_OF_ACTIVATED_FGFR	CALM1,CALM2,PRKCE,CAMK4,YWHAB,ADCY1,PRKAR1B,PDE1A,FGFR1
Astrocyte	Reactome	0.0010231	3.12557	0.689567	REACTOME_REGULATION_OF_MRNA_STABILITY_BY_PROTEINS_THAT_BIND_AU_RICH_ELEMENTS	HSPB1,UBA52,YWHAB,HNRNPD,PSMA1,PSMA4,EIF4G1,ZFP36L1
Astrocyte	Reactome	0.00104495	3.37838	0.704294	REACTOME_SEMAPHORIN_INTERACTIONS	CFL1,MYL12B,ARHGEF12,CRMP1,RHOB,CDK5,SEMA3E
Astrocyte	Reactome	0.00107207	3.71531	0.722573	REACTOME_DESTABILIZATION_OF_MRNA_BY_AUF1_HNRNP_D0	HSPB1,UBA52,HNRNPD,PSMA1,PSMA4,EIF4G1
Astrocyte	Reactome	0.00115819	6.15347	0.780623	REACTOME_TRAFFICKING_OF_GLUR2_CONTAINING_AMPA_RECEPTORS	GRIA2,GRIA3,NSF
Astrocyte	Reactome	0.00115819	6.15347	0.780623	REACTOME_FORMATION_OF_ATP_BY_CHEMIOSMOTIC_COUPLING	ATP5B,ATP5A1,ATP5G1
Astrocyte	Reactome	0.00119322	4.862	0.804234	REACTOME_G_PROTEIN_ACTIVATION	GNG3,GNAI1,GNG13,GNAI2
Astrocyte	Reactome	0.00126096	2.69004	0.84989	REACTOME_SIGNALING_BY_PDGF	CALM1,CALM2,PRKCE,CAMK4,YWHAB,ADCY1,PRKAR1B,PDE1A,STAT3,PLAT
Astrocyte	Reactome	0.00141667	4.68836	0.954835	REACTOME_TRAFFICKING_OF_AMPA_RECEPTORS	GRIA2,GRIA3,NSF,CAMK2A
CA Subtype 1	GO BP	4.8848e-05	4.7619	0.22729	GO_NON_CANONICAL_WNT_SIGNALING_PATHWAY	CAMK2A,PSMB2,PPP3CA,CDC42,CELSR2,PSME1,PARD6A,UBA52
CA Subtype 1	GO BP	5.27214e-05	3.65206	0.245313	GO_COGNITION	PPP1R1B,SLC17A7,PRKCG,NRGN,GRIN2B,EP300,SHANK2,ATP1A3,PRNP,NDRG4,SORCS3
CA Subtype 1	GO MF	1.30385e-06	19.6078	0.00121128	GO_GTP_DEPENDENT_PROTEIN_BINDING	RAPGEF6,CDC42,ARFIP2,PARD6A
CA Subtype 1	GO MF	0.000701068	5.64972	0.651292	GO_CATION_TRANSPORTING_ATPASE_ACTIVITY	ATP1A1,ATP1A3,ATP5D,ATP2A2
CA Subtype 1	HALLMARK_MYC_TARGETS_V1	0.000708157	3.33333	0.0354078	SLC25A3,PPIA,PSMB2,AP3S1,LSM2,RPS6,SNRPD3,CYC1
CA Subtype 1	HALLMARK_OXIDATIVE_PHOSPHORYLATION	0.000708157	3.33333	0.0354078	SLC25A3,MDH1,COX10,NDUFA8,ACAT1,NDUFB5,ATP5D,CYC1
CA Subtype 1	KEGG	0.000192049	5.95238	0.0357212	KEGG_LONG_TERM_POTENTIATION	CAMK2A,PRKCG,PPP3CA,GRIN2B,EP300
CA Subtype 1	KEGG	0.00100689	3.45168	0.187281	KEGG_ALZHEIMERS_DISEASE	PPP3CA,NDUFA8,GRIN2B,NDUFB5,ATP5D,CYC1,ATP2A2
CA Subtype 1	KEGG	0.00179168	3.15315	0.333253	KEGG_HUNTINGTONS_DISEASE	NDUFA8,GRIN2B,EP300,NDUFB5,ATP5D,CYC1,POLR2E
CA Subtype 1	KEGG	0.00274909	4.16667	0.511331	KEGG_CARDIAC_MUSCLE_CONTRACTION	ATP1A1,ATP1A3,CYC1,ATP2A2
CA Subtype 1	Reactome	7.55664e-05	9.00901	0.0509318	REACTOME_ACTIVATION_OF_NMDA_RECEPTOR_UPON_GLUTAMATE_BINDING_AND_POSTSYNAPTIC_EVENTS	CAMK2A,CAMKK1,GRIN2B,AKAP9
CA Subtype 2	GO BP	0.000110334	4.26119	0.513386	GO_DNA_TEMPLATED_TRANSCRIPTION_TERMINATION	POLR2K,TTF1,TWISTNB,MAGOH,DDX39B,SLU7,RBM8A,UBTF
CA Subtype 2	Reactome	0.000479665	4.98125	0.323294	REACTOME_TRANSPORT_OF_MATURE_TRANSCRIPT_TO_CYTOPLASM	NUP43,MAGOH,POM121,RBM8A,NUP93
CA1	GO BP	6.56071e-07	6.13276	0.0030527	GO_OXIDATIVE_PHOSPHORYLATION	NDUFA4,ATP5D,NDUFV3,COX8A,COX6A1,NDUFS8,COX6B1,NDUFA6,ATP5C1,NDUFB9
CA1	GO BP	2.05226e-06	5.48034	0.00954916	GO_ELECTRON_TRANSPORT_CHAIN	NDUFA4,NDUFV3,PPARGC1A,COX8A,COX6A1,NDUFS8,COX6B1,ETFB,NDUFA6,NDUFB9
CA1	GO BP	4.60816e-06	3.17559	0.0214418	GO_GENERATION_OF_PRECURSOR_METABOLITES_AND_ENERGY	CALM2,NDUFA4,MDH1,ATP5D,UBB,PPP1R2,FECH,NDUFV3,PPARGC1A,COX8A,COX6A1,NDUFS8,RUNX1T1,COX6B1,ETFB,NDUFA6,ATP5C1,NDUFB9
CA1	GO BP	9.79626e-06	12.8788	0.045582	GO_POSITIVE_REGULATION_OF_LAMELLIPODIUM_ASSEMBLY	ARPC2,HDAC4,NCKAP1,HSP90AA1
CA1	GO BP	9.79626e-06	12.8788	0.045582	GO_MITOCHONDRIAL_ELECTRON_TRANSPORT_CYTOCHROME_C_TO_OXYGEN	NDUFA4,COX8A,COX6A1,COX6B1
CA1	GO BP	1.07254e-05	9.53984	0.0499053	GO_REGULATION_OF_LAMELLIPODIUM_ASSEMBLY	ARPC2,HDAC4,NCKAP1,CAPZB,HSP90AA1
CA1	GO BP	2.29411e-05	3.9627	0.106745	GO_CELLULAR_RESPIRATION	NDUFA4,MDH1,NDUFV3,PPARGC1A,COX8A,COX6A1,NDUFS8,COX6B1,ETFB,NDUFA6,NDUFB9
CA1	GO BP	2.31214e-05	3.32356	0.107584	GO_ENERGY_DERIVATION_BY_OXIDATION_OF_ORGANIC_COMPOUNDS	CALM2,NDUFA4,MDH1,UBB,PPP1R2,NDUFV3,PPARGC1A,COX8A,COX6A1,NDUFS8,COX6B1,ETFB,NDUFA6,NDUFB9
CA1	GO BP	4.40453e-05	4.33305	0.204943	GO_HYDROGEN_ION_TRANSMEMBRANE_TRANSPORT	NDUFA4,ATP5D,ATP5G1,ATP1A3,COX8A,COX6A1,COX6B1,ATP5C1,ATP1A1
CA1	GO BP	7.0288e-05	3.01762	0.32705	GO_NUCLEOSIDE_MONOPHOSPHATE_METABOLIC_PROCESS	NDUFA4,ATP5D,ATP5G1,RFK,DLG4,NDUFV3,COX8A,COX6A1,NDUFS8,COX6B1,NDUFA6,ATP5C1,AK5,NDUFB9
CA1	GO BP	7.15321e-05	6.96151	0.332839	GO_REGULATION_OF_LAMELLIPODIUM_ORGANIZATION	ARPC2,HDAC4,NCKAP1,CAPZB,HSP90AA1
CA1	GO BP	8.38957e-05	8.58586	0.390367	GO_IONOTROPIC_GLUTAMATE_RECEPTOR_SIGNALING_PATHWAY	ATP1A3,GRIN2B,GRIA1,GRIA2
CA1	GO BP	8.38957e-05	8.58586	0.390367	GO_POSITIVE_REGULATION_OF_LAMELLIPODIUM_ORGANIZATION	ARPC2,HDAC4,NCKAP1,HSP90AA1
CA1	GO BP	8.72453e-05	2.73835	0.405952	GO_MODULATION_OF_SYNAPTIC_TRANSMISSION	NCDN,CSPG5,NLGN2,CAMK2A,GRIA1,SNAP47,PRKCE,GABBR1,DLG4,UNC13A,PTEN,PPARGC1A,YWHAG,SYP,PPP1R9B,NEUROD2
CA1	GO BP	9.13415e-05	3.67965	0.425012	GO_REGULATION_OF_SYNAPTIC_PLASTICITY	NCDN,CAMK2A,GRIA1,SNAP47,DLG4,UNC13A,PTEN,YWHAG,SYP,NEUROD2
CA1	GO BP	0.000148773	6.13276	0.69224	GO_MITOCHONDRIAL_ELECTRON_TRANSPORT_NADH_TO_UBIQUINONE	NDUFA4,NDUFV3,NDUFS8,NDUFA6,NDUFB9
CA1	GO BP	0.000153582	2.93727	0.714616	GO_NUCLEOSIDE_TRIPHOSPHATE_METABOLIC_PROCESS	NDUFA4,ATP5D,ATP5G1,NFS1,NDUFV3,COX8A,COX6A1,NDUFS8,COX6B1,NDUFA6,ATP5C1,AK5,NDUFB9
CA1	GO MF	3.26184e-05	10.303	0.0303025	GO_EXTRACELLULAR_GLUTAMATE_GATED_ION_CHANNEL_ACTIVITY	SLC17A7,GRIN2B,GRIA1,GRIA2
CA1	GO MF	8.35697e-05	6.77831	0.0776362	GO_NADH_DEHYDROGENASE_ACTIVITY	NDUFA4,NDUFV3,NDUFS8,NDUFA6,NDUFB9
CA1	GO MF	0.000305489	2.39278	0.2838	GO_MONOVALENT_INORGANIC_CATION_TRANSMEMBRANE_TRANSPORTER_ACTIVITY	NDUFA4,ATP5D,SLC17A7,ATP5G1,ATP1A3,SLC6A8,SLC1A2,SLC12A5,SLC6A17,KCNV1,COX8A,COX6A1,KCNMA1,COX6B1,HCN2,ATP5C1,ATP1A1
CA1	GO MF	0.000458602	3.26504	0.426041	GO_LIGAND_GATED_CHANNEL_ACTIVITY	CALM2,SLC17A7,GRIN2B,GRIA1,DLG4,RYR2,GABRG3,HCN2,GRIA2
CA1	GO MF	0.000490718	4.95338	0.455877	GO_OXIDOREDUCTASE_ACTIVITY_ACTING_ON_NAD_P_H_QUINONE_OR_SIMILAR_COMPOUND_AS_ACCEPTOR	NDUFA4,NDUFV3,NDUFS8,NDUFA6,NDUFB9
CA1	GO MF	0.00089007	3.50103	0.826875	GO_HYDROGEN_ION_TRANSMEMBRANE_TRANSPORTER_ACTIVITY	NDUFA4,ATP5D,ATP5G1,COX8A,COX6A1,COX6B1,ATP5C1
CA1	HALLMARK_OXIDATIVE_PHOSPHORYLATION	8.76105e-06	3.60606	0.000438052	NDUFA4,MDH1,ATP5D,ATP5G1,ABCB7,GLUD1,COX8A,MRPL11,COX6A1,NDUFS8,COX6B1,ETFB,NDUFA6,ATP5C1
CA1	KEGG	2.19853e-08	4.73382	4.08926e-06	KEGG_HUNTINGTONS_DISEASE	NDUFA4,ATP5D,ATP5G1,POLR2G,GRIN2B,DLG4,NDUFV3,PPARGC1A,COX8A,AP2A2,COX6A1,NDUFS8,COX6B1,CLTA,NDUFA6,ATP5C1,NDUFB9
CA1	KEGG	1.08703e-06	4.26753	0.000202187	KEGG_ALZHEIMERS_DISEASE	CALM2,NDUFA4,ATP5D,ATP5G1,GRIN2B,CAPN2,NDUFV3,COX8A,COX6A1,NDUFS8,COX6B1,NDUFA6,ATP5C1,NDUFB9
CA1	KEGG	1.9365e-06	4.64798	0.00036019	KEGG_PARKINSONS_DISEASE	NDUFA4,ATP5D,UBB,ATP5G1,NDUFV3,COX8A,COX6A1,NDUFS8,COX6B1,NDUFA6,ATP5C1,NDUFB9
CA1	KEGG	1.28246e-05	4.19753	0.00238537	KEGG_OXIDATIVE_PHOSPHORYLATION	NDUFA4,ATP5D,ATP5G1,NDUFV3,COX8A,COX6A1,NDUFS8,COX6B1,NDUFA6,ATP5C1,NDUFB9
CA1	KEGG	0.000258382	4.75524	0.0480591	KEGG_GLIOMA	CALM2,CAMK2A,PTEN,AKT3,SOS1,RB1
CA1	KEGG	0.000544453	4.85992	0.101268	KEGG_AMYOTROPHIC_LATERAL_SCLEROSIS_ALS	GRIN2B,GRIA1,SLC1A2,DAXX,GRIA2
CA1	KEGG	0.000597982	3.71759	0.111225	KEGG_FC_GAMMA_R_MEDIATED_PHAGOCYTOSIS	MARCKS,ARPC2,PRKCE,ARPC5,PIP4K2B,AKT3,ARF6
CA1	KEGG	0.000920476	3.86364	0.171209	KEGG_CARDIAC_MUSCLE_CONTRACTION	ATP1A3,RYR2,COX8A,COX6A1,COX6B1,ATP1A1
CA1	KEGG	0.00236187	3.67965	0.439307	KEGG_LONG_TERM_POTENTIATION	CALM2,CAMK2A,GRIN2B,GRIA1,GRIA2
CA1	Reactome	5.35801e-08	6.30798	3.6113e-05	REACTOME_RESPIRATORY_ELECTRON_TRANSPORT_ATP_SYNTHESIS_BY_CHEMIOSMOTIC_COUPLING_AND_HEAT_PRODUCTION_BY_UNCOUPLING_PROTEINS_	NDUFA4,ATP5D,ATP5G1,NDUFV3,COX8A,COX6A1,NDUFS8,COX6B1,ETFB,NDUFA6,ATP5C1,NDUFB9
CA1	Reactome	2.91618e-06	5.86881	0.0019655	REACTOME_RESPIRATORY_ELECTRON_TRANSPORT	NDUFA4,NDUFV3,COX8A,COX6A1,NDUFS8,COX6B1,ETFB,NDUFA6,NDUFB9
CA1	Reactome	3.73109e-06	4.38427	0.00251475	REACTOME_TCA_CYCLE_AND_RESPIRATORY_ELECTRON_TRANSPORT	NDUFA4,ATP5D,ATP5G1,NDUFV3,COX8A,COX6A1,NDUFS8,COX6B1,ETFB,NDUFA6,ATP5C1,NDUFB9
CA1	Reactome	6.84353e-06	13.7374	0.00461254	REACTOME_UNBLOCKING_OF_NMDA_RECEPTOR_GLUTAMATE_BINDING_AND_ACTIVATION	CAMK2A,GRIN2B,GRIA1,GRIA2
CA1	Reactome	7.15321e-05	6.96151	0.0482127	REACTOME_ACTIVATION_OF_NMDA_RECEPTOR_UPON_GLUTAMATE_BINDING_AND_POSTSYNAPTIC_EVENTS	CALM2,CAMK2A,GRIN2B,GRIA1,GRIA2
CA1	Reactome	0.000139831	5.23883	0.0942464	REACTOME_LOSS_OF_NLP_FROM_MITOTIC_CENTROSOMES	PPP2R1A,DYNLL1,TUBA1A,HSP90AA1,DCTN3,YWHAG
CA1	Reactome	0.000160684	10.303	0.108301	REACTOME_CREB_PHOSPHORYLATION_THROUGH_THE_ACTIVATION_OF_CAMKII	CALM2,CAMK2A,GRIN2B
CA1	Reactome	0.000182018	7.35931	0.12268	REACTOME_TRAFFICKING_OF_AMPA_RECEPTORS	CAMK2A,GRIA1,AP2A2,GRIA2
CA1	Reactome	0.000272801	3.78093	0.183868	REACTOME_SIGNALING_BY_EGFR_IN_CANCER	CALM2,PRKCE,PTEN,AKT3,HSP90AA1,AP2A2,SOS1,CLTA
CA1	Reactome	0.000284298	4.6832	0.191617	REACTOME_RECRUITMENT_OF_MITOTIC_CENTROSOME_PROTEINS_AND_COMPLEXES	PPP2R1A,DYNLL1,TUBA1A,HSP90AA1,DCTN3,YWHAG
CA1	Reactome	0.000344678	3.38421	0.232313	REACTOME_NGF_SIGNALLING_VIA_TRKA_FROM_THE_PLASMA_MEMBRANE	CALM2,PPP2R1A,MAP2K5,PRKCE,PTEN,AKT3,AP2A2,SOS1,CLTA
CA1	Reactome	0.000991096	3.81594	0.667998	REACTOME_MITOTIC_G2_G2_M_PHASES	PPP2R1A,DYNLL1,TUBA1A,HSP90AA1,DCTN3,YWHAG
CA1	Reactome	0.00104778	2.76963	0.706203	REACTOME_TRANSMISSION_ACROSS_CHEMICAL_SYNAPSES	CALM2,SLC17A7,CAMK2A,GRIN2B,GRIA1,SLC1A2,GABBR1,GABRG3,AP2A2,GRIA2
CA1	Reactome	0.00112882	2.61137	0.760822	REACTOME_SIGNALLING_BY_NGF	CALM2,PPP2R1A,LINGO1,MAP2K5,PRKCE,ARHGEF17,PTEN,AKT3,AP2A2,SOS1,CLTA
CA1	Reactome	0.00143008	3.00818	0.963876	REACTOME_NEUROTRANSMITTER_RECEPTOR_BINDING_AND_DOWNSTREAM_TRANSMISSION_IN_THE_POSTSYNAPTIC_CELL	CALM2,CAMK2A,GRIN2B,GRIA1,GABBR1,GABRG3,AP2A2,GRIA2
CA3	GO BP	9.76448e-05	3.06497	0.454341	GO_COVALENT_CHROMATIN_MODIFICATION	SIRT2,SIN3B,UTY,PRMT5,CARM1,HMG20B,PER1,HUWE1,PRMT8,CHD3,CREBBP,KDM4C,NAA60
CA3	GO BP	0.000171796	6.07013	0.799366	GO_MACROMOLECULE_DEACYLATION	SIRT2,SIN3B,HMG20B,PER1,CHD3
CA3	GO MF	0.00017624	7.56648	0.163727	GO_PROTEIN_DEACETYLASE_ACTIVITY	SIRT2,SIN3B,HMG20B,CHD3
CA3	GO MF	0.000565289	5.91562	0.525153	GO_DEACETYLASE_ACTIVITY	SIRT2,SIN3B,HMG20B,CHD3
DG	GO BP	3.49214e-09	3.87774	1.62489e-05	GO_SINGLE_ORGANISM_BEHAVIOR	CCK,CALB1,ID2,UCHL1,PENK,NPY,PRKCE,CEBPB,PRNP,NRXN3,SLC17A7,SCN1A,THRA,NPTX2,SLC1A2,PLK2,RASGRF1,CHL1,GABRA5,CAMK4,KCND2,PLCB1,ADCY1,SORCS3
DG	GO BP	2.11779e-08	3.24648	9.85408e-05	GO_BEHAVIOR	CCK,CALB1,ID2,UCHL1,PENK,NPY,PRKCE,CEBPB,PRNP,LPHN3,ATP2B2,NRXN3,SLC17A7,SCN1A,THRA,NPTX2,SLC1A2,PLK2,RASGRF1,CHL1,GABRA5,CAMK4,KCND2,PLCB1,ADCY1,NEGR1,SORCS3
DG	GO BP	4.13436e-07	3.21925	0.00192372	GO_SYNAPTIC_SIGNALING	CDH8,PENK,NPY,PCDH8,NRXN3,SLC17A7,SSTR2,RAB3A,CPNE6,NPTX2,SLC1A2,SCN1B,GRIA2,PDYN,SYT10,STX1B,GRIK4,SCN2B,GABRA5,KCND2,PLCB1,NPTX1
DG	GO BP	3.30208e-06	3.7078	0.0153646	GO_COGNITION	CALB1,CEBPB,PRNP,NRXN3,SLC17A7,THRA,NPTX2,PLK2,RASGRF1,CHL1,GABRA5,CAMK4,PLCB1,ADCY1,SORCS3
DG	GO BP	4.03965e-06	5.6979	0.0187965	GO_MEMORY	CALB1,CEBPB,SLC17A7,PLK2,RASGRF1,CAMK4,PLCB1,ADCY1,SORCS3
DG	GO BP	6.27977e-06	1.94717	0.0292198	GO_NEUROGENESIS	CCK,ID2,UCHL1,HSP90AA1,PENK,NPY,CEBPB,INHBA,NTF3,RTN1,LPHN3,PCP4,ATP2B2,NRXN3,FAIM2,ITM2C,PREX1,ROGDI,RAB3A,SPTBN1,LMO4,CPNE6,PLK2,LINGO1,RASGRF1,GABRB1,SCN1B,BTBD3,TRPC6,SEMA7A,NOM1,LGI1,CHL1,ARSB,GABRA5,BDNF,APOD,DAGLB,ALCAM,ROBO3,ADCY1,NEGR1,RNF112,NPTX1
DG	GO BP	6.86055e-06	2.34585	0.0319221	GO_CELL_CELL_SIGNALING	CDH8,PTPRN,PENK,NPY,INHBA,NTF3,PCDH8,NRXN3,SLC17A7,PCSK5,SSTR2,RAB3A,CPNE6,NPTX2,SLC1A2,SCN1B,PKP2,GRIA2,PDYN,SYT10,STX1B,GRIK4,SCN2B,LNPEP,GABRA5,BDNF,KCND2,PLCB1,NPTX1
DG	GO BP	8.78642e-06	3.03475	0.0408832	GO_CELL_MORPHOGENESIS_INVOLVED_IN_NEURON_DIFFERENTIATION	CCK,ID2,UCHL1,ATP2B2,NRXN3,RAB3A,SPTBN1,LINGO1,SCN1B,BTBD3,SEMA7A,LGI1,CHL1,BDNF,ALCAM,ROBO3,ADCY1,NPTX1
DG	GO BP	1.27826e-05	2.20064	0.0594776	GO_NEURON_DIFFERENTIATION	CCK,ID2,UCHL1,NPY,CEBPB,INHBA,NTF3,RTN1,ATP2B2,NRXN3,FAIM2,ITM2C,RAB3A,SPTBN1,LMO4,LINGO1,RASGRF1,GABRB1,SCN1B,BTBD3,TRPC6,SEMA7A,LGI1,CHL1,GABRA5,BDNF,APOD,ALCAM,ROBO3,ADCY1,NPTX1
DG	GO BP	2.18998e-05	3.99112	0.1019	GO_NEGATIVE_REGULATION_OF_NEURON_DEATH	CHGA,CEBPB,NTF3,PCP4,FAIM2,SET,CHL1,CHMP4B,GABRA5,BDNF,PSMC1
DG	GO BP	2.57826e-05	2.4519	0.119967	GO_METAL_ION_TRANSPORT	TPT1,NPY,PRKCE,TTYH1,PDE2A,KCNIP3,ATP2B2,SLC17A7,SCN1A,TRPM3,SCN1B,ATP1A1,TRPC6,SLC4A4,SCN2B,FTH1,ATP6V1G2,KCND2,ATP1B3,ATP6V1D,ATP6V0B,ABCC8,SLC39A6
DG	GO BP	3.30704e-05	5.64035	0.153876	GO_REGULATION_OF_SODIUM_ION_TRANSPORT	PRKCE,TESC,SCN1B,PKP2,ATP1A1,SCN2B,ATP1B3
DG	GO BP	3.84175e-05	3.77062	0.178757	GO_LOCOMOTORY_BEHAVIOR	CALB1,ID2,UCHL1,PENK,PRKCE,LPHN3,ATP2B2,SCN1A,CHL1,KCND2,NEGR1
DG	GO BP	6.36714e-05	3.36889	0.296263	GO_REGULATION_OF_HEART_CONTRACTION	HSP90AA1,CHGA,KCNIP3,ATP2B2,THRA,SCN1B,PKP2,ATP1A1,SCN2B,KCND2,ATP1B3,RGS2
DG	GO BP	7.61716e-05	2.06338	0.354427	GO_CENTRAL_NERVOUS_SYSTEM_DEVELOPMENT	ID2,NPY,INHBA,PCP4,SYNGR3,HSPA5,ATP2B2,FAIM2,SLC17A7,ROGDI,SSTR2,TRNP1,LMO4,THRA,SSBP3,SLC1A2,GABRB1,SCN1B,BTBD3,TAGLN3,SEMA7A,ARSB,ARID1A,GABRA5,OXCT1,APOD,MNAT1,PLCB1,NPTX1
DG	GO BP	9.72111e-05	2.62374	0.452323	GO_NEURON_PROJECTION_MORPHOGENESIS	CCK,UCHL1,NTF3,NRXN3,RAB3A,SPTBN1,LINGO1,SCN1B,BTBD3,SEMA7A,LGI1,CHL1,BDNF,ALCAM,ROBO3,ADCY1,NPTX1
DG	GO BP	0.000101734	4.82563	0.47337	GO_SODIUM_ION_TRANSMEMBRANE_TRANSPORT	SLC17A7,SCN1A,SCN1B,ATP1A1,SLC4A4,SCN2B,ATP1B3
DG	GO BP	0.000104073	2.91481	0.484254	GO_RHYTHMIC_PROCESS	ID2,CHGA,PTPRN,CEBPB,INHBA,SFPQ,ENOX1,GABRB1,FBXL3,DDX5,TEF,KCND2,ADCY1,TOP1
DG	GO BP	0.000131272	2.16747	0.610811	GO_NEURON_DEVELOPMENT	CCK,ID2,UCHL1,NPY,NTF3,ATP2B2,NRXN3,RAB3A,SPTBN1,LINGO1,RASGRF1,GABRB1,SCN1B,BTBD3,SEMA7A,LGI1,CHL1,GABRA5,BDNF,APOD,ALCAM,ROBO3,ADCY1,NPTX1
DG	GO BP	0.000157707	2.03793	0.733813	GO_ION_TRANSMEMBRANE_TRANSPORT	PRKCE,TTYH1,PDE2A,SLC7A14,KCNIP3,ATP2B2,SLC17A7,SCN1A,TRPM3,SLC1A2,GABRB1,SCN1B,ATP1A1,TRPC6,GRIA2,SLC4A4,GRIK4,SCN2B,ATP5H,GABRA5,ATP6V1G2,KCND2,ATP1B3,ATP6V1D,ATP6V0B,ABCC8,SLC39A6
DG	GO BP	0.000160161	4.52403	0.745231	GO_CELLULAR_MONOVALENT_INORGANIC_CATION_HOMEOSTASIS	SLC17A7,ATP1A1,SLC4A4,ATP6V1G2,ATP1B3,ATP6V1D,ATP6V0B
DG	GO BP	0.000202213	2.23485	0.940895	GO_INORGANIC_ION_TRANSMEMBRANE_TRANSPORT	PRKCE,TTYH1,PDE2A,KCNIP3,ATP2B2,SLC17A7,SCN1A,TRPM3,GABRB1,SCN1B,ATP1A1,TRPC6,SLC4A4,SCN2B,ATP5H,GABRA5,KCND2,ATP1B3,ATP6V0B,ABCC8,SLC39A6
DG	GO BP	0.000213048	2.27684	0.991314	GO_NEURON_PROJECTION_DEVELOPMENT	CCK,UCHL1,NPY,NTF3,NRXN3,RAB3A,SPTBN1,LINGO1,RASGRF1,SCN1B,BTBD3,SEMA7A,LGI1,CHL1,BDNF,APOD,ALCAM,ROBO3,ADCY1,NPTX1
DG	GO MF	6.86726e-06	4.15936	0.00637969	GO_CALMODULIN_BINDING	RGS4,PCP4,ATP2B2,SPTBN1,CAMKV,DDX5,PDE1A,PNCK,CAMK4,PLCB1,ADCY1,RGS2
DG	GO MF	0.000153642	2.52936	0.142733	GO_METAL_ION_TRANSMEMBRANE_TRANSPORTER_ACTIVITY	TTYH1,PDE2A,KCNIP3,ATP2B2,SLC17A7,SCN1A,TRPM3,SLC1A2,SCN1B,ATP1A1,TRPC6,SLC4A4,SCN2B,KCND2,ATP1B3,ABCC8,SLC39A6
DG	GO MF	0.000362384	3.64964	0.336655	GO_SODIUM_ION_TRANSMEMBRANE_TRANSPORTER_ACTIVITY	SLC17A7,SCN1A,SLC1A2,SCN1B,ATP1A1,SLC4A4,SCN2B,ATP1B3
DG	GO MF	0.000366013	2.23687	0.340026	GO_INORGANIC_CATION_TRANSMEMBRANE_TRANSPORTER_ACTIVITY	TTYH1,PDE2A,KCNIP3,ATP2B2,SLC17A7,SCN1A,TRPM3,SLC1A2,SCN1B,ATP1A1,TRPC6,SLC4A4,SCN2B,ATP5H,KCND2,ATP1B3,ATP6V0B,ABCC8,SLC39A6
DG	GO MF	0.00068952	3.64964	0.640564	GO_HORMONE_ACTIVITY	CCK,TTR,CHGB,PENK,NPY,INHBA,PDYN
DG	GO MF	0.000945868	1.95834	0.878711	GO_CALCIUM_ION_BINDING	CALB1,TPT1,CDH8,TTYH1,PCDH8,LPHN3,NECAB3,CABP7,TESC,HSPA5,KCNIP3,ATP2B2,NELL2,CPNE6,SPOCK3,NECAB2,SPARCL1,SYT10,RASGRP1,MCTP1,PLCB1,TBC1D9B
DG	HALLMARK_KRAS_SIGNALING_UP	0.000412763	3.10219	0.0206381	ID2,INHBA,PCP4,TOR1AIP2,SCN1B,BTBD3,TRIB2,SPARCL1,APOD,TSPAN7
DG	Reactome	2.27205e-06	12.4088	0.00153136	REACTOME_EFFECTS_OF_PIP2_HYDROLYSIS	PRKCE,DGKH,TRPC6,RASGRP1,DAGLB
DG	Reactome	1.04085e-05	4.00283	0.00701531	REACTOME_TRANSMISSION_ACROSS_CHEMICAL_SYNAPSES	SLC17A7,RAB3A,SLC1A2,RASGRF1,GABRB1,GRIA2,GRIK4,GABRA5,CAMK4,PLCB1,ADCY1,GNG2
DG	Reactome	1.26057e-05	3.33569	0.00849622	REACTOME_NEURONAL_SYSTEM	SLC17A7,RAB3A,SLC1A2,RASGRF1,GABRB1,GRIA2,STX1B,GRIK4,GABRA5,CAMK4,KCND2,PLCB1,ADCY1,ABCC8,GNG2
DG	Reactome	7.63066e-05	4.07587	0.0514306	REACTOME_NEUROTRANSMITTER_RECEPTOR_BINDING_AND_DOWNSTREAM_TRANSMISSION_IN_THE_POSTSYNAPTIC_CELL	RASGRF1,GABRB1,GRIA2,GRIK4,GABRA5,CAMK4,PLCB1,ADCY1,GNG2
DG	Reactome	0.000248091	5.64035	0.167213	REACTOME_ION_CHANNEL_TRANSPORT	ATP2B2,GABRB1,ATP1A1,GABRA5,ATP1B3
DG	Reactome	0.000260555	4.7726	0.175614	REACTOME_OPIOID_SIGNALLING	PDYN,PDE1A,CAMK4,PLCB1,ADCY1,GNG2
DG	Reactome	0.000260555	4.7726	0.175614	REACTOME_PLATELET_HOMEOSTASIS	PDE2A,ATP2B2,TRPC6,PDE1A,PPP2R5C,GNG2
DG	Reactome	0.000262616	6.89376	0.177003	REACTOME_IRON_UPTAKE_AND_TRANSPORT	FTH1,ATP6V1G2,ATP6V1D,ATP6V0B
DG	Reactome	0.000404884	2.40363	0.272892	REACTOME_TRANSMEMBRANE_TRANSPORT_OF_SMALL_MOLECULES	ATP2B2,SLC17A7,SLC1A2,GABRB1,ATP1A1,SLC4A4,GABRA5,FTH1,ATP6V1G2,ATP1B3,ATP6V1D,ADCY1,ATP6V0B,ABCC8,SLC39A6,GNG2
DG	Reactome	0.000573915	2.98287	0.386819	REACTOME_PLATELET_ACTIVATION_SIGNALING_AND_AGGREGATION	TMSB4X,PRKCE,HSPA5,DGKH,TRPC6,RASGRP1,DAGLB,TUBA4A,YWHAZ,GNG2
DG	Reactome	0.000583901	2.2634	0.393549	REACTOME_HEMOSTASIS	TMSB4X,PRKCE,PDE2A,CAPZA2,HSPA5,ATP2B2,DGKH,TRPC6,RASGRP1,PDE1A,RAB5A,DAGLB,ATP1B3,TUBA4A,YWHAZ,PPP2R5C,GNG2
DG	Reactome	0.000822244	3.03475	0.554192	REACTOME_G_ALPHA_Q_SIGNALLING_EVENTS	CCK,PRKCE,DGKH,TRPC6,RASGRP1,DAGLB,PLCB1,RGS2,GNG2
Endothelial	GO BP	7.91175e-10	5.49569	3.68134e-06	GO_VIRAL_LIFE_CYCLE	RPL34,RPL41,RPL36,RPS29,RPL23A,RPL39,RPS19,RPS2,RPS24,ACE2,UBB,PPIA,RPS27,PCBP1,RPL12,CHMP3,HSPA1B,ITGB1
Endothelial	GO BP	7.99186e-10	9.00424	3.71861e-06	GO_NUCLEAR_TRANSCRIBED_MRNA_CATABOLIC_PROCESS_NONSENSE_MEDIATED_DECAY	RPL34,RPL41,RPL36,RPS29,RPL23A,RPL39,RPS19,RPS2,RPS24,RPS27,RPL12,EIF4G1
Endothelial	GO BP	1.3432e-09	8.63821	6.24991e-06	GO_PROTEIN_LOCALIZATION_TO_ENDOPLASMIC_RETICULUM	RPL34,RPL41,RPL36,RPS29,RPL23A,HSPA5,RPL39,RPS19,RPS2,RPS24,RPS27,RPL12
Endothelial	GO BP	2.13136e-09	9.36498	9.91722e-06	GO_ESTABLISHMENT_OF_PROTEIN_LOCALIZATION_TO_ENDOPLASMIC_RETICULUM	RPL34,RPL41,RPL36,RPS29,RPL23A,RPL39,RPS19,RPS2,RPS24,RPS27,RPL12
Endothelial	GO BP	5.56864e-09	7.69928	2.59109e-05	GO_MULTI_ORGANISM_METABOLIC_PROCESS	RPL34,RPL41,RPL36,RPS29,RPL23A,RPL39,RPS19,RPS2,RPS24,RPS27,PCBP1,RPL12
Endothelial	GO BP	1.10673e-08	7.2774	5.14963e-05	GO_TRANSLATIONAL_INITIATION	RPL34,RPL41,RPL36,RPS29,RPL23A,RPL39,RPS19,RPS2,RPS24,RPS27,RPL12,EIF4G1
Endothelial	GO BP	3.05235e-08	3.34372	0.000142026	GO_INTERSPECIES_INTERACTION_BETWEEN_ORGANISMS	CD93,RPL34,RPL41,VIM,RPL36,HSPA8,RPS29,RPL23A,RPL39,ISG15,RPS19,RPS2,RPS24,ACE2,UBB,PPIA,WASF2,RPS27,PCBP1,RPL12,CHMP3,HSPA1B,ITGB1,PSMA7,EIF4G1
Endothelial	GO BP	3.05235e-08	3.34372	0.000142026	GO_SYMBIOSIS_ENCOMPASSING_MUTUALISM_THROUGH_PARASITISM	CD93,RPL34,RPL41,VIM,RPL36,HSPA8,RPS29,RPL23A,RPL39,ISG15,RPS19,RPS2,RPS24,ACE2,UBB,PPIA,WASF2,RPS27,PCBP1,RPL12,CHMP3,HSPA1B,ITGB1,PSMA7,EIF4G1
Endothelial	GO BP	5.43685e-08	5.03078	0.000252977	GO_ESTABLISHMENT_OF_PROTEIN_LOCALIZATION_TO_MEMBRANE	RPL34,RPL41,RPL36,RPS29,RPL23A,VAMP2,RPL39,RPS19,CLIP1,RPS2,RPS24,VAMP4,RPS27,RPL12,LAMA5
Endothelial	GO BP	5.44228e-08	4.2387	0.000253229	GO_PROTEIN_LOCALIZATION_TO_MEMBRANE	RPL34,RAC1,RPL41,RPL36,RAPGEF2,RER1,RPS29,RPL23A,VAMP2,RPL39,RPS19,CLIP1,RPS2,RPS24,VAMP4,RPS27,RPL12,LAMA5
Endothelial	GO BP	2.11921e-07	4.86111	0.00098607	GO_RRNA_METABOLIC_PROCESS	RPL34,RPL41,RPL36,RPS29,RPL23A,RPL39,EXOSC9,NGDN,RPS19,UTP3,RPS2,RPS24,RPS27,RPL12
Endothelial	GO BP	2.22969e-07	6.20356	0.00103747	GO_PROTEIN_TARGETING_TO_MEMBRANE	RPL34,RPL41,RPL36,RPS29,RPL23A,RPL39,RPS19,RPS2,RPS24,RPS27,RPL12
Endothelial	GO BP	3.06258e-07	2.76076	0.00142502	GO_SINGLE_ORGANISM_CELLULAR_LOCALIZATION	RPL34,RAC1,RPL41,RPL36,RAPGEF2,RER1,HSPA8,RPS29,PRICKLE1,RPL23A,HES1,ZFAND6,VAMP2,RPL39,RPS19,LMNA,ACTN4,CLIP1,RPS2,RPS24,UBB,VAMP4,RPS27,RPL12,CHMP3,LAMA5,OGT,ITGB1
Endothelial	GO BP	3.07505e-07	5.07067	0.00143082	GO_RNA_CATABOLIC_PROCESS	RPL34,RPL41,RPL36,RPS29,RPL23A,RPL39,EXOSC9,RPS19,RPS2,RPS24,RPS27,RPL12,EIF4G1
Endothelial	GO BP	7.57091e-07	3.92428	0.00352275	GO_ESTABLISHMENT_OF_PROTEIN_LOCALIZATION_TO_ORGANELLE	RPL34,RPL41,RPL36,HSPA8,RPS29,PRICKLE1,RPL23A,HES1,ZFAND6,RPL39,RPS19,LMNA,RPS2,RPS24,RPS27,RPL12
Endothelial	GO BP	8.46598e-07	3.70741	0.00393922	GO_PROTEIN_TARGETING	RPL34,RPL41,RPL36,HSPA8,RPS29,PRICKLE1,RPL23A,HES1,ZFAND6,RPL39,RPS19,LMNA,RPS2,RPS24,RPS27,RPL12,AKAP12
Endothelial	GO BP	1.89474e-06	3.67012	0.00881624	GO_NCRNA_PROCESSING	RPL34,RPL41,RPL36,RPS29,RPL23A,RPL39,EXOSC9,NGDN,RPS19,UTP3,POP5,RPS2,RPS24,RPS27,RPL12,SMAD1
Endothelial	GO BP	2.29962e-06	4.02462	0.0107001	GO_RIBOSOME_BIOGENESIS	RPL34,RPL41,RPL36,RPS29,RPL23A,RPL39,EXOSC9,NGDN,RPS19,UTP3,RPS2,RPS24,RPS27,RPL12
Endothelial	GO BP	9.20808e-06	2.37165	0.0428452	GO_CELLULAR_RESPONSE_TO_ENDOGENOUS_STIMULUS	JUND,PAQR5,FOSB,CLDN5,PTN,PAQR7,ADAMTS1,FKBP1A,COL4A2,RAPGEF2,NR4A1,ID1,VAMP2,ATP1A2,KLF4,DDC,CASQ2,ACSL1,MSN,UBB,IGF1R,GNB1,SMAD1,BMPR2,COL4A1,OGT,ITGB1
Endothelial	GO BP	9.37683e-06	4.34803	0.0436304	GO_PROTEIN_FOLDING	B2M,FKBP1A,HSPA8,GNAI2,HSPA5,FKBP3,ERP29,PDIA6,PPIA,GNB1,HSPA1B
Endothelial	GO BP	9.57182e-06	2.58434	0.0445377	GO_CARDIOVASCULAR_SYSTEM_DEVELOPMENT	CLDN5,PTN,SEMA3C,ADAMTS1,FKBP1A,ADAP2,COL4A2,RAPGEF2,PRICKLE1,NR4A1,HES1,ID1,LMNA,CSPG4,WASF2,SMAD1,BMPR2,COL4A1,LAMA5,NUS1,ITGB1,ENPEP,COL4A3BP
Endothelial	GO BP	9.57182e-06	2.58434	0.0445377	GO_CIRCULATORY_SYSTEM_DEVELOPMENT	CLDN5,PTN,SEMA3C,ADAMTS1,FKBP1A,ADAP2,COL4A2,RAPGEF2,PRICKLE1,NR4A1,HES1,ID1,LMNA,CSPG4,WASF2,SMAD1,BMPR2,COL4A1,LAMA5,NUS1,ITGB1,ENPEP,COL4A3BP
Endothelial	GO BP	9.87041e-06	2.46223	0.045927	GO_MEMBRANE_ORGANIZATION	RPL34,RAC1,RPL41,ATP10A,RPL36,RAPGEF2,RER1,RPS29,RPL23A,VAMP2,RPL39,RPS19,LMNA,CLIP1,MBP,PLSCR4,RPS2,RPS24,PPIA,VAMP4,RPS27,RPL12,CHMP3,LAMA5,ITGB1
Endothelial	GO BP	1.66502e-05	7.37847	0.0774733	GO_ENDOTHELIAL_CELL_DIFFERENTIATION	PTN,RAPGEF2,ID1,MSN,BMPR2,LAMA5
Endothelial	GO BP	1.82218e-05	2.86646	0.0847861	GO_PROTEIN_LOCALIZATION_TO_ORGANELLE	RPL34,RPL41,RPL36,HSPA8,RPS29,PRICKLE1,RPL23A,HES1,ZFAND6,HSPA5,RPL39,RPS19,LMNA,RPS2,RPS24,YBX1,RPS27,RPL12
Endothelial	GO BP	2.53467e-05	2.49413	0.117938	GO_INTRACELLULAR_PROTEIN_TRANSPORT	RPL34,RPL41,RPL36,HSPA8,RPS29,PRICKLE1,RPL23A,HES1,ZFAND6,VAMP2,RPL39,RPS19,LMNA,CLIP1,RPS2,ERP29,RPS24,VAMP4,RPS27,RPL12,AKAP12,ITGB1
Endothelial	GO BP	2.62835e-05	2.79116	0.122297	GO_PEPTIDE_METABOLIC_PROCESS	RPL34,RPL41,RPL36,RPS29,RPL23A,RPL39,RPS19,RPS2,RPS24,ACE2,RPS27,RPL12,MRPL52,ENPEP,GSTM1,MRPL27,EIF4G1,RPL36AL
Endothelial	GO BP	3.50778e-05	5.63447	0.163217	GO_FORMATION_OF_PRIMARY_GERM_LAYER	COL4A2,NF2,KLF4,SMAD1,BMPR2,VTN,ITGB1
Endothelial	GO BP	3.79395e-05	1.86857	0.176532	GO_CELLULAR_RESPONSE_TO_ORGANIC_SUBSTANCE	JUND,IFITM3,PAQR5,FOSB,CLDN5,PTN,B2M,IFITM2,PAQR7,ADAMTS1,FKBP1A,COL4A2,RAPGEF2,COLEC12,NR4A1,ID1,ZFAND6,HSPA5,VAMP2,ATP1A2,KLF4,ISG15,LMNA,DDC,CASQ2,PLSCR4,ATF3,ACSL1,MSN,UBB,PDIA6,IGF1R,GNB1,SMAD1,BMPR2,COL4A1,OGT,ITGB1,PSMA7
Endothelial	GO BP	3.79851e-05	4.91898	0.176745	GO_NEGATIVE_REGULATION_OF_CELL_PROJECTION_ORGANIZATION	B2M,SEMA3C,VIM,RAPGEF2,ID1,MBP,ITGB1,PMP22
Endothelial	GO BP	4.56333e-05	2.25182	0.212332	GO_NEGATIVE_REGULATION_OF_MULTICELLULAR_ORGANISMAL_PROCESS	TSC22D3,RAC1,PTN,B2M,SEMA3C,VIM,CST3,COL4A2,PTGDS,RAPGEF2,PRICKLE1,HES1,ID1,ATP1A2,KLF4,ISG15,RPS19,LMNA,MBP,N4BP2L2,UBB,BMPR2,VTN,ITGB1,PMP22
Endothelial	GO BP	5.41704e-05	2.0808	0.252055	GO_CELLULAR_MACROMOLECULE_LOCALIZATION	RPL34,RAC1,RPL41,RPL36,RAPGEF2,RER1,HSPA8,RPS29,PRICKLE1,RPL23A,HES1,ID1,ZFAND6,HSPA5,VAMP2,RPL39,RPS19,LMNA,CLIP1,RPS2,ERP29,RPS24,YBX1,VAMP4,RPS27,RPL12,LAMA5,AKAP12,ITGB1
Endothelial	GO BP	6.39673e-05	4.17212	0.29764	GO_NEGATIVE_REGULATION_OF_NEURON_DIFFERENTIATION	B2M,SEMA3C,VIM,RAPGEF2,HES1,ID1,MBP,ITGB1,PMP22
Endothelial	GO BP	6.4654e-05	2.79421	0.300835	GO_AMIDE_BIOSYNTHETIC_PROCESS	RPL34,RPL41,RPL36,RPS29,RPL23A,RPL39,RPS19,RPS2,RPS24,RPS27,RPL12,MRPL52,SGMS1,MRPL27,EIF4G1,RPL36AL
Endothelial	GO BP	7.1183e-05	5.90278	0.331214	GO_ENDOTHELIUM_DEVELOPMENT	PTN,RAPGEF2,ID1,MSN,BMPR2,LAMA5
Endothelial	GO BP	7.67528e-05	2.43581	0.357131	GO_CELLULAR_AMIDE_METABOLIC_PROCESS	RPL34,RPL41,RPL36,RPS29,RPL23A,RPL39,RPS19,RPS2,RPS24,ACE2,RPS27,RPL12,MRPL52,ENPEP,SGMS1,GSTM1,COL4A3BP,MRPL27,EIF4G1,RPL36AL
Endothelial	GO BP	7.89846e-05	2.85618	0.367515	GO_CELLULAR_RESPONSE_TO_ORGANIC_CYCLIC_COMPOUND	PAQR5,PTN,PAQR7,ADAMTS1,RAPGEF2,COLEC12,NR4A1,ID1,ATP1A2,KLF4,CASQ2,MSN,GNB1,SMAD1,ITGB1
Endothelial	GO BP	8.72838e-05	2.83182	0.406132	GO_VASCULATURE_DEVELOPMENT	SEMA3C,COL4A2,RAPGEF2,PRICKLE1,NR4A1,HES1,ID1,CSPG4,WASF2,BMPR2,COL4A1,LAMA5,NUS1,ITGB1,ENPEP
Endothelial	GO BP	9.93373e-05	6.7077	0.462216	GO_MESODERM_MORPHOGENESIS	NF2,KLF4,SMAD1,BMPR2,ITGB1
Endothelial	GO BP	0.000100406	5.59211	0.467187	GO_TRANSFORMING_GROWTH_FACTOR_BETA_RECEPTOR_SIGNALING_PATHWAY	CLDN5,FKBP1A,ID1,UBB,SMAD1,ITGB1
Endothelial	GO BP	0.000117329	1.84902	0.545933	GO_ESTABLISHMENT_OF_LOCALIZATION_IN_CELL	RPL34,RPL41,RPL36,CYTH3,RER1,HSPA8,RPS29,PRICKLE1,ATOX1,RPL23A,HES1,TUBA1C,ZFAND6,VAMP2,RPL39,RPS19,LMNA,ACTN4,CLIP1,DDC,RPS2,ERP29,RPS24,MAP4K2,UBB,VAMP4,RPS27,DCTN4,RPL12,CHMP3,AKAP12,ITGB1,SHFM1,AFTPH,COL4A3BP
Endothelial	GO BP	0.000118024	11.5489	0.549164	GO_ESTABLISHMENT_OF_EPITHELIAL_CELL_POLARITY	CYTH3,HES1,MSN
Endothelial	GO BP	0.000118683	2.65791	0.552231	GO_NCRNA_METABOLIC_PROCESS	RPL34,RPL41,RPL36,RPS29,RPL23A,RPL39,EXOSC9,NGDN,RPS19,UTP3,POP5,RPS2,RPS24,RPS27,RPL12,SMAD1
Endothelial	GO BP	0.000125147	2.1992	0.582307	GO_MACROMOLECULE_CATABOLIC_PROCESS	RPL34,RPL41,RPL36,RPS29,RPL23A,HSPA5,RPL39,EXOSC9,ISG15,RPS19,RPS2,RPS24,ACE2,UBB,CSPG4,USP16,RPS27,RPL12,RNF19A,ANAPC5,ENPEP,PSMA7,EIF4G1
Endothelial	GO BP	0.00013024	5.36616	0.606005	GO_POSITIVE_REGULATION_OF_CELL_SUBSTRATE_ADHESION	RAC1,PTN,SPOCK2,ECM2,VTN,ITGB1
Endothelial	GO BP	0.000140383	11.0677	0.653202	GO_BLOOD_VESSEL_ENDOTHELIAL_CELL_MIGRATION	NR4A1,ID1,ITGB1
Endothelial	GO BP	0.000146796	2.81723	0.683043	GO_RIBONUCLEOPROTEIN_COMPLEX_BIOGENESIS	RPL34,RPL41,RPL36,RPS29,RPL23A,RPL39,EXOSC9,NGDN,RPS19,UTP3,RPS2,RPS24,RPS27,RPL12
Endothelial	GO BP	0.000156335	4.09441	0.727427	GO_REGULATION_OF_CELL_SUBSTRATE_ADHESION	RAC1,PTN,SPOCK2,ECM2,NF2,ACTN4,VTN,ITGB1
Endothelial	GO BP	0.000173793	2.2968	0.808659	GO_REGULATION_OF_CELLULAR_COMPONENT_MOVEMENT	TMSB4X,RAC1,PTN,SEMA3C,HBEGF,RAPGEF2,HSPA5,NF2,ATP1A2,KLF4,RPS19,LMNA,ACTN4,RARRES2,MSN,IGF1R,BMPR2,LAMA5,VTN,ITGB1
Endothelial	GO BP	0.000175778	3.21438	0.817894	GO_NEGATIVE_REGULATION_OF_CELL_DEVELOPMENT	PTN,B2M,SEMA3C,VIM,RAPGEF2,HES1,ID1,ACTN4,MBP,ITGB1,PMP22
Endothelial	GO BP	0.000181221	3.20381	0.843223	GO_EXTRACELLULAR_STRUCTURE_ORGANIZATION	TTR,SPOCK2,CST3,ECM2,FKBP1A,COL4A2,JAM2,COL4A1,LAMA5,VTN,ITGB1
Endothelial	GO BP	0.000194052	10.2163	0.902923	GO_MESODERMAL_CELL_DIFFERENTIATION	KLF4,SMAD1,ITGB1
Endothelial	GO BP	0.000198264	3.37945	0.922523	GO_NEGATIVE_REGULATION_OF_NERVOUS_SYSTEM_DEVELOPMENT	PTN,B2M,SEMA3C,VIM,RAPGEF2,HES1,ID1,MBP,ITGB1,PMP22
Endothelial	GO BP	0.000200596	2.46352	0.933375	GO_MRNA_METABOLIC_PROCESS	RPL34,RPL41,RPL36,HSPA8,RPS29,RPL23A,RPL39,EXOSC9,RPS19,RPS2,RPS24,YBX1,RPS27,PCBP1,RPL12,RBM39,EIF4G1
Endothelial	GO MF	1.85795e-08	5.84709	1.72603e-05	GO_STRUCTURAL_CONSTITUENT_OF_RIBOSOME	RPL34,RPL41,RPL36,RPS29,RPL23A,RPL39,RPS19,RPS2,RPS24,RPS27,RPL12,MRPL52,MRPL27,RPL36AL
Endothelial	GO MF	2.21322e-07	3.02396	0.000205608	GO_STRUCTURAL_MOLECULE_ACTIVITY	RPL34,CLDN5,RPL41,MYL9,VIM,RPL36,COL4A2,SLC9A3R2,RPS29,RPL23A,TUBA1C,RPL39,RPS19,LMNA,MBP,RPS2,RPS24,MSN,RPS27,RPL12,COL4A1,MRPL52,LAMA5,MRPL27,RPL36AL
Endothelial	GO MF	6.35446e-05	3.58073	0.0590329	GO_AMIDE_BINDING	ITM2A,ITM2B,CST3,FCGRT,PPIA,IGF1R,OGT,ITGB1,ENPEP,GSTM1,COL4A3BP
Endothelial	GO MF	7.78428e-05	5.03896	0.072316	GO_GROWTH_FACTOR_BINDING	IGFBP7,PTN,RPS19,RPS2,IGF1R,BMPR2,COL4A1
Endothelial	GO MF	0.000147648	5.2599	0.137165	GO_GLYCOPROTEIN_BINDING	PTN,B2M,VIM,HSPA5,ACE2,ITGB1
Endothelial	GO MF	0.000188127	5.05952	0.17477	GO_INTEGRIN_BINDING	ECM2,NF2,ACTN4,LAMA5,VTN,ITGB1
Endothelial	GO MF	0.000268758	3.80824	0.249677	GO_CELL_ADHESION_MOLECULE_BINDING	FXYD5,ECM2,NF2,ACTN4,MSN,LAMA5,VTN,ITGB1
Endothelial	GO MF	0.000453793	3.89806	0.421574	GO_ISOMERASE_ACTIVITY	FKBP1A,PTGDS,FKBP3,ERP29,PDIA6,PPIA,ISYNA1
Endothelial	GO MF	0.00101027	1.68214	0.938537	GO_ENZYME_BINDING	JUND,RAC1,CST3,SLC9A3R2,SDPR,HSPA8,HES1,NDUFS7,HSPA5,KLF4,RPS19,LMNA,MBP,N4BP2L2,DDC,PLSCR4,TCEB2,RPS2,MSN,MAP4K2,YBX1,CSPG4,DUSP3,GNB1,SMAD1,CHMP3,SH3GL1,RNF19A,ANAPC5,AKAP12,HSPA1B,ITGB1,GSTM1
Endothelial	HALLMARK_ANDROGEN_RESPONSE	0.000147648	5.2599	0.00738241	TSC22D1,SEPP1,B2M,ADAMTS1,TMEM50A,AKAP12
Endothelial	HALLMARK_APICAL_JUNCTION	0.000457655	3.54167	0.0228827	CLDN5,MYL9,GNAI2,NF2,ACTN4,MSN,MAP4K2,ITGB1
Endothelial	HALLMARK_EPITHELIAL_MESENCHYMAL_TRANSITION	0.000457655	3.54167	0.0228827	MYL9,VIM,ECM2,COL4A2,CALD1,COL4A1,ITGB1,PMP22
Endothelial	HALLMARK_P53_PATHWAY	9.39137e-05	3.98438	0.00469569	TSC22D1,SLC3A2,HBEGF,RPL36,KLF4,ATF3,TCN2,EI24,MXD4
Endothelial	HALLMARK_TGF_BETA_SIGNALING	0.000352189	6.55864	0.0176095	FKBP1A,ID1,SMAD1,BMPR2
Endothelial	KEGG	1.85261e-11	12.0739	3.44585e-09	KEGG_RIBOSOME	RPL34,RPL41,RPL36,RPS29,RPL23A,RPL39,RPS19,RPS2,RPS24,RPS27,RPL12,RPL36AL
Endothelial	KEGG	7.68243e-06	6.00282	0.00142893	KEGG_LEUKOCYTE_TRANSENDOTHELIAL_MIGRATION	CLDN5,RAC1,MYL9,GNAI2,ACTN4,MSN,JAM2,ITGB1
Endothelial	KEGG	9.78759e-05	3.96455	0.0182049	KEGG_FOCAL_ADHESION	RAC1,MYL9,COL4A2,ACTN4,IGF1R,COL4A1,LAMA5,VTN,ITGB1
Endothelial	KEGG	0.000375762	5.27034	0.0698917	KEGG_ECM_RECEPTOR_INTERACTION	COL4A2,COL4A1,LAMA5,VTN,ITGB1
Endothelial	KEGG	0.0032102	2.86941	0.597098	KEGG_REGULATION_OF_ACTIN_CYTOSKELETON	TMSB4X,RAC1,MYL9,ACTN4,MSN,WASF2,ITGB1
Endothelial	KEGG	0.00339502	2.65293	0.631473	KEGG_MAPK_SIGNALING_PATHWAY	JUND,RAC1,RAPGEF2,HSPA8,NR4A1,MAP4K2,DUSP3,HSPA1B
Endothelial	KEGG	0.00417573	3.30379	0.776685	KEGG_TIGHT_JUNCTION	CLDN5,MYL9,GNAI2,ACTN4,JAM2
Endothelial	Reactome	2.46023e-08	4.98826	1.6582e-05	REACTOME_METABOLISM_OF_MRNA	RPL34,RPL41,RPL36,HSPA8,RPS29,RPL23A,RPL39,EXOSC9,RPS19,RPS2,RPS24,RPS27,RPL12,HSPA1B,PSMA7,EIF4G1
Endothelial	Reactome	1.02985e-07	6.03693	6.9412e-05	REACTOME_3_UTR_MEDIATED_TRANSLATIONAL_REGULATION	RPL34,RPL41,RPL36,RPS29,RPL23A,RPL39,RPS19,RPS2,RPS24,RPS27,RPL12,EIF4G1
Endothelial	Reactome	1.02985e-07	6.03693	6.9412e-05	REACTOME_NONSENSE_MEDIATED_DECAY_ENHANCED_BY_THE_EXON_JUNCTION_COMPLEX	RPL34,RPL41,RPL36,RPS29,RPL23A,RPL39,RPS19,RPS2,RPS24,RPS27,RPL12,EIF4G1
Endothelial	Reactome	1.68178e-07	6.36574	0.000113352	REACTOME_PEPTIDE_CHAIN_ELONGATION	RPL34,RPL41,RPL36,RPS29,RPL23A,RPL39,RPS19,RPS2,RPS24,RPS27,RPL12
Endothelial	Reactome	2.15216e-07	4.29293	0.000145056	REACTOME_METABOLISM_OF_RNA	RPL34,RPL41,RPL36,HSPA8,RPS29,RPL23A,RPL39,EXOSC9,RPS19,RPS2,RPS24,RPS27,RPL12,HSPA1B,PSMA7,EIF4G1
Endothelial	Reactome	4.94947e-07	5.76307	0.000333594	REACTOME_INFLUENZA_VIRAL_RNA_TRANSCRIPTION_AND_REPLICATION	RPL34,RPL41,RPL36,RPS29,RPL23A,RPL39,RPS19,RPS2,RPS24,RPS27,RPL12
Endothelial	Reactome	5.3715e-07	5.23399	0.000362039	REACTOME_INFLUENZA_LIFE_CYCLE	RPL34,RPL41,RPL36,RPS29,RPL23A,RPL39,RPS19,RPS2,RPS24,RPS27,RPL12,HSPA1B
Endothelial	Reactome	9.15089e-07	5.44111	0.00061677	REACTOME_SRP_DEPENDENT_COTRANSLATIONAL_PROTEIN_TARGETING_TO_MEMBRANE	RPL34,RPL41,RPL36,RPS29,RPL23A,RPL39,RPS19,RPS2,RPS24,RPS27,RPL12
Endothelial	Reactome	1.47578e-06	4.78604	0.000994675	REACTOME_TRANSLATION	RPL34,RPL41,RPL36,RPS29,RPL23A,RPL39,RPS19,RPS2,RPS24,RPS27,RPL12,EIF4G1
Endothelial	Reactome	3.06561e-05	6.72468	0.0206622	REACTOME_INTEGRIN_CELL_SURFACE_INTERACTIONS	COL4A2,JAM2,COL4A1,LAMA5,VTN,ITGB1
Endothelial	Reactome	4.56805e-05	6.3244	0.0307886	REACTOME_ACTIVATION_OF_THE_MRNA_UPON_BINDING_OF_THE_CAP_BINDING_COMPLEX_AND_EIFS_AND_SUBSEQUENT_BINDING_TO_43S	RPS29,RPS19,RPS2,RPS24,RPS27,EIF4G1
Endothelial	Reactome	0.000134567	4.66009	0.0906983	REACTOME_DIABETES_PATHWAYS	HSPA5,VAMP2,EXOSC9,KLF4,LMNA,ATF3,PDIA6
Endothelial	Reactome	0.00018797	5.98255	0.126692	REACTOME_FORMATION_OF_THE_TERNARY_COMPLEX_AND_SUBSEQUENTLY_THE_43S_COMPLEX	RPS29,RPS19,RPS2,RPS24,RPS27
Endothelial	Reactome	0.000322504	6.68239	0.217368	REACTOME_DESTABILIZATION_OF_MRNA_BY_AUF1_HNRNP_D0	HSPA8,HSPA1B,PSMA7,EIF4G1
Endothelial	Reactome	0.000375762	5.27034	0.253264	REACTOME_REGULATION_OF_MRNA_STABILITY_BY_PROTEINS_THAT_BIND_AU_RICH_ELEMENTS	HSPA8,EXOSC9,HSPA1B,PSMA7,EIF4G1
Ependymal	Biocarta	0.000370423	4.9344	0.0803818	BIOCARTA_GCR_PATHWAY	HSP90AA1,CALM1,CALM2,PIK3CA,NFKB1
Ependymal	Biocarta	0.00179096	3.74334	0.388638	BIOCARTA_VIP_PATHWAY	CALM1,PRKAR1A,CALM2,NFATC1,NFKB1
Ependymal	Biocarta	0.00280068	3.94752	0.607747	BIOCARTA_AKT_PATHWAY	HSP90AA1,PIK3CA,NFKB1,FOXO1
Ependymal	Biocarta	0.00357126	3.2896	0.774963	BIOCARTA_NO1_PATHWAY	HSP90AA1,CALM1,PRKAR1A,CALM2,PRKG1
Ependymal	GO BP	1.47341e-07	3.00264	0.000685577	GO_CILIUM_ORGANIZATION	TMEM107,IFT43,DYNLL1,SPAG17,SPEF2,ARL13B,SPAG16,RSPH1,WDR19,CCDC40,RAB3IP,FOXJ1,DNAH1,NEK1,MNS1,TTC30B,CEP290,DNAH5,DMD,TMEM67,TMEM216,CCDC113,IQCB1,ZMYND10,TCTN2,FLNA
Ependymal	GO BP	3.1069e-07	2.83192	0.00144564	GO_CILIUM_MORPHOGENESIS	TMEM107,IFT43,DYNLL1,SPAG17,SPEF2,ARL13B,SPAG16,RSPH1,WDR19,CCDC40,RAB3IP,FOXJ1,DNAH1,NEK1,TTC30B,CEP290,DNAH5,DMD,NPHP3,TMEM67,IFT88,TMEM216,CCDC113,IQCB1,ZMYND10,TCTN2,FLNA
Ependymal	GO BP	8.96243e-07	1.75713	0.00417022	GO_CELL_PROJECTION_ORGANIZATION	AK7,TMEM107,HMGB1,DNAH9,CLU,S100B,IFT43,APOE,FOLR1,DYNLL1,SPAG17,FEZ1,GJA1,ILK,JAK2,SPEF2,MAPK9,ARL13B,NEO1,APBB1,FRYL,SPAG16,DICER1,LPAR1,KIF5A,LAMB1,ATP2B2,SOD1,RSPH1,TTYH1,WDR19,CROCC,CCDC40,PRKG1,EXT1,CNP,RAB3IP,PTPRZ1,TSGA10,FOXJ1,DNAH1,LLGL1,NBL1,NEK1,EZR,APBB2,MNS1,TTC30B,DPYSL4,CEP290,LHX2,PAK3,NDN,DNAH5,ITGA3,DMD,CNTNAP2,NPHP3,TMEM67,IFT88,TMEM216,CCDC113,PRKCQ,IQCB1,ZMYND10,VAPA,TCTN2,R…
Ependymal	GO BP	1.75135e-06	3.44947	0.00814904	GO_PLATELET_DEGRANULATION	RARRES2,SCG3,IGF2,CLU,PROS1,FAM3C,SPARC,TMSB4X,CALM1,SOD1,CALM2,LAMP2,CLEC3B,PHACTR2,ACTN4,TGFB2,FLNA
Ependymal	GO BP	1.92405e-05	1.78356	0.0895262	GO_CELL_PART_MORPHOGENESIS	TMEM107,CLU,S100B,IFT43,DYNLL1,SPAG17,FEZ1,GJA1,ILK,SPEF2,ARL13B,NEO1,APBB1,SPAG16,DICER1,KIF5A,RSPH1,WDR19,CCDC40,EXT1,CNP,RAB3IP,PTPRZ1,FOXJ1,DNAH1,LLGL1,NBL1,NEK1,EZR,APBB2,TTC30B,DPYSL4,CEP290,LHX2,PAK3,NDN,DNAH5,DMD,NPHP3,TMEM67,IFT88,TMEM216,CCDC113,PRKCQ,IQCB1,ZMYND10,TCTN2,BAI1,NES,TGFB2,BOC,FLNA
Ependymal	GO BP	1.94106e-05	1.87167	0.0903177	GO_MICROTUBULE_BASED_PROCESS	TPPP3,DYNLRB2,DNAH9,TTLL6,IFT43,TUBA1A,DYNLL1,SPAG17,GOLGA2,KIF6,SPEF2,DNAH12,SPAG16,KIF5A,SPA17,SOD1,RSPH1,CHEK2,WDR19,CEP63,CROCC,CCDC40,CNP,DNAH6,CLASP1,DNAH1,LLGL1,EZR,TTC30B,CEP350,DNAH5,TACC3,SPG7,NPHP3,NEK7,TTL,CRIPT,ZMYND10,FMN2,RPS3,NIN,DNAH11,TACC2,KIF16B,FLNA
Ependymal	GO BP	2.68668e-05	2.2947	0.125011	GO_CELLULAR_COMPONENT_ASSEMBLY_INVOLVED_IN_MORPHOGENESIS	TMEM107,SPAG17,ILK,SPEF2,ARL13B,SPAG16,DICER1,PRKAR1A,RSPH1,WDR19,CCDC40,RAB3IP,FOXJ1,DNAH1,NEK1,TTC30B,CEP290,DNAH5,DMD,TMEM67,TMEM216,CCDC113,IQCB1,ZMYND10,TCTN2,FLNA
Ependymal	GO BP	2.73047e-05	4.82475	0.127049	GO_CILIUM_MOVEMENT	SPAG17,SPAG16,SPA17,CCDC40,DNAH1,DNAH5,NPHP3,DNAH11
Ependymal	GO BP	3.58055e-05	2.22048	0.166603	GO_CELL_PROJECTION_ASSEMBLY	TMEM107,SPAG17,SPEF2,ARL13B,SPAG16,LPAR1,RSPH1,TTYH1,WDR19,CCDC40,RAB3IP,TSGA10,FOXJ1,DNAH1,NEK1,EZR,TTC30B,CEP290,DNAH5,DMD,TMEM67,TMEM216,CCDC113,IQCB1,ZMYND10,TCTN2,FLNA
Ependymal	GO BP	5.7781e-05	3.74334	0.268855	GO_NEGATIVE_REGULATION_OF_WOUND_HEALING	ANXA5,SERPINE2,ANXA2,APOE,GJA1,PROS1,PLAT,PRKG1,CLASP1,CD109
Ependymal	GO BP	6.57031e-05	3.46123	0.305716	GO_MICROTUBULE_BUNDLE_FORMATION	TPPP3,TTLL6,SPAG17,SPEF2,SPAG16,RSPH1,CCDC40,CLASP1,DNAH1,DNAH5,ZMYND10
Ependymal	GO BP	7.41045e-05	2.33	0.344808	GO_MICROTUBULE_BASED_MOVEMENT	DYNLRB2,DNAH9,IFT43,DYNLL1,SPAG17,KIF6,DNAH12,SPAG16,KIF5A,SPA17,SOD1,WDR19,CCDC40,DNAH6,DNAH1,TTC30B,DNAH5,SPG7,NPHP3,FMN2,DNAH11,KIF16B
Ependymal	GO BP	0.00014775	3.94752	0.687481	GO_AXONEME_ASSEMBLY	SPAG17,SPEF2,SPAG16,RSPH1,CCDC40,DNAH1,DNAH5,ZMYND10
Ependymal	GO MF	2.13441e-05	4.9626	0.0198287	GO_BETA_AMYLOID_BINDING	ITM2C,APOE,BACE2,APBB1,CST3,APBB2,CLSTN1,TGFB2
Ependymal	GO MF	0.000123635	7.23712	0.114857	GO_MISFOLDED_PROTEIN_BINDING	CLU,HSPA5,SDF2L1,STUB1
Ependymal	GO MF	0.000193302	6.68042	0.179578	GO_S100_PROTEIN_BINDING	S100B,ANXA2,EZR,ATP2A2
Ependymal	GO MF	0.000195554	3.10162	0.18167	GO_MICROTUBULE_MOTOR_ACTIVITY	DYNLRB2,DNAH9,KIF6,DNAH12,KIF5A,DNALI1,DNAH6,DNAH1,DNAH5,DNAH11,KIF16B
Ependymal	GO MF	0.000417597	5.7897	0.387947	GO_PROTEIN_KINASE_A_CATALYTIC_SUBUNIT_BINDING	PRKAR1A,AKAP11,EZR,RAB13
Ependymal	GO MF	0.000572581	3.61856	0.531928	GO_PROTEIN_KINASE_A_BINDING	AKAP14,PRKAR1A,AKAP11,AKAP13,EZR,RPS3,RAB13
Ependymal	GO MF	0.000639803	3.94752	0.594377	GO_ATPASE_ACTIVITY_COUPLED_TO_TRANSMEMBRANE_MOVEMENT_OF_IONS_PHOSPHORYLATIVE_MECHANISM	ANXA5,ATP1B1,ATP2B3,ATP2B2,ATP6V1C1,ATP2A2
Ependymal	GO MF	0.000976461	4.17526	0.907133	GO_OXIDOREDUCTASE_ACTIVITY_ACTING_ON_A_HEME_GROUP_OF_DONORS	COX6C,COX6A1,NDUFA4,COX7C,POR
Ependymal	HALLMARK_OXIDATIVE_PHOSPHORYLATION	5.04621e-05	2.38825	0.0025231	ATP1B1,NDUFA1,COX6C,COX6A1,NDUFA4,UQCR10,CPT1A,NNT,ATP5J2,ATP5L,SLC25A5,ATP6V1C1,ATP5D,HADHB,NDUFB8,COX7C,OAT,LDHB,POR,IDH2,ATP5G1,ALDH6A1
Ependymal	KEGG	0.000915262	2.11246	0.170239	KEGG_HUNTINGTONS_DISEASE	NDUFA1,COX6C,COX6A1,NDUFA4,POLR2C,SOD1,SIN3A,UQCR10,DNALI1,CREB3L2,DNAH1,SLC25A5,ATP5D,DNAL1,NDUFB8,COX7C,ITPR1,ATP5G1
Ependymal	KEGG	0.00208216	2.05551	0.387282	KEGG_ALZHEIMERS_DISEASE	NDUFA1,COX6C,COX6A1,APOE,NDUFA4,BACE2,CALM1,APBB1,CALM2,UQCR10,ATP5D,NDUFB8,COX7C,ATP2A2,ITPR1,ATP5G1
Ependymal	Reactome	0.000193302	6.68042	0.130286	REACTOME_TETRAHYDROBIOPTERIN_BH4_SYNTHESIS_RECYCLING_SALVAGE_AND_REGULATION	HSP90AA1,CALM1,CALM2,GCHFR
Ependymal	Reactome	0.000209557	2.92738	0.141241	REACTOME_RESPONSE_TO_ELEVATED_PLATELET_CYTOSOLIC_CA2_	SCG3,CLU,PROS1,SPARC,TMSB4X,CALM1,SOD1,CALM2,HSPA5,LAMP2,ACTN4,TGFB2
Ependymal	Reactome	0.000584502	5.42784	0.393954	REACTOME_FORMATION_OF_ATP_BY_CHEMIOSMOTIC_COUPLING	ATP5J2,ATP5L,ATP5D,ATP5G1
GABAergic	GO MF	0.000885293	3.00708	0.822437	GO_STRUCTURAL_CONSTITUENT_OF_RIBOSOME	SLC25A14,RPS19,SLC25A22,MRPS9,MRPL36,MRPL51,UBA52,RPLP0,FAU
GABAergic	HALLMARK_PI3K_AKT_MTOR_SIGNALING	0.000720941	4.04762	0.036047	CAB39,PFN1,CAMK4,PPP1CA,ARPC3,PIK3R3
GABAergic	KEGG	0.00366085	2.62346	0.680918	KEGG_REGULATION_OF_ACTIN_CYTOSKELETON	ACTB,WASL,ARHGEF7,PFN1,PPP1CA,ARPC3,PIK3CA,PIK3R3
GABAergic	Reactome	0.000888748	5.34591	0.599016	REACTOME_CIRCADIAN_CLOCK	CCRN4L,TBL1XR1,PPARGC1A,UBA52
GABAergic	Reactome	0.00129191	2.2228	0.870748	REACTOME_METABOLISM_OF_LIPIDS_AND_LIPOPROTEINS	ACOT8,TBL1XR1,SMPD4,LGMN,P4HB,TECR,PMVK,PPARGC1A,SMPD1,PPP1CA,PIK3CA,CDIPT,AGPAT1,PIK3R3,HMGCR
Microglia	GO BP	8.713e-33	21.9462	4.05416e-29	GO_ESTABLISHMENT_OF_PROTEIN_LOCALIZATION_TO_ENDOPLASMIC_RETICULUM	RPS26,RPS15A,RPS29,RPS28,RPS12,RPL37,RPS21,RPL36,RPL35,RPS24,RPL39,RPL34,RPS23,RPL37A,RPL22,RPS19,RPL23,RPS20,RPL6,RPL5,RPLP1,RPS2,RPS27,RPS13,RPS16,RPS18,RPS8,RPL35A,RPS17
Microglia	GO BP	6.08427e-31	19.3424	2.83101e-27	GO_NUCLEAR_TRANSCRIBED_MRNA_CATABOLIC_PROCESS_NONSENSE_MEDIATED_DECAY	RPS26,RPS15A,RPS29,RPS28,RPS12,RPL37,RPS21,RPL36,RPL35,RPS24,RPL39,RPL34,RPS23,RPL37A,RPL22,RPS19,RPL23,RPS20,RPL6,RPL5,RPLP1,RPS2,RPS27,RPS13,RPS16,RPS18,RPS8,RPL35A,RPS17
Microglia	GO BP	2.39768e-30	18.5562	1.11564e-26	GO_PROTEIN_LOCALIZATION_TO_ENDOPLASMIC_RETICULUM	RPS26,RPS15A,RPS29,RPS28,RPS12,RPL37,RPS21,RPL36,RPL35,RPS24,RPL39,RPL34,RPS23,RPL37A,RPL22,RPS19,RPL23,RPS20,RPL6,RPL5,RPLP1,RPS2,RPS27,RPS13,RPS16,RPS18,RPS8,RPL35A,RPS17
Microglia	GO BP	2.57552e-29	16.172	1.19839e-25	GO_TRANSLATIONAL_INITIATION	RPS26,RPS15A,RPS29,RPS28,RPS12,RPL37,RPS21,RPL36,RPL35,RPS24,RPL39,RPL34,RPS23,RPL37A,RPL22,RPS19,RPL23,RPS20,RPL6,RPL5,RPLP1,RPS2,CDC123,RPS27,RPS13,RPS16,RPS18,RPS8,RPL35A,RPS17
Microglia	GO BP	1.01549e-28	16.5392	4.72509e-25	GO_MULTI_ORGANISM_METABOLIC_PROCESS	RPS26,RPS15A,RPS29,RPS28,RPS12,RPL37,RPS21,RPL36,RPL35,RPS24,RPL39,RPL34,RPS23,RPL37A,RPL22,RPS19,RPL23,RPS20,RPL6,RPL5,RPLP1,RPS2,RPS27,RPS13,RPS16,RPS18,RPS8,RPL35A,RPS17
Microglia	GO BP	6.17556e-27	14.5376	2.87349e-23	GO_PROTEIN_TARGETING_TO_MEMBRANE	RPS26,RPS15A,RPS29,RPS28,RPS12,RPL37,RPS21,RPL36,RPL35,RPS24,RPL39,RPL34,RPS23,RPL37A,RPL22,RPS19,RPL23,RPS20,RPL6,RPL5,RPLP1,RPS2,RPS27,RPS13,RPS16,RPS18,RPS8,RPL35A,RPS17
Microglia	GO BP	2.33533e-24	10.7481	1.08663e-20	GO_RNA_CATABOLIC_PROCESS	ZFP36,RPS26,RPS15A,RPS29,RPS28,RPS12,RPL37,RPS21,RPL36,RPL35,RPS24,RPL39,RPL34,RPS23,RPL37A,RPL22,RPS19,RPL23,RPS20,RPL6,RPL5,RPLP1,RPS2,RPS27,RPS13,RPS16,RPS18,RPS8,RPL35A,RPS17,ZFP36L1
Microglia	GO BP	4.53859e-22	7.63055	2.1118e-18	GO_ESTABLISHMENT_OF_PROTEIN_LOCALIZATION_TO_ORGANELLE	JUN,RPS26,RPS15A,RPS29,RPS28,RPS12,RPL37,RPS21,RPL36,RPL35,SEC61B,RPS24,RPL39,RPL34,TSPO,RPS23,RPL37A,RPL22,RPS19,RPL23,RPS20,RPL6,RPL5,RPLP1,RPS2,RPS27,H2AFY,HSPA8,RPS13,RPS16,RPS18,TXNIP,RPS8,RPL35A,RPS17
Microglia	GO BP	1.19557e-21	9.25926	5.56299e-18	GO_RRNA_METABOLIC_PROCESS	RPS26,RPS15A,RPS29,RPS28,RPS12,RPL37,RPS21,RPL36,RPL35,RPS24,RPL39,RPL34,RPS23,RPL37A,RPL22,RPS19,RPL23,RPS20,RPL6,RPL5,RPLP1,RPS2,RPS27,RPS13,RPL7L1,RPS16,RPS18,RPS8,RPL35A,RPS17
Microglia	GO BP	5.06812e-21	8.41315	2.3582e-17	GO_VIRAL_LIFE_CYCLE	RPS26,SELPLG,RPS15A,RPS29,RPS28,RPS12,RPL37,RPS21,RPL36,RPL35,RPS24,RPL39,RPL34,RPS23,RPL37A,RPL22,RPS19,RPL23,RPS20,RPL6,RPL5,RPLP1,RPS2,CTSB,RPS27,RPS13,RPS16,RPS18,RPS8,RPL35A,RPS17
Microglia	GO BP	4.02721e-20	8.64548	1.87386e-16	GO_ESTABLISHMENT_OF_PROTEIN_LOCALIZATION_TO_MEMBRANE	RPS26,RPS15A,RPS29,RPS28,RPS12,RPL37,RPS21,RPL36,RPL35,RPS24,RPL39,RPL34,RPS23,RPL37A,RPL22,RPS19,RPL23,RPS20,RPL6,RPL5,RPLP1,RPS2,RPS27,RPS13,RPS16,RPS18,RPS8,RPL35A,RPS17
Microglia	GO BP	2.10505e-19	6.59095	9.7948e-16	GO_PROTEIN_TARGETING	JUN,RPS26,RPS15A,RPS29,RPS28,RPS12,RPL37,RPS21,RPL36,RPL35,SEC61B,RPS24,RPL39,RPL34,TSPO,RPS23,RPL37A,RPL22,RPS19,RPL23,RPS20,RPL6,RPL5,RPLP1,RPS2,RPS27,HSPA8,RPS13,RPS16,RPS18,TXNIP,RPS8,RPL35A,RPS17
Microglia	GO BP	3.3096e-19	7.66595	1.53996e-15	GO_RIBOSOME_BIOGENESIS	RPS26,RPS15A,RPS29,RPS28,RPS12,RPL37,RPS21,RPL36,RPL35,RPS24,RPL39,RPL34,RPS23,RPL37A,RPL22,RPS19,RPL23,RPS20,RPL6,RPL5,RPLP1,RPS2,RPS27,RPS13,RPL7L1,RPS16,RPS18,RPS8,RPL35A,RPS17
Microglia	GO BP	6.34979e-19	5.74366	2.95456e-15	GO_AMIDE_BIOSYNTHETIC_PROCESS	RPS26,RPS15A,RPS29,RPS28,RPS12,RPL37,RPS21,RPL36,RPL35,RPS24,RPL39,RPL34,RPS23,RPL37A,RPL22,RPS19,RPL23,RPS20,EIF5A,RPL6,SLC25A45,RPL5,RPLP1,RPS2,CDC123,CHCHD1,ST3GAL6,RPS27,RPS13,RPL7L1,RPS16,RPS18,RPS8,RPL35A,RPS17,ATIC,SLC25A4
Microglia	GO BP	2.0741e-18	5.37903	9.65078e-15	GO_PROTEIN_LOCALIZATION_TO_ORGANELLE	JUN,RPS26,SRGN,RPS15A,RPS29,RPS28,RPS12,RPL37,RPS21,RPL36,RPL35,SEC61B,RPS24,RPL39,RPL34,TSPO,RPS23,RPL37A,RPL22,RPS19,RPL23,RPS20,RPL6,RPL5,RPLP1,RPS2,RPS27,H2AFY,HSPA8,RPS13,RPS16,ACAP2,RPS18,TXNIP,RPS8,RPL35A,RPS17,DNM1L
Microglia	GO BP	8.56051e-18	6.08249	3.98321e-14	GO_ORGANIC_CYCLIC_COMPOUND_CATABOLIC_PROCESS	ZFP36,RPS26,RPS15A,RPS29,RPS28,RPS12,RPL37,RPS21,RPL36,RPL35,RPS24,RPL39,RPL34,RPS23,RPL37A,RPL22,RPS19,RPL23,RPS20,RPL6,RPL5,RPLP1,RPS2,PDE4B,RPS27,RPS13,RPS16,RPS18,RPS8,RPL35A,RPS17,ZFP36L1,H1F0
Microglia	GO BP	2.15197e-17	5.90278	1.00131e-13	GO_RIBONUCLEOPROTEIN_COMPLEX_BIOGENESIS	RPS26,RPS15A,RPS29,RPS28,RPS12,RPL37,RPS21,RPL36,RPL35,RPS24,RPL39,RPL34,RPS23,RPL37A,RPL22,RPS19,RPL23,RPS20,RPL6,RPL5,RPLP1,RPS2,SNRPD1,CDC123,RPS27,RPS13,RPL7L1,RPS16,RPS18,RPS8,RPL35A,RPS17,SNRPE
Microglia	GO BP	3.48729e-17	5.09989	1.62264e-13	GO_PEPTIDE_METABOLIC_PROCESS	RPS26,RPS15A,RPS29,RPS28,RPS12,RPL37,RPS21,RPL36,RPL35,RPS24,RPL39,RPL34,RPS23,RPL37A,RPL22,RPS19,RPL23,RPS20,EIF5A,RPL6,SLC25A45,RPL5,RPLP1,RPS2,CDC123,CHCHD1,RPS27,RPS13,RPL7L1,RPS16,RPS18,RPS8,RPL35A,RPS17,SLC25A4,CTSZ,GSTO1
Microglia	GO BP	9.95044e-17	4.43859	4.62994e-13	GO_CELLULAR_AMIDE_METABOLIC_PROCESS	HEXB,RPS26,RPS15A,RPS29,RPS28,RPS12,RPL37,RPS21,RPL36,RPL35,RPS24,RPL39,RPL34,RPS23,RPL37A,RPL22,RPS19,RPL23,RPS20,EIF5A,RPL6,SLC25A45,RPL5,RPLP1,RPS2,CDC123,CHCHD1,ST3GAL6,RPS27,RPS13,RPL7L1,RPS16,RPS18,RPS8,RPL35A,RPS17,ATIC,SLC25A4,PLA2G15,CTSZ,GSTO1
Microglia	GO BP	1.032e-16	6.27955	4.8019e-13	GO_PROTEIN_LOCALIZATION_TO_MEMBRANE	RPS26,RPS15A,RPS29,RPS28,RPS12,RPL37,RPS21,RPL36,RPL35,RPS24,RPL39,RPL34,RPS23,RPL37A,RPL22,RPS19,RPL23,RPS20,RPL6,RPL5,RPLP1,RPS2,RPS27,ITGB2,RPS13,RPS16,RPS18,RPS8,RPL35A,RPS17
Microglia	GO BP	1.29937e-16	4.63662	6.04595e-13	GO_INTERSPECIES_INTERACTION_BETWEEN_ORGANISMS	JUN,RPS26,SELPLG,RPS15A,VIM,RPS29,RPS28,RPS12,RPL37,RPS21,RPL36,RPL35,CX3CR1,RPS24,RPL39,RPL34,RPS23,RPL37A,RPL22,RPS19,RPL23,IVNS1ABP,RPS20,RPL6,RPL5,RPLP1,RPS2,CTSB,CFL1,RPS27,HSPA8,RPS13,SET,RPS16,RPS18,RPS8,RPL35A,RPS17,SLC25A4
Microglia	GO BP	1.29937e-16	4.63662	6.04595e-13	GO_SYMBIOSIS_ENCOMPASSING_MUTUALISM_THROUGH_PARASITISM	JUN,RPS26,SELPLG,RPS15A,VIM,RPS29,RPS28,RPS12,RPL37,RPS21,RPL36,RPL35,CX3CR1,RPS24,RPL39,RPL34,RPS23,RPL37A,RPL22,RPS19,RPL23,IVNS1ABP,RPS20,RPL6,RPL5,RPLP1,RPS2,CTSB,CFL1,RPS27,HSPA8,RPS13,SET,RPS16,RPS18,RPS8,RPL35A,RPS17,SLC25A4
Microglia	GO BP	2.16228e-16	6.11687	1.00611e-12	GO_NCRNA_PROCESSING	RPS26,RPS15A,RPS29,RPS28,RPS12,RPL37,RPS21,RPL36,RPL35,RPS24,RPL39,RPL34,RPS23,RPL37A,RPL22,RPS19,RPL23,RPS20,RPL6,RPL5,RPLP1,RPS2,RPS27,RPS13,RPL7L1,RPS16,RPS18,RPS8,RPL35A,RPS17
Microglia	GO BP	3.25744e-16	4.76602	1.51569e-12	GO_MRNA_METABOLIC_PROCESS	ZFP36,RNASE4,RPS26,RPS15A,RPS29,RPS28,RPS12,RPL37,RPS21,RPL36,RPL35,RPS24,RPL39,RPL34,RPS23,RPL37A,RPL22,RPS19,RPL23,RPS20,RPL6,RPL5,RPLP1,RPS2,SNRPD1,RPS27,HSPA8,RPS13,HNRNPA3,RPS16,DNAJB11,RPS18,RPS8,RPL35A,RPS17,SNRPE,ZFP36L1
Microglia	GO BP	6.54498e-15	4.03092	3.04538e-11	GO_INTRACELLULAR_PROTEIN_TRANSPORT	JUN,RPS26,RPS15A,RPS29,RPS28,RPS12,RPL37,RPS21,RPL36,RPL35,SEC61B,RHOB,RPS24,RPL39,RPL34,TSPO,RPS23,RPL37A,RPL22,RPS19,RPL23,RPS20,EIF5A,CD74,RPL6,RPL5,RPLP1,RPS2,RPS27,HSPA8,RPS13,RPS16,RPS18,TXNIP,RPS8,RPL35A,RPS17,TMED9,CLTC,LMAN1
Microglia	GO BP	1.56513e-13	3.3818	7.28255e-10	GO_ORGANONITROGEN_COMPOUND_BIOSYNTHETIC_PROCESS	RPS26,RPS15A,IL1B,RPS29,RPS28,RPS12,RPL37,RPS21,RPL36,RPL35,RPS24,RPL39,RPL34,TSPO,RPS23,RPL37A,RPL22,RPS19,RPL23,RPS20,EIF5A,RPL6,SLC25A45,RPL5,RPLP1,RPS2,CDC123,CHCHD1,ST3GAL6,RPS27,SDC4,GLUL,RPS13,RPL7L1,RPS16,GOT1,RPS18,RPS8,RPL35A,RPS17,ATIC,SLC25A4,LPCAT2,GSTO1
Microglia	GO BP	1.37814e-12	4.42985	6.41247e-09	GO_NCRNA_METABOLIC_PROCESS	RPS26,RPS15A,RPS29,RPS28,RPS12,RPL37,RPS21,RPL36,RPL35,RPS24,RPL39,RPL34,RPS23,RPL37A,RPL22,RPS19,RPL23,RPS20,RPL6,RPL5,RPLP1,RPS2,RPS27,RPS13,RPL7L1,RPS16,RPS18,RPS8,RPL35A,RPS17
Microglia	GO BP	1.8084e-12	3.39973	8.41448e-09	GO_MACROMOLECULE_CATABOLIC_PROCESS	ZFP36,HEXB,RPS26,RPS15A,RPS29,RPS28,RPS12,RPL37,RPS21,RPL36,RPL35,SEC61B,RPS24,RPL39,RPL34,RPS23,RPL37A,RPL22,CTSC,RPS19,RPL23,RPS20,RPL6,RPL5,RPLP1,RPS2,CTSB,RPS27,SDC4,RPS13,RPS16,RPS18,RPS8,RPL35A,RPS17,CTSZ,SDF2L1,CALM1,ZFP36L1,H1F0
Microglia	GO BP	3.03312e-12	3.41429	1.41131e-08	GO_MEMBRANE_ORGANIZATION	RPS26,RPS15A,TREM2,RPS29,RPS28,RPS12,RPL37,RPS21,RPL36,RPL35,RPS24,RPL39,RPL34,RPS23,RPL37A,RPL22,CTSC,RPS19,ELMO1,RPL23,RPS20,RPL6,RPL5,RPLP1,RPS2,RPS27,ITGB2,RPS13,RPS16,RPS18,RPS8,RPL35A,CHCHD3,RPS17,DNM1L,TMED9,LMAN1,CTSZ,LPCAT2
Microglia	GO BP	3.6714e-12	2.54166	1.7083e-08	GO_ORGANONITROGEN_COMPOUND_METABOLIC_PROCESS	SERINC3,HEXB,RPS26,RPS15A,IL1B,RPS29,RPS28,RPS12,RPL37,RPS21,RPL36,RPL35,RPS24,RPL39,RPL34,TSPO,RPS23,RPL37A,RPL22,RPS19,RPL23,RPS20,EIF5A,NDUFS6,RPL6,SLC25A45,RPL5,RPLP1,RPS2,CDC123,PDE4B,CHCHD1,ENO1,ST3GAL6,RPS27,SULT1A1,SDC4,GLUL,HSPA8,IDH3G,RPS13,PIM1,RPL7L1,RPS16,NDUFA4,GOT1,ABHD12,RPS18,RPS8,RPL35A,RPS17,ATIC,SLC25A4,UQCRC1,PLA2G15,CTSZ,LPCAT2,GSTO1
Microglia	GO BP	1.23889e-11	3.33045	5.76457e-08	GO_SINGLE_ORGANISM_CELLULAR_LOCALIZATION	JUN,RPS26,RPS15A,RPS29,RPS28,RPS12,RPL37,RPS21,RPL36,RPL35,SEC61B,RPS24,RPL39,RPL34,TSPO,RPS23,RPL37A,RPL22,CTSC,RPS19,RPL23,RPS20,RPL6,RPL5,RPLP1,RPS2,RPS27,ITGB2,HSPA8,RPS13,RPS16,RPS18,TXNIP,RPS8,RPL35A,RPS17,LMAN1,CTSZ
Microglia	GO BP	2.53399e-11	2.87007	1.17907e-07	GO_CELLULAR_MACROMOLECULE_LOCALIZATION	JUN,RPS26,SRGN,RPS15A,RPS29,RPS28,RPS12,RPL37,RPS21,RPL36,RPL35,SEC61B,RHOB,RPS24,RPL39,RPL34,TSPO,RPS23,RPL37A,RPL22,RPS19,RPL23,RPS20,EIF5A,CD74,RPL6,RPL5,RPLP1,RPS2,RPS27,H2AFY,ITGB2,HSPA8,RPS13,RPS16,ACAP2,RPS18,TXNIP,RPS8,RPL35A,RPS17,DNM1L,TMED9,CLTC,LMAN1
Microglia	GO BP	7.43277e-11	2.73856	3.45847e-07	GO_CELLULAR_CATABOLIC_PROCESS	ZFP36,HEXB,RPS26,RPS15A,RPS29,RPS28,RPS12,RPL37,RPS21,RPL36,RPL35,SEC61B,RPS24,RPL39,RPL34,RPS23,RPL37A,RPL22,CTSC,RPS19,RPL23,RPS20,RPL6,RPL5,RPLP1,RPS2,CTSB,PDE4B,RPS27,GLUL,RPS13,LPL,RPS16,GOT1,ABHD12,RPS18,RPS8,RPL35A,RPS17,PLA2G15,CTSZ,SDF2L1,CALM1,ZFP36L1,GSTO1,H1F0
Microglia	GO BP	1.05488e-10	3.29896	4.90835e-07	GO_RNA_PROCESSING	RPS26,RPS15A,RPS29,RPS28,RPS12,RPL37,RPS21,RPL36,RPL35,RPS24,RPL39,RPL34,RPS23,RPL37A,RPL22,RPS19,RPL23,IVNS1ABP,RPS20,RPL6,RPL5,RPLP1,RPS2,SNRPD1,RPS27,HSPA8,RPS13,HNRNPA3,RPL7L1,RPS16,RPS18,RPS8,RPL35A,RPS17,SNRPE
Microglia	GO BP	2.69266e-10	2.59949	1.2529e-06	GO_ESTABLISHMENT_OF_PROTEIN_LOCALIZATION	JUN,RPS26,RPS15A,RPS29,RPS28,RPS12,RPL37,RPS21,RPL36,RPL35,SEC61B,RHOB,RPS24,LMAN2,RPL39,NLRP3,RPL34,TSPO,RPS23,RPL37A,RPL22,RPS19,RPL23,RPS20,EIF5A,CD74,RPL6,RPL5,RPLP1,RPS2,GDI2,RPS27,H2AFY,HSPA8,RPS13,RPS16,PLEK,RPS18,TXNIP,RPS8,DAB2,RPL35A,ATP6V1C1,RPS17,TMED9,CLTC,LMAN1
Microglia	GO BP	2.82909e-10	7.24267	1.31637e-06	GO_CELLULAR_RESPONSE_TO_BIOTIC_STIMULUS	CEBPB,IL1B,TREM2,LTC4S,CX3CR1,NLRP3,TSPO,CD14,IRF8,PDE4B,NCL,TXNIP,CXCL16,MTDH,MEF2C
Microglia	GO BP	5.26367e-09	4.65847	2.44918e-05	GO_RESPONSE_TO_MOLECULE_OF_BACTERIAL_ORIGIN	JUN,FOS,CEBPB,IL1B,TREM2,LTC4S,CX3CR1,CXCL2,NLRP3,IL10RA,JUNB,TSPO,CD14,IRF8,PDE4B,NCL,CXCL16,MTDH,MEF2C
Microglia	GO BP	6.93359e-09	2.301	3.2262e-05	GO_ESTABLISHMENT_OF_LOCALIZATION_IN_CELL	JUN,RPS26,RPS15A,RPS29,RPS28,RPS12,RPL37,RPS21,RPL36,RPL35,SEC61B,RHOB,RPS24,LMAN2,RPL39,RPL34,TSPO,RPS23,RPL37A,NPC2,RPL22,CTSC,RPS19,RPL23,RPS20,EIF5A,CD74,RPL6,RPL5,RPLP1,RPS2,SNRPD1,RPS27,HSPA8,RPS13,SET,RPS16,RPS18,TXNIP,CORO1A,RPS8,TUBA1C,RPL35A,RPS17,TMED9,CLTC,LMAN1,CTSZ,SNRPE
Microglia	GO BP	1.04114e-08	2.22376	4.8444e-05	GO_PROTEIN_LOCALIZATION	JUN,RPS26,SRGN,RPS15A,RPS29,RPS28,RPS12,RPL37,RPS21,RPL36,RPL35,SEC61B,RHOB,RPS24,LMAN2,RPL39,NLRP3,RPL34,TSPO,RPS23,RPL37A,RPL22,RPS19,RPL23,RPS20,EIF5A,CD74,RPL6,RPL5,RPLP1,RPS2,GDI2,RPS27,H2AFY,ITGB2,HSPA8,RPS13,RPS16,ACAP2,PLEK,RPS18,TXNIP,RPS8,DAB2,RPL35A,ATP6V1C1,RPS17,DNM1L,TMED9,CLTC,LMAN1
Microglia	GO BP	1.58458e-08	2.21951	7.37305e-05	GO_CATABOLIC_PROCESS	ZFP36,HEXB,RPS26,RPS15A,RPS29,RPS28,RPS12,RPL37,RPS21,RPL36,RPL35,SEC61B,RPS24,RPL39,RPL34,RPS23,RPL37A,RPL22,CTSC,RPS19,RPL23,RPS20,RPL6,RPL5,RPLP1,RPS2,SNRPD1,CTSB,PDE4B,ENO1,MAN2B1,RPS27,SDC4,GLUL,RPS13,LPL,RPS16,GOT1,ABHD12,RPS18,RPS8,RPL35A,RPS17,PLA2G15,CTSZ,SDF2L1,CALM1,ZFP36L1,GSTO1,H1F0
Microglia	GO BP	8.80622e-08	2.75374	0.000409753	GO_RESPONSE_TO_BIOTIC_STIMULUS	JUN,FOS,SERINC3,CEBPB,RPS15A,IL1B,TREM2,LTC4S,CX3CR1,CXCL2,IFITM3,RPL39,NLRP3,IL10RA,JUNB,TSPO,NPC2,CD14,IVNS1ABP,BST2,IRF8,SNRPD1,CFL1,PDE4B,ENO1,NCL,TPT1,TXNIP,CXCL16,MTDH,MEF2C
Microglia	GO BP	1.00516e-07	2.11778	0.000467702	GO_RESPONSE_TO_EXTERNAL_STIMULUS	JUN,FOS,ZFP36,SERINC3,CSF1R,BTG2,CEBPB,RPS15A,IL1B,TREM2,LTC4S,MIF,CX3CR1,CXCL2,IFITM3,RPL39,SPP1,NLRP3,IL10RA,JUNB,TSPO,NPC2,NR4A1,RPS19,CD14,IVNS1ABP,BST2,CYBA,IRF8,SNRPD1,CTSB,CFL1,PDE4B,ENO1,GLUL,ITGB2,HSPA8,PIM1,NCL,ADAMTS1,TPT1,ABHD12,TXNIP,CORO1A,CXCL16,MTDH,MEF2C,ECSCR,PREX1
Microglia	GO BP	2.43882e-07	2.27961	0.00113478	GO_RESPONSE_TO_OXYGEN_CONTAINING_COMPOUND	JUN,FOS,P2RY12,BTG2,CEBPB,IL1B,DUSP1,TREM2,LTC4S,EGR1,CX3CR1,CXCL2,RHOB,SPP1,NLRP3,IL10RA,JUNB,TSPO,NR4A1,CD14,CYBA,IRF8,CTSB,PDE4B,GLUL,TGFBR1,PIM1,NCL,LPL,ADAMTS1,GOT1,TXNIP,CXCL16,MTDH,RGS10,ATP6V1C1,LGALS1,MEF2C,ERRFI1,CALM1
Microglia	GO BP	3.02757e-07	2.65891	0.00140873	GO_RESPONSE_TO_LIPID	JUN,FOS,CEBPB,IL1B,DUSP1,TREM2,LTC4S,CX3CR1,CXCL2,SPP1,NLRP3,IL10RA,JUNB,TSPO,NR4A1,CD14,IRF8,PDE4B,TGFBR1,PIM1,NCL,ADAMTS1,GOT1,TXNIP,CXCL16,MTDH,PCNA,MEF2C,ERRFI1,CALM1
Microglia	GO BP	5.66026e-07	1.98346	0.00263372	GO_IMMUNE_SYSTEM_PROCESS	JUN,SERINC3,CSF1R,LILRB4,CEBPB,SELPLG,IL1B,TREM2,MIF,MAFB,EGR1,CX3CR1,CXCL2,IFITM3,RPS24,RPL39,NLRP3,JUNB,CD164,RPL22,CTSC,RPS19,CD14,ELMO1,BST2,CYBA,IRF8,FTH1,ARID4A,CD74,CTSB,PDE4B,IFI30,ITGB2,TGFBR1,C1QA,PLEK,CORO1A,CXCL16,KLHL6,RPS17,LGALS1,MEF2C,MERTK,CLTC,TUBB4B,ARPC1B,PREX1,NCF2,ZFP36L1
Microglia	GO BP	9.96122e-07	2.00166	0.00463496	GO_CELLULAR_RESPONSE_TO_ORGANIC_SUBSTANCE	JUN,FOS,P2RY12,CSF1R,CEBPB,SELPLG,IL1B,DUSP1,TREM2,LTC4S,EGR1,SEC61B,CX3CR1,CXCL2,IFITM3,NLRP3,IL10RA,JUNB,TSPO,NR4A1,CD14,BST2,CYBA,IRF8,CD74,CTSB,PDE4B,HPGD,ST3GAL6,IFI30,P2RY13,ITGB2,TGFBR1,PIM1,NCL,ADAMTS1,GOT1,ACAP2,DNAJB11,CORO1A,CXCL16,MTDH,ATP6V1C1,LGALS1,MEF2C,ERRFI1,SDF2L1
Microglia	GO BP	1.11761e-06	2.65957	0.00520023	GO_CELLULAR_RESPONSE_TO_OXYGEN_CONTAINING_COMPOUND	FOS,P2RY12,CEBPB,IL1B,TREM2,LTC4S,EGR1,CX3CR1,RHOB,NLRP3,TSPO,NR4A1,CD14,CYBA,IRF8,PDE4B,PIM1,NCL,ADAMTS1,GOT1,CXCL16,MTDH,RGS10,ATP6V1C1,LGALS1,MEF2C,ERRFI1
Microglia	GO BP	3.28425e-06	2.08522	0.0152816	GO_REGULATION_OF_CELL_DEATH	JUN,SERINC3,DUSP6,CSF1R,BTG2,CEBPB,IL1B,DUSP1,MIF,EGR1,CX3CR1,RHOB,NLRP3,JUNB,TSPO,TGM2,CTSC,IVNS1ABP,FGD2,CD74,CTSB,CFL1,TGFBR1,PIM1,NCL,SET,TPT1,TXNIP,CORO1A,MTDH,DAB2,LGALS1,DNM1L,MEF2C,MERTK,RSL1D1,SLC25A4,ECSCR,SDF2L1
Microglia	GO BP	3.98288e-06	2.9812	0.0185324	GO_RESPONSE_TO_BACTERIUM	JUN,FOS,CEBPB,IL1B,TREM2,LTC4S,CX3CR1,CXCL2,RPL39,NLRP3,IL10RA,JUNB,TSPO,CD14,IRF8,PDE4B,NCL,CXCL16,MTDH,MEF2C
Microglia	GO BP	7.21279e-06	4.85825	0.0335611	GO_CELL_CHEMOTAXIS	IL1B,CX3CR1,CXCL2,NR4A1,RPS19,PDE4B,ITGB2,CORO1A,CXCL16,PREX1
Microglia	GO BP	1.21506e-05	2.77126	0.0565365	GO_CELL_ACTIVATION	JUN,P2RY12,CEBPB,SELPLG,MAFB,EGR1,CX3CR1,RHOB,RPL22,BST2,CD74,ITGB2,TGFBR1,PLEK,CORO1A,LGALS1,MEF2C,MERTK,PREX1,ZFP36L1
Microglia	GO BP	1.84187e-05	5.38145	0.0857024	GO_LEUKOCYTE_CHEMOTAXIS	IL1B,CX3CR1,RPS19,PDE4B,ITGB2,CORO1A,CXCL16,PREX1
Microglia	GO BP	2.2816e-05	2.92771	0.106163	GO_CELLULAR_RESPONSE_TO_LIPID	CEBPB,IL1B,LTC4S,CX3CR1,NLRP3,TSPO,NR4A1,CD14,IRF8,PDE4B,PIM1,NCL,ADAMTS1,CXCL16,MTDH,MEF2C,ERRFI1
Microglia	GO BP	2.29074e-05	3.04169	0.106588	GO_LEUKOCYTE_ACTIVATION	JUN,CEBPB,SELPLG,MAFB,EGR1,CX3CR1,RPL22,BST2,CD74,ITGB2,CORO1A,LGALS1,MEF2C,MERTK,PREX1,ZFP36L1
Microglia	GO BP	2.30073e-05	3.50393	0.107053	GO_LEUKOCYTE_DIFFERENTIATION	JUN,CSF1R,TREM2,MAFB,EGR1,JUNB,RPL22,CD74,LGALS1,MEF2C,MERTK,PREX1,ZFP36L1
Microglia	GO BP	2.45522e-05	2.14646	0.114241	GO_IMMUNE_RESPONSE	SERINC3,CSF1R,LILRB4,CEBPB,IL1B,TREM2,MIF,EGR1,CX3CR1,CXCL2,IFITM3,RPL39,NLRP3,CD164,CTSC,CD14,BST2,CYBA,IRF8,FTH1,CD74,IFI30,C1QA,CORO1A,CXCL16,KLHL6,LGALS1,MEF2C,TUBB4B,NCF2
Microglia	GO BP	2.81304e-05	3.6465	0.130891	GO_LEUKOCYTE_MIGRATION	SELPLG,IL1B,MIF,CX3CR1,RPS19,CD74,PDE4B,ITGB2,CORO1A,CXCL16,MERTK,PREX1
Microglia	GO BP	3.03328e-05	5.73881	0.141139	GO_POSITIVE_REGULATION_OF_CYTOKINE_SECRETION	CSF1R,IL1B,MIF,NLRP3,CD14,NCL,LPL
Microglia	GO BP	4.10867e-05	2.23151	0.191176	GO_RESPONSE_TO_ORGANIC_CYCLIC_COMPOUND	JUN,FOS,DUSP6,P2RY12,BTG2,CEBPB,IL1B,DUSP1,EGR1,SPP1,JUNB,TSPO,NR4A1,CYBA,CTSB,PDE4B,P2RY13,TGFBR1,PIM1,ADAMTS1,GOT1,TXNIP,LGALS1,MEF2C,ERRFI1,CALM1
Microglia	GO BP	4.1108e-05	2.42504	0.191275	GO_RESPONSE_TO_CYTOKINE	JUN,FOS,CSF1R,CEBPB,SELPLG,IL1B,EGR1,CX3CR1,CXCL2,IFITM3,IL10RA,JUNB,CD14,BST2,CYBA,IRF8,CD74,CTSB,ST3GAL6,IFI30,CORO1A,CXCL16
Microglia	GO BP	4.28477e-05	3.73164	0.19937	GO_REGULATION_OF_LEUKOCYTE_DIFFERENTIATION	JUN,FOS,CSF1R,LILRB4,CEBPB,IL1B,MAFB,NLRP3,TMEM176B,CD74,LGALS1
Microglia	GO BP	5.53253e-05	2.56936	0.257429	GO_IMMUNE_SYSTEM_DEVELOPMENT	JUN,CSF1R,TREM2,MAFB,EGR1,JUNB,CD164,RPL22,RPS19,IRF8,ARID4A,CD74,TGFBR1,PLEK,LGALS1,MEF2C,MERTK,PREX1,ZFP36L1
Microglia	GO BP	6.32347e-05	3.04379	0.294231	GO_RESPONSE_TO_ALCOHOL	FOS,IL1B,DUSP1,SPP1,JUNB,TSPO,CD14,CTSB,TGFBR1,PIM1,ADAMTS1,TXNIP,ERRFI1,CALM1
Microglia	GO BP	6.42027e-05	4.59584	0.298735	GO_SKELETAL_MUSCLE_ORGAN_DEVELOPMENT	FOS,CSF1R,BTG2,EGR1,BASP1,CTSB,MYL6,MEF2C
Microglia	GO BP	7.83441e-05	3.50502	0.364535	GO_RESPONSE_TO_VIRUS	SERINC3,RPS15A,IFITM3,NLRP3,NPC2,IVNS1ABP,BST2,CFL1,ENO1,TPT1,MEF2C
Microglia	GO BP	0.000110129	4.79066	0.512432	GO_RESPONSE_TO_CALCIUM_ION	JUN,FOS,DUSP1,JUNB,TXNIP,MEF2C,CALM1
Microglia	GO BP	0.000113915	3.89194	0.530048	GO_RESPONSE_TO_KETONE	FOS,IL1B,DUSP1,JUNB,TSPO,ADAMTS1,TXNIP,ERRFI1,CALM1
Microglia	GO BP	0.000122583	4.2257	0.570378	GO_REGULATION_OF_CYTOKINE_SECRETION	CSF1R,SRGN,IL1B,MIF,NLRP3,CD14,NCL,LPL
Microglia	GO BP	0.000126321	2.99166	0.587771	GO_LYMPHOCYTE_ACTIVATION	CEBPB,MAFB,EGR1,RPL22,BST2,CD74,ITGB2,CORO1A,LGALS1,MEF2C,MERTK,PREX1,ZFP36L1
Microglia	GO BP	0.000145847	6.24633	0.678625	GO_REGULATION_OF_OSTEOCLAST_DIFFERENTIATION	FOS,CSF1R,LILRB4,CEBPB,MAFB
Microglia	GO BP	0.000173604	6.05413	0.807781	GO_REGULATION_OF_CHEMOKINE_PRODUCTION	CSF1R,IL1B,MIF,CD74,LPL
Microglia	GO BP	0.000197089	3.00778	0.917057	GO_REGULATION_OF_HEMOPOIESIS	JUN,FOS,CSF1R,LILRB4,CEBPB,IL1B,MAFB,NLRP3,TMEM176B,CD74,LGALS1,MEF2C
Microglia	GO BP	0.00020761	4.37243	0.966011	GO_OSTEOBLAST_DIFFERENTIATION	SPP1,JUNB,TMSB4X,TMEM119,MEF2C,RSL1D1,CLTC
Microglia	GO MF	1.56175e-26	11.8798	1.45087e-23	GO_STRUCTURAL_CONSTITUENT_OF_RIBOSOME	RPS26,RPS15A,RPS29,RPS28,RPS12,RPL37,RPS21,RPL36,RPL35,RPS24,RPL39,RPL34,RPS23,RPL37A,RPL22,RPS19,RPL23,RPS20,RPL6,SLC25A45,RPL5,RPLP1,RPS2,RPS27,RPS13,RPL7L1,RPS16,RPS18,RPS8,RPL35A,RPS17,SLC25A4
Microglia	GO MF	3.69417e-17	3.56521	3.43188e-14	GO_POLY_A_RNA_BINDING	JUN,ZFP36,RPS26,KCTD12,RPS15A,RPS28,RPS12,RPS21,RPL36,RPL35,SEC61B,RPS24,RPS23,RPL37A,TMSB4X,RPL22,RPS19,PDAP1,RPL23,RPS20,BST2,EIF5A,PEBP1,RPL6,RPL5,RPS2,SNRPD1,HIST1H1C,GDI2,CHCHD1,ENO1,RPS27,HSPA8,RPS13,HNRNPA3,NCL,RPL7L1,RPS16,TPT1,RPS18,CORO1A,RPS8,MTDH,RPL35A,CSTB,RPS17,LGALS1,RSL1D1,CLTC,FNDC3A,FKBP3,ZFP36L1,H1F0
Microglia	GO MF	1.27013e-16	4.40827	1.17995e-13	GO_STRUCTURAL_MOLECULE_ACTIVITY	RPS26,RPS15A,VIM,RPS29,RPS28,RPS12,RPL37,RPS21,RPL36,RPL35,RPS24,RPL39,RPL34,TUBB6,RPS23,RPL37A,RPL22,RPS19,RPL23,RPS20,RPL6,SLC25A45,RPL5,RPLP1,RPS2,PLP1,RPS27,RPS13,RPL7L1,RPS16,MYL6,RPS18,RPS8,TUBA1C,RPL35A,CHCHD3,RPS17,CLTC,SLC25A4,TUBB4B,ARPC1B
Microglia	GO MF	4.05731e-16	3.00433	3.76924e-13	GO_RNA_BINDING	JUN,ZFP36,RPS26,KCTD12,RPS15A,VIM,RPS28,RPS12,RPL37,RPS21,RPL36,RPL35,SEC61B,RPS24,RPL39,RPL34,RPS23,RPL37A,TMSB4X,RPL22,RPS19,PDAP1,RPL23,RPS20,BST2,EIF5A,PEBP1,RPL6,RPL5,RPLP1,RPS2,SNRPD1,HIST1H1C,GDI2,CHCHD1,ENO1,RPS27,HSPA8,RPS13,HNRNPA3,NCL,RPL7L1,RPS16,TPT1,RPS18,CORO1A,RPS8,MTDH,RPL35A,CSTB,RPS17,LGALS1,MEF2C,RSL1D1,CLTC,FNDC3A,TUBB4B,FKBP3,SNRPE,ZFP36L1,H1F0
Microglia	GO MF	6.62704e-07	9.49872	0.000615652	GO_RRNA_BINDING	RPL37,RPL23,RPL5,RPLP1,RPS13,NCL,RPS18
Microglia	GO MF	0.000165401	4.06213	0.153658	GO_MRNA_BINDING	ZFP36,RPS26,RPL35,RPS2,RPS13,HNRNPA3,NCL,ZFP36L1
Microglia	GO MF	0.000170308	5.13285	0.158216	GO_CYTOKINE_BINDING	ZFP36,CSF1R,CX3CR1,IL10RA,CD74,TGFBR1
Microglia	GO MF	0.000991966	3.83921	0.921537	GO_GROWTH_FACTOR_BINDING	DUSP1,SEC61B,IL10RA,RPS19,RPS2,TGFBR1
Microglia	HALLMARK_ALLOGRAFT_REJECTION	0.000245697	3.54167	0.0122849	SRGN,IL1B,RPL39,NLRP3,RPS19,EIF5A,IRF8,CD74,ITGB2
Microglia	HALLMARK_ANDROGEN_RESPONSE	0.000303703	4.67547	0.0151852	SEPP1,HPGD,ADAMTS1,MERTK,LMAN1,H1F0
Microglia	HALLMARK_APOPTOSIS	6.79784e-06	4.88843	0.000339892	JUN,BTG2,IL1B,RHOB,IFITM3,TSPO,CD14,TXNIP,DNM1L,H1F0
Microglia	HALLMARK_EPITHELIAL_MESENCHYMAL_TRANSITION	9.81887e-06	4.3287	0.000490944	JUN,VIM,BASP1,RHOB,SPP1,TGM2,TGFBI,SDC4,EMP3,DAB2,LGALS1
Microglia	HALLMARK_HYPOXIA	1.71667e-06	4.72222	8.58334e-05	JUN,FOS,ZFP36,DUSP1,GLRX,MIF,TGM2,TGFBI,ENO1,SDC4,PIM1,ERRFI1
Microglia	HALLMARK_IL2_STAT5_SIGNALING	0.000245697	3.54167	0.0122849	RHOB,IFITM3,SPP1,IL10RA,TGM2,IRF8,PIM1,CTSZ,GSTO1
Microglia	HALLMARK_INTERFERON_GAMMA_RESPONSE	0.000245697	3.54167	0.0122849	IFITM3,IL10RA,BST2,IRF8,CD74,PDE4B,IFI30,PIM1,TXNIP
Microglia	HALLMARK_KRAS_SIGNALING_UP	0.000245697	3.54167	0.0122849	DUSP6,IL1B,GLRX,MAFB,SPP1,TMEM176B,IL10RA,IRF8,ITGB2
Microglia	HALLMARK_MTORC1_SIGNALING	9.81887e-06	4.3287	0.000490944	BTG2,GLRX,CTSC,PDAP1,IFRD1,ENO1,IFI30,ITGB2,GOT1,CORO1A,SDF2L1
Microglia	HALLMARK_MYC_TARGETS_V1	5.14648e-05	3.93519	0.00257324	RPL34,RPL22,RPL6,RPS2,SNRPD1,IFRD1,HNRNPA3,SET,PCNA,RSL1D1
Microglia	HALLMARK_P53_PATHWAY	5.14648e-05	3.93519	0.00257324	JUN,FOS,BTG2,RPS12,RPL36,HIST1H1C,IFI30,TXNIP,PCNA,ZFP36L1
Microglia	HALLMARK_TNFA_SIGNALING_VIA_NFKB	7.37222e-10	6.2963	3.68611e-08	JUN,FOS,ZFP36,BTG2,CEBPB,IL1B,DUSP1,EGR1,IER2,CXCL2,RHOB,JUNB,NR4A1,PDE4B,SDC4,PLEK
Microglia	HALLMARK_UV_RESPONSE_UP	5.67523e-06	4.98125	0.000283762	FOS,BTG2,CXCL2,RHOB,JUNB,NR4A1,PDAP1,SULT1A1,ATP6V1C1,SLC25A4
Microglia	KEGG	2.62045e-35	25.9364	4.87403e-33	KEGG_RIBOSOME	RPS26,RPS15A,RPS29,RPS28,RPS12,RPL37,RPS21,RPL36,RPL35,RPS24,RPL39,RPL34,RPS23,RPL37A,RPL22,RPS19,RPL23,RPS20,RPL6,RPL5,RPLP1,RPS2,RPS27,RPS13,RPS16,RPS18,RPS8,RPL35A,RPS17
Microglia	KEGG	3.30042e-06	5.85399	0.000613879	KEGG_LYSOSOME	HEXB,CD164,NPC2,CTSC,CTSB,MAN2B1,CLTC,PLA2G15,CTSZ
Microglia	KEGG	9.44717e-06	8.00377	0.00175717	KEGG_PATHOGENIC_ESCHERICHIA_COLI_INFECTION	TUBB6,CD14,NCL,TUBA1C,TUBB4B,ARPC1B
Microglia	KEGG	3.5479e-05	6.55864	0.0065991	KEGG_LEISHMANIA_INFECTION	JUN,FOS,IL1B,CYBA,ITGB2,NCF2
Microglia	KEGG	0.000633941	2.9477	0.117913	KEGG_MAPK_SIGNALING_PATHWAY	JUN,FOS,DUSP6,IL1B,DUSP1,NR4A1,CD14,TGFBR1,HSPA8,MEF2C
Microglia	Reactome	2.73487e-27	14.9177	1.8433e-24	REACTOME_PEPTIDE_CHAIN_ELONGATION	RPS26,RPS15A,RPS29,RPS28,RPS12,RPL37,RPS21,RPL36,RPL35,RPS24,RPL39,RPL34,RPS23,RPL37A,RPL22,RPS19,RPL23,RPS20,RPL6,RPL5,RPLP1,RPS2,RPS27,RPS13,RPS16,RPS18,RPS8,RPL35A,RPS17
Microglia	Reactome	1.96766e-26	13.1906	1.3262e-23	REACTOME_SRP_DEPENDENT_COTRANSLATIONAL_PROTEIN_TARGETING_TO_MEMBRANE	RPS26,RPS15A,RPS29,RPS28,RPS12,RPL37,RPS21,RPL36,RPL35,SEC61B,RPS24,RPL39,RPL34,RPS23,RPL37A,RPL22,RPS19,RPL23,RPS20,RPL6,RPL5,RPLP1,RPS2,RPS27,RPS13,RPS16,RPS18,RPS8,RPL35A,RPS17
Microglia	Reactome	6.19134e-26	13.5054	4.17296e-23	REACTOME_INFLUENZA_VIRAL_RNA_TRANSCRIPTION_AND_REPLICATION	RPS26,RPS15A,RPS29,RPS28,RPS12,RPL37,RPS21,RPL36,RPL35,RPS24,RPL39,RPL34,RPS23,RPL37A,RPL22,RPS19,RPL23,RPS20,RPL6,RPL5,RPLP1,RPS2,RPS27,RPS13,RPS16,RPS18,RPS8,RPL35A,RPS17
Microglia	Reactome	2.17881e-25	12.9682	1.46852e-22	REACTOME_3_UTR_MEDIATED_TRANSLATIONAL_REGULATION	RPS26,RPS15A,RPS29,RPS28,RPS12,RPL37,RPS21,RPL36,RPL35,RPS24,RPL39,RPL34,RPS23,RPL37A,RPL22,RPS19,RPL23,RPS20,RPL6,RPL5,RPLP1,RPS2,RPS27,RPS13,RPS16,RPS18,RPS8,RPL35A,RPS17
Microglia	Reactome	2.17881e-25	12.9682	1.46852e-22	REACTOME_NONSENSE_MEDIATED_DECAY_ENHANCED_BY_THE_EXON_JUNCTION_COMPLEX	RPS26,RPS15A,RPS29,RPS28,RPS12,RPL37,RPS21,RPL36,RPL35,RPS24,RPL39,RPL34,RPS23,RPL37A,RPL22,RPS19,RPL23,RPS20,RPL6,RPL5,RPLP1,RPS2,RPS27,RPS13,RPS16,RPS18,RPS8,RPL35A,RPS17
Microglia	Reactome	1.0617e-24	11.6311	7.15584e-22	REACTOME_INFLUENZA_LIFE_CYCLE	RPS26,RPS15A,RPS29,RPS28,RPS12,RPL37,RPS21,RPL36,RPL35,RPS24,RPL39,RPL34,RPS23,RPL37A,RPL22,RPS19,RPL23,RPS20,RPL6,RPL5,RPLP1,RPS2,RPS27,RPS13,RPS16,RPS18,RPS8,RPL35A,RPS17,CLTC
Microglia	Reactome	1.72391e-23	10.6356	1.16192e-20	REACTOME_TRANSLATION	RPS26,RPS15A,RPS29,RPS28,RPS12,RPL37,RPS21,RPL36,RPL35,SEC61B,RPS24,RPL39,RPL34,RPS23,RPL37A,RPL22,RPS19,RPL23,RPS20,RPL6,RPL5,RPLP1,RPS2,RPS27,RPS13,RPS16,RPS18,RPS8,RPL35A,RPS17
Microglia	Reactome	2.25447e-22	8.86802	1.51951e-19	REACTOME_METABOLISM_OF_MRNA	ZFP36,RPS26,RPS15A,RPS29,RPS28,RPS12,RPL37,RPS21,RPL36,RPL35,RPS24,RPL39,RPL34,RPS23,RPL37A,RPL22,RPS19,RPL23,RPS20,RPL6,RPL5,RPLP1,RPS2,RPS27,HSPA8,RPS13,RPS16,RPS18,RPS8,RPL35A,RPS17,ZFP36L1
Microglia	Reactome	2.32315e-22	8.10887	1.5658e-19	REACTOME_METABOLISM_OF_RNA	ZFP36,RPS26,RPS15A,RPS29,RPS28,RPS12,RPL37,RPS21,RPL36,RPL35,RPS24,RPL39,RPL34,RPS23,RPL37A,RPL22,RPS19,RPL23,RPS20,RPL6,RPL5,RPLP1,RPS2,SNRPD1,RPS27,HSPA8,RPS13,RPS16,RPS18,RPS8,RPL35A,RPS17,SNRPE,ZFP36L1
Microglia	Reactome	1.31871e-18	5.62169	8.88813e-16	REACTOME_METABOLISM_OF_PROTEINS	RPS26,RPS15A,RPS29,RPS28,RPS12,RPL37,RPS21,RPL36,RPL35,SEC61B,RPS24,RPL39,RPL34,TUBB6,RPS23,RPL37A,RPL22,RPS19,RPL23,RPS20,EIF5A,RPL6,RPL5,RPLP1,RPS2,RPS27,IDH3G,RPS13,RPS16,RPS18,RPS8,TUBA1C,RPL35A,RPS17,SLC25A4,TUBB4B,LMAN1
Microglia	Reactome	1.41494e-18	18.0806	9.53668e-16	REACTOME_FORMATION_OF_THE_TERNARY_COMPLEX_AND_SUBSEQUENTLY_THE_43S_COMPLEX	RPS26,RPS15A,RPS29,RPS28,RPS12,RPS21,RPS24,RPS23,RPS19,RPS20,RPS2,RPS27,RPS13,RPS16,RPS18,RPS8,RPS17
Microglia	Reactome	1.65675e-17	15.9281	1.11665e-14	REACTOME_ACTIVATION_OF_THE_MRNA_UPON_BINDING_OF_THE_CAP_BINDING_COMPLEX_AND_EIFS_AND_SUBSEQUENT_BINDING_TO_43S	RPS26,RPS15A,RPS29,RPS28,RPS12,RPS21,RPS24,RPS23,RPS19,RPS20,RPS2,RPS27,RPS13,RPS16,RPS18,RPS8,RPS17
Microglia	Reactome	0.000305058	5.46553	0.205609	REACTOME_NFKB_AND_MAP_KINASES_ACTIVATION_MEDIATED_BY_TLR4_SIGNALING_REPERTOIRE	JUN,FOS,DUSP6,CD14,MEF2C
Microglia	Reactome	0.000344727	2.02453	0.232346	REACTOME_IMMUNE_SYSTEM	JUN,FOS,DUSP6,LILRB4,IL1B,EGR1,SEC61B,IFITM3,NLRP3,NR4A1,CTSC,TCEB2,CD14,CYBA,IRF8,CD74,CTSB,ITGB2,C1QA,TXNIP,MEF2C,CLTC,NCF2,CALM1
Microglia	Reactome	0.000420751	6.2963	0.283586	REACTOME_MAP_KINASE_ACTIVATION_IN_TLR_CASCADE	JUN,FOS,DUSP6,MEF2C
Microglia	Reactome	0.000602743	5.8299	0.406249	REACTOME_APOPTOTIC_EXECUTION_PHASE	VIM,HIST1H1C,DNM1L,H1F0
Microglia	Reactome	0.000656551	4.74119	0.442515	REACTOME_AMYLOIDS	TTR,CST3,H3F3B,ITM2B,TGFBI
Microglia	Reactome	0.000776587	4.00188	0.52342	REACTOME_TOLL_RECEPTOR_CASCADES	JUN,FOS,DUSP6,CD14,CTSB,MEF2C
Microglia	Reactome	0.000776863	7.15488	0.523606	REACTOME_LATENT_INFECTION_OF_HOMO_SAPIENS_WITH_MYCOBACTERIUM_TUBERCULOSIS	CYBA,ATP6V1C1,NCF2
Microglia	Reactome	0.000949178	4.42156	0.639746	REACTOME_RESPONSE_TO_ELEVATED_PLATELET_CYTOSOLIC_CA2_	SRGN,TMSB4X,CFL1,PLEK,CALM1
Mural	GO BP	5.94582e-05	2.86514	0.276659	GO_MEMBRANE_ORGANIZATION	STX7,SIVA1,MT3,STOML2,ATP11B,VTI1B,ITGB1BP1,RHOT1,PPP2R2A,AGRN,RPL9,RAP2A,TRAM1,ANXA7,SRP72
Mural	GO MF	0.00101552	2.38751	0.943419	GO_PROTEIN_COMPLEX_BINDING	KIF1B,SNX2,GNAI1,ITGB1BP1,SNX1,ITGA9,TXN2,THRA,PPP2R2A,HSPA8,MAP4,ABL1,ANXA7
Neuron	GO BP	2.14654e-13	5.72306	9.98785e-10	GO_PROTEIN_TARGETING_TO_MEMBRANE	TESC,ARL6IP1,RPL41,RPS29,RPS21,CHMP4B,RPL38,RPS8,RPS27,RPL31,SSR1,ANK3,RPS28,BSG,RPL37A,RPL34,RPS10,RPL13A,RPL30,RPS2,SPTBN1,RPSA,RPL5,ATG3,RPL3
Neuron	GO BP	4.54107e-12	2.15337	2.11296e-08	GO_NEUROGENESIS	NPY,NDN,INHBA,LPHN3,CCK,PPP3CA,HSP90AA1,RTN1,NCDN,CEBPB,STMN3,LINGO1,ITM2C,SCN1B,UCHL1,STMN1,PREX1,EHD1,NRXN3,BEND6,GSTP1,ID2,RAB3A,CHN1,PENK,ARSB,YWHAE,FEZ1,GABRA5,NCS1,CDK5R2,ATP2B2,NTF3,SNAP25,CPNE6,CFL1,MAP2,NEUROD2,RTN4RL1,UBB,BAI3,SEMA7A,RNF112,TCF4,NEGR1,BDNF,MT3,ANK3,FAIM2,FSTL4,KIF3A,EEF2,BAI1,FLOT1,NAP1L2,B3GNT1,HMGB1,PLS3,NTRK3,CTNNB1,IFT20,LMO4,MARCKS,TMEM30A,TOP2B,SPTBN1,RTN4R,CHL1,N…
Neuron	GO BP	7.65401e-12	6.56611	3.56141e-08	GO_ESTABLISHMENT_OF_PROTEIN_LOCALIZATION_TO_ENDOPLASMIC_RETICULUM	RPL41,RPS29,RPS21,CHMP4B,RPL38,RPS8,RPS27,RPL31,RPS28,RPL37A,RPL34,RPS10,SPCS2,RPL13A,RPL30,RPS2,RPSA,RPL5,RPL3
Neuron	GO BP	1.30601e-11	4.08418	6.07688e-08	GO_ESTABLISHMENT_OF_PROTEIN_LOCALIZATION_TO_MEMBRANE	HSP90AA1,TESC,ARL6IP1,RPL41,RPS29,ATP1B1,RPS21,CHMP4B,TSPAN5,RPL38,RPS8,RPS27,RPL31,SSR1,ANK3,RPS28,BSG,RPL37A,FLOT1,RPL34,RPS10,RPL13A,RPL30,RPS2,RAB26,SPTBN1,RPSA,RPL5,ATG3,RPL3
Neuron	GO BP	1.85352e-10	5.55183	8.62445e-07	GO_PROTEIN_LOCALIZATION_TO_ENDOPLASMIC_RETICULUM	RPL41,RPS29,RPS21,CHMP4B,RPL38,RPS8,RPS27,RPL31,RPS28,RPL37A,RPL34,RPS10,SPCS2,RPL13A,RPL30,RPS2,RPSA,RPL5,RPL3
Neuron	GO BP	6.79595e-10	4.9234	3.16216e-06	GO_TRANSLATIONAL_INITIATION	RPL41,RPS29,RPS21,RPL38,RPS8,RPS27,RPL31,EIF1,RPS28,EIF4A2,RPL37A,RPL34,RPS10,RPL13A,RPL30,RPS2,EIF3A,RPSA,RPL5,RPL3
Neuron	GO BP	8.19983e-10	3.05158	3.81538e-06	GO_SYNAPTIC_SIGNALING	NPY,PPP3CA,SCN1B,CPLX2,NRXN3,SLC17A7,PCDH8,GRIK4,RAB3A,PENK,STX1B,GRIN2B,GABRA5,SNAP25,CPNE6,CDH8,NRXN2,GRM2,LPHN1,GABRG2,RIT2,CTNNB1,SNAP47,SYT7,NPTX1,DLG3,GNB1,CNIH2,SLC1A2,GRIA3,CNIH3,MBP,DLG4,CDK5R1,APBA2,PRKCG
Neuron	GO BP	1.39431e-09	1.88711	6.48771e-06	GO_ESTABLISHMENT_OF_LOCALIZATION_IN_CELL	PRKCE,CHGA,PTPRN,ZWINT,PPP3CA,HSP90AA1,TESC,ARF3,UCHL1,ARL6IP1,RPL41,RPS29,EHD1,CPLX2,NRXN3,SLC17A7,CLTB,ATP1B1,RPS21,VPS29,CHMP4B,RAB3A,SCG5,STX1B,ARSB,YWHAE,FEZ1,RPL38,RPS8,RPS27,SNAP25,YWHAZ,JPH1,UBB,ATP5J,RPL31,SSR1,MT3,NRXN2,BNIP3,ANK3,SYNRG,GPRASP1,RPS28,KIF3A,BSG,RAB3B,SET,CAMK2A,ATP5D,LPHN1,MPV17L,RPL37A,USE1,RPL34,AP2A1,RPS10,SPCS2,RIT2,RPL13A,CTNNB1,UBE2O,RAB5C,VPS28,IFT20,ENY2,SNAP47,M…
Neuron	GO BP	1.6319e-09	3.15438	7.59323e-06	GO_PROTEIN_LOCALIZATION_TO_MEMBRANE	HSP90AA1,TESC,ARL6IP1,RPL41,RPS29,ATP1B1,RPS21,CHMP4B,TSPAN5,RPL38,RPS8,RPS27,RPL31,SSR1,NRXN2,ANK3,RPS28,BSG,RPL37A,FLOT1,RPL34,RPS10,RPL13A,RPL30,RPS2,RAB26,SPTBN1,RPSA,DLG3,RPL5,ATG3,DLG4,RPL3
Neuron	GO BP	1.76957e-09	2.39299	8.23383e-06	GO_INTRACELLULAR_PROTEIN_TRANSPORT	PPP3CA,HSP90AA1,TESC,ARL6IP1,RPL41,RPS29,EHD1,CLTB,ATP1B1,RPS21,VPS29,CHMP4B,RAB3A,SCG5,STX1B,YWHAE,RPL38,RPS8,RPS27,YWHAZ,RPL31,SSR1,MT3,ANK3,SYNRG,RPS28,BSG,RAB3B,RPL37A,RPL34,AP2A1,RPS10,SPCS2,RIT2,RPL13A,CTNNB1,RAB5C,VPS28,IFT20,MARCKS,RPL30,RPS2,IFT57,RAB26,SPTBN1,RPSA,VPS41,RPL5,NPM1,RAB33A,ATG3,RPL3
Neuron	GO BP	3.28826e-09	3.00982	1.53003e-05	GO_PROTEIN_TARGETING	PPP3CA,HSP90AA1,TESC,ARL6IP1,RPL41,RPS29,RPS21,CHMP4B,YWHAE,RPL38,RPS8,RPS27,YWHAZ,RPL31,SSR1,MT3,ANK3,RPS28,BSG,RPL37A,RPL34,RPS10,SPCS2,RPL13A,CTNNB1,VPS28,RPL30,RPS2,SPTBN1,RPSA,VPS41,RPL5,ATG3,RPL3
Neuron	GO BP	4.36618e-09	5.17791	2.03159e-05	GO_NUCLEAR_TRANSCRIBED_MRNA_CATABOLIC_PROCESS_NONSENSE_MEDIATED_DECAY	RPL41,RPS29,RPS21,RPL38,RPS8,RPS27,RPL31,RPS28,RPL37A,RPL34,RPS10,RPL13A,RPL30,RPS2,RPSA,RPL5,RPL3
Neuron	GO BP	9.32087e-09	4.68793	4.337e-05	GO_MULTI_ORGANISM_METABOLIC_PROCESS	RPL41,RPS29,RPS21,RPL38,RPS8,RPS27,RPL31,RPS28,RPL37A,RPL34,RPS10,RPL13A,RPL30,RPS2,EIF3A,RPSA,RPL5,RPL3
Neuron	GO BP	3.12954e-08	2.17948	0.000145617	GO_NEURON_DIFFERENTIATION	NPY,NDN,INHBA,CCK,RTN1,NCDN,CEBPB,STMN3,LINGO1,ITM2C,SCN1B,UCHL1,STMN1,EHD1,NRXN3,ID2,RAB3A,CHN1,FEZ1,GABRA5,ATP2B2,NTF3,MAP2,NEUROD2,RTN4RL1,UBB,SEMA7A,BDNF,ANK3,FAIM2,BAI1,FLOT1,B3GNT1,HMGB1,PLS3,NTRK3,CTNNB1,IFT20,LMO4,TOP2B,SPTBN1,RTN4R,CHL1,NPTX1,SEMA5A,CDH11,GFAP,CHD5,DLG4,HDGFRP3,CDK5R1,SPTAN1,GPC1
Neuron	GO BP	4.83887e-08	1.86902	0.000225153	GO_ESTABLISHMENT_OF_PROTEIN_LOCALIZATION	PTPRN,PPP3CA,HSP90AA1,TESC,ARF3,ARL6IP1,RPL41,RPS29,EHD1,CLTB,ATP6V1F,ATP1B1,RASL10A,RPS21,VPS29,CHMP4B,ATP6V1D,RAB3A,ATP6V1G2,AP4S1,SCG5,STX1B,TSPAN5,ATP6V0E2,MYO5B,YWHAE,RPL38,RPS8,RPS27,YWHAZ,NECAB3,RPL31,SSR1,MT3,ANK3,SYNRG,RPS28,BSG,RAB3B,RPL37A,FLOT1,USE1,RPL34,SERP2,AP2A1,ATP6V0D1,RPS10,HMGB1,SPCS2,RIT2,RPL13A,DNAJC15,CTNNB1,RAB5C,VPS28,IFT20,ENY2,MARCKS,RPL30,PCSK5,RPS2,IFT57,RAB26,SPTBN1…
Neuron	GO BP	7.104e-08	2.50596	0.000330549	GO_NEURON_PROJECTION_DEVELOPMENT	NPY,NDN,CCK,NCDN,STMN3,LINGO1,SCN1B,UCHL1,STMN1,EHD1,NRXN3,RAB3A,CHN1,FEZ1,NTF3,MAP2,RTN4RL1,UBB,SEMA7A,BDNF,ANK3,BAI1,FLOT1,B3GNT1,HMGB1,TOP2B,SPTBN1,RTN4R,CHL1,NPTX1,SEMA5A,CDH11,GFAP,DLG4,HDGFRP3,CDK5R1,SPTAN1,GPC1
Neuron	GO BP	7.94979e-08	2.11887	0.000369904	GO_MEMBRANE_ORGANIZATION	PPIA,HSP90AA1,TESC,ARL6IP1,RPL41,RPS29,ATP1B1,RPS21,CHMP4B,STX1B,TSPAN5,YWHAE,RPL38,RPS8,RPS27,SNAP25,YWHAZ,RPL31,SSR1,MT3,NRXN2,BNIP3,ANK3,RPS28,BSG,CAMK2A,MPV17L,RPL37A,NEK6,FLOT1,RPL34,RPS10,RPL13A,VPS28,SNAP47,RPL30,RPS2,RAB26,TMEM30A,SPTBN1,TAZ,SYT7,RPSA,DLG3,CNIH2,VPS41,RPL5,CNIH3,MBP,ATG3,DLG4,NMT1,RPL3
Neuron	GO BP	1.09268e-07	2.46525	0.000508424	GO_REGULATION_OF_NEURON_DIFFERENTIATION	PPP3CA,LINGO1,ITM2C,SCN1B,PREX1,BEND6,ID2,CHN1,ARSB,FEZ1,NCS1,NTF3,SNAP25,CPNE6,CFL1,NEUROD2,BAI3,SEMA7A,RNF112,TCF4,NEGR1,BDNF,MT3,FSTL4,NAP1L2,NTRK3,MARCKS,TMEM30A,RTN4R,SEMA5A,FBXO31,LRP1,ITSN2,GFAP,MBP,MARK2,CDK5R1,GPRC5B
Neuron	GO BP	1.43482e-07	2.7308	0.00066762	GO_REGULATION_OF_NEURON_PROJECTION_DEVELOPMENT	PPP3CA,LINGO1,ITM2C,SCN1B,PREX1,CHN1,ARSB,FEZ1,NCS1,SNAP25,CPNE6,CFL1,BAI3,SEMA7A,NEGR1,BDNF,MT3,FSTL4,NTRK3,MARCKS,TMEM30A,RTN4R,SEMA5A,FBXO31,LRP1,ITSN2,GFAP,MBP,MARK2,CDK5R1,GPRC5B
Neuron	GO BP	1.44411e-07	3.40818	0.000671944	GO_REGULATION_OF_SYNAPSE_STRUCTURE_OR_ACTIVITY	LPHN3,NCDN,CALB1,CPLX2,NRXN3,NRGN,RAB3A,ATP2B2,SNAP25,NEUROD2,PAIP2,BAI3,SLC8A2,BDNF,BAI1,CAMK2A,LPHN1,NTRK3,SNAP47,C1QL3,GFAP,DLG4
Neuron	GO BP	1.54292e-07	2.83229	0.000717921	GO_CELL_MORPHOGENESIS_INVOLVED_IN_NEURON_DIFFERENTIATION	NDN,CCK,LINGO1,SCN1B,UCHL1,STMN1,NRXN3,ID2,RAB3A,CHN1,FEZ1,ATP2B2,MAP2,SEMA7A,BDNF,ANK3,BAI1,FLOT1,B3GNT1,TOP2B,SPTBN1,RTN4R,CHL1,NPTX1,CDH11,DLG4,CDK5R1,SPTAN1,GPC1
Neuron	GO BP	1.67398e-07	3.09835	0.000778904	GO_VIRAL_LIFE_CYCLE	PPIA,RPL41,RPS29,RPS21,CHMP4B,RPL38,RPS8,RPS27,UBB,RPL31,RPS28,RPL37A,RPL34,RPS10,RPL13A,VPS28,RPL30,PCSK5,RPS2,EIF3A,CTSB,RPSA,RPL5,XPR1,RPL3
Neuron	GO BP	1.85629e-07	2.0812	0.000863733	GO_SINGLE_ORGANISM_CELLULAR_LOCALIZATION	CHGA,PPP3CA,HSP90AA1,TESC,UCHL1,ARL6IP1,RPL41,RPS29,CPLX2,ATP1B1,RPS21,CHMP4B,RAB3A,STX1B,TSPAN5,RPL38,RPS8,RPS27,SNAP25,UBB,RPL31,SSR1,MT3,NRXN2,ANK3,RPS28,KIF3A,BSG,LPHN1,RPL37A,FLOT1,RPL34,RPS10,SPCS2,RPL13A,CTNNB1,VPS28,SNAP47,RPL30,RPS2,RAB26,SPTBN1,SYT7,RPSA,DLG3,CNIH2,VPS41,RPL5,CNIH3,ATG3,DLG4,RPL3
Neuron	GO BP	2.41491e-07	2.24957	0.00112366	GO_NEURON_DEVELOPMENT	NPY,NDN,CCK,NCDN,STMN3,LINGO1,SCN1B,UCHL1,STMN1,EHD1,NRXN3,ID2,RAB3A,CHN1,FEZ1,GABRA5,ATP2B2,NTF3,MAP2,NEUROD2,RTN4RL1,UBB,SEMA7A,BDNF,ANK3,BAI1,FLOT1,B3GNT1,HMGB1,IFT20,TOP2B,SPTBN1,RTN4R,CHL1,NPTX1,SEMA5A,CDH11,GFAP,DLG4,HDGFRP3,CDK5R1,SPTAN1,GPC1
Neuron	GO BP	3.04904e-07	3.78324	0.00141872	GO_REGULATION_OF_RESPONSE_TO_EXTRACELLULAR_STIMULUS	NPY,CCK,UCHL1,CHMP4B,ATP6V1D,ATP6V1G2,ATP6V0E2,FEZ1,MT3,BNIP3,RNF5,ATP6V0D1,IFT20,FBXW7,NENF,RAB33A,CDK5R1,PRKCG
Neuron	GO BP	3.04904e-07	3.78324	0.00141872	GO_REGULATION_OF_RESPONSE_TO_NUTRIENT_LEVELS	NPY,CCK,UCHL1,CHMP4B,ATP6V1D,ATP6V1G2,ATP6V0E2,FEZ1,MT3,BNIP3,RNF5,ATP6V0D1,IFT20,FBXW7,NENF,RAB33A,CDK5R1,PRKCG
Neuron	GO BP	3.46735e-07	2.98512	0.00161336	GO_MODULATION_OF_SYNAPTIC_TRANSMISSION	PRKCE,PPP3CA,NCDN,CALB1,CPLX2,NRGN,ATP1A2,RAB3A,STX1B,ATP2B2,NTF3,SNAP25,NEUROD2,PAIP2,SLC8A2,GRM2,RAB3B,CAMK2A,FLOT1,SNAP47,PFN2,CNIH2,CNIH3,GFAP,DLG4
Neuron	GO BP	3.69577e-07	2.38317	0.00171964	GO_REGULATION_OF_CELL_PROJECTION_ORGANIZATION	PPP3CA,HSP90AA1,LINGO1,ITM2C,SCN1B,PREX1,CHN1,ARSB,FEZ1,NCS1,SNAP25,CPNE6,CFL1,BAI3,SEMA7A,NEGR1,BDNF,MT3,FSTL4,NTRK3,IFT20,MARCKS,TMEM30A,RTN4R,SEMA5A,FBXO31,PFN2,LRP1,ITSN2,SEPT7,NCKAP1,GFAP,MBP,MARK2,ATG3,CDK5R1,GPRC5B
Neuron	GO BP	3.85844e-07	2.71428	0.00179533	GO_SINGLE_ORGANISM_BEHAVIOR	PRKCE,PRNP,NPY,CCK,CALB1,CEBPB,UCHL1,NRXN3,SLC17A7,NRGN,ID2,ATP1A2,PENK,GRIN2B,GABRA5,SNAP25,NEUROD2,PAIP2,SLC8A2,TANC1,NRXN2,GABRG2,DYNLRB1,IFT20,CHL1,SLC1A2,AUTS2,DLG4,PRKCG
Neuron	GO BP	1.01169e-06	2.59274	0.00470742	GO_NEURON_PROJECTION_MORPHOGENESIS	NDN,CCK,LINGO1,SCN1B,UCHL1,STMN1,NRXN3,RAB3A,CHN1,FEZ1,NTF3,MAP2,UBB,SEMA7A,BDNF,ANK3,BAI1,FLOT1,B3GNT1,TOP2B,SPTBN1,RTN4R,CHL1,NPTX1,CDH11,DLG4,CDK5R1,SPTAN1,GPC1
Neuron	GO BP	1.18758e-06	2.36819	0.0055258	GO_BEHAVIOR	PRKCE,PRNP,NPY,LPHN3,CCK,CALB1,CEBPB,UCHL1,NRXN3,SLC17A7,NRGN,ID2,ATP1A2,PENK,GRIN2B,GABRA5,ATP2B2,SNAP25,NEUROD2,PAIP2,SLC8A2,TANC1,NEGR1,NRXN2,GABRG2,DYNLRB1,IFT20,CHL1,SLC1A2,AUTS2,DLG4,GPRC5B,APBA2,PRKCG
Neuron	GO BP	2.56276e-06	2.06061	0.0119245	GO_REGULATION_OF_NERVOUS_SYSTEM_DEVELOPMENT	LPHN3,PPP3CA,LINGO1,ITM2C,SCN1B,PREX1,NRXN3,BEND6,ID2,CHN1,ARSB,FEZ1,NCS1,NTF3,SNAP25,CPNE6,CFL1,NEUROD2,BAI3,SEMA7A,RNF112,TCF4,NEGR1,BDNF,MT3,FSTL4,BAI1,LPHN1,NAP1L2,NTRK3,CTNNB1,MARCKS,TMEM30A,RTN4R,SEMA5A,FBXO31,LRP1,ITSN2,GFAP,MBP,MARK2,CDK5R1,GPRC5B
Neuron	GO BP	3.38882e-06	2.58853	0.0157682	GO_ESTABLISHMENT_OF_PROTEIN_LOCALIZATION_TO_ORGANELLE	PPP3CA,HSP90AA1,RPL41,RPS29,RPS21,CHMP4B,RPL38,RPS8,RPS27,RPL31,MT3,RPS28,RPL37A,RPL34,RPS10,SPCS2,RPL13A,CTNNB1,VPS28,RPL30,RPS2,SPTBN1,RPSA,VPS41,RPL5,RPL3
Neuron	GO BP	5.1605e-06	6.98849	0.0240118	GO_ATP_HYDROLYSIS_COUPLED_TRANSMEMBRANE_TRANSPORT	ATP1A1,ATP6V1F,ATP1B1,ATP1A2,ATP6V0E2,ATP6V0D1,ATP5G1
Neuron	GO BP	5.5028e-06	2.38509	0.0256045	GO_POSITIVE_REGULATION_OF_NERVOUS_SYSTEM_DEVELOPMENT	LPHN3,SCN1B,NRXN3,BEND6,ID2,ARSB,FEZ1,NTF3,CPNE6,NEUROD2,BAI3,SEMA7A,RNF112,TCF4,NEGR1,BDNF,BAI1,LPHN1,NAP1L2,NTRK3,CTNNB1,MARCKS,TMEM30A,SEMA5A,FBXO31,ITSN2,GFAP,MARK2,GPRC5B
Neuron	GO BP	5.83509e-06	3.00826	0.0271507	GO_RNA_CATABOLIC_PROCESS	RPL41,RPS29,RPS21,RPL38,RPS8,RPS27,RPL31,RPS28,EIF4A2,RPL37A,RPL34,RPS10,RPL13A,RPL30,RPS2,RPSA,RPL5,RNASEH2C,RPL3
Neuron	GO BP	7.67597e-06	2.86381	0.0357163	GO_COGNITION	PRNP,CALB1,CEBPB,NRXN3,TUSC3,SLC17A7,NRGN,ATP1A2,GRIN2B,GABRA5,SNAP25,NEUROD2,PAIP2,SLC8A2,TANC1,NRXN2,IFT20,CHL1,DLG4,PRKCG
Neuron	GO BP	8.01631e-06	1.74753	0.0372999	GO_CELLULAR_MACROMOLECULE_LOCALIZATION	PPP3CA,HSP90AA1,TESC,ARL6IP1,RPL41,RPS29,EHD1,CLTB,ATP1B1,RPS21,VPS29,CHMP4B,ATP6V1D,RAB3A,SCG5,STX1B,TSPAN5,YWHAE,RPL38,RPS8,YBX1,RPS27,YWHAZ,RPL31,SSR1,MT3,NRXN2,ANK3,SYNRG,RPS28,BSG,RAB3B,RPL37A,FLOT1,RPL34,AP2A1,RPS10,SPCS2,RIT2,RPL13A,CTNNB1,RAB5C,VPS28,IFT20,MARCKS,RPL30,RPS2,IFT57,RAB26,TMEM30A,SPTBN1,RPSA,DLG3,VPS41,RPL5,NPM1,RAB33A,ATG3,DLG4,RPL3
Neuron	GO BP	8.4053e-06	3.59408	0.0391099	GO_REGULATION_OF_SYNAPTIC_PLASTICITY	NCDN,CALB1,CPLX2,NRGN,RAB3A,ATP2B2,SNAP25,NEUROD2,PAIP2,SLC8A2,CAMK2A,SNAP47,GFAP,DLG4
Neuron	GO BP	1.04012e-05	1.96808	0.0483968	GO_CELL_CELL_SIGNALING	NPY,INHBA,PTPRN,PPP3CA,SCN1B,CPLX2,NRXN3,SLC17A7,PCDH8,GRIK4,RAB3A,PENK,STX1B,GRIN2B,GABRA5,NTF3,SNAP25,CPNE6,CDH8,BDNF,NRXN2,GRM2,LPHN1,GABRG2,RIT2,CTNNB1,SNAP47,PCSK5,SYT7,NPTX1,SEMA5A,DLG3,GNB1,CNIH2,SLC1A2,GRIA3,CNIH3,MBP,DLG4,CDK5R1,APBA2,PRKCG
Neuron	GO BP	1.11363e-05	1.89596	0.0518172	GO_CENTRAL_NERVOUS_SYSTEM_DEVELOPMENT	NPY,NDN,INHBA,SSBP3,SCN1B,STMN1,SYNGR3,BASP1,SLC17A7,NRGN,GSTP1,ID2,SERPINI1,ARSB,YWHAE,GABRA5,CDK5R2,ATP2B2,MAP2,NEUROD2,SEMA7A,ATP5J,MT3,FAIM2,HPCA,TACC1,HPCAL4,ATP6V0D1,CALM2,CTNNB1,ARID1A,LMO4,MARCKS,TOP2B,NPTX1,SEMA5A,CDH11,LRP1,NCAN,NCKAP1,SLC1A2,GFAP,MBP,CHD5,CDK5R1,H2AFX
Neuron	GO BP	1.15499e-05	3.92081	0.0537418	GO_NEURON_MIGRATION	NDN,LPHN3,CCK,HSP90AA1,YWHAE,CDK5R2,NTRK3,CTNNB1,TOP2B,CHL1,MARK2,CDK5R1
Neuron	GO BP	1.24901e-05	1.87275	0.0581166	GO_CELL_PROJECTION_ORGANIZATION	NPY,NDN,CCK,NCDN,TTYH1,STMN3,LINGO1,SCN1B,UCHL1,STMN1,EHD1,NRXN3,ATP6V1D,RAB3A,CHN1,FEZ1,ATP2B2,NTF3,MAP2,RTN4RL1,UBB,SEMA7A,TANC1,BDNF,ANK3,KIF3A,BAI1,FLOT1,ATP6V0D1,B3GNT1,HMGB1,IFT20,IFT57,TOP2B,SPTBN1,RTN4R,CHL1,NPTX1,SEMA5A,CDH11,SEPT7,GFAP,DLG4,HDGFRP3,CDK5R1,SPTAN1,GPC1
Neuron	GO BP	1.7948e-05	2.04403	0.083512	GO_CELL_PART_MORPHOGENESIS	NDN,CCK,LINGO1,SCN1B,UCHL1,STMN1,EHD1,NRXN3,ATP6V1D,RAB3A,CHN1,FEZ1,NTF3,MAP2,UBB,SEMA7A,BDNF,ANK3,KIF3A,BAI1,FLOT1,ATP6V0D1,B3GNT1,IFT20,IFT57,TOP2B,SPTBN1,RTN4R,CHL1,NPTX1,CDH11,SEPT7,DLG4,CDK5R1,SPTAN1,GPC1
Neuron	GO BP	1.89577e-05	2.17186	0.0882102	GO_CELL_MORPHOGENESIS_INVOLVED_IN_DIFFERENTIATION	NDN,CCK,LINGO1,SCN1B,UCHL1,STMN1,NRXN3,BASP1,ID2,RAB3A,CHN1,FEZ1,ATP2B2,MAP2,SEMA7A,BDNF,ANK3,BAI1,FLOT1,B3GNT1,CTNNB1,TOP2B,SPTBN1,RTN4R,CHL1,NPTX1,CDH11,DLG4,CDK5R1,SPTAN1,GPC1
Neuron	GO BP	2.06321e-05	2.00878	0.0960011	GO_INTERSPECIES_INTERACTION_BETWEEN_ORGANISMS	PPIA,TSPAN7,RPL41,RPS29,RPS21,CHMP4B,YWHAE,RPL38,RPS8,RPS27,CFL1,UBB,RPL31,BNIP3,RPS28,SET,EIF4A2,RPL37A,RPL34,RPS10,RPL13A,NTRK3,VPS28,FBXW7,RPL30,PCSK5,RPS2,EIF3A,CTSB,RPSA,PSMB10,NCKAP1,RPL5,NPM1,XPR1,RPL3,H2AFX
Neuron	GO BP	2.06321e-05	2.00878	0.0960011	GO_SYMBIOSIS_ENCOMPASSING_MUTUALISM_THROUGH_PARASITISM	PPIA,TSPAN7,RPL41,RPS29,RPS21,CHMP4B,YWHAE,RPL38,RPS8,RPS27,CFL1,UBB,RPL31,BNIP3,RPS28,SET,EIF4A2,RPL37A,RPL34,RPS10,RPL13A,NTRK3,VPS28,FBXW7,RPL30,PCSK5,RPS2,EIF3A,CTSB,RPSA,PSMB10,NCKAP1,RPL5,NPM1,XPR1,RPL3,H2AFX
Neuron	GO BP	2.92515e-05	1.55312	0.136107	GO_PROTEIN_LOCALIZATION	PTPRN,PPP3CA,HSP90AA1,TESC,ARF3,ARL6IP1,RPL41,RPS29,EHD1,CLTB,ATP6V1F,ATP1B1,RASL10A,RPS21,VPS29,CHMP4B,ATP6V1D,RAB3A,ATP6V1G2,AP4S1,SCG5,STX1B,TSPAN5,ATP6V0E2,MYO5B,YWHAE,RPL38,RPS8,YBX1,RPS27,YWHAZ,NECAB3,RPL31,SSR1,MT3,NRXN2,ANK3,SYNRG,RPS28,BSG,RAB3B,RPL37A,FLOT1,USE1,RPL34,SERP2,AP2A1,ATP6V0D1,RPS10,HMGB1,SPCS2,RIT2,RPL13A,DNAJC15,CTNNB1,RAB5C,VPS28,IFT20,ENY2,MARCKS,RPL30,PCSK5,RPS2,IFT57,R…
Neuron	GO BP	3.36913e-05	3.36137	0.156766	GO_HYDROGEN_TRANSPORT	ATP1A1,ATP6V1F,ATP1A2,ATP6V1D,ATP6V1G2,ATP6V0E2,COX4I1,ATP5J,COX7C,ATP5D,ATP6V0D1,ATP5G1,ATP5H
Neuron	GO BP	3.3816e-05	4.87333	0.157346	GO_RIBOSOMAL_SMALL_SUBUNIT_BIOGENESIS	RPS21,RPL38,RPS8,RPS27,RPS28,RPS10,MPHOSPH10,RPSA
Neuron	GO BP	4.19945e-05	1.94417	0.1954	GO_NEGATIVE_REGULATION_OF_CELLULAR_COMPONENT_ORGANIZATION	PPP3CA,LINGO1,ITM2C,STMN1,CHMP4B,FEZ1,NEUROD2,SEMA7A,PMEPA1,CST3,MT3,BNIP3,FSTL4,CAPZA2,SET,MPV17L,NEK6,HMGB1,RPL13A,DNAJC15,CTNNB1,LMO4,SPTBN1,RTN4R,SEMA5A,PFN2,LRP1,CHD3,CHD4,NPM1,GFAP,MBP,DLG4,HDGFRP3,TUBGCP2,CDK5R1,SPTAN1
Neuron	GO BP	4.23559e-05	3.69485	0.197082	GO_HYDROGEN_ION_TRANSMEMBRANE_TRANSPORT	ATP1A1,ATP6V1F,ATP1A2,ATP6V0E2,COX4I1,ATP5J,COX7C,ATP5D,ATP6V0D1,ATP5G1,ATP5H
Neuron	GO BP	4.98985e-05	3.24466	0.232178	GO_NEGATIVE_REGULATION_OF_CELL_PROJECTION_ORGANIZATION	PPP3CA,LINGO1,ITM2C,SEMA7A,MT3,FSTL4,RTN4R,SEMA5A,PFN2,LRP1,GFAP,MBP,CDK5R1
Neuron	GO BP	4.99312e-05	1.87436	0.23233	GO_REGULATION_OF_CELLULAR_COMPONENT_BIOGENESIS	PRKCE,CHGA,LPHN3,CCK,HSP90AA1,STMN1,PREX1,NRXN3,CHMP4B,STX1B,FEZ1,BAI3,PMEPA1,BDNF,WIPF3,BAI1,SYNPO,CAPZA2,LPHN1,RNF5,FLOT1,HMGB1,RPL13A,DNAJC15,NTRK3,CTNNB1,IFT20,LMO4,SPTBN1,LDB2,PFN2,SEPT7,NCKAP1,VPS41,NPM1,GFAP,RAB33A,ATG3,TUBGCP2,SPTAN1
Neuron	GO BP	7.29987e-05	2.59813	0.339663	GO_REGULATION_OF_AUTOPHAGY	EEF1A2,UCHL1,CHMP4B,ATP6V1D,ATP6V1G2,ATP6V0E2,FEZ1,MT3,BNIP3,RNF5,ATP6V0D1,HMGB1,IFT20,FBXW7,GFAP,RAB33A,ITPR1,CDK5R1
Neuron	GO BP	7.37727e-05	5.67486	0.343264	GO_PHAGOSOME_MATURATION	ATP6V1F,ATP6V1D,ATP6V1G2,ATP6V0E2,ATP6V0D1,SYT7
Neuron	GO BP	7.42304e-05	4.42348	0.345394	GO_NEGATIVE_REGULATION_OF_AXONOGENESIS	LINGO1,SEMA7A,MT3,FSTL4,RTN4R,SEMA5A,MBP,CDK5R1
Neuron	GO BP	8.38659e-05	4.35646	0.390228	GO_NEURAL_NUCLEUS_DEVELOPMENT	SYNGR3,BASP1,YWHAE,CDK5R2,ATP5J,CALM2,MBP,CDK5R1
Neuron	GO BP	8.51244e-05	2.83743	0.396084	GO_REGULATION_OF_NEUROTRANSMITTER_LEVELS	CPLX2,NRXN3,SLC17A7,ATP1A2,RAB3A,STX1B,SNAP25,NRXN2,RAB3B,CAMK2A,LPHN1,SNAP47,SYT7,PFN2,GFAP
Neuron	GO BP	8.77775e-05	5.52935	0.408429	GO_PH_REDUCTION	SLC17A7,ATP6V1F,ATP6V1D,ATP6V1G2,ATP6V0E2,ATP6V0D1
Neuron	GO BP	8.89249e-05	2.00389	0.413768	GO_PROTEIN_LOCALIZATION_TO_ORGANELLE	PPP3CA,HSP90AA1,RPL41,RPS29,EHD1,RPS21,CHMP4B,ATP6V1D,RPL38,RPS8,YBX1,RPS27,RPL31,MT3,RPS28,RPL37A,RPL34,RPS10,SPCS2,RPL13A,CTNNB1,VPS28,IFT20,RPL30,RPS2,TMEM30A,SPTBN1,RPSA,VPS41,RPL5,RPL3
Neuron	GO BP	9.02832e-05	2.05579	0.420088	GO_AMIDE_BIOSYNTHETIC_PROCESS	EEF1A2,RPL41,RPS29,RPS21,RPL38,RPS8,RPS27,RPL31,EIF1,RPS28,FAM57B,EEF2,EIF4A2,RPL37A,MRPS16,RPL34,RPS10,RPL13A,RPL30,PCSK5,HAGH,RPS2,EIF3A,MRPL28,RPSA,MRPL23,MRPL12,RPL5,RPL3
Neuron	GO BP	0.000100155	2.537	0.466019	GO_RRNA_METABOLIC_PROCESS	RPL41,RPS29,RPS21,RPL38,RPS8,RPS27,RPL31,RPS28,RPL37A,RPL34,RPS10,RPL13A,RPL30,RPS2,MPHOSPH10,RPSA,RPL5,RPL3
Neuron	GO BP	0.000100568	6.418	0.467942	GO_GLUTAMATE_SECRETION	SLC17A7,RAB3A,SNAP25,GRM2,SLC1A2
Neuron	GO BP	0.000120933	1.9254	0.562702	GO_NEGATIVE_REGULATION_OF_PROTEIN_MODIFICATION_PROCESS	PRKCE,PRNP,HSPH1,TESC,UCHL1,SLC7A14,GSTP1,DUSP14,YWHAE,NTF3,RTN4RL1,UBB,PSMD13,PMEPA1,SET,TRIB2,UBASH3B,CALM2,NTRK3,CTNNB1,VPS28,CAMK2N1,MAPK8IP1,RTN4R,MPHOSPH10,FBXO31,DLG3,ANAPC5,PSMB10,LMO3,NPM1,RGS4,PRKCG
Neuron	GO BP	0.000123862	1.99302	0.576329	GO_NEGATIVE_REGULATION_OF_PHOSPHORUS_METABOLIC_PROCESS	PRNP,INHBA,HSPH1,TESC,UCHL1,SLC7A14,GSTP1,DUSP14,YWHAE,NTF3,APLP1,RTN4RL1,PMEPA1,GRM2,HPCA,TRIB2,UBASH3B,DNAJC15,CALM2,NTRK3,CAMK2N1,MAPK8IP1,RTN4R,MPHOSPH10,FBXO31,DLG3,LMO3,NPM1,PIK3IP1,RGS4
Neuron	GO BP	0.000123862	1.99302	0.576329	GO_NEGATIVE_REGULATION_OF_PHOSPHATE_METABOLIC_PROCESS	PRNP,INHBA,HSPH1,TESC,UCHL1,SLC7A14,GSTP1,DUSP14,YWHAE,NTF3,APLP1,RTN4RL1,PMEPA1,GRM2,HPCA,TRIB2,UBASH3B,DNAJC15,CALM2,NTRK3,CAMK2N1,MAPK8IP1,RTN4R,MPHOSPH10,FBXO31,DLG3,LMO3,NPM1,PIK3IP1,RGS4
Neuron	GO BP	0.000132516	2.55646	0.616598	GO_NUCLEOSIDE_MONOPHOSPHATE_METABOLIC_PROCESS	PFKL,ATP1B1,ATP1A2,COX4I1,CYC1,ATP5J,COX7C,ATP5D,ALDOC,TPI1,TAZ,NDUFB6,ATP5G1,DLG3,ATP5H,DLG4,NDUFA11
Neuron	GO BP	0.000140961	2.34907	0.65589	GO_POSITIVE_REGULATION_OF_NEURON_DIFFERENTIATION	SCN1B,BEND6,ARSB,FEZ1,CPNE6,NEUROD2,SEMA7A,RNF112,TCF4,NEGR1,BDNF,NAP1L2,NTRK3,MARCKS,TMEM30A,SEMA5A,FBXO31,ITSN2,MARK2,GPRC5B
Neuron	GO BP	0.000145119	1.95125	0.675241	GO_PEPTIDE_METABOLIC_PROCESS	EEF1A2,RPL41,RPS29,RPS21,GSTP1,SCG5,RPL38,RPS8,RPS27,RPL31,EIF1,RPS28,EEF2,EIF4A2,RPL37A,MRPS16,RPL34,RPS10,SPCS2,RPL13A,RPL30,PCSK5,HAGH,RPS2,EIF3A,MRPL28,RPSA,MRPL23,MRPL12,RPL5,RPL3
Neuron	GO BP	0.000168034	2.77995	0.781863	GO_LOCOMOTORY_BEHAVIOR	PRKCE,LPHN3,CALB1,UCHL1,ID2,ATP1A2,PENK,ATP2B2,SNAP25,NEGR1,CHL1,DLG4,GPRC5B,APBA2
Neuron	GO MF	1.20943e-07	3.56017	0.000112356	GO_STRUCTURAL_CONSTITUENT_OF_RIBOSOME	RPL41,RPS29,RPS21,RPL38,RPS8,RPS27,RPL31,RPS28,RPL37A,MRPS16,RPL34,RPS10,RPL13A,RPL30,RPS2,MRPL28,RPSA,MRPL23,MRPL12,RPL5,RPL3
Neuron	GO MF	2.68225e-06	3.41337	0.00249181	GO_CALMODULIN_BINDING	PPP3CA,PNCK,NRGN,MYO5B,ATP2B2,MAP2,SLC8A2,PDE1A,CAMK2A,RIT2,MARCKS,SPTBN1,SYT7,CAMKK1,ADD3,SPTAN1,RGS4
Neuron	GO MF	1.8048e-05	3.09168	0.0167666	GO_KINASE_REGULATOR_ACTIVITY	TESC,GSTP1,CDK5R2,RTN4RL1,CSNK2B,MT3,TRIB2,HMGB1,CALM2,CAMK2N1,MAPK8IP1,RTN4R,NPM1,MARK2,CDK5R1,GPRC5B
Neuron	GO MF	2.32885e-05	1.887	0.021635	GO_CYTOSKELETAL_PROTEIN_BINDING	PRKCE,PRNP,NDN,HSPH1,PTPRN,STMN3,STMN1,KLHL2,ATP1A1,TMSB4X,RAB3A,MYO5B,FEZ1,CFL1,MAP2,COTL1,MYL12B,WIPF3,ANK3,HPCA,KIF3A,EEF2,RAB3B,SYNPO,CAPZA2,NEK6,PLS3,CALM2,INF2,ALDOC,MARCKS,MAPK8IP1,SPTBN1,KCTD6,PFN2,GNB1,VPS41,NCALD,CHD4,HDGFRP3,TUBGCP2,ADD3,SPTAN1
Neuron	GO MF	3.3816e-05	4.87333	0.031415	GO_CATION_TRANSPORTING_ATPASE_ACTIVITY	ATP1A1,ATP6V1F,ATP1B1,ATP1A2,ATP6V0E2,ATP2B2,ATP5D,ATP6V0D1
Neuron	GO MF	6.1646e-05	5.82824	0.0572692	GO_GLUTAMATE_RECEPTOR_BINDING	CAMK2A,FLOT1,CALM2,CTNNB1,DLG3,DLG4
Neuron	GO MF	7.37727e-05	5.67486	0.0685348	GO_CALCIUM_CHANNEL_REGULATOR_ACTIVITY	NPY,NRXN3,NRXN2,GRM2,HPCAL4,ITPR1
Neuron	GO MF	0.000149258	4.04967	0.138661	GO_ATPASE_COUPLED_ION_TRANSMEMBRANE_TRANSPORTER_ACTIVITY	ATP1A1,ATP6V1F,ATP1B1,ATP1A2,ATP6V0E2,ATP2B2,ATP5D,ATP6V0D1
Neuron	GO MF	0.00016842	1.62809	0.156462	GO_POLY_A_RNA_BINDING	TPT1,PPIA,HSP90AA1,TMSB4X,RPS21,H1FX,CNBP,DUSP14,PURB,YWHAE,RALYL,RPS8,YBX1,RPS27,YWHAZ,PAIP2,PCDH20,MATR3,RPL31,EIF1,RBFOX1,FKBP3,RPS28,CCT6A,EEF2,NUCKS1,EIF4A2,RPL37A,GLRX3,RPS10,HMGB1,RPL13A,HNRNPR,UBE2O,PRRC2B,RPL30,RPS2,SPTBN1,HNRNPH3,MPHOSPH10,EIF3A,MRPL28,RPSA,HNRNPUL2,PURA,LRP1,CHD3,RPL5,NPM1,SCG3,MARK2,LSM14B,RPL3
Neuron	GO MF	0.000171927	1.81668	0.15972	GO_STRUCTURAL_MOLECULE_ACTIVITY	RPL41,RPS29,CLTB,RPS21,RPL38,RPS8,RPS27,MAP2,JPH1,PSMD13,MATR3,RPL31,ANK3,RPS28,RPL37A,MRPS16,RPL34,RPS10,RPL13A,RPL30,RPS2,MAPK8IP1,SPTBN1,EIF3A,MRPL28,RPSA,MRPL23,NCAN,SEPT7,MRPL12,RPL5,GFAP,MBP,TUBGCP2,ADD3,SPTAN1,RPL3
Neuron	GO MF	0.000179059	7.18816	0.166346	GO_EXTRACELLULAR_GLUTAMATE_GATED_ION_CHANNEL_ACTIVITY	SLC17A7,GRIK4,GRIN2B,GRIA3
Neuron	GO MF	0.000262803	5.44558	0.244144	GO_ATPASE_ACTIVITY_COUPLED_TO_TRANSMEMBRANE_MOVEMENT_OF_IONS_PHOSPHORYLATIVE_MECHANISM	ATP1A1,ATP1B1,ATP1A2,ATP2B2,ATP6V0D1
Neuron	GO MF	0.000306257	4.05783	0.284513	GO_KINASE_ACTIVATOR_ACTIVITY	CDK5R2,MT3,HMGB1,CALM2,MARK2,CDK5R1,GPRC5B
Neuron	GO MF	0.000362738	6.25057	0.336984	GO_IONOTROPIC_GLUTAMATE_RECEPTOR_BINDING	FLOT1,CTNNB1,DLG3,DLG4
Neuron	GO MF	0.000367448	5.1344	0.341359	GO_BETA_AMYLOID_BINDING	ITM2B,ITM2C,CST3,GPRASP2,APBA2
Neuron	GO MF	0.000416477	1.83856	0.386908	GO_KINASE_BINDING	PFKL,HSP90AA1,EEF1A2,CEBPB,ATP1A1,GSTP1,STX1B,FEZ1,NCS1,YWHAZ,HPCA,EEF2,TRIB2,GLRX3,NEK6,AP2A1,CALM2,CTNNB1,CAMK2N1,MARCKS,TOP2B,MAPK8IP1,LDHB,DLG3,NPM1,GFAP,PIK3IP1,DLG4,CDK5R1,ADD3,GPRC5B
Neuron	GO MF	0.000591479	3.14046	0.549484	GO_HYDROGEN_ION_TRANSMEMBRANE_TRANSPORTER_ACTIVITY	ATP6V1F,ATP6V0E2,COX4I1,ATP5J,COX7C,ATP5D,ATP6V0D1,ATP5G1,ATP5H
Neuron	GO MF	0.000592285	1.44839	0.550233	GO_ENZYME_BINDING	PRKCE,PFKL,PTPRN,PPP3CA,HSP90AA1,EEF1A2,CEBPB,UCHL1,PREX1,EHD1,ATP1A1,JUND,ATP1B1,GSTP1,RAB3A,STX1B,TSPAN5,MYO5B,YWHAE,FEZ1,LRPAP1,NCS1,YBX1,YWHAZ,COTL1,CST3,BNIP3,HPCA,EEF2,BHLHE41,EID1,TRIB2,GLRX3,NEK6,FLOT1,AP2A1,HMGB1,CALM2,CTNNB1,UBE2O,INF2,CAMK2N1,TPI1,FBXW7,MARCKS,ECD,RPS2,TOP2B,MAPK8IP1,SPTBN1,CHL1,LDHB,LDB2,DLG3,ANAPC5,LRP1,GNB1,NCKAP1,VPS41,NPM1,GFAP,PIK3IP1,MBP,ATG3,DLG4,CDK5R1,ADD3,GP…
Neuron	GO MF	0.000620091	2.78415	0.576065	GO_LIGAND_GATED_CHANNEL_ACTIVITY	SLC17A7,GRIK4,GRIN2B,GABRA5,GABRG2,CALM2,DLG3,GRIA3,NCALD,ITPR1,DLG4
Neuron	GO MF	0.000725318	2.51199	0.67382	GO_PROTEIN_C_TERMINUS_BINDING	ATP1B1,RAB3A,DGKZ,RABAC1,ATP2B2,TCF4,RBFOX1,HPCAL4,AP2A1,CTNNB1,TOP2B,DLG3,DLG4
Neuron	GO MF	0.000794046	5.32456	0.737669	GO_GLUTAMATE_RECEPTOR_ACTIVITY	GRIK4,GRIN2B,GRM2,GRIA3
Neuron	GO MF	0.00101289	2.52216	0.940977	GO_ACTIVE_ION_TRANSMEMBRANE_TRANSPORTER_ACTIVITY	ATP1A1,SLC17A7,ATP6V1F,ATP1B1,ATP1A2,ATP6V0E2,ATP2B2,SLC8A2,SLC6A15,ATP5D,ATP6V0D1,SLC1A2
Neuron	GO MF	0.0010711	1.48757	0.995055	GO_MOLECULAR_FUNCTION_REGULATOR	PRKCE,NPY,HSPH1,HSP90AA1,TESC,SCN1B,PREX1,NRXN3,ATP1B1,GSTP1,RAB3A,CHN1,SCG5,SERPINI1,YWHAE,GRIN2B,LRPAP1,CDK5R2,ARHGAP32,RTN4RL1,BAI3,CSNK2B,CST3,MT3,NRXN2,GRM2,ANP32E,EID1,SET,TRIB2,CAMK2A,HPCAL4,ARHGAP20,ELMOD1,RAPGEFL1,HMGB1,CALM2,CAMK2N1,FBXW7,KALRN,PPP2R2C,MAPK8IP1,SPTBN1,SH3BGRL3,RTN4R,PFN2,ITSN2,CNIH3,NPM1,ITPR1,MARK2,DLG4,CDK5R1,SPTAN1,GPRC5B,RGS4
Neuron	HALLMARK_OXIDATIVE_PHOSPHORYLATION	1.27124e-05	3.05497	0.00063562	MGST3,MDH1,ATP6V1F,ATP1B1,ATP6V1D,COX4I1,CYC1,PHYH,ATP5J,COX7C,ATP5D,SDHB,LDHB,NDUFB6,ATP5G1,ATP5H,ACO2
Neuron	KEGG	2.90801e-11	6.94311	5.4089e-09	KEGG_RIBOSOME	RPL41,RPS29,RPS21,RPL38,RPS8,RPS27,RPL31,RPS28,RPL37A,RPL34,RPS10,RPL13A,RPL30,RPS2,RPSA,RPL5,RPL3
Neuron	KEGG	1.1046e-06	3.99342	0.000205455	KEGG_OXIDATIVE_PHOSPHORYLATION	ATP6V1F,ATP6V1D,ATP6V1G2,ATP6V0E2,COX4I1,CYC1,ATP5J,COX7C,ATP5D,ATP6V0D1,SDHB,NDUFB6,ATP5G1,ATP5H,NDUFA11
Neuron	KEGG	4.29042e-06	3.30267	0.000798018	KEGG_HUNTINGTONS_DISEASE	CLTB,COX4I1,GRIN2B,CYC1,POLR2L,ATP5J,BDNF,COX7C,ATP5D,AP2A1,IFT57,SDHB,NDUFB6,ATP5G1,ATP5H,ITPR1,DLG4
Neuron	KEGG	2.04935e-05	3.19001	0.00381179	KEGG_ALZHEIMERS_DISEASE	PPP3CA,COX4I1,GRIN2B,CYC1,ATP5J,COX7C,ATP5D,CALM2,SDHB,NDUFB6,ATP5G1,LRP1,ATP5H,ITPR1,CDK5R1
Neuron	KEGG	0.00034212	2.97255	0.0636344	KEGG_PARKINSONS_DISEASE	UCHL1,COX4I1,CYC1,UBB,ATP5J,COX7C,ATP5D,SDHB,NDUFB6,ATP5G1,ATP5H
Neuron	KEGG	0.000881328	3.8508	0.163927	KEGG_VIBRIO_CHOLERAE_INFECTION	ATP6V1F,ATP6V1D,ATP6V1G2,ATP6V0E2,ATP6V0D1,PRKCG
Neuron	KEGG	0.00326666	3.08064	0.6076	KEGG_LONG_TERM_POTENTIATION	PPP3CA,GRIN2B,CAMK2A,CALM2,ITPR1,PRKCG
Neuron	Reactome	5.14593e-08	4.22833	3.46836e-05	REACTOME_PEPTIDE_CHAIN_ELONGATION	RPL41,RPS29,RPS21,RPL38,RPS8,RPS27,RPL31,RPS28,EEF2,RPL37A,RPL34,RPS10,RPL13A,RPL30,RPS2,RPSA,RPL5,RPL3
Neuron	Reactome	5.19479e-08	4.04068	3.50129e-05	REACTOME_INFLUENZA_VIRAL_RNA_TRANSCRIPTION_AND_REPLICATION	HSP90AA1,RPL41,RPS29,RPS21,RPL38,RPS8,RPS27,POLR2L,RPL31,RPS28,RPL37A,RPL34,RPS10,RPL13A,RPL30,RPS2,RPSA,RPL5,RPL3
Neuron	Reactome	6.43224e-08	3.5617	4.33533e-05	REACTOME_TRANSLATION	RPL41,RPS29,RPS21,RPL38,RPS8,RPS27,RPL31,SSR1,RPS28,EEF2,EIF4A2,RPL37A,RPL34,RPS10,SPCS2,RPL13A,RPL30,RPS2,EIF3A,RPSA,RPL5,RPL3
Neuron	Reactome	1.02578e-07	3.87997	6.91379e-05	REACTOME_3_UTR_MEDIATED_TRANSLATIONAL_REGULATION	RPL41,RPS29,RPS21,RPL38,RPS8,RPS27,RPL31,RPS28,EIF4A2,RPL37A,RPL34,RPS10,RPL13A,RPL30,RPS2,EIF3A,RPSA,RPL5,RPL3
Neuron	Reactome	1.35801e-07	3.81495	9.153e-05	REACTOME_SRP_DEPENDENT_COTRANSLATIONAL_PROTEIN_TARGETING_TO_MEMBRANE	RPL41,RPS29,RPS21,RPL38,RPS8,RPS27,RPL31,SSR1,RPS28,RPL37A,RPL34,RPS10,SPCS2,RPL13A,RPL30,RPS2,RPSA,RPL5,RPL3
Neuron	Reactome	1.03959e-06	3.36392	0.000700687	REACTOME_INFLUENZA_LIFE_CYCLE	HSP90AA1,RPL41,RPS29,RPS21,RPL38,RPS8,RPS27,POLR2L,RPL31,RPS28,RPL37A,RPL34,RPS10,RPL13A,RPL30,RPS2,RPSA,RPL5,RPL3
Neuron	Reactome	1.11868e-06	3.47814	0.00075399	REACTOME_TRANSMISSION_ACROSS_CHEMICAL_SYNAPSES	SLC17A7,GRIK4,RAB3A,GRIN2B,GABRA5,GNG2,SNAP25,CAMK2A,GABRG2,AP2A1,CALM2,CAMKK1,DLG3,GNB1,SLC1A2,GRIA3,NCALD,PRKCG
Neuron	Reactome	2.10334e-06	3.47155	0.00141765	REACTOME_NONSENSE_MEDIATED_DECAY_ENHANCED_BY_THE_EXON_JUNCTION_COMPLEX	RPL41,RPS29,RPS21,RPL38,RPS8,RPS27,RPL31,RPS28,RPL37A,RPL34,RPS10,RPL13A,RPL30,RPS2,RPSA,RPL5,RPL3
Neuron	Reactome	6.43941e-06	3.67278	0.00434016	REACTOME_NEUROTRANSMITTER_RECEPTOR_BINDING_AND_DOWNSTREAM_TRANSMISSION_IN_THE_POSTSYNAPTIC_CELL	GRIK4,GRIN2B,GABRA5,GNG2,CAMK2A,GABRG2,AP2A1,CALM2,CAMKK1,DLG3,GNB1,GRIA3,NCALD,PRKCG
Neuron	Reactome	1.58706e-05	2.65759	0.0106968	REACTOME_METABOLISM_OF_MRNA	RPL41,RPS29,RPS21,RPL38,RPS8,RPS27,YWHAZ,PSMD13,RPL31,RPS28,EIF4A2,RPL37A,RPL34,RPS10,RPL13A,RPL30,RPS2,RPSA,PSMB10,RPL5,RPL3
Neuron	Reactome	1.81894e-05	6.95628	0.0122597	REACTOME_ACTIVATION_OF_KAINATE_RECEPTORS_UPON_GLUTAMATE_BINDING	GRIK4,GNG2,CALM2,DLG3,GNB1,NCALD
Neuron	Reactome	2.05006e-05	4.27867	0.0138174	REACTOME_ACTIVATION_OF_THE_MRNA_UPON_BINDING_OF_THE_CAP_BINDING_COMPLEX_AND_EIFS_AND_SUBSEQUENT_BINDING_TO_43S	RPS29,RPS21,RPS8,RPS27,RPS28,EIF4A2,RPS10,RPS2,EIF3A,RPSA
Neuron	Reactome	3.03249e-05	7.81322	0.020439	REACTOME_INTERACTION_BETWEEN_L1_AND_ANKYRINS	SCN1B,ANK3,SPTBN1,SPTAN1,SCN8A
Neuron	Reactome	3.68714e-05	4.37118	0.0248514	REACTOME_FORMATION_OF_THE_TERNARY_COMPLEX_AND_SUBSEQUENTLY_THE_43S_COMPLEX	RPS29,RPS21,RPS8,RPS27,RPS28,RPS10,RPS2,EIF3A,RPSA
Neuron	Reactome	3.95137e-05	3.31369	0.0266322	REACTOME_TCA_CYCLE_AND_RESPIRATORY_ELECTRON_TRANSPORT	COX4I1,CYC1,ATP5J,BSG,COX7C,ATP5D,SDHB,LDHB,NDUFB6,ATP5G1,ATP5H,NDUFA11,ACO2
Neuron	Reactome	5.5989e-05	2.08151	0.0377366	REACTOME_METABOLISM_OF_PROTEINS	RPL41,RPS29,TUSC3,RPS21,ARSB,RPL38,RPS8,RPS27,CYC1,RPL31,SSR1,RPS28,CCT6A,EEF2,EIF4A2,RPL37A,RPL34,RPS10,SPCS2,RPL13A,FBXW7,RPL30,RPS2,TAZ,EIF3A,ATP5G1,RPSA,RPL5,ACO2,RPL3
Neuron	Reactome	8.12192e-05	2.57743	0.0547417	REACTOME_AXON_GUIDANCE	PRNP,HSP90AA1,SCN1B,CFL1,SEMA7A,CSNK2B,MYL12B,ANK3,AP2A1,SPTBN1,SEMA5A,DLG3,PFN2,NCAN,CDK5R1,SPTAN1,SCN8A,GPC1
Neuron	Reactome	8.72271e-05	3.66743	0.0587911	REACTOME_RESPIRATORY_ELECTRON_TRANSPORT_ATP_SYNTHESIS_BY_CHEMIOSMOTIC_COUPLING_AND_HEAT_PRODUCTION_BY_UNCOUPLING_PROTEINS_	COX4I1,CYC1,ATP5J,COX7C,ATP5D,SDHB,NDUFB6,ATP5G1,ATP5H,NDUFA11
Neuron	Reactome	0.000112528	2.44758	0.0758437	REACTOME_NEURONAL_SYSTEM	SLC17A7,GRIK4,RAB3A,STX1B,GRIN2B,GABRA5,GNG2,SNAP25,CAMK2A,GABRG2,AP2A1,CALM2,CAMKK1,DLG3,GNB1,SLC1A2,GRIA3,NCALD,PRKCG
Neuron	Reactome	0.00013503	3.76125	0.0910099	REACTOME_L1CAM_INTERACTIONS	SCN1B,CSNK2B,ANK3,AP2A1,SPTBN1,DLG3,NCAN,SPTAN1,SCN8A
Neuron	Reactome	0.000149459	2.28714	0.100735	REACTOME_METABOLISM_OF_RNA	RPL41,RPS29,RPS21,RPL38,RPS8,RPS27,YWHAZ,PSMD13,RPL31,RPS28,EIF4A2,RPL37A,RPL34,RPS10,RPL13A,RPL30,RPS2,RPSA,PSMB10,RPL5,RPL3
Neuron	Reactome	0.000362738	6.25057	0.244486	REACTOME_INSULIN_RECEPTOR_RECYCLING	ATP6V1F,ATP6V1D,ATP6V1G2,ATP6V0D1
Neuron	Reactome	0.000502127	4.85687	0.338434	REACTOME_ACTIVATION_OF_NMDA_RECEPTOR_UPON_GLUTAMATE_BINDING_AND_POSTSYNAPTIC_EVENTS	GRIN2B,CAMK2A,CALM2,CAMKK1,GRIA3
Neuron	Reactome	0.000547069	5.75053	0.368724	REACTOME_TRANSFERRIN_ENDOCYTOSIS_AND_RECYCLING	ATP6V1F,ATP6V1D,ATP6V1G2,ATP6V0D1
Neuron	Reactome	0.000632788	7.18816	0.426499	REACTOME_GLUTAMATE_NEUROTRANSMITTER_RELEASE_CYCLE	SLC17A7,RAB3A,SNAP25
Neuron	Reactome	0.000632788	7.18816	0.426499	REACTOME_UNBLOCKING_OF_NMDA_RECEPTOR_GLUTAMATE_BINDING_AND_ACTIVATION	GRIN2B,CAMK2A,GRIA3
Neuron	Reactome	0.000757431	1.99671	0.510508	REACTOME_DEVELOPMENTAL_BIOLOGY	PRNP,HSP90AA1,CEBPB,ACVR1C,SCN1B,CFL1,SEMA7A,CSNK2B,MYL12B,TCF4,ANK3,AP2A1,CTNNB1,SPTBN1,SEMA5A,DLG3,PFN2,NCAN,CDK5R1,SPTAN1,SCN8A,GPC1
Neuron	Reactome	0.000789765	3.92081	0.532302	REACTOME_ION_CHANNEL_TRANSPORT	ATP1A1,ATP1B1,ATP1A2,GABRA5,ATP2B2,GABRG2
Neuronal Subtype 1	GO BP	1.42935e-06	2.55409	0.00665076	GO_ORGANONITROGEN_COMPOUND_BIOSYNTHETIC_PROCESS	MRP63,NCAN,EEF1A2,FARSB,RPL15,MRPS24,HS3ST1,RFK,ATP5G1,MRPS30,BCAT1,RPL37,AKR1A1,HS6ST1,RPS5,PTDSS1,ABAT,ALDOA,EIF4G1,FAM57B,WARS,MRPL35,RPL5,SARS,MRPL1,EEF1A1,SLC25A22,SLC25A33
Neuronal Subtype 1	GO BP	2.24391e-06	3.31621	0.0104409	GO_AMIDE_BIOSYNTHETIC_PROCESS	MRP63,EEF1A2,FARSB,RPL15,MRPS24,MRPS30,RPL37,RPS5,EIF4G1,FAM57B,WARS,MRPL35,RPL5,SARS,MRPL1,EEF1A1,SLC25A22,SLC25A33
Neuronal Subtype 1	GO BP	1.23209e-05	2.94452	0.0573292	GO_PEPTIDE_METABOLIC_PROCESS	MRP63,EEF1A2,FARSB,RPL15,MRPS24,SPCS2,MRPS30,RPL37,RPS5,EIF4G1,WARS,MRPL35,RPL5,SARS,MRPL1,EEF1A1,SLC25A22,SLC25A33
Neuronal Subtype 1	GO BP	0.000105735	2.44116	0.491983	GO_CELLULAR_AMIDE_METABOLIC_PROCESS	MRP63,EEF1A2,FARSB,RPL15,MRPS24,SPCS2,MRPS30,RPL37,RPS5,EIF4G1,FAM57B,WARS,MRPL35,RPL5,SARS,MRPL1,EEF1A1,SLC25A22,SLC25A33
Neuronal Subtype 1	GO BP	0.000191201	5.04901	0.889657	GO_TRANSLATIONAL_ELONGATION	EEF1A2,MRPS24,MRPS30,MRPL35,MRPL1,EEF1A1
Neuronal Subtype 1	GO MF	3.08068e-06	4.84657	0.00286195	GO_STRUCTURAL_CONSTITUENT_OF_RIBOSOME	MRP63,RPL15,MRPS24,MRPS30,RPL37,RPS5,MRPL35,RPL5,MRPL1,SLC25A22,SLC25A33
Neuronal Subtype 1	HALLMARK_HYPOXIA	0.000309373	3.73626	0.0154686	PFKP,NCAN,BTG1,HS3ST1,EFNA3,FOS,PGK1,ALDOA
Neuronal Subtype 2	GO BP	6.95193e-05	4.12254	0.323473	GO_RNA_SPLICING_VIA_TRANSESTERIFICATION_REACTIONS	MPHOSPH10,SNRPA1,SFPQ,SNRNP70,GTF2F1,LSM4,SNRPD3,U2AF1,SRRM2
Neuronal Subtype 2	GO BP	0.000105773	5.55919	0.492163	GO_MAINTENANCE_OF_CELL_NUMBER	LDB1,MED21,PCM1,VPS72,MTF2,MED28
Neuronal Subtype 2	GO BP	0.000123915	4.21732	0.576574	GO_POSITIVE_REGULATION_OF_NEURON_PROJECTION_DEVELOPMENT	PACSIN1,ROBO2,PAFAH1B1,RIMS1,CXCL12,SYT4,FEZ1,SERPINE2
Neuronal Subtype 2	GO BP	0.000156038	3.24174	0.726046	GO_ORGANELLE_LOCALIZATION	SEC31A,KIF3A,PACSIN1,PAFAH1B1,RIMS1,SYT4,BECN1,PCM1,ARHGEF2,UXT,FEZ1
Neuronal Subtype 2	GO MF	0.00041435	3.58395	0.384932	GO_TUBULIN_BINDING	KIF3A,PAFAH1B1,FNTA,CETN2,ARHGEF2,IFT74,UXT,FEZ1
Neuronal Subtype 2	HALLMARK_MTORC1_SIGNALING	0.000309373	3.73626	0.0154686	PPIA,ATP2A2,ATP5G1,BCAT1,PNO1,PGK1,ALDOA,WARS
Neuronal Subtype 2	HALLMARK_MYC_TARGETS_V1	0.000241074	4.28058	0.0120537	SNRPA1,CYC1,UBE2E1,SNRPD3,PSMC6,U2AF1,PSMA1
Neuronal Subtype 2	KEGG	0.000642784	4.77743	0.119558	KEGG_SPLICEOSOME	SNRPA1,SNRNP70,LSM4,SNRPD3,U2AF1
Neuronal Subtype 2	Reactome	5.26116e-05	7.54952	0.0354602	REACTOME_MITOTIC_G2_G2_M_PHASES	PAFAH1B1,CETN2,PCM1,DCTN3,CCNH
Neuronal Subtype 2	Reactome	0.000300483	5.50911	0.202526	REACTOME_MRNA_SPLICING	SNRPA1,SNRNP70,GTF2F1,SNRPD3,U2AF1
Neuronal Subtype 2	Reactome	0.000359654	4.55784	0.242407	REACTOME_MRNA_PROCESSING	SNRPA1,SNRNP70,GTF2F1,SNRPD3,U2AF1,CCNH
Neuronal Subtype 2	Reactome	0.0010267	4.36793	0.691998	REACTOME_PROCESSING_OF_CAPPED_INTRON_CONTAINING_PRE_MRNA	SNRPA1,SNRNP70,GTF2F1,SNRPD3,U2AF1
Neuronal Subtype 2	Reactome	0.00142417	3.01051	0.959888	REACTOME_CELL_CYCLE_MITOTIC	PAFAH1B1,UBE2E1,CETN2,PCM1,PSMC6,DCTN3,PSMA1,CCNH
Neuronal Subtype 3	HALLMARK_MYC_TARGETS_V1	0.000309373	3.73626	0.0154686	PPIA,PGK1,GNL3,RPS5,YWHAQ,PRDX4,SRSF3,C1QBP
Oligodendrocyte PCs	GO BP	2.46774e-10	25.6742	1.14824e-06	GO_SUBSTANTIA_NIGRA_DEVELOPMENT	BASP1,MBP,PLP1,SIRT2,MAG,CNP,DYNLL1
Oligodendrocyte PCs	GO BP	5.92262e-09	17.5051	2.7558e-05	GO_NEURAL_NUCLEUS_DEVELOPMENT	BASP1,MBP,PLP1,SIRT2,MAG,CNP,DYNLL1
Oligodendrocyte PCs	GO BP	7.09308e-08	12.8371	0.000330041	GO_MIDBRAIN_DEVELOPMENT	BASP1,MBP,PLP1,SIRT2,MAG,CNP,DYNLL1
Oligodendrocyte PCs	GO BP	3.42993e-05	2.8798	0.159595	GO_RESPONSE_TO_ORGANIC_CYCLIC_COMPOUND	MBP,ATP1A2,JUND,SIRT2,STAT3,KLF6,BMP4,HSP90AA1,ADCYAP1R1,EGR1,HNRNPD,PTGDS,TIMP3,CRYAB,ITPR2,HMGB1
Oligodendrocyte PCs	GO BP	4.67154e-05	3.65299	0.217367	GO_RESPONSE_TO_STEROID_HORMONE	MBP,ATP1A2,STAT3,BMP4,HSP90AA1,ADCYAP1R1,HNRNPD,PTGDS,TIMP3,CRYAB,HMGB1
Oligodendrocyte PCs	GO BP	5.38003e-05	5.29972	0.250333	GO_RESPONSE_TO_ESTROGEN	STAT3,BMP4,HSP90AA1,ADCYAP1R1,HNRNPD,TIMP3,CRYAB
Oligodendrocyte PCs	GO BP	6.77702e-05	2.83914	0.315335	GO_CENTRAL_NERVOUS_SYSTEM_DEVELOPMENT	BASP1,MBP,PLP1,SIRT2,STAT3,BMP4,IRS2,PPT1,MAG,HNRNPD,BCAN,FYN,CNP,TIMP3,DYNLL1
Oligodendrocyte PCs	GO BP	8.3927e-05	2.78798	0.390512	GO_RESPONSE_TO_LIPID	MBP,ATP1A2,JUND,STAT3,BMP4,HSP90AA1,ADCYAP1R1,HNRNPD,PTGDS,PAF1,CNP,TIMP3,CRYAB,ERBB2IP,HMGB1
Oligodendrocyte PCs	GO BP	8.9628e-05	2.77237	0.417039	GO_RESPONSE_TO_HORMONE	MBP,ATP1A2,JUND,STAT3,BMP4,HSP90AA1,IRS2,ADCYAP1R1,EGR1,HNRNPD,FYN,PTGDS,TIMP3,CRYAB,HMGB1
Oligodendrocyte PCs	GO BP	9.36995e-05	3.02628	0.435984	GO_HEAD_DEVELOPMENT	BASP1,MBP,PLP1,SIRT2,BMP4,IRS2,PPT1,MAG,HNRNPD,BCAN,FYN,CNP,DYNLL1
Oligodendrocyte PCs	GO BP	0.000138197	2.27653	0.643032	GO_RESPONSE_TO_ENDOGENOUS_STIMULUS	MBP,ATP1A2,JUND,SIRT2,STAT3,KLF6,BMP4,HSP90AA1,IRS2,ADCYAP1R1,EGR1,HNRNPD,FYN,PTGDS,TIMP3,CRYAB,SPRED1,ITPR2,ERBB2IP,HMGB1
Oligodendrocyte PCs	GO MF	0.00023849	2.09042	0.221558	GO_ENZYME_BINDING	MBP,ATP1B2,DCUN1D1,JUND,SIRT2,STAT3,IPO8,HSP90AA1,IRS2,TAF10,ADCYAP1R1,EGR1,MAG,HNRNPD,DAAM1,PAF1,UBE2J2,TIMP3,SPRED1,SMYD2,HMGB1,CAMK2N1
Oligodendrocyte PCs	Reactome	0.000116944	6.54955	0.0788206	REACTOME_SIGNALING_BY_THE_B_CELL_RECEPTOR_BCR	PSMA6,FYN,ITPR2,PSMA7,PHLPP1
Oligodendrocyte PCs	Reactome	0.000184966	6.02367	0.124667	REACTOME_NGF_SIGNALLING_VIA_TRKA_FROM_THE_PLASMA_MEMBRANE	STAT3,IRS2,ADCYAP1R1,ITPR2,PHLPP1
Oligodendrocyte PCs	Reactome	0.000352146	4.56355	0.237346	REACTOME_SIGNALLING_BY_NGF	STAT3,IRS2,ADCYAP1R1,MAG,ITPR2,PHLPP1
Oligodendrocyte PCs	Reactome	0.000485343	2.47661	0.327121	REACTOME_IMMUNE_SYSTEM	STAT3,IRS2,ACTR1A,PSMA6,EGR1,FYN,EIF4G3,UBE2J2,DYNLL1,ITPR2,PSMA7,HMGB1,PPP2R5C,PHLPP1
Oligodendrocytes	GO BP	5.25209e-43	22.1051	2.4438e-39	GO_ESTABLISHMENT_OF_PROTEIN_LOCALIZATION_TO_ENDOPLASMIC_RETICULUM	RPS21,RPS26,RPL39,RPLP1,RPS29,RPL38,RPS12,RPL22,RPS10,RPL37,RPL26,RPL37A,RPS23,RPL34,RPS20,RPS15A,RPL31,RPS24,RPL23,RPS19,RPS27,RPL13,RPS17,RPL5,RPS16,RPS28,RPL30,RPS18,RPL23A,RPL12,RPLP2,RPL18A,RPL32,SRP14,RPS2,RPL36A,RPL36,RPL17
Oligodendrocytes	GO BP	1.05456e-42	19.6742	4.90685e-39	GO_PROTEIN_LOCALIZATION_TO_ENDOPLASMIC_RETICULUM	RPS21,RPS26,RPL39,RPLP1,RPS29,RPL38,RPS12,RPL22,RPS10,RPL37,HSPA5,RPL26,RPL37A,RPS23,RPL34,RPS20,RPS15A,RPL31,RPS24,RPL23,RPS19,RPS27,RPL13,RPS17,RPL5,RPS16,RPS28,RPL30,RPS18,RPL23A,RPL12,RPLP2,RPL18A,RPL32,SRP14,RPS2,RPL36A,RPL36,RPL17,ANK2
Oligodendrocytes	GO BP	1.80892e-40	19.4825	8.41693e-37	GO_NUCLEAR_TRANSCRIBED_MRNA_CATABOLIC_PROCESS_NONSENSE_MEDIATED_DECAY	RPS21,RPS26,RPL39,RPLP1,RPS29,RPL38,RPS12,RPL22,RPS10,RPL37,RPL26,RPL37A,RPS23,RPL34,RPS20,RPS15A,RPL31,RPS24,RPL23,RPS19,RPS27,RPL13,RPS17,RPL5,RPS16,RPS28,RPL30,RPS18,RPL23A,RPL12,RPLP2,RPL18A,RPL32,RPS2,EIF4G1,RPL36A,RPL36,RPL17
Oligodendrocytes	GO BP	3.25165e-39	16.5749	1.51299e-35	GO_TRANSLATIONAL_INITIATION	RPS21,RPS26,RPL39,RPLP1,RPS29,RPL38,RPS12,RPL22,RPS10,RPL37,RPL26,RPL37A,RPS23,RPL34,RPS20,RPS15A,RPL31,RPS24,RPL23,RPS19,RPS27,RPL13,RPS17,RPL5,RPS16,RPS28,RPL30,RPS18,RPL23A,RPL12,RPLP2,RPL18A,RPL32,RPS2,EIF4G1,RPL36A,EIF4A1,RPL36,EIF2S2,RPL17
Oligodendrocytes	GO BP	6.95445e-39	17.0973	3.23591e-35	GO_MULTI_ORGANISM_METABOLIC_PROCESS	RPS21,RPS26,RPL39,RPLP1,RPS29,PCBP1,RPL38,RPS12,RPL22,RPS10,RPL37,RPL26,RPL37A,RPS23,RPL34,RPS20,RPS15A,RPL31,RPS24,RPL23,RPS19,RPS27,RPL13,RPS17,RPL5,RPS16,RPS28,RPL30,RPS18,RPL23A,RPL12,RPLP2,RPL18A,RPL32,RPS2,TPR,RPL36A,RPL36,RPL17
Oligodendrocytes	GO BP	2.14466e-36	15.0282	9.97911e-33	GO_PROTEIN_TARGETING_TO_MEMBRANE	RPS21,RPS26,RPL39,RPLP1,RPS29,RPL38,RPS12,RPL22,RPS10,RPL37,RPL26,RPL37A,RPS23,RPL34,RPS20,RPS15A,RPL31,RPS24,RPL23,RPS19,RPS27,RPL13,RPS17,RPL5,RPS16,RPS28,RPL30,RPS18,RPL23A,RPL12,RPLP2,RPL18A,RPL32,SRP14,RPS2,RPL36A,RPL36,RPL17,ANK2
Oligodendrocytes	GO BP	4.74479e-33	9.59627	2.20775e-29	GO_VIRAL_LIFE_CYCLE	RPS21,RPS26,CD81,RPL39,RPLP1,RPS29,PCBP1,RPL38,RPS12,RPL22,RPS10,RPL37,RPL26,RPL37A,RPS23,RPL34,RPS20,RPS15A,RPL31,RPS24,RPL23,PPIA,RPS19,MOG,RPS27,RPL13,RPS17,RPL5,RPS16,RPS28,RPL30,RPS18,RPL23A,RPL12,RPLP2,RPL18A,RPL32,EFNB3,RPS2,NFIA,CTBP1,TPR,RPL36A,RPL36,RPL17,NPC1
Oligodendrocytes	GO BP	8.10509e-31	10.6605	3.7713e-27	GO_RNA_CATABOLIC_PROCESS	RPS21,RPS26,RPL39,RPLP1,RPS29,RPL38,RPS12,RPL22,RPS10,RPL37,RPL26,RPL37A,RPS23,RPL34,RPS20,RPS15A,RPL31,RPS24,RPL23,RPS19,RPS27,RPL13,RPS17,RPL5,RPS16,RPS28,RPL30,RPS18,RPL23A,RPL12,RPLP2,RPL18A,RPL32,RPS2,HNRNPD,EIF4G1,RPL36A,EIF4A1,RPL36,RPL17
Oligodendrocytes	GO BP	2.54425e-29	7.30151	1.18384e-25	GO_PROTEIN_TARGETING	RPS21,RPS26,RPL39,RPLP1,RPS29,RPL38,RPS12,RPL22,YWHAE,RPS10,RPL37,RPL26,RPL37A,RPS23,PEX5L,RPL34,RPS20,RPS15A,RPL31,RPS24,RPL23,RPS19,RPS27,RPL13,RPS17,RPL5,RPS16,RPS28,RPL30,RPS18,MT3,RPL23A,RPL12,RPLP2,RPL18A,RPL32,PPP3CA,SRP14,RPS2,ERBB2IP,YWHAZ,TPR,TOMM7,RPL36A,VTI1B,RPL36,RPL17,ANK2,JUN
Oligodendrocytes	GO BP	3.20671e-29	9.39556	1.49208e-25	GO_ESTABLISHMENT_OF_PROTEIN_LOCALIZATION_TO_MEMBRANE	RPS21,RPS26,RPL39,RPLP1,RPS29,RPL38,RPS12,RPL22,RPS10,RPL37,RPL26,RPL37A,RPS23,RPL34,RPS20,RPS15A,RPL31,RPS24,RPL23,RPS19,RPS27,RPL13,RPS17,RPL5,RPS16,RPS28,RPL30,RPS18,RPL23A,RPL12,RPLP2,RPL18A,RPL32,SRP14,RPS2,TOMM7,RPL36A,RPL36,RPL17,ANK2,NPC1
Oligodendrocytes	GO BP	1.23739e-27	7.54133	5.7576e-24	GO_ESTABLISHMENT_OF_PROTEIN_LOCALIZATION_TO_ORGANELLE	RPS21,RPS26,RPL39,RPLP1,RPS29,RPL38,RPS12,RPL22,RPS10,RPL37,RPL26,RPL37A,RPS23,PEX5L,RPL34,RPS20,RPS15A,RPL31,RPS24,RPL23,RPS19,RPS27,RPL13,RPS17,RPL5,RPS16,RPS28,RPL30,RPS18,MT3,RPL23A,RPL12,RPLP2,RPL18A,RPL32,PPP3CA,SRP14,RPS2,TPR,TOMM7,RPL36A,VTI1B,RPL36,RPL17,JUN
Oligodendrocytes	GO BP	1.75781e-26	5.76692	8.17907e-23	GO_PROTEIN_LOCALIZATION_TO_ORGANELLE	RPS21,RPS26,CD81,RPL39,RPLP1,RPS29,RPL38,RPS12,RPL22,RPS10,RPL37,HSPA5,RPL26,RPL37A,RPS23,PEX5L,RPL34,RPS20,RPS15A,RPL31,RPS24,RPL23,RPS19,RPS27,RPL13,RPS17,RPL5,RPS16,RPS28,TULP4,RPL30,RPS18,MT3,RPL23A,RPL12,RPLP2,RPL18A,RPL32,PPP3CA,SRP14,RPS2,ARL2BP,TPR,TOMM7,CALR,RPL36A,VTI1B,RPL36,RPL17,ANK2,WAPAL,JUN,TMEM30A
Oligodendrocytes	GO BP	3.3972e-26	5.44583	1.58072e-22	GO_MRNA_METABOLIC_PROCESS	RPS21,RPS26,RPL39,RPLP1,RPS29,PCBP1,RPL38,RPS12,RPL22,RPS10,RPL37,RPL26,RPL37A,RPS23,RPL34,RPS20,RPS15A,RPL31,RPS24,RPL23,RPS19,RPS27,RPL13,RPS17,RPL5,RPS16,RPS28,RPL30,RPS18,RPL23A,HNRNPH1,RPL12,RPLP2,RPL18A,SFPQ,RPL32,SRSF1,RPS2,HNRNPD,FIP1L1,HNRNPF,EIF4G1,SRRM2,SAP18,SNRPE,RPL36A,EIF4A1,RPL36,SNRPF,U2AF1,HNRNPM,RPL17,SNRNP70,SON,ZMAT2
Oligodendrocytes	GO BP	2.04653e-25	8.77817	9.5225e-22	GO_RRNA_METABOLIC_PROCESS	RPS21,RPS26,RPL39,RPLP1,RPS29,RPL38,RPS12,RPL22,RPS10,RPL37,RPL26,RPL37A,RPS23,RPL34,RPS20,RPS15A,RPL31,RPS24,RPL23,RPS19,RPS27,RPL13,RPS17,RPL5,RPS16,RPS28,RPL30,RPS18,RPL23A,RPL12,RPLP2,RPL18A,RPL32,RPS2,RPL36A,RPL36,RPL17
Oligodendrocytes	GO BP	2.0999e-25	6.51737	9.77085e-22	GO_ORGANIC_CYCLIC_COMPOUND_CATABOLIC_PROCESS	CNP,RPS21,RPS26,RPL39,RPLP1,RPS29,RPL38,RPS12,RPL22,RPS10,RPL37,RPL26,RPL37A,RPS23,RPL34,RPS20,RPS15A,RPL31,RPS24,RPL23,RPS19,RPS27,RPL13,RPS17,RPL5,RPS16,RPS28,RPL30,RPS18,NUDT3,MT3,RPL23A,QDPR,RPL12,RPLP2,RPL18A,RPL32,RPS2,HNRNPD,EIF4G1,RPL36A,EIF4A1,RPL36,RPL17,H1F0,ASRGL1
Oligodendrocytes	GO BP	2.75494e-25	5.11767	1.28187e-21	GO_INTERSPECIES_INTERACTION_BETWEEN_ORGANISMS	RPS21,RPS26,CD81,BIN1,RPL39,RPLP1,RPS29,CFL1,PCBP1,RPL38,RPS12,RPL22,YWHAE,RPS10,RPL37,SET,RPL26,RPL37A,RPS23,RPL34,RPS20,RPS15A,RPL31,RPS24,RPL23,PPIA,RPS19,MOG,RPS27,RPL13,RPS17,RPL5,RPS16,RPS28,RPL30,RPS18,RPL23A,RPL12,RPLP2,RPL18A,RPL32,EFNB3,RPS2,EIF4G1,NFIA,CTBP1,TPR,PSMB6,RPL36A,EIF4A1,RPL36,RPL17,WAPAL,JUN,NPC1,HSPD1
Oligodendrocytes	GO BP	2.75494e-25	5.11767	1.28187e-21	GO_SYMBIOSIS_ENCOMPASSING_MUTUALISM_THROUGH_PARASITISM	RPS21,RPS26,CD81,BIN1,RPL39,RPLP1,RPS29,CFL1,PCBP1,RPL38,RPS12,RPL22,YWHAE,RPS10,RPL37,SET,RPL26,RPL37A,RPS23,RPL34,RPS20,RPS15A,RPL31,RPS24,RPL23,PPIA,RPS19,MOG,RPS27,RPL13,RPS17,RPL5,RPS16,RPS28,RPL30,RPS18,RPL23A,RPL12,RPLP2,RPL18A,RPL32,EFNB3,RPS2,EIF4G1,NFIA,CTBP1,TPR,PSMB6,RPL36A,EIF4A1,RPL36,RPL17,WAPAL,JUN,NPC1,HSPD1
Oligodendrocytes	GO BP	5.45462e-23	6.59688	2.53803e-19	GO_PROTEIN_LOCALIZATION_TO_MEMBRANE	RPS21,RPS26,RPL39,RPLP1,RPS29,RPL38,RPS12,RPL22,RPS10,RPL37,RPL26,RPL37A,RPS23,RPL34,RPS20,RPS15A,RPL31,RPS24,RPL23,RPS19,RPS27,RPL13,RPS17,RPL5,RPS16,RPS28,RPL30,RPS18,RPL23A,RPL12,RPLP2,RPL18A,RPL32,SRP14,RPS2,TOMM7,RPL36A,RPL36,RPL17,ANK2,NPC1
Oligodendrocytes	GO BP	2.12159e-22	7.26764	9.87175e-19	GO_RIBOSOME_BIOGENESIS	RPS21,RPS26,RPL39,RPLP1,RPS29,RPL38,RPS12,RPL22,RPS10,RPL37,RPL26,RPL37A,RPS23,RPL34,RPS20,RPS15A,RPL31,RPS24,RPL23,RPS19,RPS27,RPL13,RPS17,RPL5,RPS16,RPS28,RPL30,RPS18,RPL23A,RPL12,RPLP2,RPL18A,RPL32,RPS2,RPL36A,RPL36,RPL17
Oligodendrocytes	GO BP	1.10922e-19	5.13101	5.16118e-16	GO_AMIDE_BIOSYNTHETIC_PROCESS	RPS21,RPS26,RPL39,RPLP1,RPS29,RPL38,RPS12,RPL22,RPS10,RPL37,RPL26,RPL37A,RPS23,RPL34,RPS20,RPS15A,RPL31,RPS24,RPL23,RPS19,RPS27,RPL13,RPS17,RPL5,RPS16,RPS28,RPL30,RPS18,MRPL18,RPL23A,RPL12,RPLP2,RPL18A,RPL32,MRPL52,RPS2,EIF4G1,RPL36AL,RPL36A,EIF4A1,RPL36,EIF2S2,RPL17
Oligodendrocytes	GO BP	1.65127e-19	4.10551	7.68337e-16	GO_INTRACELLULAR_PROTEIN_TRANSPORT	RPS21,RPS26,RPL39,RPLP1,RPS29,RPL38,RPS12,RPL22,YWHAE,RPS10,RPL37,RPL26,RPL37A,RPS23,PEX5L,RPL34,RPS20,RPS15A,RPL31,RPS24,RPL23,RPS19,RPS27,RPL13,RPS17,RPL5,RPS16,RPS28,RPL30,RPS18,MT3,RHOG,RPL23A,RPL12,RPLP2,RPL18A,RAB2A,RPL32,PPP3CA,SRP14,RPS2,ERBB2IP,YWHAZ,TPR,TOMM7,CALR,RPL36A,VTI1B,RPL36,RPL17,ANK2,JUN,SNX15
Oligodendrocytes	GO BP	1.67409e-19	5.49984	7.78954e-16	GO_RIBONUCLEOPROTEIN_COMPLEX_BIOGENESIS	RPS21,RPS26,RPL39,RPLP1,RPS29,RPL38,RPS12,RPL22,RPS10,RPL37,RPL26,RPL37A,RPS23,RPL34,RPS20,RPS15A,RPL31,RPS24,RPL23,RPS19,RPS27,RPL13,RPS17,RPL5,RPS16,RPS28,RPL30,RPS18,RPL23A,RPL12,RPLP2,RPL18A,RPL32,SRSF1,RPS2,SNRPE,RPL36A,RPL36,SNRPF,RPL17
Oligodendrocytes	GO BP	2.96208e-19	4.76781	1.37826e-15	GO_PEPTIDE_METABOLIC_PROCESS	GSTP1,RPS21,RPS26,RPL39,RPLP1,RPS29,RPL38,RPS12,RPL22,RPS10,RPL37,RPL26,RPL37A,RPS23,RPL34,RPS20,RPS15A,RPL31,RPS24,RPL23,RPS19,RPS27,RPL13,RPS17,RPL5,RPS16,RPS28,RPL30,RPS18,MRPL18,RPL23A,PCSK1N,RPL12,RPLP2,RPL18A,RPL32,MRPL52,RPS2,EIF4G1,RPL36AL,RPL36A,EIF4A1,RPL36,EIF2S2,RPL17
Oligodendrocytes	GO BP	6.09647e-19	5.79905	2.83669e-15	GO_NCRNA_PROCESSING	RPS21,RPS26,RPL39,RPLP1,RPS29,RPL38,RPS12,RPL22,RPS10,RPL37,RPL26,RPL37A,RPS23,RPL34,RPS20,RPS15A,RPL31,RPS24,RPL23,RPS19,RPS27,RPL13,RPS17,RPL5,RPS16,RPS28,RPL30,RPS18,RPL23A,RPL12,RPLP2,RPL18A,RPL32,RPS2,RPL36A,RPL36,RPL17
Oligodendrocytes	GO BP	8.04912e-19	3.76852	3.74525e-15	GO_MEMBRANE_ORGANIZATION	MBP,CNP,RPS21,MAL,RPS26,RPL39,RPLP1,RPS29,RPL38,RPS12,RPL22,YWHAE,RPS10,RPL37,RPL26,RPL37A,RPS23,RPL34,RPS20,RPS15A,RPL31,RPS24,RPL23,PPIA,RPS19,RPS27,GSN,RPL13,RPS17,RPL5,RPS16,RPS28,RPL30,RPS18,MT3,RPL23A,HIP1,RPL12,RPLP2,RPL18A,RPL32,MTCH1,SRP14,RPS2,YWHAZ,ZMPSTE24,TPR,TOMM7,RPL36A,VTI1B,RPL36,RPL17,ATP2A2,ANK2,NPC1,TMEM30A
Oligodendrocytes	GO BP	3.28302e-18	3.84001	1.52759e-14	GO_RNA_PROCESSING	RPS21,RPS26,RPL39,RPLP1,RPS29,PCBP1,RPL38,RPS12,RPL22,RPS10,RPL37,RPL26,RPL37A,RPS23,RPL34,RPS20,RPS15A,RPL31,RPS24,RPL23,RPS19,RPS27,RPL13,RPS17,RPL5,RPS16,RPS28,RPL30,RPS18,RPL23A,HNRNPH1,RPL12,RPLP2,RPL18A,SFPQ,RPL32,SRSF1,RPS2,HNRNPD,FIP1L1,HNRNPF,SRRM2,SAP18,SNRPE,RPL36A,RPL36,SNRPF,U2AF1,HNRNPM,RPL17,SNRNP70,SON,ZMAT2
Oligodendrocytes	GO BP	9.79053e-17	3.08864	4.55553e-13	GO_CELLULAR_MACROMOLECULE_LOCALIZATION	RPS21,RPS26,CD81,RPL39,RPLP1,RPS29,RPL38,RPS12,RPL22,YWHAE,RPS10,RPL37,HSPA5,RPL26,RPL37A,RPS23,PEX5L,RPL34,RPS20,RPS15A,RPL31,RPS24,RPL23,RPS19,RPS27,GSN,RPL13,RPS17,CD63,RPL5,RPS16,RPS28,TULP4,RPL30,RPS18,MT3,RHOG,RPL23A,CDC42,RPL12,RPLP2,RPL18A,RAB2A,RPL32,PPP3CA,SRP14,RPS2,ARL2BP,ERBB2IP,YWHAZ,TPR,TOMM7,CALR,RPL36A,VTI1B,RPL36,RPL17,ANK2,WAPAL,JUN,NPC1,TMEM30A,SNX15
Oligodendrocytes	GO BP	6.9809e-16	3.82795	3.24821e-12	GO_CELLULAR_AMIDE_METABOLIC_PROCESS	GSTP1,RPS21,RPS26,RPL39,RPLP1,RPS29,RPL38,RPS12,RPL22,RPS10,RPL37,RPL26,RPL37A,RPS23,RPL34,RPS20,RPS15A,RPL31,RPS24,RPL23,RPS19,RPS27,RPL13,RPS17,RPL5,RPS16,RPS28,RPL30,RPS18,MRPL18,RPL23A,PCSK1N,RPL12,RPLP2,RPL18A,RPL32,MRPL52,RPS2,EIF4G1,RPL36AL,RPL36A,EIF4A1,RPL36,EIF2S2,RPL17,ASRGL1
Oligodendrocytes	GO BP	2.66787e-14	4.19969	1.24136e-10	GO_NCRNA_METABOLIC_PROCESS	RPS21,RPS26,RPL39,RPLP1,RPS29,RPL38,RPS12,RPL22,RPS10,RPL37,RPL26,RPL37A,RPS23,RPL34,RPS20,RPS15A,RPL31,RPS24,RPL23,RPS19,RPS27,RPL13,RPS17,RPL5,RPS16,RPS28,RPL30,RPS18,RPL23A,RPL12,RPLP2,RPL18A,RPL32,RPS2,RPL36A,RPL36,RPL17
Oligodendrocytes	GO BP	2.75432e-14	3.30113	1.28158e-10	GO_SINGLE_ORGANISM_CELLULAR_LOCALIZATION	RPS21,MAL,RPS26,RPL39,RPLP1,RPS29,RPL38,RPS12,RPL22,RPS10,RPL37,RPL26,RPL37A,RPS23,PEX5L,RPL34,RPS20,RPS15A,RPL31,RPS24,RPL23,RPS19,RPS27,RPL13,RPS17,RPL5,RPS16,RPS28,RPL30,RPS18,MT3,RPL23A,CDC42,RPL12,RPLP2,RPL18A,RPL32,PPP3CA,SRP14,RPS2,TPR,TOMM7,RPL36A,VTI1B,RPL36,RPL17,ANK2,JUN,NPC1
Oligodendrocytes	GO BP	5.08757e-14	2.52678	2.36724e-10	GO_ESTABLISHMENT_OF_LOCALIZATION_IN_CELL	CNP,RPS21,RPS26,RPL39,RPLP1,RPS29,RPL38,RPS12,RPL22,YWHAE,RPS10,RPL37,SET,RPL26,RPL37A,RPS23,PEX5L,RPL34,RPS20,RPS15A,FEZ1,RPL31,RPS24,RPL23,RPS19,RPS27,RPL13,RPS17,CD63,RPL5,RPS16,RPS28,RPL30,RPS18,MRPL18,MT3,RHOG,COMMD1,RPL23A,CDC42,RPL12,RPLP2,RPL18A,RAB2A,RPL32,SRSF1,PPP3CA,SRP14,RPS2,FIP1L1,ERBB2IP,YWHAZ,ATP5C1,KCNJ10,SNRPE,TPR,TOMM7,CALR,RPL36A,VTI1B,RPL36,SNRPF,U2AF1,RPL17,ATP2A2,ANK2,NPC2…
Oligodendrocytes	GO BP	7.82378e-14	3.07218	3.64041e-10	GO_ORGANONITROGEN_COMPOUND_BIOSYNTHETIC_PROCESS	GSTP1,RPS21,RPS26,RPL39,RPLP1,RPS29,RPL38,RPS12,RPL22,ASPA,RPS10,RPL37,GAMT,RPL26,RPL37A,RPS23,RPL34,RPS20,RPS15A,RPL31,RPS24,RPL23,RPS19,RPS27,RPL13,RPS17,RPL5,RPS16,RPS28,RPL30,RPS18,MRPL18,FABP5,RPL23A,QDPR,RPL12,RPLP2,RPL18A,RPL32,MRPL52,RPS2,SLC35B2,EIF4G1,ATP5C1,RPL36AL,RPL36A,EIF4A1,RPL36,EIF2S2,SRM,RPL17,GUK1
Oligodendrocytes	GO BP	8.99983e-14	3.20131	4.18762e-10	GO_MACROMOLECULE_CATABOLIC_PROCESS	RPS21,SIRT2,RPS26,RPL39,RPLP1,RPS29,RPL38,RPS12,RPL22,RPS10,RPL37,HSPA5,RPL26,RPL37A,RPS23,RPL34,RPS20,RPS15A,RPL31,RPS24,RPL23,RPS19,RPS27,RPL13,RPS17,RPL5,RPS16,RPS28,RPL30,RPS18,RPL23A,RPL12,RPLP2,RPL18A,RPL32,RPS2,HNRNPD,COPS3,EIF4G1,ZMPSTE24,PSMB6,RPL36A,EIF4A1,RPL36,MGEA5,RPL17,PSMD12,H1F0,RBBP6
Oligodendrocytes	GO BP	1.39576e-12	2.65423	6.49448e-09	GO_CELLULAR_CATABOLIC_PROCESS	CNP,RPS21,SIRT2,RPS26,RPL39,RPLP1,RPS29,RPL38,RPS12,RPL22,ASPA,RPS10,RPL37,HSPA5,RPL26,RPL37A,RPS23,RPL34,RPS20,RPS15A,RPL31,RPS24,RPL23,RPS19,RPS27,RPL13,RPS17,RPL5,RPS16,RPS28,RPL30,RPS18,NUDT3,MT3,FABP5,RPL23A,QDPR,RPL12,RPLP2,RPL18A,ADH5,RPL32,RPS2,HNRNPD,COPS3,EIF4G1,ZMPSTE24,PSMB6,RPL36A,EIF4A1,RPL36,INPP5F,MGEA5,RPL17,PSMD12,H1F0,ASRGL1,RBBP6
Oligodendrocytes	GO BP	2.99459e-12	2.55087	1.39338e-08	GO_ESTABLISHMENT_OF_PROTEIN_LOCALIZATION	RPS21,RPS26,RPL39,RPLP1,RPS29,RPL38,RPS12,RPL22,YWHAE,RPS10,RPL37,RPL26,RPL37A,RPS23,PEX5L,RPL34,RPS20,RPS15A,RPL31,RPS24,RPL23,RPS19,RPS27,RPL13,RPS17,CD63,RPL5,RPS16,RPS28,RPL30,RPS18,MT3,RHOG,COMMD1,RPL23A,CDC42,RPL12,RPLP2,RPL18A,RAB2A,RPL32,PPP3CA,ATP6AP1,SRP14,RPS2,ERBB2IP,YWHAZ,TPR,TOMM7,CALR,RPL36A,VTI1B,RPL36,WBP2,RPL17,ANK2,GUK1,JUN,NPC1,SNX15
Oligodendrocytes	GO BP	1.61456e-11	2.27916	7.51253e-08	GO_PROTEIN_LOCALIZATION	RPS21,MAL,RPS26,CD81,RPL39,RPLP1,RPS29,RPL38,RPS12,RPL22,YWHAE,RPS10,RPL37,HSPA5,RPL26,RPL37A,RPS23,PEX5L,RPL34,RPS20,RPS15A,RPL31,RPS24,RPL23,RPS19,RPS27,GSN,RPL13,RPS17,CD63,RPL5,RPS16,RPS28,TULP4,RPL30,RPS18,MT3,RHOG,COMMD1,RPL23A,CDC42,RPL12,RPLP2,RPL18A,RAB2A,RPL32,PPP3CA,ATP6AP1,SRP14,RPS2,ARL2BP,ERBB2IP,YWHAZ,TPR,TOMM7,CALR,RPL36A,VTI1B,RPL36,WBP2,RPL17,ANK2,WAPAL,GUK1,JUN,NPC1,TMEM30A,SNX…
Oligodendrocytes	GO BP	4.35973e-10	2.1838	2.02858e-06	GO_CATABOLIC_PROCESS	CNP,RPS21,SIRT2,RPS26,RPL39,RPLP1,RPS29,RPL38,RPS12,RPL22,ASPA,RPS10,RPL37,HSPA5,RPL26,RPL37A,RPS23,KLK6,RPL34,RPS20,RPS15A,RPL31,RPS24,RPL23,RPS19,RPS27,RPL13,RPS17,RPL5,RPS16,RPS28,RPL30,RPS18,NUDT3,MT3,FABP5,RPL23A,QDPR,RPL12,RPLP2,RPL18A,ADH5,RPL32,RPS2,MDH1,HNRNPD,COPS3,EIF4G1,PLA2G16,ZMPSTE24,ALDOC,TOMM7,PSMB6,RPL36A,EIF4A1,RPL36,INPP5F,SNRPF,MGEA5,RPL17,PSMD12,H1F0,ASRGL1,RBBP6
Oligodendrocytes	GO BP	3.16375e-09	7.97779	1.47209e-05	GO_ENSHEATHMENT_OF_NEURONS	MBP,MAL,SIRT2,TSPAN2,KLK6,PLLP,POU3F1,GJC3,ILK,JAM3,KCNJ10,ANK2
Oligodendrocytes	GO BP	3.16375e-09	7.97779	1.47209e-05	GO_AXON_ENSHEATHMENT	MBP,MAL,SIRT2,TSPAN2,KLK6,PLLP,POU3F1,GJC3,ILK,JAM3,KCNJ10,ANK2
Oligodendrocytes	GO BP	5.01179e-09	2.08847	2.33199e-05	GO_ORGANONITROGEN_COMPOUND_METABOLIC_PROCESS	GSTP1,RPS21,RPS26,RPL39,RPLP1,RPS29,RPL38,RPS12,RPL22,ASPA,RPS10,RPL37,GAMT,RPL26,RPL37A,RPS23,RPL34,RPS20,RPS15A,RPL31,RPS24,RPL23,RPS19,RPS27,ITIH3,RPL13,RPS17,RPL5,COX7C,RPS16,RPS28,RPL30,RPS18,MRPL18,FABP5,RPL23A,QDPR,PCSK1N,RPL12,RPLP2,RPL18A,RPL32,MRPL52,RPS2,MDH1,SLC35B2,EIF4G1,NDUFB7,PLA2G16,ATP1A2,ATP5C1,ALDOC,RPL36AL,RPL36A,EIF4A1,RPL36,NDUFS7,EIF2S2,SRM,RPL17,GUK1,ASRGL1
Oligodendrocytes	GO BP	3.99253e-08	9.22854	0.000185772	GO_RIBOSOMAL_SMALL_SUBUNIT_BIOGENESIS	RPS21,RPL38,RPS10,RPS24,RPS19,RPS27,RPS17,RPS16,RPS28
Oligodendrocytes	GO BP	2.2479e-07	8.9627	0.00104595	GO_RIBOSOME_ASSEMBLY	RPL38,RPS10,RPS19,RPS27,RPS17,RPL5,RPL23A,RPL12
Oligodendrocytes	GO BP	3.00348e-07	10.329	0.00139752	GO_CYTOPLASMIC_TRANSLATION	RPLP1,RPL22,RPL26,RPL31,RPLP2,RPL36A,RPL36
Oligodendrocytes	GO BP	4.11711e-07	5.33808	0.00191569	GO_GLIAL_CELL_DIFFERENTIATION	GSTP1,CNP,SIRT2,TSPAN2,OLIG1,SOX10,GSN,GFAP,POU3F1,MT3,ILK,KCNJ10
Oligodendrocytes	GO BP	4.73714e-07	7.16426	0.00220419	GO_GLIAL_CELL_DEVELOPMENT	GSTP1,SIRT2,TSPAN2,GSN,GFAP,POU3F1,MT3,ILK,KCNJ10
Oligodendrocytes	GO BP	6.39862e-07	9.41083	0.00297728	GO_SUBSTANTIA_NIGRA_DEVELOPMENT	MBP,CNP,SIRT2,YWHAE,HSPA5,MAG,CDC42
Oligodendrocytes	GO BP	6.12928e-06	7.05813	0.0285195	GO_OLIGODENDROCYTE_DIFFERENTIATION	GSTP1,CNP,TSPAN2,OLIG1,SOX10,GSN,KCNJ10
Oligodendrocytes	GO BP	7.04746e-06	4.14845	0.0327918	GO_GLIOGENESIS	GSTP1,CNP,SIRT2,TSPAN2,OLIG1,SOX10,GSN,GFAP,POU3F1,MT3,ILK,KCNJ10
Oligodendrocytes	GO BP	1.26297e-05	6.41648	0.0587662	GO_NEURAL_NUCLEUS_DEVELOPMENT	MBP,CNP,SIRT2,YWHAE,HSPA5,MAG,CDC42
Oligodendrocytes	GO BP	4.00421e-05	3.17219	0.186316	GO_RNA_SPLICING_VIA_TRANSESTERIFICATION_REACTIONS	PCBP1,HNRNPH1,SFPQ,SRSF1,HNRNPD,FIP1L1,HNRNPF,SRRM2,SNRPE,SNRPF,U2AF1,HNRNPM,SNRNP70,ZMAT2
Oligodendrocytes	GO BP	9.26906e-05	2.82702	0.431289	GO_RESPONSE_TO_MOLECULE_OF_BACTERIAL_ORIGIN	GSTP1,CNP,SIRT2,SOCS3,C4B,JUND,NCL,ADH5,JUNB,ERBB2IP,SPARC,AKIRIN2,ADAM9,HNRNPM,JUN
Oligodendrocytes	GO BP	0.000121115	4.70542	0.563549	GO_MIDBRAIN_DEVELOPMENT	MBP,CNP,SIRT2,YWHAE,HSPA5,MAG,CDC42
Oligodendrocytes	GO BP	0.00012182	3.34412	0.566829	GO_RIBONUCLEOPROTEIN_COMPLEX_SUBUNIT_ORGANIZATION	RPL38,RPS10,RPS19,RPS27,RPS17,RPL5,RPL23A,RPL12,SRSF1,SNRPE,SNRPF
Oligodendrocytes	GO BP	0.000136915	2.63752	0.637064	GO_RNA_SPLICING	PCBP1,HNRNPH1,SFPQ,SRSF1,HNRNPD,FIP1L1,HNRNPF,SRRM2,SAP18,SNRPE,SNRPF,U2AF1,HNRNPM,SNRNP70,SON,ZMAT2
Oligodendrocytes	GO BP	0.000141687	2.72515	0.659268	GO_RESPONSE_TO_METAL_ION	MBP,GSTP1,HSPA5,GSN,JUND,MT3,QDPR,PPP3CA,HNRNPD,JUNB,SPARC,ADAM9,CALR,JUN,NPC1
Oligodendrocytes	GO MF	4.52896e-32	11.4148	4.2074e-29	GO_STRUCTURAL_CONSTITUENT_OF_RIBOSOME	RPS21,RPS26,RPL39,RPLP1,RPS29,RPL38,RPS12,RPL22,RPS10,RPL37,RPL26,RPL37A,RPS23,RPL34,RPS20,RPS15A,RPL31,RPS24,RPL23,RPS19,RPS27,RPL13,RPS17,RPL5,RPS16,RPS28,RPL30,RPS18,MRPL18,RPL23A,RPL12,RPLP2,RPL18A,RPL32,MRPL52,RPS2,RPL36AL,RPL36A,RPL36,RPL17
Oligodendrocytes	GO MF	4.84129e-20	4.29769	4.49756e-17	GO_STRUCTURAL_MOLECULE_ACTIVITY	MBP,SEPT4,RPS21,MAL,RPS26,MOBP,RPL39,RPLP1,RPS29,RPL38,RPS12,RPL22,RPS10,RPL37,RPL26,RPL37A,RPS23,CRYAB,RPL34,RPS20,RPS15A,RPL31,RPS24,RPL23,RPS19,RPS27,RPL13,RPS17,RPL5,RPS16,GFAP,RPS28,TUBB4A,RPL30,RPS18,MRPL18,RPL23A,HIP1,RPL12,RPLP2,RPL18A,RPL32,MRPL52,RPS2,ISCU,ERBB2IP,RPL36AL,RPL36A,RPL36,RPL17,ANK2,MAP7D2
Oligodendrocytes	GO MF	8.56692e-20	3.41272	7.95867e-17	GO_POLY_A_RNA_BINDING	RPS21,RPS26,CSRP1,PCBP1,RPS12,RPL22,YWHAE,RPS10,RPL26,RPL37A,RPS23,RPS20,TPT1,RPS15A,RPL31,RPS24,RPL23,PPIA,RPS19,RPS27,RPL13,RPS17,RPL5,RPS16,RPS28,RPL30,HNRNPAB,RPS18,RPL23A,NCL,HNRNPH1,RPL12,RPL18A,SFPQ,RPL32,SRSF1,SRP14,RPS2,CARHSP1,HNRNPD,FIP1L1,ZC3H15,HNRNPF,EIF4G1,SRRM2,YWHAZ,SAP18,ATP5C1,PFN1,TPR,CALR,RPL36A,EIF4A1,PAIP2,RPL36,U2AF1,HSPE1,HNRNPM,EIF2S2,RPL17,SNRNP70,H1F0,JUN,RBBP6,SON,HSP…
Oligodendrocytes	GO MF	5.44088e-19	2.91512	5.05458e-16	GO_RNA_BINDING	CNP,RPS21,RPS26,RPL39,CSRP1,RPLP1,PCBP1,RPL38,RPS12,RPL22,YWHAE,RPS10,RPL37,RPL26,RPL37A,RPS23,RPL34,RPS20,TPT1,RPS15A,RPL31,RPS24,RPL23,PPIA,RPS19,RPS27,RPL13,RPS17,RPL5,RPS16,RPS28,RPL30,HNRNPAB,RPS18,MRPL18,RPL23A,NCL,HNRNPH1,RPL12,RPLP2,RPL18A,SFPQ,RPL32,SRSF1,SRP14,RPS2,CARHSP1,HNRNPD,FIP1L1,ZC3H15,HNRNPF,EIF4G1,SRRM2,YWHAZ,SAP18,ATP5C1,SNRPE,PFN1,TPR,CALR,RPL36A,EIF4A1,PAIP2,RPL36,SNRPF,U2A…
Oligodendrocytes	GO MF	2.36763e-09	10.4307	2.19953e-06	GO_RRNA_BINDING	RPLP1,RPL37,RPL23,RPL5,RPS18,MRPL18,RPL23A,NCL,RPL12,RPLP2
Oligodendrocytes	GO MF	2.9688e-07	5.07404	0.000275802	GO_MRNA_BINDING	RPS26,PCBP1,HNRNPAB,NCL,SRSF1,RPS2,CARHSP1,HNRNPD,TPR,CALR,EIF4A1,PAIP2,SNRNP70
Oligodendrocytes	GO MF	6.09392e-05	4.60939	0.0566126	GO_INTEGRIN_BINDING	GFAP,EDIL3,ILK,JAM3,ERBB2IP,ADAM9,CALR,ADAM10
Oligodendrocytes	GO MF	0.000275168	3.25259	0.255631	GO_CELL_ADHESION_MOLECULE_BINDING	GFAP,EDIL3,ILK,JAM3,CADM4,ERBB2IP,ADAM9,CALR,ADAM10,CADM1
Oligodendrocytes	GO MF	0.000383182	4.48135	0.355976	GO_CHAPERONE_BINDING	HSPA5,ATP1A1,ATP1A2,CALR,HSPE1,HSPD1
Oligodendrocytes	GO MF	0.000705292	4.65371	0.655216	GO_RNA_POLYMERASE_II_DISTAL_ENHANCER_SEQUENCE_SPECIFIC_DNA_BINDING	SOX10,H2AFZ,SFPQ,SMARCC1,JUN
Oligodendrocytes	HALLMARK_MYC_TARGETS_V1	9.3282e-10	5.44484	4.6641e-08	PCBP1,RPL22,YWHAE,RPS10,SET,RPL34,PPIA,H2AFZ,SRSF1,RPS2,HNRNPD,SMARCC1,EIF4A1,U2AF1,HSPE1,EIF2S2,SRM,HSPD1
Oligodendrocytes	KEGG	1.60575e-46	26.1242	2.9867e-44	KEGG_RIBOSOME	RPS21,RPS26,RPL39,RPLP1,RPS29,RPL38,RPS12,RPL22,RPS10,RPL37,RPL26,RPL37A,RPS23,RPL34,RPS20,RPS15A,RPL31,RPS24,RPL23,RPS19,RPS27,RPL13,RPS17,RPL5,RPS16,RPS28,RPL30,RPS18,RPL23A,RPL12,RPLP2,RPL18A,RPL32,RPS2,RPL36AL,RPL36A,RPL36,RPL17
Oligodendrocytes	KEGG	0.00012819	5.33808	0.0238434	KEGG_EPITHELIAL_CELL_SIGNALING_IN_HELICOBACTER_PYLORI_INFECTION	CDC42,ATP6AP1,JAM3,GIT1,ADAM10,JUN
Oligodendrocytes	KEGG	0.000278015	3.78114	0.0517109	KEGG_SPLICEOSOME	PCBP1,SRSF1,SNRPE,SNRPF,U2AF1,HNRNPM,SNRNP70,ZMAT2
Oligodendrocytes	KEGG	0.000417847	5.12697	0.0777196	KEGG_PATHOGENIC_ESCHERICHIA_COLI_INFECTION	TUBB4A,CDC42,NCL,YWHAZ,ARPC1A
Oligodendrocytes	Reactome	1.4466e-35	13.7496	9.75009e-33	REACTOME_3_UTR_MEDIATED_TRANSLATIONAL_REGULATION	RPS21,RPS26,RPL39,RPLP1,RPS29,RPL38,RPS12,RPL22,RPS10,RPL37,RPL26,RPL37A,RPS23,RPL34,RPS20,RPS15A,RPL31,RPS24,RPL23,RPS19,RPS27,RPL13,RPS17,RPL5,RPS16,RPS28,RPL30,RPS18,RPL23A,RPL12,RPLP2,RPL18A,RPL32,RPS2,EIF4G1,RPL36A,EIF4A1,RPL36,EIF2S2,RPL17
Oligodendrocytes	Reactome	3.86497e-34	14.6303	2.60499e-31	REACTOME_PEPTIDE_CHAIN_ELONGATION	RPS21,RPS26,RPL39,RPLP1,RPS29,RPL38,RPS12,RPL22,RPS10,RPL37,RPL26,RPL37A,RPS23,RPL34,RPS20,RPS15A,RPL31,RPS24,RPL23,RPS19,RPS27,RPL13,RPS17,RPL5,RPS16,RPS28,RPL30,RPS18,RPL23A,RPL12,RPLP2,RPL18A,RPL32,RPS2,RPL36A,RPL36,RPL17
Oligodendrocytes	Reactome	6.026e-33	13.0621	4.06152e-30	REACTOME_NONSENSE_MEDIATED_DECAY_ENHANCED_BY_THE_EXON_JUNCTION_COMPLEX	RPS21,RPS26,RPL39,RPLP1,RPS29,RPL38,RPS12,RPL22,RPS10,RPL37,RPL26,RPL37A,RPS23,RPL34,RPS20,RPS15A,RPL31,RPS24,RPL23,RPS19,RPS27,RPL13,RPS17,RPL5,RPS16,RPS28,RPL30,RPS18,RPL23A,RPL12,RPLP2,RPL18A,RPL32,RPS2,EIF4G1,RPL36A,RPL36,RPL17
Oligodendrocytes	Reactome	1.21305e-32	12.8432	8.17595e-30	REACTOME_SRP_DEPENDENT_COTRANSLATIONAL_PROTEIN_TARGETING_TO_MEMBRANE	RPS21,RPS26,RPL39,RPLP1,RPS29,RPL38,RPS12,RPL22,RPS10,RPL37,RPL26,RPL37A,RPS23,RPL34,RPS20,RPS15A,RPL31,RPS24,RPL23,RPS19,RPS27,RPL13,RPS17,RPL5,RPS16,RPS28,RPL30,RPS18,RPL23A,RPL12,RPLP2,RPL18A,RPL32,SRP14,RPS2,RPL36A,RPL36,RPL17
Oligodendrocytes	Reactome	1.9842e-32	11.1731	1.33735e-29	REACTOME_TRANSLATION	RPS21,RPS26,RPL39,RPLP1,RPS29,RPL38,RPS12,RPL22,RPS10,RPL37,RPL26,RPL37A,RPS23,RPL34,RPS20,RPS15A,RPL31,RPS24,RPL23,RPS19,RPS27,RPL13,RPS17,RPL5,RPS16,RPS28,RPL30,RPS18,RPL23A,RPL12,RPLP2,RPL18A,RPL32,SRP14,RPS2,EIF4G1,RPL36A,EIF4A1,RPL36,EIF2S2,RPL17
Oligodendrocytes	Reactome	2.2646e-32	13.2452	1.52634e-29	REACTOME_INFLUENZA_VIRAL_RNA_TRANSCRIPTION_AND_REPLICATION	RPS21,RPS26,RPL39,RPLP1,RPS29,RPL38,RPS12,RPL22,RPS10,RPL37,RPL26,RPL37A,RPS23,RPL34,RPS20,RPS15A,RPL31,RPS24,RPL23,RPS19,RPS27,RPL13,RPS17,RPL5,RPS16,RPS28,RPL30,RPS18,RPL23A,RPL12,RPLP2,RPL18A,RPL32,RPS2,RPL36A,RPL36,RPL17
Oligodendrocytes	Reactome	1.23309e-31	11.6228	8.311e-29	REACTOME_INFLUENZA_LIFE_CYCLE	RPS21,RPS26,RPL39,RPLP1,RPS29,RPL38,RPS12,RPL22,RPS10,RPL37,RPL26,RPL37A,RPS23,RPL34,RPS20,RPS15A,RPL31,RPS24,RPL23,RPS19,RPS27,RPL13,RPS17,RPL5,RPS16,RPS28,RPL30,RPS18,RPL23A,RPL12,RPLP2,RPL18A,RPL32,RPS2,TPR,CALR,RPL36A,RPL36,RPL17
Oligodendrocytes	Reactome	1.96111e-30	8.43309	1.32179e-27	REACTOME_METABOLISM_OF_RNA	RPS21,RPS26,RPL39,RPLP1,RPS29,RPL38,RPS12,RPL22,RPS10,RPL37,RPL26,RPL37A,RPS23,RPL34,RPS20,RPS15A,RPL31,RPS24,RPL23,RPS19,RPS27,RPL13,RPS17,RPL5,RPS16,RPS28,RPL30,RPS18,RPL23A,RPL12,RPLP2,RPL18A,RPL32,RPS2,HNRNPD,EIF4G1,YWHAZ,SNRPE,TPR,PSMB6,RPL36A,EIF4A1,RPL36,SNRPF,RPL17,PSMD12
Oligodendrocytes	Reactome	4.31662e-30	9.15994	2.9094e-27	REACTOME_METABOLISM_OF_MRNA	RPS21,RPS26,RPL39,RPLP1,RPS29,RPL38,RPS12,RPL22,RPS10,RPL37,RPL26,RPL37A,RPS23,RPL34,RPS20,RPS15A,RPL31,RPS24,RPL23,RPS19,RPS27,RPL13,RPS17,RPL5,RPS16,RPS28,RPL30,RPS18,RPL23A,RPL12,RPLP2,RPL18A,RPL32,RPS2,HNRNPD,EIF4G1,YWHAZ,PSMB6,RPL36A,EIF4A1,RPL36,RPL17,PSMD12
Oligodendrocytes	Reactome	5.7901e-21	5.25564	3.90253e-18	REACTOME_METABOLISM_OF_PROTEINS	RPS21,RPS26,RPL39,RPLP1,RPS29,RPL38,RPS12,RPL22,RPS10,RPL37,RPL26,RPL37A,RPS23,RPL34,RPS20,RPS15A,RPL31,RPS24,RPL23,RPS19,RPS27,RPL13,RPS17,RPL5,RPS16,RPS28,TUBB4A,RPL30,RPS18,RPL23A,RPL12,RPLP2,RPL18A,RPL32,SRP14,RPS2,EIF4G1,TOMM7,CALR,RPL36A,EIF4A1,RPL36,EIF2S2,RPL17,HSPD1
Oligodendrocytes	Reactome	4.89756e-18	13.6841	3.30095e-15	REACTOME_ACTIVATION_OF_THE_MRNA_UPON_BINDING_OF_THE_CAP_BINDING_COMPLEX_AND_EIFS_AND_SUBSEQUENT_BINDING_TO_43S	RPS21,RPS26,RPS29,RPS12,RPS10,RPS23,RPS20,RPS15A,RPS24,RPS19,RPS27,RPS17,RPS16,RPS28,RPS18,RPS2,EIF4G1,EIF4A1,EIF2S2
Oligodendrocytes	Reactome	1.55864e-16	13.8982	1.05052e-13	REACTOME_FORMATION_OF_THE_TERNARY_COMPLEX_AND_SUBSEQUENTLY_THE_43S_COMPLEX	RPS21,RPS26,RPS29,RPS12,RPS10,RPS23,RPS20,RPS15A,RPS24,RPS19,RPS27,RPS17,RPS16,RPS28,RPS18,RPS2,EIF2S2
Oligodendrocytes	Reactome	2.26829e-06	5.45029	0.00152883	REACTOME_MRNA_SPLICING	PCBP1,HNRNPH1,SRSF1,HNRNPD,HNRNPF,SNRPE,SNRPF,U2AF1,HNRNPM,SNRNP70
Oligodendrocytes	Reactome	3.66123e-06	4.75343	0.00246767	REACTOME_PROCESSING_OF_CAPPED_INTRON_CONTAINING_PRE_MRNA	PCBP1,HNRNPH1,SRSF1,HNRNPD,HNRNPF,SNRPE,TPR,SNRPF,U2AF1,HNRNPM,SNRNP70
Oligodendrocytes	Reactome	1.5373e-05	4.13342	0.0103614	REACTOME_MRNA_PROCESSING	PCBP1,HNRNPH1,SRSF1,HNRNPD,HNRNPF,SNRPE,TPR,SNRPF,U2AF1,HNRNPM,SNRNP70
Oligodendrocytes	Reactome	0.000184402	3.19943	0.124287	REACTOME_PLATELET_ACTIVATION_SIGNALING_AND_AGGREGATION	CFL1,HSPA5,PPIA,CD63,RHOG,CDC42,GNG7,YWHAZ,SPARC,PFN1,GNA12
Synthetic Tissue	Biocarta	1.61156e-06	11.845	0.000349708	BIOCARTA_SALMONELLA_PATHWAY	ARPC1A,ARPC1B,WASL,WASF1,ARPC2
Synthetic Tissue	Biocarta	6.20412e-06	6.73687	0.00134629	BIOCARTA_RHO_PATHWAY	CFL1,ARPC1A,ARPC1B,PFN1,GSN,ARPC2,ROCK1
Synthetic Tissue	Biocarta	6.91881e-06	9.62409	0.00150138	BIOCARTA_CDC42RAC_PATHWAY	ARPC1A,ARPC1B,WASL,PAK1,ARPC2
Synthetic Tissue	Biocarta	1.97368e-05	5.82648	0.00428289	BIOCARTA_MET_PATHWAY	ITGB1,PAK1,PTK2B,STAT3,DOCK1,MAP2K1,RAP1B
Synthetic Tissue	Biocarta	2.99705e-05	7.69928	0.00650361	BIOCARTA_NKCELLS_PATHWAY	B2M,ITGB1,PAK1,PTK2B,MAP2K1
Synthetic Tissue	Biocarta	2.99705e-05	7.69928	0.00650361	BIOCARTA_ACTINY_PATHWAY	ARPC1A,ARPC1B,WASL,WASF1,ARPC2
Synthetic Tissue	Biocarta	7.18343e-05	6.69502	0.015588	BIOCARTA_RAC1_PATHWAY	CHN1,CFL1,CDK5,PAK1,WASF1
Synthetic Tissue	Biocarta	8.76967e-05	4.79066	0.0190302	BIOCARTA_BIOPEPTIDES_PATHWAY	CALM2,CALM1,GNAI1,CDK5,PTK2B,STAT3,MAP2K1
Synthetic Tissue	Biocarta	9.31667e-05	6.41606	0.0202172	BIOCARTA_ECM_PATHWAY	PFN1,GSN,ITGB1,ROCK1,MAP2K1
Synthetic Tissue	Biocarta	0.000115004	7.69928	0.0249558	BIOCARTA_EIF_PATHWAY	EIF4A2,EIF4G1,EIF4A1,EIF2S2
Synthetic Tissue	Biocarta	0.000161626	4.99412	0.0350728	BIOCARTA_GPCR_PATHWAY	CALM2,CALM1,GNAI1,ADCY1,PPP3CB,MAP2K1
Synthetic Tissue	Biocarta	0.000161626	4.99412	0.0350728	BIOCARTA_PAR1_PATHWAY	GNAI1,ARHGEF9,ARHGEF12,ADCY1,PTK2B,ROCK1
Synthetic Tissue	Biocarta	0.000420157	4.96727	0.0911741	BIOCARTA_PYK2_PATHWAY	CALM2,CALM1,PAK1,PTK2B,MAP2K1
Synthetic Tissue	Biocarta	0.000468305	5.86611	0.101622	BIOCARTA_CALCINEURIN_PATHWAY	CALM2,CALM1,CDKN1A,PPP3CB
Synthetic Tissue	Biocarta	0.000706697	4.52899	0.153353	BIOCARTA_MPR_PATHWAY	ARPC1A,ARPC1B,GNAI1,ADCY1,ARPC2
Synthetic Tissue	Biocarta	0.000968811	4.27738	0.210232	BIOCARTA_AT1R_PATHWAY	CALM2,CALM1,PAK1,PTK2B,MAP2K1
Synthetic Tissue	Biocarta	0.0014947	3.94835	0.32435	BIOCARTA_FMLP_PATHWAY	CALM2,CALM1,PAK1,PPP3CB,MAP2K1
Synthetic Tissue	Biocarta	0.00195022	3.75574	0.423199	BIOCARTA_FCER1_PATHWAY	CALM2,CALM1,PPP3CB,MAP2K1,FCER1G
Synthetic Tissue	Biocarta	0.0021407	3.29969	0.464531	BIOCARTA_NFAT_PATHWAY	CALM2,CALM1,HBEGF,CALR,PPP3CB,MAP2K1
Synthetic Tissue	GO BP	1.28152e-30	9.07038	5.9629e-27	GO_TRANSLATIONAL_INITIATION	RPS21,RPS29,RPS26,RPL39,RPS15A,RPS27,RPS12,RPL41,RPL37A,RPL37,RPL23A,RPS28,RPL36,RPLP1,RPS23,RPL34,RPS10,RPL23,RPL38,RPL22,RPS24,RPS8,RPS2,RPL26,RPL31,RPL30,RPS18,RPLP2,RPL5,RPS19,RPL35A,RPS16,RPS20,RPL36A,RPL35,EIF4A2,EIF3K,EIF4G1,RPL12,RPS4X,EIF4A1,EIF3B,EIF2S2
Synthetic Tissue	GO BP	1.40789e-30	10.0153	6.55092e-27	GO_PROTEIN_LOCALIZATION_TO_ENDOPLASMIC_RETICULUM	RPS21,RPS29,RPS26,RPL39,RPS15A,RPS27,RPS12,RPL41,HSPA5,RPL37A,RPL37,RPL23A,RPS28,RPL36,RPLP1,RPS23,RPL34,RPS10,RPL23,RPL38,RPL22,RPS24,RPS8,RPS2,RPL26,RPL31,RPL30,RPS18,RPLP2,RPL5,RPS19,RPL35A,RPS16,RPS20,PDIA3,RPL36A,RPL35,RPL12,RPS4X,PPP1R15A
Synthetic Tissue	GO BP	3.86216e-30	10.9567	1.79706e-26	GO_ESTABLISHMENT_OF_PROTEIN_LOCALIZATION_TO_ENDOPLASMIC_RETICULUM	RPS21,RPS29,RPS26,RPL39,RPS15A,RPS27,RPS12,RPL41,RPL37A,RPL37,RPL23A,RPS28,RPL36,RPLP1,RPS23,RPL34,RPS10,RPL23,RPL38,RPL22,RPS24,RPS8,RPS2,RPL26,RPL31,RPL30,RPS18,RPLP2,RPL5,RPS19,RPL35A,RPS16,RPS20,RPL36A,RPL35,RPL12,RPS4X
Synthetic Tissue	GO BP	5.63559e-29	9.91771	2.62224e-25	GO_NUCLEAR_TRANSCRIBED_MRNA_CATABOLIC_PROCESS_NONSENSE_MEDIATED_DECAY	RPS21,RPS29,RPS26,RPL39,RPS15A,RPS27,RPS12,RPL41,RPL37A,RPL37,RPL23A,RPS28,RPL36,RPLP1,RPS23,RPL34,RPS10,RPL23,RPL38,RPL22,RPS24,RPS8,RPS2,RPL26,RPL31,RPL30,RPS18,RPLP2,RPL5,RPS19,RPL35A,RPS16,RPS20,RPL36A,RPL35,EIF4G1,RPL12,RPS4X
Synthetic Tissue	GO BP	2.52811e-28	8.9267	1.17633e-24	GO_MULTI_ORGANISM_METABOLIC_PROCESS	RPS21,RPS29,RPS26,RPL39,RPS15A,RPS27,RPS12,RPL41,RPL37A,RPL37,RPL23A,RPS28,RPL36,RPLP1,RPS23,RPL34,RPS10,RPL23,RPL38,RPL22,RPS24,RPS8,RPS2,RPL26,RPL31,RPL30,RPS18,RPLP2,RPL5,RPS19,RPL35A,RPS16,RPS20,RPL36A,RPL35,RPL12,PCBP1,RPS4X,EIF3B,MAP2K1
Synthetic Tissue	GO BP	6.87488e-26	7.8464	3.19888e-22	GO_PROTEIN_TARGETING_TO_MEMBRANE	RPS21,RPS29,RPS26,RPL39,RPS15A,RPS27,RPS12,RPL41,RPL37A,RPL37,RPL23A,RPS28,RPL36,RPLP1,RPS23,RPL34,RPS10,RPL23,RPL38,RPL22,RPS24,ANXA2,RPS8,RPS2,RPL26,RPL31,RPL30,RPS18,RPLP2,RPL5,RPS19,RPL35A,RPS16,RPS20,BSG,RPL36A,RPL35,RPL12,TRAM1,RPS4X
Synthetic Tissue	GO BP	7.92353e-22	5.36616	3.68682e-18	GO_ESTABLISHMENT_OF_PROTEIN_LOCALIZATION_TO_MEMBRANE	RPS21,RPS29,RPS26,RPL39,RPS15A,RPS27,RPS12,RPL41,ATP1B1,RPL37A,RPL37,RPL23A,S100A10,RPS28,RPL36,NSF,RPLP1,RPS23,RPL34,RPS10,RPL23,RPL38,RPL22,RPS24,ANXA2,RPS8,RPS2,RPL26,RPL31,TNFRSF1A,RPL30,RPS18,RPLP2,RPL5,RPS19,RPL35A,RPS16,TOMM7,RPS20,BSG,RPL36A,RPL35,RPL12,TRAM1,RPS4X,ROCK1
Synthetic Tissue	GO BP	3.80776e-21	5.69814	1.77175e-17	GO_RNA_CATABOLIC_PROCESS	RPS21,RPS29,RPS26,RPL39,RPS15A,RPS27,RPS12,RPL41,RPL37A,RPL37,RPL23A,RPS28,RPL36,RPLP1,RPS23,RPL34,RPS10,RPL23,RPL38,RPL22,RPS24,RPS8,RPS2,RPL26,RPL31,RPL30,RPS18,RPLP2,RPL5,RPS19,RPL35A,RPS16,RPS20,RPL36A,ZFP36,RPL35,EIF4A2,EIF4G1,HNRNPD,RPL12,RPS4X,EIF4A1
Synthetic Tissue	GO BP	7.15235e-21	4.99125	3.32799e-17	GO_VIRAL_LIFE_CYCLE	PPIA,RPS21,RPS29,RPS26,RPL39,RPS15A,RPS27,RPS12,RPL41,RPL37A,RPL37,RPL23A,RPS28,RPL36,RPLP1,RPS23,RPL34,RPS10,RPL23,RPL38,RPL22,RPS24,RPS8,RPS2,RPL26,RPL31,RPL30,RPS18,RPLP2,RPL5,RPS19,RPL35A,RPS16,EFNB3,RPS20,ITGB1,RPL36A,RPL35,RPL12,PCBP1,CTSB,VAMP8,NFIA,RPS4X,MOG,EIF3B,CAV2
Synthetic Tissue	GO BP	1.47341e-19	4.09617	6.85576e-16	GO_PROTEIN_TARGETING	RPS21,RPS29,RPS26,RPL39,RPS15A,RPS27,RPS12,RPL41,RPL37A,RPL37,RPL23A,RPS28,TSPO,RPL36,RPLP1,RPS23,RPL34,MT3,RPS10,RPL23,RPL38,RPL22,RPS24,ANXA2,RPS8,RPS2,HES1,RPL26,RAB6A,YWHAB,RPL31,RPL30,RPS18,RPLP2,RPL5,RPS19,ERBB2IP,RPL35A,RPS16,TOMM7,RPS20,GDAP1,YWHAE,PDIA3,BSG,RPL36A,RPL35,VPS41,RPL12,TRAM1,RPS4X,SEC61B,STAT3,LMNA
Synthetic Tissue	GO BP	9.6284e-19	2.84334	4.48009e-15	GO_MEMBRANE_ORGANIZATION	PPIA,RPS21,RPS29,RPS26,RPL39,RPS15A,RPS27,RPS12,RPL41,ATP1B1,RPL37A,MBP,RPL37,SYT1,RPL23A,S100A10,RPS28,RPL36,SNAP25,NSF,RPLP1,RPS23,RPL34,MT3,RPS10,RPL23,RPL38,RPL22,CTSC,RPS24,SNCA,ANXA2,RPS8,SNAP47,RPS2,RPL26,YWHAB,RPL31,TNFRSF1A,RPL30,RPS18,RPLP2,RPL5,RPS19,TMEM30A,MAL,RPL35A,GSN,RPS16,CNP,TOMM7,RPS20,GDAP1,YWHAE,NAPB,NAPG,ITGB1,BSG,SYT5,RPL36A,WASL,NAPA,RPL35,CALY,BNIP3,VPS41,RPL12,SYT4,TRAM…
Synthetic Tissue	GO BP	1.4577e-17	4.09491	6.78269e-14	GO_ESTABLISHMENT_OF_PROTEIN_LOCALIZATION_TO_ORGANELLE	RPS21,RPS29,RPS26,RPL39,RPS15A,RPS27,RPS12,RPL41,RPL37A,RPL37,RPL23A,RPS28,TSPO,RPL36,RPLP1,RPS23,RPL34,MT3,RPS10,RPL23,RPL38,RPL22,RPS24,RPS8,RPS2,HES1,RPL26,RAB6A,RPL31,RPL30,RPS18,RPLP2,RPL5,RPS19,RPL35A,RPS16,TOMM7,RPS20,GDAP1,PDIA3,RPL36A,RPL35,VPS41,RPL12,RPS4X,SEC61B,STAT3,LMNA
Synthetic Tissue	GO BP	1.59976e-17	4.01345	7.44367e-14	GO_PROTEIN_LOCALIZATION_TO_MEMBRANE	RPS21,RPS29,RPS26,RPL39,RPS15A,RPS27,RPS12,RPL41,ATP1B1,RPL37A,RPL37,RPL23A,S100A10,RPS28,RPL36,NSF,RPLP1,RPS23,RPL34,RPS10,RPL23,RPL38,RPL22,RPS24,ANXA2,RPS8,RPS2,RPL26,RPL31,TNFRSF1A,RPL30,RPS18,RPLP2,RPL5,RPS19,RPL35A,RPS16,TOMM7,RPS20,BSG,RPL36A,RPL35,RPL12,TRAM1,RPS4X,CDK5,ROCK1,FCER1G,CPE
Synthetic Tissue	GO BP	5.18378e-17	3.32343	2.41201e-13	GO_PROTEIN_LOCALIZATION_TO_ORGANELLE	RPS21,RPS29,RPS26,RPL39,RPS15A,RPS27,RPS12,RPL41,HSPA5,RPL37A,RPL37,RPL23A,RPS28,TSPO,RPL36,RPLP1,RPS23,RPL34,MT3,RPS10,RPL23,ATP6V1D,RPL38,RPL22,RPS24,RPS8,RPS2,HES1,RPL26,RAB6A,RPL31,SOX9,RPL30,RPS18,RPLP2,RPL5,RPS19,YBX1,TMEM30A,RPL35A,SRGN,RPS16,CALR,TOMM7,RPS20,GDAP1,PDIA3,RPL36A,RPL35,VPS41,RPL12,RPS4X,SNX10,SEC61B,ARL2BP,STAT3,PPP1R15A,DCTN2,LMNA,ARL1
Synthetic Tissue	GO BP	8.59659e-17	3.07041	3.99999e-13	GO_INTERSPECIES_INTERACTION_BETWEEN_ORGANISMS	PPIA,RPS21,RPS29,RPS26,RPL39,RPS15A,RPS27,RPS12,RPL41,VIM,RPL37A,RPL37,CFL1,RPL23A,RPS28,RPL36,SLC25A4,RPLP1,RPS23,RPL34,RTN3,RPS10,RPL23,RPL38,RPL22,SET,RPS24,RPS8,RPS2,RPL26,RAB6A,YWHAB,RPL31,TNFRSF1A,RPL30,RPS18,RPLP2,RPL5,RPS19,RPL35A,TSPAN7,VCAM1,RPS16,EFNB3,RPS20,YWHAE,ITGB1,RPL36A,RPL35,EIF4A2,BNIP3,ATP6V1H,EIF4G1,RPL12,PCBP1,TRAM1,CTSB,VAMP8,NFIA,RPS4X,BIN1,EIF4A1,MOG,EIF3B,STAT3,CAV2
Synthetic Tissue	GO BP	8.59659e-17	3.07041	3.99999e-13	GO_SYMBIOSIS_ENCOMPASSING_MUTUALISM_THROUGH_PARASITISM	PPIA,RPS21,RPS29,RPS26,RPL39,RPS15A,RPS27,RPS12,RPL41,VIM,RPL37A,RPL37,CFL1,RPL23A,RPS28,RPL36,SLC25A4,RPLP1,RPS23,RPL34,RTN3,RPS10,RPL23,RPL38,RPL22,SET,RPS24,RPS8,RPS2,RPL26,RAB6A,YWHAB,RPL31,TNFRSF1A,RPL30,RPS18,RPLP2,RPL5,RPS19,RPL35A,TSPAN7,VCAM1,RPS16,EFNB3,RPS20,YWHAE,ITGB1,RPL36A,RPL35,EIF4A2,BNIP3,ATP6V1H,EIF4G1,RPL12,PCBP1,TRAM1,CTSB,VAMP8,NFIA,RPS4X,BIN1,EIF4A1,MOG,EIF3B,STAT3,CAV2
Synthetic Tissue	GO BP	1.17031e-16	2.70932	5.44545e-13	GO_SINGLE_ORGANISM_CELLULAR_LOCALIZATION	RPS21,RPS29,RPS26,RPL39,RPS15A,RPS27,RPS12,RPL41,ATP1B1,RPL37A,RPL37,SYT1,RPL23A,RAB3A,S100A10,RPS28,NEFL,TSPO,RPL36,SNAP25,NSF,RPLP1,RPS23,RPL34,MT3,RPS10,RPL23,RPL38,RPL22,CTSC,RPS24,SNCA,ANXA2,RPS8,SNAP47,RPS2,HES1,RPL26,RAB6A,RPL31,TNFRSF1A,RPL30,RPS18,RPLP2,RPL5,RPS19,MAL,RPL35A,KIF3A,RPS16,TOMM7,RPS20,GDAP1,PDIA3,ITGB1,BSG,SYT5,KIFAP3,RPL36A,WASL,DYNC1I1,NAPA,RPL35,VPS41,RPL12,SYT4,TRAM1,CT…
Synthetic Tissue	GO BP	1.85002e-16	3.23612	8.60812e-13	GO_PEPTIDE_METABOLIC_PROCESS	RPS21,RPS29,RPS26,RPL39,SCG5,RPS15A,RPS27,RPS12,RPL41,GSTP1,RPL37A,RPL37,RPL23A,RPS28,RPL36,SLC25A4,RPLP1,RPS23,RPL34,RPS10,RPL23,RPL38,RPL22,RPS24,MRPS6,RPS8,RRBP1,RPS2,RPL26,GSTM5,RPL31,RPL30,RPS18,RPLP2,RPL5,RPS19,CLIC1,RPL35A,RPS16,RPS20,GDAP1,RPS27L,EIF5A,RPL36A,RPL35,MRPL52,EIF4A2,ATP6AP2,EIF3K,EIF4G1,RPL12,EEF1A2,CTSZ,RPS4X,EIF4A1,EIF3B,EIF2S2,CPE,HAGH,RPL36AL
Synthetic Tissue	GO BP	2.37155e-16	2.83917	1.10348e-12	GO_INTRACELLULAR_PROTEIN_TRANSPORT	RPS21,RPS29,RPS26,RPL39,SCG5,RPS15A,RPS27,RPS12,RPL41,ATP1B1,RPL37A,RPL37,RPL23A,RAB3A,RPS28,TSPO,RPL36,NSF,RPLP1,RPS23,RPL34,MT3,RPS10,RPL23,RPL38,RPL22,RPS24,ANXA2,RPS8,RPS2,HES1,RPL26,RIT2,RAB6A,YWHAB,RPL31,RPL30,RPS18,HSP90B1,RPLP2,RPL5,RPS19,ERBB2IP,RPL35A,RPS16,CALR,TOMM7,RPS20,GDAP1,YWHAE,VPS29,NAPB,NAPG,PDIA3,ITGB1,BSG,CLTB,EIF5A,RPL36A,NAPA,RPL35,VPS41,RPL12,TRAM1,RPS4X,CDK5,SEC61B,STAT3…
Synthetic Tissue	GO BP	5.8294e-16	4.58937	2.71242e-12	GO_RRNA_METABOLIC_PROCESS	RPS21,RPS29,RPS26,RPL39,RPS15A,RPS27,RPS12,RPL41,RPL37A,RPL37,RPL23A,RPS28,RPL36,RPLP1,RPS23,RPL34,RPS10,RPL23,RPL38,RPL22,RPS24,RPS8,RPS2,RPL26,RPL31,RPL30,RPS18,RPLP2,RPL5,RPS19,RPL35A,RPS16,RPS20,RPS27L,RPL36A,RPL35,RPL12,RPS4X
Synthetic Tissue	GO BP	1.47209e-15	2.34597	6.84964e-12	GO_CELLULAR_MACROMOLECULE_LOCALIZATION	RPS21,RPS29,RPS26,RPL39,SCG5,RPS15A,RPS27,RPS12,RPL41,HSPA5,ATP1B1,RPL37A,CD63,RPL37,RPL23A,RAB3A,S100A10,RPS28,TSPO,RPL36,NSF,RPLP1,RPS23,RPL34,MT3,RPS10,RPL23,ATP6V1D,RPL38,RPL22,RPS24,ANXA2,RPS8,RPS2,HES1,RPL26,RIT2,RAB6A,YWHAB,RPL31,SOX9,TNFRSF1A,RPL30,AHI1,RPS18,HSP90B1,RPLP2,RPL5,RPS19,YBX1,TMEM30A,ERBB2IP,RPL35A,SRGN,GSN,RPS16,CALR,TOMM7,RPS20,GDAP1,YWHAE,VPS29,NAPB,NAPG,PDIA3,ITGB1,BSG,CL…
Synthetic Tissue	GO BP	9.39735e-15	2.07642	4.37259e-11	GO_ESTABLISHMENT_OF_LOCALIZATION_IN_CELL	RPS21,RPS29,RPS26,RPL39,ZWINT,SCG5,RPS15A,RPS27,RPS12,RPL41,ATP1B1,RPL37A,CD63,RPL37,SYT1,RPL23A,RAB3A,APP,RPS28,NEFL,TSPO,RPL36,SNAP25,NSF,RPLP1,RPS23,ATP5B,RPL34,MT3,RPS10,RPL23,RPL38,RPL22,CTSC,SET,RPS24,FEZ1,SNCA,ANXA2,PRKCE,RPS8,SNAP47,RPS2,HES1,RPL26,RIT2,RAB6A,YWHAB,RPL31,RPL30,RPS18,HSP90B1,RPLP2,RPL5,RPS19,DCTN3,ERBB2IP,RPL35A,KIF3A,GPRASP1,RPS16,CNP,CALR,TOMM7,RPS20,GDAP1,YWHAE,VPS29,PP…
Synthetic Tissue	GO BP	1.27994e-14	3.21942	5.95556e-11	GO_AMIDE_BIOSYNTHETIC_PROCESS	RPS21,RPS29,RPS26,RPL39,RPS15A,RPS27,RPS12,RPL41,RPL37A,RPL37,RPL23A,RPS28,RPL36,SLC25A4,RPLP1,RPS23,RPL34,RPS10,RPL23,RPL38,RPL22,RPS24,MRPS6,RPS8,RRBP1,RPS2,RPL26,RPL31,RPL30,RPS18,RPLP2,RPL5,RPS19,RPL35A,RPS16,RPS20,RPS27L,EIF5A,RPL36A,RPL35,MRPL52,EIF4A2,ST8SIA3,EIF3K,EIF4G1,RPL12,EEF1A2,RPS4X,EIF4A1,EIF3B,EIF2S2,HAGH,RPL36AL
Synthetic Tissue	GO BP	2.20216e-13	3.31772	1.02466e-09	GO_ORGANIC_CYCLIC_COMPOUND_CATABOLIC_PROCESS	RPS21,RPS29,RPS26,RPL39,RPS15A,RPS27,RPS12,RPL41,RPL37A,RPL37,RPL23A,RPS28,RPL36,RPLP1,RPS23,RPL34,MT3,RPS10,RPL23,RPL38,RPL22,RPS24,RPS8,RPS2,RPL26,RPL31,RPL30,CYP46A1,RPS18,RPLP2,RPL5,RPS19,RPL35A,RPS16,CNP,RPS20,RPL36A,ZFP36,RPL35,EIF4A2,EIF4G1,HNRNPD,RPL12,QDPR,RPS4X,EIF4A1
Synthetic Tissue	GO BP	2.70054e-13	1.96214	1.25656e-09	GO_PROTEIN_LOCALIZATION	RPS21,RPS29,RPS26,RPL39,SCG5,RPS15A,RPS27,RPS12,RPL41,HSPA5,ATP6V1G2,ATP1B1,RPL37A,CD63,RPL37,RPL23A,RAB3A,S100A10,RPS28,TSPO,RPL36,NSF,RPLP1,ATP6V0E2,RPS23,RPL34,MT3,RPS10,RPL23,ATP6V1D,RPL38,RPL22,RPS24,ANXA2,SERP2,RPS8,RRBP1,RPS2,HES1,RPL26,RIT2,RAB6A,YWHAB,RPL31,SOX9,TNFRSF1A,RPL30,AHI1,RPS18,HSP90B1,RPLP2,RPL5,GUK1,RPS19,YBX1,TMEM30A,ATP6V1C1,ERBB2IP,MAL,RPL35A,SRGN,GSN,RPS16,SCG2,CALR,TOMM7…
Synthetic Tissue	GO BP	3.22623e-13	3.79964	1.50116e-09	GO_RIBOSOME_BIOGENESIS	RPS21,RPS29,RPS26,RPL39,RPS15A,RPS27,RPS12,RPL41,RPL37A,RPL37,RPL23A,RPS28,RPL36,RPLP1,RPS23,RPL34,RPS10,RPL23,RPL38,RPL22,RPS24,RPS8,RPS2,RPL26,RPL31,RPL30,RPS18,RPLP2,RPL5,RPS19,RPL35A,RPS16,RPS20,RPS27L,RPL36A,RPL35,RPL12,RPS4X
Synthetic Tissue	GO BP	5.20544e-13	2.09931	2.42209e-09	GO_ESTABLISHMENT_OF_PROTEIN_LOCALIZATION	RPS21,RPS29,RPS26,RPL39,SCG5,RPS15A,RPS27,RPS12,RPL41,ATP6V1G2,ATP1B1,RPL37A,CD63,RPL37,RPL23A,RAB3A,S100A10,RPS28,TSPO,RPL36,NSF,RPLP1,ATP6V0E2,RPS23,RPL34,MT3,RPS10,RPL23,ATP6V1D,RPL38,RPL22,RPS24,ANXA2,SERP2,RPS8,RRBP1,RPS2,HES1,RPL26,RIT2,RAB6A,YWHAB,RPL31,TNFRSF1A,RPL30,RPS18,HSP90B1,RPLP2,RPL5,GUK1,RPS19,ATP6V1C1,ERBB2IP,RPL35A,RPS16,SCG2,CALR,TOMM7,RPS20,GDAP1,ATP6V0D1,YWHAE,VPS29,NAPB,NAP…
Synthetic Tissue	GO BP	6.56679e-13	2.82265	3.05553e-09	GO_MRNA_METABOLIC_PROCESS	RPS21,RPS29,RPS26,RPL39,RPS15A,RPS27,RPS12,RPL41,RPL37A,RPL37,RPL23A,APP,RPS28,RPL36,RPLP1,RPS23,RPL34,RPS10,RPL23,RPL38,RPL22,RPS24,RPS8,RPS2,RPL26,RPL31,RPL30,RPS18,RPLP2,RPL5,RPS19,YBX1,RPL35A,RPS16,HNRNPF,RPS20,SFPQ,RPL36A,ZFP36,RPL35,SNRPN,EIF4A2,EIF4G1,HNRNPD,RPL12,PCBP1,RPS4X,SON,SSU72,EIF4A1,SRSF1,SRSF9,RBM5,RNMT,SNRPF,SNRPG
Synthetic Tissue	GO BP	6.61025e-13	3.2197	3.07575e-09	GO_RIBONUCLEOPROTEIN_COMPLEX_BIOGENESIS	RPS21,RPS29,RPS26,RPL39,RPS15A,RPS27,RPS12,RPL41,RPL37A,RPL37,RPL23A,RPS28,RPL36,RPLP1,RPS23,RPL34,RPS10,RPL23,RPL38,RPL22,RPS24,RPS8,RPS2,RPL26,RPL31,RPL30,RPS18,RPLP2,RPL5,RPS19,RPL35A,RPS16,RPS20,RPS27L,RPL36A,RPL35,EIF3K,RPL12,RPS4X,CIRBP,SRSF1,EIF3B,SRSF9,RBM5,SNRPF,SNRPG
Synthetic Tissue	GO BP	9.98773e-13	2.62644	4.64729e-09	GO_CELLULAR_AMIDE_METABOLIC_PROCESS	RPS21,RPS29,RPS26,RPL39,SCG5,RPS15A,RPS27,RPS12,RPL41,GSTP1,RPL37A,RPL37,RPL23A,RPS28,RPL36,SLC25A4,RPLP1,RPS23,RPL34,RPS10,RPL23,RPL38,RPL22,RPS24,MRPS6,RPS8,RRBP1,RPS2,RPL26,GSTM5,RPL31,RPL30,RPS18,RPLP2,RPL5,RPS19,CLIC1,RPL35A,RPS16,RPS20,GDAP1,RPS27L,EIF5A,RPL36A,RPL35,MRPL52,EIF4A2,ATP6AP2,ST8SIA3,EIF3K,EIF4G1,RPL12,EEF1A2,CTSZ,RPS4X,EIF4A1,EIF3B,EIF2S2,APOA1BP,CPE,HAGH,RPL36AL
Synthetic Tissue	GO BP	7.89748e-12	2.04289	3.6747e-08	GO_NEUROGENESIS	CEBPB,RTN1,NDN,STMN3,CCK,VIM,GSTP1,CHN1,TNFRSF12A,MBP,ADAMTS1,GABRA5,SYT1,CFL1,RAB3A,CPNE6,APP,NEFL,TSPO,NDRG4,SNAP25,STMN2,LGALS1,MT3,ITM2C,SIRT2,FEZ1,ROGDI,B2M,HES1,GFAP,ATL1,NEGR1,SOX9,AHI1,SOX2,THY1,RASGRF1,PLS3,S100A6,FAIM2,SDC4,TMEM30A,ATXN10,NAP1L2,OLFM1,KIF3A,PLP1,OMG,GSN,STMN4,CNP,NPTN,CALR,EFNB3,VEGFA,YWHAE,TSPAN2,ITGB1,LRP1,KLF4,NAPA,PCP4,IFRD1,OPCML,LRRN1,CEND1,SCN1B,SGK1,APBB1,IMPACT…
Synthetic Tissue	GO BP	2.47179e-11	2.22557	1.15012e-07	GO_ORGANONITROGEN_COMPOUND_BIOSYNTHETIC_PROCESS	RPS21,RPS29,RPS26,RPL39,RPS15A,RPS27,RPS12,RPL41,GSTP1,RPL37A,RPL37,RPL23A,RPS28,TSPO,RPL36,SLC25A4,RPLP1,RPS23,ATP5B,MGST3,RPL34,RPS10,RPL23,RPL38,ALDOA,RPL22,RPS24,SNCA,MRPS6,RPS8,RRBP1,RPS2,RPL26,GSTM5,RPL31,RPL30,RPS18,ODC1,ACOT7,RPLP2,RPL5,GUK1,SDC4,RPS19,RPL35A,RPS16,RPS20,RPS27L,EIF5A,GAMT,RPL36A,RPL35,ASPA,MRPL52,EIF4A2,ST8SIA3,EIF3K,EIF4G1,RPL12,EEF1A2,QDPR,ADCY1,RPS4X,B3GNT1,EIF4A1,GOT1…
Synthetic Tissue	GO BP	6.19776e-11	2.72393	2.88382e-07	GO_REGULATION_OF_NEURON_DIFFERENTIATION	VIM,CHN1,TNFRSF12A,MBP,ADAMTS1,SYT1,CFL1,CPNE6,APP,NEFL,NDRG4,SNAP25,STMN2,LGALS1,MT3,ITM2C,FEZ1,B2M,HES1,GFAP,NEGR1,SOX9,SOX2,THY1,TMEM30A,NAP1L2,OLFM1,OMG,NPTN,CALR,VEGFA,ITGB1,LRP1,KLF4,PCP4,IFRD1,SCN1B,SGK1,APBB1,IMPACT,EIF4G1,SYT4,CDK5,BIN1,PTK2B,MAG,MAP2K1,EPHA4,LRRC4C
Synthetic Tissue	GO BP	8.12676e-11	8.89694	3.78138e-07	GO_SUBSTANTIA_NIGRA_DEVELOPMENT	HSPA5,CALM2,CALM1,MBP,SIRT2,SYNGR3,PLP1,BASP1,CNP,YWHAE,INA,NDUFS3,MAG
Synthetic Tissue	GO BP	1.4088e-10	3.01932	6.55516e-07	GO_REGULATION_OF_NEURON_PROJECTION_DEVELOPMENT	VIM,CHN1,TNFRSF12A,MBP,ADAMTS1,SYT1,CFL1,CPNE6,NEFL,NDRG4,SNAP25,STMN2,LGALS1,MT3,ITM2C,FEZ1,B2M,GFAP,NEGR1,THY1,TMEM30A,OLFM1,OMG,NPTN,VEGFA,ITGB1,LRP1,KLF4,PCP4,IFRD1,SCN1B,SGK1,APBB1,SYT4,CDK5,PTK2B,MAG,MAP2K1,EPHA4,LRRC4C
Synthetic Tissue	GO BP	3.43672e-10	3.03184	1.5991e-06	GO_NCRNA_PROCESSING	RPS21,RPS29,RPS26,RPL39,RPS15A,RPS27,RPS12,RPL41,RPL37A,RPL37,RPL23A,RPS28,RPL36,RPLP1,RPS23,RPL34,RPS10,RPL23,RPL38,RPL22,RPS24,RPS8,RPS2,RPL26,RPL31,RPL30,RPS18,RPLP2,RPL5,RPS19,RPL35A,RPS16,RPS20,RPS27L,RPL36A,RPL35,RPL12,RPS4X
Synthetic Tissue	GO BP	4.226e-10	2.25869	1.96636e-06	GO_RESPONSE_TO_NITROGEN_COMPOUND	CEBPB,JUND,GSTP1,CALM2,ATP6V1G2,CALM1,APP,NEFL,TSPO,ATP6V0E2,MGST3,SPARC,MT3,ATP6V1D,SOCS3,SIRT2,GABRA1,GABRG2,ATP1A2,SNCA,PRKCE,SOX9,JUNB,HSP90B1,GNG5,NR4A1,GNG3,CYBA,ATP6V1C1,GNAI2,ERBB2IP,VCAM1,GSN,GNAI1,TIMP3,CYC1,ATP6V0D1,HPCA,GPR22,BSG,KLF4,GNG2,FOSB,ATP6V1H,IMPACT,ATP6V1A,HNRNPD,CTSB,QDPR,ADCY1,CDK5,GOT1,PAK1,CDKN1A,MOG,PTK2B,STAT3,LAMTOR2,KLF2,PPP1R15A,RAP1B,CAV2,GUCY1B3
Synthetic Tissue	GO BP	5.89516e-10	1.8005	2.74302e-06	GO_ORGANONITROGEN_COMPOUND_METABOLIC_PROCESS	RPS21,RPS29,RPS26,RPL39,ENPP2,SCG5,RPS15A,RPS27,RPS12,RPL41,GSTP1,SERINC1,ATP1B1,RPL37A,MDH1,RPL37,RPL23A,RPS28,TSPO,RPL36,SLC25A4,RPLP1,RPS23,ATP5B,MGST3,RPL34,NDUFS7,RPS10,RPL23,RPL38,ALDOA,RPL22,RPS24,ATP1A2,SNCA,MRPS6,RPS8,RRBP1,RPS2,RPL26,GSTM5,RPL31,ENO2,RPL30,RPS18,ODC1,ACOT7,RPLP2,RPL5,GUK1,SDC4,RPS19,CLIC1,RPL35A,CRYM,VCAM1,UQCRC2,RPS16,SNCB,NDUFB9,RPS20,TPI1,GDAP1,RPS27L,CYC1,EIF5A,GAMT…
Synthetic Tissue	GO BP	7.74155e-10	2.59402	3.60214e-06	GO_REGULATION_OF_CELL_PROJECTION_ORGANIZATION	ENPP2,VIM,CHN1,TNFRSF12A,MBP,ADAMTS1,SYT1,CFL1,CPNE6,NEFL,NDRG4,SNAP25,STMN2,LGALS1,MT3,ITM2C,FEZ1,B2M,PFN2,GFAP,NEGR1,THY1,TMEM30A,PFN1,OLFM1,OMG,NPTN,VEGFA,ITGB1,LRP1,KLF4,WASL,PCP4,IFRD1,SCN1B,SGK1,APBB1,GAP43,SYT4,CDK5,PTK2B,ARPC2,MAG,SPRY2,MAP2K1,EPHA4,LRRC4C
Synthetic Tissue	GO BP	5.32486e-09	2.25845	2.47766e-05	GO_REGULATION_OF_NERVOUS_SYSTEM_DEVELOPMENT	VIM,CHN1,TNFRSF12A,MBP,ADAMTS1,SYT1,CFL1,CPNE6,APP,NEFL,TSPO,NDRG4,SNAP25,STMN2,LGALS1,MT3,ITM2C,SIRT2,FEZ1,B2M,HES1,GFAP,NEGR1,SOX9,SOX2,THY1,TMEM30A,NAP1L2,OLFM1,OMG,NPTN,CALR,VEGFA,LRRTM1,ITGB1,LRP1,KLF4,PCP4,IFRD1,LRRN1,CEND1,SCN1B,SGK1,APBB1,IMPACT,EIF4G1,SYT4,CDK5,BIN1,PTK2B,MAG,STAT3,MAP2K1,EPHA4,LRRC4C
Synthetic Tissue	GO BP	6.39866e-09	2.17348	2.9773e-05	GO_REGULATION_OF_CELL_DEVELOPMENT	VIM,CHN1,TNFRSF12A,MBP,ADAMTS1,SYT1,CFL1,CPNE6,APP,S100A10,NEFL,TSPO,NDRG4,SNAP25,STMN2,LGALS1,MT3,ITM2C,SIRT2,FEZ1,B2M,HES1,GFAP,NEGR1,SOX9,TNFRSF1A,SOX2,THY1,RPS19,TMEM30A,NAP1L2,OLFM1,OMG,NPTN,CALR,VEGFA,ITGB1,LRP1,KLF4,PCP4,IFRD1,SCN1B,SGK1,APBB1,IMPACT,EIF4G1,SYT4,CDK5,BIN1,TYROBP,PTK2B,ACTN4,ARPC2,MAG,STAT3,ROCK1,MAP2K1,EPHA4,LRRC4C
Synthetic Tissue	GO BP	1.10147e-08	8.55475	5.12512e-05	GO_ATP_HYDROLYSIS_COUPLED_TRANSMEMBRANE_TRANSPORT	ATP1B1,ATP6V0E2,ATP5B,ATP1A2,ATP6V1C1,ATP1A1,ATP6V0D1,ATP6V1H,ATP6V1A,ATP1B2
Synthetic Tissue	GO BP	1.31729e-08	1.85095	6.12934e-05	GO_RESPONSE_TO_OXYGEN_CONTAINING_COMPOUND	CEBPB,IGFBP2,JUND,GSTP1,CALM2,ATP6V1G2,CALM1,MBP,ADAMTS1,APP,NEFL,TSPO,ATP6V0E2,LGALS1,SPARC,MT3,ATP6V1D,SOCS3,SIRT2,ATP1A2,SNCA,PRKCE,B2M,SOX9,TNFRSF1A,JUNB,HSP90B1,GNG5,NR4A1,GNG3,CYBA,ATP6V1C1,GNAI2,ERBB2IP,ATP1A1,VCAM1,GSN,CNP,CALR,MSN,GNAI1,TIMP3,GDAP1,CYC1,ATP6V0D1,HPCA,ITGB1,GPR22,BSG,KLF4,NCL,GNG2,ATP2B1,LRP11,BNIP3,FOSB,ATP6V1H,IMPACT,ATP6V1A,HNRNPD,PRDX6,CTSB,QDPR,ADCY1,CDK5,GOT1,PAK1,C…
Synthetic Tissue	GO BP	2.01244e-08	6.0661	9.3639e-05	GO_NEURAL_NUCLEUS_DEVELOPMENT	HSPA5,CALM2,CALM1,MBP,SIRT2,SYNGR3,PLP1,BASP1,CNP,YWHAE,INA,NDUFS3,MAG
Synthetic Tissue	GO BP	4.67433e-08	2.02875	0.000217496	GO_MACROMOLECULE_CATABOLIC_PROCESS	RPS21,RPS29,RPS26,RPL39,RPS15A,RPS27,RPS12,RPL41,HSPA5,CALM2,RPL37A,CALM1,RPL37,RPL23A,RPS28,RPL36,RPLP1,RPS23,RPL34,RPS10,RPL23,RPL38,RPL22,SIRT2,CTSC,RPS24,RPS8,RPS2,RPL26,RPL31,RPL30,RPS18,HSP90B1,RPLP2,RPL5,SDC4,RPS19,RPL35A,GPRASP1,PJA1,RPS16,RPS20,RPL36A,ZFP36,RPL35,EIF4A2,BNIP3,EIF4G1,HNRNPD,RPL12,CTSB,CTSZ,RNF34,RPS4X,CDK5,EIF4A1,SEC61B,NCAN,CSPG5,LGMN,CTSS
Synthetic Tissue	GO BP	5.74969e-08	3.69565	0.000267533	GO_GLIOGENESIS	NDN,VIM,GSTP1,TSPO,MT3,SIRT2,HES1,GFAP,SOX9,SOX2,PLP1,GSN,CNP,TSPAN2,GAP43,CDK5,PTK2B,STAT3,OLIG1,MAP2K1,EPHA4
Synthetic Tissue	GO BP	1.09889e-07	1.75744	0.000511312	GO_REGULATION_OF_CELL_DEATH	CEBPB,CCK,JUND,GSTP1,HSPA5,TPT1,TNFRSF12A,GABRA5,CFL1,MLLT11,NEFL,TSPO,ATF3,SLC25A4,LGALS1,BEX2,MT3,ITM2C,SOCS3,SIRT2,CTSC,SET,SNCA,HSPB1,YWHAB,SOX9,TNFRSF1A,JUNB,AHI1,HSP90B1,SOX2,FAIM2,MAL,GSN,SNCB,SCG2,CALR,TIMP3,IER3,RPS27L,VEGFA,YWHAE,PDIA3,NGFRAP1,ITGB1,SFPQ,LRP1,KLF4,ARHGEF9,KIFAP3,ARAF,GADD45G,NCL,PCP4,MCL1,ARHGEF12,BNIP3,SGK1,NDUFS3,APBB1,IMPACT,CTSB,EEF1A2,RNF34,CDK5,BIN1,SON,TSC22D3,CD…
Synthetic Tissue	GO BP	1.16534e-07	3.55351	0.000542231	GO_RESPONSE_TO_KETONE	CALM2,CALM1,MBP,ADAMTS1,NEFL,TSPO,SOCS3,PRKCE,JUNB,CALR,MSN,GNAI1,HPCA,KLF4,GNG2,ATP2B1,FOSB,HNRNPD,ADCY1,CDKN1A,KLF2
Synthetic Tissue	GO BP	1.38312e-07	2.44319	0.000643564	GO_RESPONSE_TO_INORGANIC_SUBSTANCE	IGFBP2,JUND,GSTP1,HSPA5,CALM2,CALM1,MBP,SYT1,CPNE6,APP,NEFL,TSPO,SPARC,MT3,SNCA,B2M,JUNB,VCAM1,GSN,CALR,BSG,KLF4,LRP11,BNIP3,FOSB,APBB1,IMPACT,HNRNPD,EEF1A2,QDPR,ADCY1,C1QA,CRYAB,ATF4,PTK2B,KLF2,PPP1R15A,GUCY1B3
Synthetic Tissue	GO BP	1.77886e-07	2.00851	0.000827703	GO_NEURON_DIFFERENTIATION	CEBPB,RTN1,NDN,STMN3,CCK,CHN1,GABRA5,RAB3A,APP,NEFL,TSPO,ITM2C,FEZ1,HES1,GFAP,ATL1,SOX9,AHI1,THY1,RASGRF1,PLS3,S100A6,FAIM2,SDC4,ATXN10,PLP1,OMG,STMN4,CNP,EFNB3,VEGFA,TSPAN2,ITGB1,NAPA,OPCML,LRRN1,CEND1,SCN1B,SGK1,APBB1,IMPACT,GAP43,STMN1,ADCY1,CDK5,B3GNT1,PAK1,PRMT1,PTK2B,PPP3CB,NCDN,STAT3,MTCH1,OLIG1,MAP2K1,EFHD1,EPHA4
Synthetic Tissue	GO BP	1.88474e-07	4.79066	0.00087697	GO_MIDBRAIN_DEVELOPMENT	HSPA5,CALM2,CALM1,MBP,SIRT2,SYNGR3,HES1,PLP1,BASP1,CNP,YWHAE,INA,NDUFS3,MAG
Synthetic Tissue	GO BP	2.14251e-07	3.84964	0.000996911	GO_NEGATIVE_REGULATION_OF_CELL_PROJECTION_ORGANIZATION	VIM,MBP,STMN2,LGALS1,MT3,ITM2C,B2M,PFN2,GFAP,THY1,OMG,ITGB1,LRP1,IFRD1,CDK5,MAG,SPRY2,EPHA4
Synthetic Tissue	GO BP	2.73919e-07	3.38607	0.00127454	GO_NEGATIVE_REGULATION_OF_NEURON_DIFFERENTIATION	VIM,MBP,APP,STMN2,LGALS1,MT3,ITM2C,B2M,HES1,GFAP,SOX9,SOX2,THY1,OMG,CALR,ITGB1,LRP1,IFRD1,CDK5,MAG,EPHA4
Synthetic Tissue	GO BP	4.25913e-07	3.84964	0.00198177	GO_GLIAL_CELL_DIFFERENTIATION	VIM,GSTP1,MT3,SIRT2,HES1,GFAP,SOX9,SOX2,PLP1,GSN,CNP,TSPAN2,GAP43,CDK5,STAT3,OLIG1,MAP2K1
Synthetic Tissue	GO BP	4.50122e-07	2.93865	0.00209442	GO_NEGATIVE_REGULATION_OF_NERVOUS_SYSTEM_DEVELOPMENT	VIM,MBP,APP,TSPO,STMN2,LGALS1,MT3,ITM2C,SIRT2,B2M,HES1,GFAP,SOX9,SOX2,THY1,OMG,CALR,ITGB1,LRP1,IFRD1,CEND1,CDK5,MAG,STAT3,EPHA4
Synthetic Tissue	GO BP	4.55521e-07	1.72039	0.00211954	GO_RESPONSE_TO_ENDOGENOUS_STIMULUS	CEBPB,IGFBP2,JUND,GSTP1,CALM2,ATP6V1G2,CALM1,MBP,ADAMTS1,ZCCHC18,APP,NEFL,TSPO,ATP6V0E2,STMN2,MGST3,SPARC,MT3,ATP6V1D,SOCS3,SIRT2,GABRA1,GABRG2,ATP1A2,SNCA,ANXA2,PRKCE,SOX9,JUNB,HSP90B1,GNG5,NR4A1,GNG3,CYBA,ATP6V1C1,ERBB2IP,ATP1A1,VCAM1,GSN,CALR,MSN,GNAI1,TIMP3,HNRNPF,CYC1,ATP6V0D1,HPCA,ITGB1,GPR22,SPRED1,BSG,KLF4,WBP2,GNG2,ATP2B1,SNRPN,FOSB,ATP6V1H,SGK1,IMPACT,ATP6V1A,HNRNPD,CTSB,QDPR,ADCY1,CDK5…
Synthetic Tissue	GO BP	4.8013e-07	1.99167	0.00223404	GO_RNA_PROCESSING	RPS21,RPS29,RPS26,RPL39,RPS15A,RPS27,RPS12,RPL41,RPL37A,RPL37,RPL23A,APP,RPS28,RPL36,RPLP1,RPS23,RPL34,RPS10,RPL23,RPL38,RPL22,RPS24,RPS8,RPS2,RPL26,RPL31,RPL30,RPS18,RPLP2,RPL5,RPS19,YBX1,RPL35A,RPS16,HNRNPF,RPS20,RPS27L,SFPQ,RPL36A,RPL35,SNRPN,HNRNPD,RPL12,PCBP1,RPS4X,SON,SSU72,SRSF1,SRSF9,CCNL1,RBM5,RNMT,SNRPF,SNRPG
Synthetic Tissue	GO BP	4.84162e-07	2.68203	0.00225281	GO_RESPONSE_TO_METAL_ION	IGFBP2,JUND,GSTP1,HSPA5,CALM2,CALM1,MBP,SYT1,CPNE6,APP,TSPO,SPARC,MT3,SNCA,B2M,JUNB,VCAM1,GSN,CALR,BSG,BNIP3,FOSB,APBB1,HNRNPD,QDPR,ADCY1,C1QA,ATF4,PTK2B
Synthetic Tissue	GO BP	5.43389e-07	6.76034	0.00252839	GO_CYTOPLASMIC_TRANSLATION	RPL36,RPLP1,RPL22,RPL26,RPL31,RPLP2,RPL35A,RPL36A,EIF3B
Synthetic Tissue	GO BP	7.97632e-07	2.25345	0.00371138	GO_NCRNA_METABOLIC_PROCESS	RPS21,RPS29,RPS26,RPL39,RPS15A,RPS27,RPS12,RPL41,RPL37A,RPL37,RPL23A,RPS28,RPL36,RPLP1,RPS23,RPL34,RPS10,RPL23,RPL38,RPL22,RPS24,RPS8,RPS2,RPL26,RPL31,RPL30,RPS18,RPLP2,RPL5,RPS19,RPL35A,RPS16,RPS20,RPS27L,RPL36A,RPL35,RPL12,RPS4X,DTD1
Synthetic Tissue	GO BP	8.40602e-07	1.94248	0.00391132	GO_CENTRAL_NERVOUS_SYSTEM_DEVELOPMENT	NDN,VIM,GSTP1,HSPA5,CALM2,CALM1,MBP,GABRA5,SYT1,APP,NEFL,NDRG4,MT3,SIRT2,SYNGR3,ROGDI,HES1,GFAP,SOX9,AHI1,SOX2,FAIM2,MAL,PLP1,GSN,BASP1,CNP,TIMP3,ATP6V0D1,YWHAE,HPCA,TSPAN2,ITGB1,LRP1,INA,NAPA,ATP2B1,PCP4,CEND1,SLC38A3,SCN1B,NDUFS3,HNRNPD,SYT4,STMN1,CDK5,COX17,MOG,ACAT1,MAG,STAT3,NCAN,OLIG1,MAP2K1,EPHA4
Synthetic Tissue	GO BP	1.14802e-06	3.02472	0.00534171	GO_REGULATED_EXOCYTOSIS	CALM2,CALM1,CD63,SYT1,RAB3A,TMSB4X,APP,SNAP25,SPARC,ALDOA,SNAP47,SRGN,TIMP3,VEGFA,SYT5,VPS41,SYT4,VAMP8,CDK5,ACTN4,PPP3CB,FCER1G
Synthetic Tissue	GO BP	1.20926e-06	2.06211	0.00562671	GO_NEURON_DEVELOPMENT	NDN,STMN3,CCK,CHN1,GABRA5,RAB3A,APP,NEFL,TSPO,FEZ1,HES1,GFAP,ATL1,AHI1,THY1,RASGRF1,S100A6,SDC4,ATXN10,PLP1,OMG,STMN4,CNP,EFNB3,VEGFA,TSPAN2,ITGB1,OPCML,LRRN1,SCN1B,SGK1,APBB1,IMPACT,GAP43,STMN1,ADCY1,CDK5,B3GNT1,PAK1,PRMT1,PTK2B,PPP3CB,NCDN,MTCH1,EFHD1,EPHA4
Synthetic Tissue	GO BP	1.39696e-06	2.20383	0.00650007	GO_NEURON_PROJECTION_DEVELOPMENT	NDN,STMN3,CCK,CHN1,RAB3A,APP,NEFL,TSPO,FEZ1,GFAP,ATL1,RASGRF1,S100A6,ATXN10,PLP1,OMG,STMN4,CNP,EFNB3,VEGFA,TSPAN2,ITGB1,LRRN1,SCN1B,SGK1,APBB1,IMPACT,GAP43,STMN1,ADCY1,CDK5,B3GNT1,PAK1,PRMT1,PTK2B,PPP3CB,NCDN,EFHD1,EPHA4
Synthetic Tissue	GO BP	1.5113e-06	7.98443	0.00703207	GO_PHAGOSOME_ACIDIFICATION	ATP6V1G2,ATP6V0E2,ATP6V1D,ATP6V1C1,ATP6V0D1,ATP6V1H,ATP6V1A
Synthetic Tissue	GO BP	1.86592e-06	1.88074	0.00868212	GO_RESPONSE_TO_ORGANIC_CYCLIC_COMPOUND	CEBPB,IGFBP2,JUND,GSTP1,CALM2,CALM1,MBP,ADAMTS1,APP,NEFL,TSPO,LGALS1,SPARC,SOCS3,SIRT2,GABRA1,GABRG2,ATP1A2,SNCA,PRKCE,JUNB,HSP90B1,NR4A1,CYBA,ATP1A1,VCAM1,GSN,CALR,MSN,GNAI1,TIMP3,HPCA,ITGB1,BSG,KLF4,WBP2,GNG2,ATP2B1,FOSB,SGK1,IMPACT,HNRNPD,RGS20,CTSB,ADCY1,CDK5,GOT1,CDKN1A,CRYAB,MOG,PTK2B,ACAT1,STAT3,KLF2,PPP1R15A,RAP1B
Synthetic Tissue	GO BP	2.54386e-06	4.17044	0.0118366	GO_CELLULAR_MONOVALENT_INORGANIC_CATION_HOMEOSTASIS	ATP6V1G2,ATP1B1,ATP6V0E2,ATP5B,ATP6V1D,ATP1A2,ATP6V1C1,ATP1A1,ATP6V0D1,ATP6V1H,SGK1,ATP6V1A,ATP1B2
Synthetic Tissue	GO BP	2.60705e-06	5.21985	0.0121306	GO_RIBOSOMAL_SMALL_SUBUNIT_BIOGENESIS	RPS21,RPS27,RPS28,RPS10,RPL38,RPS24,RPS8,RPS19,RPS16,RPS27L
Synthetic Tissue	GO BP	3.22857e-06	3.35609	0.0150225	GO_CELLULAR_RESPONSE_TO_INORGANIC_SUBSTANCE	JUND,HSPA5,SYT1,CPNE6,TSPO,MT3,SNCA,B2M,JUNB,GSN,CALR,BNIP3,FOSB,HNRNPD,ADCY1,ATF4,GUCY1B3
Synthetic Tissue	GO BP	3.3361e-06	6.31735	0.0155229	GO_ASTROCYTE_DIFFERENTIATION	VIM,MT3,GFAP,SOX9,PLP1,TSPAN2,STAT3,MAP2K1
Synthetic Tissue	GO BP	3.35895e-06	2.36314	0.0156292	GO_RESPONSE_TO_PEPTIDE	JUND,GSTP1,ATP6V1G2,NEFL,ATP6V0E2,SPARC,ATP6V1D,SOCS3,JUNB,GNG5,NR4A1,GNG3,ATP6V1C1,ERBB2IP,GNAI1,CYC1,ATP6V0D1,GPR22,BSG,KLF4,GNG2,ATP6V1H,ATP6V1A,CTSB,QDPR,ADCY1,GOT1,PAK1,STAT3,KLF2,CAV2
Synthetic Tissue	GO BP	3.43779e-06	2.58298	0.015996	GO_EXOCYTOSIS	CALM2,CALM1,CD63,SYT1,RAB3A,TMSB4X,APP,SNAP25,NSF,SPARC,ALDOA,SNAP47,SRGN,TIMP3,VEGFA,LGI3,SYT5,VPS41,SYT4,VAMP8,CDK5,PAK1,ACTN4,PPP3CB,FCER1G,VMP1
Synthetic Tissue	GO BP	3.64018e-06	2.19544	0.0169378	GO_CELLULAR_RESPONSE_TO_NITROGEN_COMPOUND	CEBPB,GSTP1,ATP6V1G2,APP,ATP6V0E2,MT3,ATP6V1D,SIRT2,GABRA1,GABRG2,SNCA,SOX9,HSP90B1,GNG5,NR4A1,GNG3,CYBA,ATP6V1C1,GNAI2,ATP6V0D1,KLF4,GNG2,ATP6V1H,IMPACT,ATP6V1A,HNRNPD,ADCY1,GOT1,PAK1,STAT3,LAMTOR2,KLF2,PPP1R15A,RAP1B,CAV2,GUCY1B3
Synthetic Tissue	GO BP	3.65487e-06	1.71509	0.0170061	GO_VESICLE_MEDIATED_TRANSPORT	ENPP2,CALM2,CALM1,CD63,SYT1,RAB3A,CPNE6,TMSB4X,APP,ARPC1A,ARPC1B,S100A10,NDRG4,SNAP25,NSF,SPARC,RTN3,ALDOA,CTSC,SNCA,ANXA2,PRKCE,SNAP47,NCALD,RAB6A,AHI1,HSP90B1,DCTN3,KIF3A,SRGN,GSN,CALR,ICAM5,TIMP3,VEGFA,VPS29,NAPB,LGI3,NAPG,ITGB1,LRP1,CLTB,SYT5,KIFAP3,WASL,NCL,DYNC1I1,NAPA,CALY,VPS41,ATP6V1H,SYT4,VAMP8,CTSZ,CDK5,BIN1,SNX10,PAK1,DCTN6,ACTN4,TMED7,PPP3CB,ARPC2,DCTN2,DOCK1,FCER1G,ARL1,CAV2,VMP1
Synthetic Tissue	GO BP	3.76752e-06	1.86231	0.0175303	GO_RESPONSE_TO_HORMONE	IGFBP2,JUND,GSTP1,CALM2,ATP6V1G2,CALM1,MBP,ADAMTS1,NEFL,TSPO,ATP6V0E2,SPARC,MT3,ATP6V1D,SOCS3,ATP1A2,ANXA2,PRKCE,JUNB,GNG5,NR4A1,GNG3,ATP6V1C1,ATP1A1,CALR,MSN,GNAI1,TIMP3,CYC1,ATP6V0D1,ITGB1,GPR22,BSG,WBP2,GNG2,ATP2B1,SNRPN,FOSB,ATP6V1H,SGK1,ATP6V1A,HNRNPD,CTSB,QDPR,ADCY1,GOT1,PAK1,CDKN1A,CRYAB,PTK2B,ACAT1,STAT3,CTSS,CAV2
Synthetic Tissue	GO BP	3.95739e-06	1.87184	0.0184138	GO_NEGATIVE_REGULATION_OF_CELL_DEATH	CEBPB,GSTP1,HSPA5,TPT1,GABRA5,CFL1,NEFL,SLC25A4,MT3,SOCS3,SIRT2,SET,SNCA,HSPB1,SOX9,AHI1,HSP90B1,FAIM2,SNCB,SCG2,IER3,VEGFA,YWHAE,NGFRAP1,ITGB1,LRP1,KLF4,KIFAP3,ARAF,NCL,PCP4,MCL1,BNIP3,SGK1,NDUFS3,IMPACT,CTSB,RNF34,CDK5,SON,TSC22D3,CDKN1A,CRYAB,ATF4,MPV17L,PTK2B,STAT3,ROCK1,PPP1R15A,LGMN,LMNA,SPRY2,FCER1G
Synthetic Tissue	GO BP	4.50671e-06	1.73768	0.0209697	GO_POSITIVE_REGULATION_OF_CELLULAR_COMPONENT_ORGANIZATION	ENPP2,CCK,TNFRSF12A,CD63,ADAMTS1,SYT1,CPNE6,ARPC1A,ARPC1B,MLLT11,S100A10,NEFL,NDRG4,STMN2,ELMOD1,SIRT2,FEZ1,SNCA,ANXA2,PRKCE,B2M,PFN2,HES1,YWHAB,NEGR1,SOX9,AHI1,SDC4,CYBA,TMEM30A,PFN1,NAP1L2,OLFM1,GSN,NPTN,CALR,MSN,TOMM7,VEGFA,YWHAE,HPCA,LRRTM1,ITGB1,SFPQ,EIF5A,WASL,WBP2,PCP4,CALY,LRRN1,BNIP3,SCN1B,SGK1,APBB1,SYT4,CDK5,PAK1,WASF1,PTK2B,ACTN4,ARPC2,ROCK1,MAP2K1,FCER1G,EPHA4
Synthetic Tissue	GO BP	4.99572e-06	1.6773	0.0232451	GO_CELLULAR_CATABOLIC_PROCESS	RPS21,RPS29,RPS26,RPL39,ENPP2,RPS15A,RPS27,RPS12,RPL41,HSPA5,CALM2,RPL37A,CALM1,RPL37,RPL23A,RPS28,RPL36,RPLP1,RPS23,RPL34,MT3,RPS10,RPL23,RPL38,RPL22,SIRT2,CTSC,RPS24,RPS8,RPS2,RPL26,RPL31,RPL30,RPS18,HSP90B1,ACOT7,RPLP2,RPL5,RPS19,RPL35A,GPRASP1,CRYM,RPS16,CNP,RPS20,TPI1,RPL36A,ZFP36,RPL35,ASPA,EIF4A2,BNIP3,EIF4G1,HNRNPD,RPL12,PRDX6,CTSB,QDPR,CTSZ,RNF34,RPS4X,CDK5,DTD1,EIF4A1,GOT1,SEC61B,ACAT1,…
Synthetic Tissue	GO BP	5.13913e-06	2.21844	0.0239124	GO_POSITIVE_REGULATION_OF_CELL_DEVELOPMENT	TNFRSF12A,ADAMTS1,SYT1,CPNE6,S100A10,NEFL,TSPO,NDRG4,STMN2,SIRT2,FEZ1,HES1,GFAP,NEGR1,TMEM30A,NAP1L2,OLFM1,NPTN,CALR,VEGFA,ITGB1,PCP4,SCN1B,SGK1,APBB1,IMPACT,EIF4G1,SYT4,BIN1,PTK2B,ARPC2,MAG,MAP2K1,EPHA4
Synthetic Tissue	GO BP	6.81465e-06	2.54101	0.0317086	GO_NEGATIVE_REGULATION_OF_CELL_DEVELOPMENT	VIM,MBP,APP,TSPO,STMN2,LGALS1,MT3,ITM2C,SIRT2,B2M,HES1,GFAP,SOX9,SOX2,THY1,OMG,CALR,ITGB1,LRP1,IFRD1,CDK5,ACTN4,MAG,STAT3,EPHA4
Synthetic Tissue	GO BP	6.81465e-06	2.54101	0.0317086	GO_POSITIVE_REGULATION_OF_CELL_PROJECTION_ORGANIZATION	ENPP2,TNFRSF12A,ADAMTS1,SYT1,CPNE6,NEFL,NDRG4,STMN2,FEZ1,NEGR1,TMEM30A,PFN1,NPTN,VEGFA,ITGB1,WASL,PCP4,SCN1B,SGK1,APBB1,SYT4,PTK2B,ARPC2,MAP2K1,EPHA4
Synthetic Tissue	GO BP	7.20466e-06	2.78767	0.0335233	GO_POSITIVE_REGULATION_OF_NEURON_PROJECTION_DEVELOPMENT	TNFRSF12A,ADAMTS1,SYT1,CPNE6,NEFL,NDRG4,STMN2,FEZ1,NEGR1,TMEM30A,NPTN,VEGFA,ITGB1,PCP4,SCN1B,SGK1,APBB1,SYT4,PTK2B,MAP2K1,EPHA4
Synthetic Tissue	GO BP	7.93626e-06	5.13285	0.0369274	GO_MONOSACCHARIDE_BIOSYNTHETIC_PROCESS	MDH1,ATF3,ALDOA,ENO2,TPI1,TALDO1,GOT1,TKT,ATF4
Synthetic Tissue	GO BP	9.4213e-06	5.03953	0.0438373	GO_NEGATIVE_REGULATION_OF_PROTEIN_POLYMERIZATION	STMN2,SNCA,PFN2,PFN1,GSN,SGK1,STMN1,TMOD1,TWF1
Synthetic Tissue	GO BP	9.46579e-06	4.59658	0.0440443	GO_REGULATION_OF_DNA_TEMPLATED_TRANSCRIPTION_IN_RESPONSE_TO_STRESS	CEBPB,HSPA5,ATF3,MT3,SIRT2,VEGFA,IMPACT,ATF4,KLF2,PPP1R15A
Synthetic Tissue	GO BP	1.274e-05	6.15942	0.0592792	GO_RESPONSE_TO_MINERALOCORTICOID	CALM2,CALM1,NEFL,JUNB,ATP2B1,FOSB,CDKN1A
Synthetic Tissue	GO BP	1.51728e-05	8.55475	0.0705992	GO_RIBOSOMAL_SMALL_SUBUNIT_ASSEMBLY	RPS27,RPS10,RPL38,RPS19,RPS27L
Synthetic Tissue	GO BP	1.63414e-05	2.10261	0.0760364	GO_TRANSMEMBRANE_RECEPTOR_PROTEIN_TYROSINE_KINASE_SIGNALING_PATHWAY	NDN,CHN1,ATP6V1G2,ARPC1A,ARPC1B,MATK,ATP6V0E2,ATP6V1D,SIRT2,HBEGF,HSPB1,SOX9,AHI1,CYBA,ATP6V1C1,ERBB2IP,MYL12A,NPTN,EFNB3,HNRNPF,ATP6V0D1,VEGFA,SPRED1,WASL,ATP6V1H,ATP6V1A,PAK1,PTK2B,ARPC2,STAT3,ROCK1,DOCK1,EPHA4,CAV2
Synthetic Tissue	GO BP	1.6791e-05	2.18469	0.0781287	GO_POSITIVE_REGULATION_OF_NERVOUS_SYSTEM_DEVELOPMENT	TNFRSF12A,ADAMTS1,SYT1,CPNE6,NEFL,TSPO,NDRG4,STMN2,FEZ1,HES1,GFAP,NEGR1,TMEM30A,NAP1L2,NPTN,VEGFA,LRRTM1,ITGB1,PCP4,LRRN1,SCN1B,SGK1,APBB1,IMPACT,EIF4G1,SYT4,BIN1,PTK2B,MAG,MAP2K1,EPHA4
Synthetic Tissue	GO BP	1.88705e-05	1.52856	0.0878042	GO_CATABOLIC_PROCESS	RPS21,RPS29,RPS26,RPL39,ENPP2,RPS15A,RPS27,RPS12,RPL41,HSPA5,CALM2,ATP1B1,RPL37A,CALM1,MDH1,GABRA5,RPL37,RPL23A,RPS28,RPL36,RPLP1,RPS23,RPL34,MT3,RPS10,RPL23,RPL38,ALDOA,RPL22,SIRT2,CTSC,RPS24,RPS8,RPS2,RPL26,RPL31,ENO2,RPL30,CYP46A1,RPS18,HSP90B1,ACOT7,RPLP2,RPL5,SDC4,RPS19,RPL35A,GPRASP1,CRYM,PJA1,RPS16,CNP,NDUFB9,TOMM7,RPS20,TPI1,NCEH1,RPL36A,ZFP36,RPL35,PLD3,ASPA,EIF4A2,BNIP3,EIF4G1,HNRNPD,RP…
Synthetic Tissue	GO BP	2.12722e-05	1.77544	0.0989797	GO_CELL_PROJECTION_ORGANIZATION	NDN,STMN3,CCK,CHN1,RAB3A,APP,NEFL,TSPO,ATP6V1D,FEZ1,HES1,GFAP,ATL1,AHI1,RASGRF1,S100A6,SDC4,ATXN10,KIF3A,PLP1,OMG,GSN,STMN4,CNP,EFNB3,ATP6V0D1,VEGFA,TSPAN2,ITGB1,LRRN1,SCN1B,SGK1,APBB1,IMPACT,GAP43,STMN1,ADCY1,CDK5,SNX10,B3GNT1,PAK1,PRMT1,WASF1,PTK2B,PPP3CB,NCDN,ROCK1,IFT57,TRIM59,EFHD1,EPHA4,RAP1B
Synthetic Tissue	GO BP	2.15691e-05	8.1045	0.100361	GO_ASTROCYTE_DEVELOPMENT	VIM,MT3,GFAP,PLP1,TSPAN2
Synthetic Tissue	GO BP	2.32315e-05	10.2657	0.108096	GO_NEGATIVE_REGULATION_OF_GLYCOPROTEIN_BIOSYNTHETIC_PROCESS	ITM2B,ITM2C,HBEGF,ITM2A
Synthetic Tissue	GO BP	2.35723e-05	2.41546	0.109682	GO_POSITIVE_REGULATION_OF_NEURON_DIFFERENTIATION	TNFRSF12A,ADAMTS1,SYT1,CPNE6,NEFL,NDRG4,STMN2,FEZ1,NEGR1,TMEM30A,NAP1L2,NPTN,VEGFA,ITGB1,PCP4,SCN1B,SGK1,APBB1,IMPACT,EIF4G1,SYT4,PTK2B,MAP2K1,EPHA4
Synthetic Tissue	GO BP	2.42955e-05	5.67315	0.113047	GO_PHAGOSOME_MATURATION	ATP6V1G2,ATP6V0E2,ATP6V1D,ATP6V1C1,ATP6V0D1,ATP6V1H,ATP6V1A
Synthetic Tissue	GO BP	2.97044e-05	5.52768	0.138215	GO_FERRIC_IRON_TRANSPORT	ATP6V1G2,ATP6V0E2,ATP6V1D,ATP6V1C1,ATP6V0D1,ATP6V1H,ATP6V1A
Synthetic Tissue	GO BP	2.97044e-05	5.52768	0.138215	GO_PH_REDUCTION	ATP6V1G2,ATP6V0E2,ATP6V1D,ATP6V1C1,ATP6V0D1,ATP6V1H,ATP6V1A
Synthetic Tissue	GO BP	2.97044e-05	5.52768	0.138215	GO_LONG_TERM_SYNAPTIC_POTENTIATION	SNAP25,SNCA,SNAP47,GFAP,NPTN,LRRTM1,PTK2B
Synthetic Tissue	GO BP	2.97044e-05	5.52768	0.138215	GO_TRIVALENT_INORGANIC_CATION_TRANSPORT	ATP6V1G2,ATP6V0E2,ATP6V1D,ATP6V1C1,ATP6V0D1,ATP6V1H,ATP6V1A
Synthetic Tissue	GO BP	3.07493e-05	1.71095	0.143076	GO_CELLULAR_RESPONSE_TO_ENDOGENOUS_STIMULUS	CEBPB,IGFBP2,JUND,GSTP1,ATP6V1G2,ADAMTS1,ZCCHC18,APP,ATP6V0E2,STMN2,MT3,ATP6V1D,SIRT2,GABRA1,GABRG2,ATP1A2,SNCA,PRKCE,SOX9,JUNB,HSP90B1,GNG5,NR4A1,GNG3,CYBA,ATP6V1C1,ATP1A1,CALR,MSN,HNRNPF,ATP6V0D1,ITGB1,GPR22,SPRED1,KLF4,WBP2,GNG2,ATP2B1,FOSB,ATP6V1H,SGK1,IMPACT,ATP6V1A,HNRNPD,CTSB,ADCY1,GOT1,PAK1,STAT3,LAMTOR2,KLF2,PPP1R15A,FCER1G,RAP1B,CTSS,CAV2
Synthetic Tissue	GO BP	4.28949e-05	2.8816	0.19959	GO_NEGATIVE_REGULATION_OF_NEURON_DEATH	CEBPB,GABRA5,NEFL,MT3,SET,SNCA,FAIM2,SNCB,LRP1,PCP4,CDK5,ATF4,PTK2B,STAT3,ROCK1,LGMN
Synthetic Tissue	GO BP	4.30155e-05	3.45388	0.200151	GO_PLATELET_DEGRANULATION	CALM2,CALM1,CD63,TMSB4X,APP,SPARC,ALDOA,SRGN,TIMP3,VEGFA,ACTN4,FCER1G
Synthetic Tissue	GO BP	4.60107e-05	3.25498	0.214088	GO_MONOVALENT_INORGANIC_CATION_HOMEOSTASIS	ATP6V1G2,ATP1B1,ATP6V0E2,ATP5B,ATP6V1D,ATP1A2,ATP6V1C1,ATP1A1,ATP6V0D1,ATP6V1H,SGK1,ATP6V1A,ATP1B2
Synthetic Tissue	GO BP	4.97243e-05	2.84829	0.231367	GO_REGULATION_OF_PROTEIN_POLYMERIZATION	ARPC1A,ARPC1B,STMN2,SNCA,PRKCE,PFN2,PFN1,GSN,WASL,SGK1,STMN1,TMOD1,WASF1,PTK2B,ARPC2,TWF1
Synthetic Tissue	GO BP	4.97706e-05	2.06647	0.231583	GO_REGULATION_OF_VESICLE_MEDIATED_TRANSPORT	CD63,SYT1,RAB3A,NDRG4,VSNL1,NSF,SNCA,ANXA2,B2M,PFN2,AHI1,SDC4,CYBA,CALR,MSN,VEGFA,LGI3,LRRTM1,ITGB1,SYT5,WASL,NAPA,CALY,VPS41,SYT4,VAMP8,CDK5,BIN1,ACTN4,MAP2K1,FCER1G
Synthetic Tissue	GO BP	5.23088e-05	5.13285	0.243393	GO_NEGATIVE_REGULATION_OF_REACTIVE_OXYGEN_SPECIES_METABOLIC_PROCESS	TSPO,MT3,SIRT2,BNIP3,CRYAB,MPV17L,STAT3
Synthetic Tissue	GO BP	5.42814e-05	4.56253	0.252572	GO_RIBOSOME_ASSEMBLY	RPS27,RPL23A,RPS10,RPL38,RPL5,RPS19,RPS27L,RPL12
Synthetic Tissue	GO BP	5.56757e-05	2.21195	0.259059	GO_RESPONSE_TO_ALCOHOL	IGFBP2,GSTP1,CALM2,CALM1,ADAMTS1,NEFL,TSPO,SPARC,SOCS3,PRKCE,JUNB,VCAM1,GSN,CALR,MSN,ITGB1,KLF4,ATP2B1,FOSB,HNRNPD,CTSB,CDKN1A,CRYAB,PTK2B,STAT3,KLF2
Synthetic Tissue	GO BP	5.63089e-05	2.05314	0.262005	GO_CELLULAR_RESPONSE_TO_ORGANIC_CYCLIC_COMPOUND	CEBPB,GSTP1,ADAMTS1,APP,LGALS1,SIRT2,GABRA1,GABRG2,ATP1A2,SNCA,HSP90B1,NR4A1,CYBA,ATP1A1,CALR,MSN,GNAI1,ITGB1,KLF4,WBP2,GNG2,ATP2B1,SGK1,IMPACT,HNRNPD,RGS20,ADCY1,STAT3,KLF2,PPP1R15A,RAP1B
Synthetic Tissue	GO BP	5.74975e-05	2.81573	0.267536	GO_POSITIVE_REGULATION_OF_CYTOSKELETON_ORGANIZATION	ARPC1A,ARPC1B,S100A10,STMN2,SIRT2,PRKCE,PFN2,SDC4,PFN1,GSN,WASL,CDK5,PAK1,WASF1,PTK2B,ARPC2
Synthetic Tissue	GO BP	5.99273e-05	1.95271	0.278842	GO_CELLULAR_RESPONSE_TO_HORMONE_STIMULUS	IGFBP2,JUND,GSTP1,ATP6V1G2,ADAMTS1,ATP6V0E2,MT3,ATP6V1D,ATP1A2,PRKCE,JUNB,GNG5,NR4A1,GNG3,ATP6V1C1,ATP1A1,CALR,MSN,ATP6V0D1,GPR22,WBP2,GNG2,ATP2B1,FOSB,ATP6V1H,SGK1,ATP6V1A,HNRNPD,CTSB,ADCY1,GOT1,PAK1,STAT3,CTSS,CAV2
Synthetic Tissue	GO BP	6.05541e-05	2.16542	0.281758	GO_SINGLE_ORGANISM_BEHAVIOR	CEBPB,CCK,GABRA5,APP,TSPO,NDRG4,SNAP25,GABRG2,ATP1A2,SNCA,PRKCE,RASGRF1,CNP,NPTN,EFNB3,LRRTM1,ITGB1,PJA2,CEND1,SGK1,EIF4G1,ADCY1,CDK5,PAIP2,TMOD1,PPP3CB,EPHA4
Synthetic Tissue	GO BP	6.1627e-05	1.77305	0.28675	GO_CELLULAR_RESPONSE_TO_OXYGEN_CONTAINING_COMPOUND	CEBPB,GSTP1,ATP6V1G2,ADAMTS1,APP,TSPO,ATP6V0E2,LGALS1,MT3,ATP6V1D,SIRT2,SNCA,PRKCE,B2M,SOX9,HSP90B1,GNG5,NR4A1,GNG3,CYBA,ATP6V1C1,GNAI2,MSN,GNAI1,ATP6V0D1,ITGB1,KLF4,NCL,GNG2,ATP2B1,BNIP3,ATP6V1H,IMPACT,ATP6V1A,HNRNPD,ADCY1,GOT1,PAK1,PTK2B,STAT3,LAMTOR2,KLF2,PPP1R15A,RAP1B,CAV2,GUCY1B3
Synthetic Tissue	GO BP	6.64891e-05	3.75574	0.309374	GO_REGULATION_OF_TRANSLATIONAL_INITIATION	HSPB1,EIF4A2,IMPACT,EIF3K,EIF4G1,PAIP2,EIF4A1,ATF4,EIF3B,PPP1R15A
Synthetic Tissue	GO BP	7.18343e-05	6.69502	0.334245	GO_GAMMA_AMINOBUTYRIC_ACID_SIGNALING_PATHWAY	GABRA5,GABRA1,GABRG2,GNAI2,ATF4
Synthetic Tissue	GO BP	7.18343e-05	6.69502	0.334245	GO_SYNAPTIC_VESICLE_RECYCLING	SYT1,RAB3A,SNCA,SYT5,CDK5
Synthetic Tissue	GO BP	7.50486e-05	5.59947	0.349201	GO_NEURON_RECOGNITION	NDN,APP,EFNB3,OPCML,GAP43,EPHA4
Synthetic Tissue	GO BP	8.1227e-05	8.21256	0.377949	GO_CELL_COMMUNICATION_BY_ELECTRICAL_COUPLING	ATP1B1,ATP1A2,ATP1A1,ATP1B2
Synthetic Tissue	GO BP	8.36995e-05	3.2418	0.389454	GO_POSITIVE_REGULATION_OF_ENDOCYTOSIS	CD63,SNCA,B2M,AHI1,CYBA,CALR,VEGFA,ITGB1,WASL,CALY,ACTN4,FCER1G
Synthetic Tissue	GO BP	8.37267e-05	2.6442	0.38958	GO_REGULATION_OF_TRANSPORTER_ACTIVITY	CALM2,ATP1B1,CALM1,ATP1A2,SNCA,SYNGR3,PRKCE,FXYD1,RASGRF1,YWHAE,SCN1B,SGK1,STK39,PTK2B,ACTN4,ATP1B2,CTSS
Synthetic Tissue	GO BP	8.95243e-05	1.65414	0.416556	GO_RESPONSE_TO_ABIOTIC_STIMULUS	IGFBP2,JUND,ATP1B1,RAB3A,APP,TSPO,NDRG4,SPARC,MT3,SOCS3,SIRT2,ATP1A2,PRKCE,SOX9,TNFRSF1A,JUNB,HSP90B1,ARPP21,CYBA,ATP1A1,VCAM1,NPTN,TIMP3,VEGFA,HPCA,ITGB1,ATP2B1,PCP4,LRP11,BNIP3,PLEKHB1,FOSB,SLC38A3,SGK1,STK39,IMPACT,HNRNPD,CTSB,EEF1A2,RNF34,CDK5,PAK1,TSC22D3,CDKN1A,CIRBP,CRYAB,ATF4,MAPK10,PTK2B,ACTN4,MAG,PPP1R15A,LGMN,LMNA,CTSS
Synthetic Tissue	GO BP	9.18837e-05	5.43478	0.427535	GO_POSITIVE_REGULATION_OF_SODIUM_ION_TRANSPORT	ATP1B1,FXYD1,SCN1B,SGK1,ACTN4,ATP1B2
Synthetic Tissue	GO BP	9.18837e-05	5.43478	0.427535	GO_ER_NUCLEUS_SIGNALING_PATHWAY	HSPA5,ATF3,HSP90B1,CALR,ATF4,LMNA
Synthetic Tissue	GO BP	9.28071e-05	3.62319	0.431831	GO_EPHRIN_RECEPTOR_SIGNALING_PATHWAY	CHN1,ARPC1A,ARPC1B,MYL12A,EFNB3,WASL,PAK1,ARPC2,ROCK1,EPHA4
Synthetic Tissue	GO BP	0.000118603	3.7969	0.55186	GO_ASSOCIATIVE_LEARNING	GABRA5,APP,NDRG4,SNAP25,ATP1A2,NPTN,ITGB1,SGK1,CDK5
Synthetic Tissue	GO BP	0.000118603	3.7969	0.55186	GO_CELLULAR_RESPONSE_TO_KETONE	ADAMTS1,PRKCE,MSN,GNAI1,KLF4,GNG2,ATP2B1,ADCY1,KLF2
Synthetic Tissue	GO BP	0.000119162	2.74974	0.554461	GO_REGULATION_OF_AXONOGENESIS	CHN1,TNFRSF12A,MBP,NEFL,MT3,THY1,OLFM1,OMG,VEGFA,IFRD1,CDK5,MAG,MAP2K1,EPHA4,LRRC4C
Synthetic Tissue	GO BP	0.000122152	1.801	0.568372	GO_NEGATIVE_REGULATION_OF_CELLULAR_COMPONENT_ORGANIZATION	VIM,MBP,TSPO,STMN2,LGALS1,MT3,ITM2C,SIRT2,SET,FEZ1,SNCA,ANXA2,B2M,PFN2,GFAP,THY1,PFN1,OMG,GSN,LRRTM1,ITGB1,LRP1,WASL,IFRD1,BNIP3,SGK1,IMPACT,SYT4,STMN1,CDK5,TMOD1,MPV17L,ACTN4,MAG,ROCK1,DCTN2,LMNA,SPRY2,TWF1,EPHA4
Synthetic Tissue	GO BP	0.000126957	4.10628	0.590732	GO_OLIGODENDROCYTE_DIFFERENTIATION	GSTP1,SOX9,PLP1,GSN,CNP,TSPAN2,CDK5,OLIG1
Synthetic Tissue	GO BP	0.000127432	2.96565	0.592941	GO_NEGATIVE_REGULATION_OF_NEURON_APOPTOTIC_PROCESS	CEBPB,GABRA5,NEFL,MT3,SET,SNCA,FAIM2,SNCB,LRP1,PCP4,PTK2B,ROCK1,LGMN
Synthetic Tissue	GO BP	0.000129793	2.83658	0.603927	GO_REGULATION_OF_REACTIVE_OXYGEN_SPECIES_METABOLIC_PROCESS	GSTP1,TSPO,MT3,SIRT2,SNCA,CYBA,KLF4,BNIP3,CDKN1A,CRYAB,MPV17L,PTK2B,STAT3,KLF2
Synthetic Tissue	GO BP	0.000130758	1.78093	0.608417	GO_HEAD_DEVELOPMENT	HSPA5,CALM2,CALM1,MBP,GABRA5,SYT1,APP,NEFL,NDRG4,MT3,SIRT2,SYNGR3,ROGDI,HES1,AHI1,SOX2,FAIM2,PLP1,BASP1,CNP,ATP6V0D1,YWHAE,HPCA,TSPAN2,ITGB1,LRP1,INA,NAPA,ATP2B1,ATP6AP2,CEND1,SLC38A3,NDUFS3,HNRNPD,SYT4,STMN1,CDK5,COX17,ACAT1,MAG,MAP2K1
Synthetic Tissue	GO BP	0.000132674	2.06846	0.617332	GO_NEURON_PROJECTION_MORPHOGENESIS	NDN,CCK,CHN1,RAB3A,APP,NEFL,FEZ1,ATL1,S100A6,OMG,CNP,EFNB3,VEGFA,ITGB1,LRRN1,SCN1B,SGK1,APBB1,IMPACT,GAP43,STMN1,ADCY1,CDK5,B3GNT1,PAK1,PPP3CB,EPHA4
Synthetic Tissue	GO BP	0.000135234	2.47477	0.629244	GO_VESICLE_LOCALIZATION	SYT1,RAB3A,SNAP25,NSF,CTSC,SNCA,SNAP47,KIF3A,SYT5,KIFAP3,WASL,DYNC1I1,NAPA,SYT4,CTSZ,CDK5,ACTN4,DCTN2
Synthetic Tissue	GO BP	0.000140949	4.49124	0.655837	GO_REGULATION_OF_SODIUM_ION_TRANSMEMBRANE_TRANSPORT	ATP1B1,ATP1A2,PRKCE,FXYD1,SCN1B,ACTN4,ATP1B2
Synthetic Tissue	GO BP	0.000151799	2.33311	0.70632	GO_CELLULAR_RESPONSE_TO_EXTERNAL_STIMULUS	GSTP1,HSPA5,ADAMTS1,ATF3,SIRT2,ATP1A2,SOX9,TNFRSF1A,CYBA,ATP1A1,ITGB1,ATP2B1,BNIP3,SLC38A3,IMPACT,CTSB,CDKN1A,ATF4,MAG,PPP1R15A
Synthetic Tissue	GO BP	0.000151799	2.33311	0.70632	GO_AGING	IGFBP2,JUND,MBP,TSPO,SOCS3,CTSC,SNCA,VCAM1,GSN,CNP,CALR,TIMP3,LRP1,ATP2B1,CDKN1A,CRYAB,MOG,STAT3,PPP1R15A,MAP2K1
Synthetic Tissue	GO BP	0.000152263	1.50683	0.708479	GO_REGULATION_OF_CELL_DIFFERENTIATION	CEBPB,VIM,JUND,CHN1,TNFRSF12A,MBP,ADAMTS1,SYT1,CFL1,CPNE6,APP,S100A10,NEFL,TSPO,NDRG4,SNAP25,CMTM5,STMN2,LGALS1,MT3,ITM2C,SOCS3,SIRT2,FEZ1,B2M,HES1,GFAP,NEGR1,SOX9,TNFRSF1A,JUNB,AHI1,SOX2,THY1,RPS19,TMEM30A,CLIC1,NAP1L2,OLFM1,OMG,NPTN,CALR,VEGFA,ITGB1,LRP1,KLF4,PCP4,IFRD1,PURB,PLEKHB1,SCN1B,SGK1,APBB1,IMPACT,EIF4G1,SYT4,CDK5,BIN1,TYROBP,PRMT1,PTK2B,ACTN4,ARPC2,MAG,STAT3,ROCK1,CLPTM1,LMNA,SPRY2,MA…
Synthetic Tissue	GO BP	0.000156781	2.51707	0.7295	GO_REGULATION_OF_CATION_TRANSMEMBRANE_TRANSPORT	CALM2,ATP1B1,CALM1,ATP1A2,SNCA,PRKCE,FXYD1,THY1,TSPAN13,CYBA,YWHAE,SCN1B,STK39,PTK2B,ACTN4,ATP1B2,CTSS
Synthetic Tissue	GO BP	0.000165698	2.17949	0.770994	GO_REGULATION_OF_METAL_ION_TRANSPORT	CALM2,ATP1B1,CALM1,CD63,TSPO,ATP1A2,SNCA,PRKCE,FXYD1,B2M,THY1,TSPAN13,CYBA,GNAI2,ATP1A1,YWHAE,SCN1B,SGK1,STK39,ATF4,PTK2B,ACTN4,ATP1B2
Synthetic Tissue	GO BP	0.000167033	3.64703	0.777206	GO_GLIAL_CELL_DEVELOPMENT	VIM,GSTP1,MT3,SIRT2,GFAP,PLP1,GSN,TSPAN2,CDK5
Synthetic Tissue	GO BP	0.000176753	2.4931	0.822431	GO_RESPONSE_TO_MECHANICAL_STIMULUS	IGFBP2,JUND,ATP1A2,SOX9,TNFRSF1A,JUNB,CYBA,ATP1A1,TIMP3,ITGB1,LRP11,BNIP3,FOSB,CTSB,PTK2B,MAG,LMNA
Synthetic Tissue	GO BP	0.000179407	2.65492	0.834779	GO_ACTIN_FILAMENT_ORGANIZATION	CFL1,TMSB4X,ARPC1A,ARPC1B,ALDOA,HSP90B1,GSN,ITGB1,WASL,PHACTR1,TMOD1,WASF1,PTK2B,ACTN4,ARPC2
Synthetic Tissue	GO BP	0.000180133	2.56643	0.838158	GO_REGULATION_OF_NEURON_APOPTOTIC_PROCESS	CEBPB,GABRA5,NEFL,MT3,SET,SNCA,FAIM2,SNCB,LRP1,PCP4,MCL1,CDK5,ATF4,PTK2B,ROCK1,LGMN
Synthetic Tissue	GO BP	0.000182519	2.09219	0.84926	GO_CELL_MORPHOGENESIS_INVOLVED_IN_NEURON_DIFFERENTIATION	NDN,CCK,CHN1,RAB3A,APP,FEZ1,HES1,ATL1,S100A6,OMG,CNP,EFNB3,VEGFA,ITGB1,LRRN1,SCN1B,APBB1,GAP43,STMN1,ADCY1,CDK5,B3GNT1,PAK1,PPP3CB,EPHA4
Synthetic Tissue	GO BP	0.000182647	3.16606	0.849858	GO_NEGATIVE_REGULATION_OF_PROTEIN_COMPLEX_ASSEMBLY	STMN2,SIRT2,SNCA,PFN2,PFN1,GSN,SGK1,IMPACT,STMN1,TMOD1,TWF1
Synthetic Tissue	GO BP	0.000186154	2.74624	0.866173	GO_MEMBRANE_FUSION	PPIA,SYT1,SNAP25,NSF,SNAP47,GDAP1,NAPB,NAPG,SYT5,NAPA,VPS41,SYT4,VAMP8,CAV2
Synthetic Tissue	GO BP	0.000186483	3.59966	0.867705	GO_REGULATION_OF_SODIUM_ION_TRANSPORT	ATP1B1,ATP1A2,PRKCE,FXYD1,ATP1A1,SCN1B,SGK1,ACTN4,ATP1B2
Synthetic Tissue	GO BP	0.000187666	2.85973	0.873208	GO_REGULATION_OF_SYNAPTIC_PLASTICITY	RAB3A,SNAP25,SNCA,SNAP47,GFAP,RASGRF1,NPTN,LRRTM1,CDK5,PAIP2,PTK2B,PPP3CB,NCDN
Synthetic Tissue	GO BP	0.000199543	3.13674	0.928475	GO_TRANSITION_METAL_ION_TRANSPORT	ATP6V1G2,ATP6V0E2,MT3,ATP6V1D,ATP6V1C1,ATP6V0D1,ATP6V1H,ATP6V1A,SLC39A6,COX17,ATOX1
Synthetic Tissue	GO BP	0.000209359	1.80015	0.974148	GO_CELL_PART_MORPHOGENESIS	NDN,CCK,CHN1,RAB3A,APP,NEFL,ATP6V1D,FEZ1,ATL1,AHI1,S100A6,ATXN10,KIF3A,OMG,GSN,CNP,EFNB3,ATP6V0D1,VEGFA,ITGB1,LRRN1,SCN1B,SGK1,APBB1,IMPACT,GAP43,STMN1,ADCY1,CDK5,SNX10,B3GNT1,PAK1,WASF1,PPP3CB,IFT57,TRIM59,EPHA4
Synthetic Tissue	GO MF	2.28345e-22	6.10131	2.12132e-19	GO_STRUCTURAL_CONSTITUENT_OF_RIBOSOME	RPS21,RPS29,RPS26,RPL39,RPS15A,RPS27,RPS12,RPL41,RPL37A,RPL37,RPL23A,RPS28,RPL36,SLC25A4,RPLP1,RPS23,RPL34,RPS10,RPL23,RPL38,RPL22,RPS24,MRPS6,RPS8,RPS2,RPL26,RPL31,RPL30,RPS18,RPLP2,RPL5,RPS19,RPL35A,RPS16,RPS20,RPS27L,RPL36A,RPL35,MRPL52,RPL12,RPS4X,RPL36AL
Synthetic Tissue	GO MF	4.22986e-14	2.73472	3.92954e-11	GO_STRUCTURAL_MOLECULE_ACTIVITY	RPS21,RPS29,RPS26,RPL39,RPS15A,RPS27,RPS12,RPL41,VIM,RPL37A,MBP,RPL37,RPL23A,ARPC1B,RPS28,NEFL,RPL36,SLC25A4,RPLP1,RPS23,RPL34,RPS10,RPL23,RPL38,RPL22,RPS24,MRPS6,MATR3,RPS8,RPS2,RPL26,GFAP,RPL31,RPL30,RPS18,RPLP2,RPL5,RPS19,DCTN3,ERBB2IP,MAL,RPL35A,PLP1,MOBP,RPS16,MSN,RPS20,RPS27L,CLTB,RPL36A,INA,RPL35,MRPL52,TPM4,RPL12,RPS4X,CRYAB,TUBB2B,ARPC2,EIF3B,LAMTOR2,NCAN,LMNA,CAV2,RPL36AL
Synthetic Tissue	GO MF	1.85324e-09	1.83087	1.72166e-06	GO_RNA_BINDING	PPIA,RPS21,RPS26,RPL39,RPS15A,RPS27,RPS12,RPL41,VIM,TPT1,RPL37A,RPL37,RPL23A,TMSB4X,RPS28,RPL36,RPLP1,LGALS1,RPS23,RPL34,RPS10,RPL23,RPL38,ALDOA,RPL22,RPS24,ANXA2,MRPS6,MATR3,RPS8,RRBP1,RPS2,HSPB1,RPL26,RPL31,SOX9,RPL30,SERPINH1,RPS18,HSP90B1,SOX2,RPLP2,RPL5,MANF,RPS19,YBX1,PFN1,RPL35A,RPS16,CNP,CALR,MSN,HNRNPF,RPS20,RPS27L,YWHAE,PDIA3,HNRNPAB,SFPQ,LRP1,EIF5A,RPL36A,DDX24,ZFP36,NCL,PCP4,CSRP1,RPL…
Synthetic Tissue	GO MF	1.00675e-08	1.94785	9.35268e-06	GO_POLY_A_RNA_BINDING	PPIA,RPS21,RPS26,RPS15A,RPS27,RPS12,TPT1,RPL37A,RPL23A,TMSB4X,RPS28,RPL36,LGALS1,RPS23,RPS10,RPL23,ALDOA,RPL22,RPS24,ANXA2,MATR3,RPS8,RRBP1,RPS2,HSPB1,RPL26,RPL31,RPL30,SERPINH1,RPS18,RPL5,MANF,RPS19,YBX1,PFN1,RPL35A,RPS16,CALR,HNRNPF,RPS20,RPS27L,YWHAE,PDIA3,HNRNPAB,SFPQ,LRP1,EIF5A,RPL36A,DDX24,ZFP36,NCL,CSRP1,RPL35,EIF4A2,PURB,STAU2,EIF4G1,HNRNPD,RPL12,PCBP1,RPS4X,PAIP2,SON,EIF4A1,CIRBP,PRMT1,S…
Synthetic Tissue	GO MF	1.88292e-08	2.14339	1.74924e-05	GO_CYTOSKELETAL_PROTEIN_BINDING	NDN,STMN3,CALM2,CALM1,CFL1,RAB3A,TMSB4X,ARPC1A,ARPC1B,STMN2,ALDOA,SIRT2,FEZ1,SNCA,ANXA2,PRKCE,PFN2,NCALD,RAB6A,PLS3,S100A6,PFN1,ATP1A1,KIF3A,MYL12B,GSN,STMN4,SNCB,MSN,TPPP3,HPCA,ITGB1,KIFAP3,WASL,DYNC1I1,VPS41,PHACTR3,SGK1,TPM4,APBB1,IMPACT,STMN1,PHACTR1,CNN3,KIF1A,CDK5,BIN1,TMOD1,CRYAB,PDLIM2,WASF1,ACTN4,ARPC2,COTL1,CAP2,DCTN2,TWF1
Synthetic Tissue	GO MF	3.2031e-08	6.37181	2.97568e-05	GO_RRNA_BINDING	RPL37,RPL23A,RPLP1,RPL23,MRPS6,RPS18,RPLP2,RPL5,NCL,RPL12,RPS4X,CIRBP
Synthetic Tissue	GO MF	3.39117e-07	5.74183	0.00031504	GO_CATION_TRANSPORTING_ATPASE_ACTIVITY	ATP1B1,ATP6V0E2,ATP5B,ATP1A2,ATP6V1C1,ATP1A1,ATP6V0D1,ATP2B1,ATP6V1H,ATP6V1A,ATP1B2
Synthetic Tissue	GO MF	2.72039e-06	4.77138	0.00252725	GO_ATPASE_COUPLED_ION_TRANSMEMBRANE_TRANSPORTER_ACTIVITY	ATP1B1,ATP6V0E2,ATP5B,ATP1A2,ATP6V1C1,ATP1A1,ATP6V0D1,ATP2B1,ATP6V1H,ATP6V1A,ATP1B2
Synthetic Tissue	GO MF	7.95825e-06	6.53272	0.00739322	GO_ATPASE_ACTIVITY_COUPLED_TO_TRANSMEMBRANE_MOVEMENT_OF_IONS_PHOSPHORYLATIVE_MECHANISM	ATP1B1,ATP1A2,ATP6V1C1,ATP1A1,ATP6V0D1,ATP2B1,ATP1B2
Synthetic Tissue	GO MF	1.84745e-05	6.8438	0.0171628	GO_HYDROGEN_EXPORTING_ATPASE_ACTIVITY	ATP6V0E2,ATP5B,ATP6V1C1,ATP6V0D1,ATP6V1H,ATP6V1A
Synthetic Tissue	GO MF	3.61721e-05	2.1942	0.0336039	GO_ACTIN_BINDING	CFL1,TMSB4X,ARPC1A,ARPC1B,ALDOA,PRKCE,PFN2,NCALD,PLS3,PFN1,GSN,MSN,HPCA,ITGB1,WASL,PHACTR3,TPM4,IMPACT,PHACTR1,CNN3,BIN1,TMOD1,WASF1,ACTN4,ARPC2,COTL1,CAP2,TWF1
Synthetic Tissue	GO MF	4.40691e-05	1.50705	0.0409402	GO_ENZYME_BINDING	CEBPB,JUND,GSTP1,HSPA5,CALM2,ATP1B1,CALM1,MBP,RAB3A,APP,NEFL,NELL2,NSF,NDUFS7,SIRT2,CTSC,FEZ1,SNCA,ANXA2,PRKCE,RPS2,HSPB1,HES1,GFAP,YWHAB,SOX9,HSP90B1,THY1,SDC4,RPS19,YBX1,ATXN10,PFN1,ATP1A1,CALR,MSN,TIMP3,TPI1,YWHAE,HPCA,ITGB1,SPRED1,SFPQ,LRP1,KLF4,ZFP36,PJA2,TAF10,ATP6AP2,BNIP3,VPS41,PHACTR3,SGK1,STK39,HNRNPD,RGS20,PRDX6,EEF1A2,PHACTR1,RNF34,CDK5,BIN1,SNX10,PAK1,CDKN1A,PIK3IP1,PRMT1,PFKL,WASF1,…
Synthetic Tissue	GO MF	4.53801e-05	2.98036	0.0421581	GO_MRNA_BINDING	RPS26,RPS2,CALR,HNRNPAB,ZFP36,NCL,RPL35,PURB,HNRNPD,PCBP1,PAIP2,EIF4A1,CIRBP,SRSF1,RBM5
Synthetic Tissue	GO MF	8.61018e-05	1.88035	0.0799886	GO_KINASE_BINDING	CEBPB,GSTP1,CALM2,CALM1,NELL2,NSF,FEZ1,HSPB1,GFAP,SOX9,THY1,SDC4,RPS19,ATP1A1,MSN,HPCA,ITGB1,SPRED1,ZFP36,PJA2,SGK1,STK39,RGS20,EEF1A2,CDK5,PAK1,PIK3IP1,PRMT1,PFKL,PTK2B,MAG,CCNL1,STAT3,PPP1R15A,SPRY2,MAP2K1,CAV2
Synthetic Tissue	GO MF	0.000144709	4.03896	0.134435	GO_CALCIUM_DEPENDENT_PROTEIN_BINDING	S100A11,CALM2,CALM1,SYT1,SNAP25,STMN2,ANXA2,S100A6
Synthetic Tissue	GO MF	0.000154198	3.05426	0.14325	GO_ATPASE_ACTIVITY_COUPLED_TO_MOVEMENT_OF_SUBSTANCES	ATP1B1,ATP6V0E2,ATP5B,ATP6V1D,ATP1A2,ATP6V1C1,ATP1A1,ATP6V0D1,ATP2B1,ATP6V1H,ATP6V1A,ATP1B2
Synthetic Tissue	GO MF	0.000382733	2.48364	0.355559	GO_KINASE_REGULATOR_ACTIVITY	GSTP1,CALM2,CALM1,RPLP1,MT3,SOCS3,HSPB1,LRRTM1,SPRED1,KLF4,CDKN1A,CCNL1,SPRY2,MAP2K1,LRRC4C
Synthetic Tissue	GO MF	0.000513529	2.99001	0.477069	GO_PROTEIN_N_TERMINUS_BINDING	RPS21,ZWINT,CALM2,CALM1,FEZ1,SNCA,SYNGR3,EIF5A,ACTN4,MAP2K1
Synthetic Tissue	GO MF	0.000622283	7.10702	0.578101	GO_S100_PROTEIN_BINDING	S100A11,ANXA2,S100A6
Synthetic Tissue	GO MF	0.000651984	1.58103	0.605693	GO_PROTEIN_COMPLEX_BINDING	VIM,ATP1B1,CD63,ARPC1A,ARPC1B,NSF,SPARC,SNCA,GFAP,YWHAB,SERPINH1,THY1,GNAI2,ERBB2IP,KIF3A,SRGN,VCAM1,UQCRC2,CALR,GNAI1,ICAM5,ATP6V0D1,YWHAE,ITGB1,LRP1,DYNC1I1,CALY,DLGAP1,VPS41,APBB1,CTSB,CNN3,KIF1A,BIN1,PAK1,CDKN1A,TMOD1,CRYAB,WASF1,PTK2B,ACTN4,ARPC2,EDIL3,FCER1G,TWF1,RAP1B,HMGN1,CTSS
Synthetic Tissue	GO MF	0.000706697	4.52899	0.656521	GO_GLUTATHIONE_TRANSFERASE_ACTIVITY	GSTP1,MGST3,GSTM5,CLIC1,GDAP1
Synthetic Tissue	GO MF	0.000848801	3.47709	0.788536	GO_KINASE_ACTIVATOR_ACTIVITY	CALM2,CALM1,RPLP1,MT3,CDKN1A,SPRY2,MAP2K1
Synthetic Tissue	GO MF	0.000865051	2.98036	0.803633	GO_SYNTAXIN_BINDING	SYT1,SNAP25,NSF,SNAP47,NAPB,NAPG,SYT5,NAPA,SYT4
Synthetic Tissue	KEGG	3.0879e-36	13.6487	5.7435e-34	KEGG_RIBOSOME	RPS21,RPS29,RPS26,RPL39,RPS15A,RPS27,RPS12,RPL41,RPL37A,RPL37,RPL23A,RPS28,RPL36,RPLP1,RPS23,RPL34,RPS10,RPL23,RPL38,RPL22,RPS24,RPS8,RPS2,RPL26,RPL31,RPL30,RPS18,RPLP2,RPL5,RPS19,RPL35A,RPS16,RPS20,RPS27L,RPL36A,RPL35,RPL12,RPS4X,RPL36AL
Synthetic Tissue	KEGG	1.80216e-06	3.65003	0.000335202	KEGG_OXIDATIVE_PHOSPHORYLATION	ATP6V1G2,ATP6V0E2,ATP5B,NDUFS7,ATP6V1D,ATP6V1C1,UQCRC2,NDUFB9,CYC1,ATP6V0D1,NDUFA1,ATP6V1H,NDUFS3,ATP6V1A,COX17,SDHD
Synthetic Tissue	KEGG	2.24049e-06	2.99416	0.000416731	KEGG_REGULATION_OF_ACTIN_CYTOSKELETON	CFL1,TMSB4X,ARPC1A,ARPC1B,PFN2,PFN1,MYL12B,MYL12A,GSN,MSN,ITGB1,WASL,ARAF,ARHGEF12,PAK1,WASF1,ACTN4,ARPC2,ROCK1,DOCK1,MAP2K1
Synthetic Tissue	KEGG	1.0014e-05	3.09793	0.0018626	KEGG_ALZHEIMERS_DISEASE	CALM2,CALM1,APP,ATP5B,NDUFS7,SNCA,TNFRSF1A,UQCRC2,NDUFB9,CYC1,LRP1,NDUFA1,NDUFS3,APBB1,CDK5,PPP3CB,SDHD
Synthetic Tissue	KEGG	1.09663e-05	4.52899	0.00203972	KEGG_EPITHELIAL_CELL_SIGNALING_IN_HELICOBACTER_PYLORI_INFECTION	ATP6V1G2,ATP6V0E2,ATP6V1D,HBEGF,ATP6V1C1,ATP6V0D1,ATP6V1H,ATP6V1A,PAK1,MAPK10
Synthetic Tissue	KEGG	2.8853e-05	3.3929	0.00536665	KEGG_LEUKOCYTE_TRANSENDOTHELIAL_MIGRATION	THY1,CYBA,GNAI2,MYL12B,MYL12A,VCAM1,MSN,GNAI1,ITGB1,PTK2B,ACTN4,ROCK1,RAP1B
Synthetic Tissue	KEGG	7.30002e-05	4.39959	0.013578	KEGG_VIBRIO_CHOLERAE_INFECTION	ATP6V1G2,ATP6V0E2,ATP6V1D,ATP6V1C1,ATP6V0D1,ATP6V1H,ATP6V1A,SEC61B
Synthetic Tissue	KEGG	8.26111e-05	3.95963	0.0153657	KEGG_LONG_TERM_POTENTIATION	CALM2,CALM1,GRIA2,ARAF,ADCY1,ATF4,PPP3CB,MAP2K1,RAP1B
Synthetic Tissue	KEGG	0.000111063	4.17588	0.0206577	KEGG_PATHOGENIC_ESCHERICHIA_COLI_INFECTION	ARPC1A,ARPC1B,ITGB1,WASL,NCL,TUBB2B,ARPC2,ROCK1
Synthetic Tissue	KEGG	0.00029234	2.86485	0.0543752	KEGG_AXON_GUIDANCE	CFL1,GNAI2,EFNB3,GNAI1,ITGB1,ARHGEF12,CDK5,PAK1,PPP3CB,ROCK1,EPHA4,LRRC4C
Synthetic Tissue	KEGG	0.000304939	3.17496	0.0567187	KEGG_FC_GAMMA_R_MEDIATED_PHAGOCYTOSIS	CFL1,ARPC1A,ARPC1B,PRKCE,GSN,WASL,PAK1,WASF1,ARPC2,MAP2K1
Synthetic Tissue	KEGG	0.00189057	3.07971	0.351646	KEGG_LONG_TERM_DEPRESSION	GRIA2,GNAI2,GNAI1,GRIA3,ARAF,MAP2K1,GUCY1B3
Synthetic Tissue	KEGG	0.00195054	2.54521	0.3628	KEGG_LYSOSOME	CD63,CTSC,ATP6V0D1,LAPTM4A,CLTB,ATP6V1H,CTSB,CTSZ,LGMN,CTSS
Synthetic Tissue	KEGG	0.0037153	2.10717	0.691046	KEGG_CHEMOKINE_SIGNALING_PATHWAY	GNG5,GNG3,GNAI2,GNAI1,WASL,GNG2,ADCY1,PAK1,PTK2B,STAT3,ROCK1,MAP2K1,RAP1B
Synthetic Tissue	KEGG	0.00407647	2.31557	0.758224	KEGG_PARKINSONS_DISEASE	SLC25A4,ATP5B,NDUFS7,SNCA,UQCRC2,NDUFB9,CYC1,NDUFA1,NDUFS3,SDHD
Synthetic Tissue	KEGG	0.00424296	2.41021	0.789191	KEGG_VASCULAR_SMOOTH_MUSCLE_CONTRACTION	CALM2,CALM1,PRKCE,ARAF,ARHGEF12,ADCY1,ROCK1,MAP2K1,GUCY1B3
Synthetic Tissue	KEGG	0.00438171	2.69475	0.814998	KEGG_CARDIAC_MUSCLE_CONTRACTION	ATP1B1,ATP1A2,ATP1A1,UQCRC2,CYC1,TPM4,ATP1B2
Synthetic Tissue	Reactome	7.57268e-27	7.52429	5.10398e-24	REACTOME_3_UTR_MEDIATED_TRANSLATIONAL_REGULATION	RPS21,RPS29,RPS26,RPL39,RPS15A,RPS27,RPS12,RPL41,RPL37A,RPL37,RPL23A,RPS28,RPL36,RPLP1,RPS23,RPL34,RPS10,RPL23,RPL38,RPL22,RPS24,RPS8,RPS2,RPL26,RPL31,RPL30,RPS18,RPLP2,RPL5,RPS19,RPL35A,RPS16,RPS20,RPL36A,RPL35,EIF4A2,EIF3K,EIF4G1,RPL12,RPS4X,EIF4A1,EIF3B,EIF2S2
Synthetic Tissue	Reactome	2.85161e-24	6.24266	1.92199e-21	REACTOME_TRANSLATION	RPS21,RPS29,RPS26,RPL39,RPS15A,RPS27,RPS12,RPL41,RPL37A,RPL37,RPL23A,RPS28,RPL36,RPLP1,RPS23,RPL34,RPS10,RPL23,RPL38,RPL22,RPS24,RPS8,RPS2,RPL26,RPL31,RPL30,RPS18,RPLP2,RPL5,RPS19,RPL35A,RPS16,RPS20,RPL36A,RPL35,EIF4A2,EIF3K,EIF4G1,RPL12,TRAM1,RPS4X,EIF4A1,SEC61B,EIF3B,EIF2S2
Synthetic Tissue	Reactome	3.2084e-23	7.44767	2.16246e-20	REACTOME_PEPTIDE_CHAIN_ELONGATION	RPS21,RPS29,RPS26,RPL39,RPS15A,RPS27,RPS12,RPL41,RPL37A,RPL37,RPL23A,RPS28,RPL36,RPLP1,RPS23,RPL34,RPS10,RPL23,RPL38,RPL22,RPS24,RPS8,RPS2,RPL26,RPL31,RPL30,RPS18,RPLP2,RPL5,RPS19,RPL35A,RPS16,RPS20,RPL36A,RPL35,RPL12,RPS4X
Synthetic Tissue	Reactome	1.56411e-22	6.70998	1.05421e-19	REACTOME_SRP_DEPENDENT_COTRANSLATIONAL_PROTEIN_TARGETING_TO_MEMBRANE	RPS21,RPS29,RPS26,RPL39,RPS15A,RPS27,RPS12,RPL41,RPL37A,RPL37,RPL23A,RPS28,RPL36,RPLP1,RPS23,RPL34,RPS10,RPL23,RPL38,RPL22,RPS24,RPS8,RPS2,RPL26,RPL31,RPL30,RPS18,RPLP2,RPL5,RPS19,RPL35A,RPS16,RPS20,RPL36A,RPL35,RPL12,TRAM1,RPS4X,SEC61B
Synthetic Tissue	Reactome	7.43449e-22	6.64937	5.01085e-19	REACTOME_NONSENSE_MEDIATED_DECAY_ENHANCED_BY_THE_EXON_JUNCTION_COMPLEX	RPS21,RPS29,RPS26,RPL39,RPS15A,RPS27,RPS12,RPL41,RPL37A,RPL37,RPL23A,RPS28,RPL36,RPLP1,RPS23,RPL34,RPS10,RPL23,RPL38,RPL22,RPS24,RPS8,RPS2,RPL26,RPL31,RPL30,RPS18,RPLP2,RPL5,RPS19,RPL35A,RPS16,RPS20,RPL36A,RPL35,EIF4G1,RPL12,RPS4X
Synthetic Tissue	Reactome	1.45618e-21	6.74256	9.81467e-19	REACTOME_INFLUENZA_VIRAL_RNA_TRANSCRIPTION_AND_REPLICATION	RPS21,RPS29,RPS26,RPL39,RPS15A,RPS27,RPS12,RPL41,RPL37A,RPL37,RPL23A,RPS28,RPL36,RPLP1,RPS23,RPL34,RPS10,RPL23,RPL38,RPL22,RPS24,RPS8,RPS2,RPL26,RPL31,RPL30,RPS18,RPLP2,RPL5,RPS19,RPL35A,RPS16,RPS20,RPL36A,RPL35,RPL12,RPS4X
Synthetic Tissue	Reactome	1.65219e-19	5.76497	1.11358e-16	REACTOME_INFLUENZA_LIFE_CYCLE	RPS21,RPS29,RPS26,RPL39,RPS15A,RPS27,RPS12,RPL41,RPL37A,RPL37,RPL23A,RPS28,RPL36,RPLP1,RPS23,RPL34,RPS10,RPL23,RPL38,RPL22,RPS24,RPS8,RPS2,RPL26,RPL31,RPL30,RPS18,RPLP2,RPL5,RPS19,RPL35A,RPS16,CALR,RPS20,RPL36A,RPL35,RPL12,RPS4X
Synthetic Tissue	Reactome	7.34689e-19	4.77138	4.9518e-16	REACTOME_METABOLISM_OF_MRNA	RPS21,RPS29,RPS26,RPL39,RPS15A,RPS27,RPS12,RPL41,RPL37A,RPL37,RPL23A,RPS28,RPL36,RPLP1,RPS23,RPL34,RPS10,RPL23,RPL38,RPL22,RPS24,RPS8,RPS2,HSPB1,RPL26,YWHAB,RPL31,RPL30,RPS18,RPLP2,RPL5,RPS19,RPL35A,RPS16,RPS20,RPL36A,ZFP36,RPL35,EIF4A2,EIF4G1,HNRNPD,RPL12,RPS4X,EIF4A1
Synthetic Tissue	Reactome	9.87303e-18	4.29293	6.65442e-15	REACTOME_METABOLISM_OF_RNA	RPS21,RPS29,RPS26,RPL39,RPS15A,RPS27,RPS12,RPL41,RPL37A,RPL37,RPL23A,RPS28,RPL36,RPLP1,RPS23,RPL34,RPS10,RPL23,RPL38,RPL22,RPS24,RPS8,RPS2,HSPB1,RPL26,YWHAB,RPL31,RPL30,RPS18,RPLP2,RPL5,RPS19,RPL35A,RPS16,RPS20,RPL36A,ZFP36,RPL35,EIF4A2,EIF4G1,HNRNPD,RPL12,RPS4X,EIF4A1,SNRPF,SNRPG
Synthetic Tissue	Reactome	1.2023e-16	8.43254	8.10349e-14	REACTOME_ACTIVATION_OF_THE_MRNA_UPON_BINDING_OF_THE_CAP_BINDING_COMPLEX_AND_EIFS_AND_SUBSEQUENT_BINDING_TO_43S	RPS21,RPS29,RPS26,RPS15A,RPS27,RPS12,RPS28,RPS23,RPS10,RPS24,RPS8,RPS2,RPS18,RPS19,RPS16,RPS20,EIF4A2,EIF3K,EIF4G1,RPS4X,EIF4A1,EIF3B,EIF2S2
Synthetic Tissue	Reactome	1.27213e-16	3.38887	8.57417e-14	REACTOME_METABOLISM_OF_PROTEINS	RPS21,RPS29,RPS26,RPL39,RPS15A,RPS27,RPS12,RPL41,RPL37A,RPL37,RPL23A,RPS28,TUSC3,RPL36,SLC25A4,RPLP1,RPS23,ATP5B,RPL34,RPS10,RPL23,RPL38,RPL22,RPS24,RPS8,RPS2,RPL26,RPL31,RPL30,RPS18,RPLP2,RPL5,RPS19,RPL35A,RPS16,CALR,TOMM7,RPS20,CYC1,PDIA3,EIF5A,RPL36A,RPL35,EIF4A2,ST8SIA3,EIF3K,EIF4G1,RPL12,TRAM1,RPS4X,IDH3G,EIF4A1,COX17,TUBB2B,SEC61B,EIF3B,EIF2S2
Synthetic Tissue	Reactome	1.15408e-14	8.32354	7.77849e-12	REACTOME_FORMATION_OF_THE_TERNARY_COMPLEX_AND_SUBSEQUENTLY_THE_43S_COMPLEX	RPS21,RPS29,RPS26,RPS15A,RPS27,RPS12,RPS28,RPS23,RPS10,RPS24,RPS8,RPS2,RPS18,RPS19,RPS16,RPS20,EIF3K,RPS4X,EIF3B,EIF2S2
Synthetic Tissue	Reactome	7.61987e-08	3.40545	5.13579e-05	REACTOME_PLATELET_ACTIVATION_SIGNALING_AND_AGGREGATION	PPIA,HSPA5,CALM2,CALM1,CD63,CFL1,TMSB4X,APP,SPARC,ALDOA,PRKCE,GNG5,GNG3,GNAI2,PFN1,SRGN,GNAI1,VEGFA,GNG2,ACTN4,DGKB,FCER1G,RAP1B
Synthetic Tissue	Reactome	9.60328e-08	4.04633	6.47261e-05	REACTOME_NEUROTRANSMITTER_RECEPTOR_BINDING_AND_DOWNSTREAM_TRANSMISSION_IN_THE_POSTSYNAPTIC_CELL	CALM2,CALM1,GABRA5,NEFL,NSF,GRIA2,GABRA1,GABRG2,NCALD,GNG5,RASGRF1,GNG3,GNAI2,GNAI1,GRIA3,ARHGEF9,GNG2,ADCY1
Synthetic Tissue	Reactome	1.6183e-07	4.84449	0.000109073	REACTOME_RESPONSE_TO_ELEVATED_PLATELET_CYTOSOLIC_CA2_	PPIA,HSPA5,CALM2,CALM1,CD63,CFL1,TMSB4X,APP,SPARC,ALDOA,PFN1,SRGN,VEGFA,ACTN4
Synthetic Tissue	Reactome	1.71599e-07	3.47709	0.000115658	REACTOME_TRANSMISSION_ACROSS_CHEMICAL_SYNAPSES	CALM2,CALM1,GABRA5,SYT1,RAB3A,NEFL,SNAP25,NSF,GRIA2,GABRA1,GABRG2,NCALD,GNG5,RASGRF1,GNG3,GNAI2,GNAI1,GRIA3,ARHGEF9,GNG2,ADCY1
Synthetic Tissue	Reactome	6.91205e-07	5.92252	0.000465872	REACTOME_GABA_RECEPTOR_ACTIVATION	GABRA5,GABRA1,GABRG2,GNG5,GNG3,GNAI2,GNAI1,ARHGEF9,GNG2,ADCY1
Synthetic Tissue	Reactome	3.8734e-06	2.247	0.00261067	REACTOME_HEMOSTASIS	PPIA,HSPA5,CALM2,ATP1B1,CALM1,CD63,CFL1,TMSB4X,APP,SPARC,ALDOA,PRKCE,GNG5,GNG3,GNAI2,PFN1,SRGN,PDE1A,GNAI1,VEGFA,ITGB1,BSG,KIFAP3,GNG2,CDK5,ACTN4,DGKB,ATP1B2,MAG,GRB14,DOCK1,FCER1G,RAP1B,GUCY1B3
Synthetic Tissue	Reactome	5.71035e-06	8.03403	0.00384877	REACTOME_INSULIN_RECEPTOR_RECYCLING	ATP6V1G2,ATP6V1D,ATP6V1C1,ATP6V0D1,ATP6V1H,ATP6V1A
Synthetic Tissue	Reactome	7.50661e-06	4.34318	0.00505945	REACTOME_OPIOID_SIGNALLING	CALM2,CALM1,GNG5,GNG3,GNAI2,PDE1A,GNAI1,GNG2,ADCY1,CDK5,PPP3CB
Synthetic Tissue	Reactome	7.95825e-06	6.53272	0.00536386	REACTOME_LATENT_INFECTION_OF_HOMO_SAPIENS_WITH_MYCOBACTERIUM_TUBERCULOSIS	ATP6V1G2,ATP6V1D,CYBA,ATP6V1C1,ATP6V0D1,ATP6V1H,ATP6V1A
Synthetic Tissue	Reactome	9.65743e-06	5.59947	0.00650911	REACTOME_G_ALPHA_Z_SIGNALLING_EVENTS	PRKCE,GNG5,GNG3,GNAI2,GNAI1,GNG2,RGS20,ADCY1
Synthetic Tissue	Reactome	1.05814e-05	7.3913	0.00713189	REACTOME_TRANSFERRIN_ENDOCYTOSIS_AND_RECYCLING	ATP6V1G2,ATP6V1D,ATP6V1C1,ATP6V0D1,ATP6V1H,ATP6V1A
Synthetic Tissue	Reactome	1.97368e-05	5.82648	0.0133026	REACTOME_ACTIVATION_OF_NMDA_RECEPTOR_UPON_GLUTAMATE_BINDING_AND_POSTSYNAPTIC_EVENTS	CALM2,CALM1,NEFL,GRIA2,RASGRF1,GRIA3,ADCY1
Synthetic Tissue	Reactome	2.32315e-05	10.2657	0.015658	REACTOME_GABA_A_RECEPTOR_ACTIVATION	GABRA5,GABRA1,GABRG2,ARHGEF9
Synthetic Tissue	Reactome	3.89166e-05	6.15942	0.0262298	REACTOME_BASIGIN_INTERACTIONS	PPIA,ATP1B1,ITGB1,BSG,ATP1B2,MAG
Synthetic Tissue	Reactome	4.88707e-05	5.96073	0.0329388	REACTOME_ACTIVATION_OF_KAINATE_RECEPTORS_UPON_GLUTAMATE_BINDING	CALM2,CALM1,NCALD,GNG5,GNG3,GNG2
Synthetic Tissue	Reactome	6.30584e-05	4.47958	0.0425014	REACTOME_ION_CHANNEL_TRANSPORT	ATP1B1,GABRA5,GABRA1,GABRG2,ATP1A2,ATP1A1,ARHGEF9,ATP1B2
Synthetic Tissue	Reactome	6.41665e-05	4.07609	0.0432482	REACTOME_SEMAPHORIN_INTERACTIONS	CFL1,MYL12B,ITGB1,ARHGEF12,RHOC,CDK5,PAK1,TYROBP,ROCK1
Synthetic Tissue	Reactome	7.43893e-05	2.45395	0.0501384	REACTOME_AXON_GUIDANCE	CFL1,PFN2,YWHAB,PFN1,MYL12B,MSN,ITGB1,WASL,ARHGEF12,SCN1B,RHOC,CDK5,PAK1,TYROBP,ROCK1,NCAN,CAP2,PITPNA,DOCK1,MAP2K1
Synthetic Tissue	Reactome	8.88907e-05	2.5546	0.0599124	REACTOME_SIGNALLING_BY_NGF	CALM2,CALM1,PRKCE,RIT2,YWHAB,RASGRF1,NR4A1,OMG,PDE1A,YWHAE,NGFRAP1,ARHGEF9,ARHGEF12,ADCY1,CDKN1A,MAG,STAT3,MAP2K1
Synthetic Tissue	Reactome	0.000104737	3.35414	0.0705924	REACTOME_SIGNALING_BY_ERBB2	CALM2,CALM1,MATK,HBEGF,PRKCE,YWHAB,NR4A1,PDE1A,ADCY1,CDKN1A,MAP2K1
Synthetic Tissue	Reactome	0.000120889	2.31806	0.0814792	REACTOME_NEURONAL_SYSTEM	CALM2,CALM1,GABRA5,SYT1,RAB3A,NEFL,SNAP25,NSF,GRIA2,GABRA1,GABRG2,NCALD,GNG5,RASGRF1,GNG3,GNAI2,GNAI1,GRIA3,ARHGEF9,GNG2,ADCY1
Synthetic Tissue	Reactome	0.000134782	5.13285	0.0908431	REACTOME_IRON_UPTAKE_AND_TRANSPORT	ATP6V1G2,ATP6V1D,ATP6V1C1,ATP6V0D1,ATP6V1H,ATP6V1A
Synthetic Tissue	Reactome	0.000141746	3.07971	0.0955371	REACTOME_INTEGRATION_OF_ENERGY_METABOLISM	SNAP25,SLC25A4,GNG5,GNG3,GNAI2,GNAI1,SYT5,GNG2,TALDO1,ADCY1,TKT,RAP1B
Synthetic Tissue	Reactome	0.000158588	7.24638	0.106889	REACTOME_RAS_ACTIVATION_UOPN_CA2_INFUX_THROUGH_NMDA_RECEPTOR	CALM2,CALM1,NEFL,RASGRF1
Synthetic Tissue	Reactome	0.000188604	5.70317	0.127119	REACTOME_G_PROTEIN_ACTIVATION	GNG5,GNG3,GNAI2,GNAI1,GNG2
Synthetic Tissue	Reactome	0.000192636	4.8627	0.129837	REACTOME_GABA_B_RECEPTOR_ACTIVATION	GNG5,GNG3,GNAI2,GNAI1,GNG2,ADCY1
Synthetic Tissue	Reactome	0.000253736	3.2418	0.171018	REACTOME_DOWNSTREAM_SIGNAL_TRANSDUCTION	CALM2,CALM1,PRKCE,YWHAB,NR4A1,PDE1A,ADCY1,CDKN1A,STAT3,MAP2K1
Synthetic Tissue	Reactome	0.000302489	8.39921	0.203877	REACTOME_DOPAMINE_NEUROTRANSMITTER_RELEASE_CYCLE	SYT1,RAB3A,SNAP25
Synthetic Tissue	Reactome	0.000375853	3.57068	0.253325	REACTOME_GLUCOSE_METABOLISM	CALM2,CALM1,MDH1,ALDOA,ENO2,TPI1,GOT1,PFKL
Synthetic Tissue	Reactome	0.000420157	4.96727	0.283186	REACTOME_SIGNAL_AMPLIFICATION	GNG5,GNG3,GNAI2,GNAI1,GNG2
Synthetic Tissue	Reactome	0.000427528	4.29727	0.288154	REACTOME_PLC_BETA_MEDIATED_EVENTS	CALM2,CALM1,GNAI2,PDE1A,GNAI1,ADCY1
Synthetic Tissue	Reactome	0.000468305	5.86611	0.315638	REACTOME_LIGAND_GATED_ION_CHANNEL_TRANSPORT	GABRA5,GABRA1,GABRG2,ARHGEF9
Synthetic Tissue	Reactome	0.000503082	4.81205	0.339077	REACTOME_DAG_AND_IP3_SIGNALING	CALM2,CALM1,PRKCE,PDE1A,ADCY1
Synthetic Tissue	Reactome	0.0005982	4.66623	0.403187	REACTOME_POST_NMDA_RECEPTOR_ACTIVATION_EVENTS	CALM2,CALM1,NEFL,RASGRF1,ADCY1
Synthetic Tissue	Reactome	0.000635187	3.32942	0.428116	REACTOME_G_ALPHA1213_SIGNALLING_EVENTS	GNG5,RASGRF1,GNG3,ARHGEF9,GNG2,ARHGEF12,RHOC,ROCK1
Synthetic Tissue	Reactome	0.000728964	3.04587	0.491322	REACTOME_MHC_CLASS_II_ANTIGEN_PRESENTATION	CTSC,DCTN3,KIFAP3,DYNC1I1,CTSB,DCTN6,DCTN2,LGMN,CTSS
Synthetic Tissue	Reactome	0.000829927	2.82542	0.559371	REACTOME_SIGNALING_BY_EGFR_IN_CANCER	CALM2,CALM1,PRKCE,YWHAB,NR4A1,PDE1A,ADCY1,CDKN1A,SPRY2,MAP2K1
Synthetic Tissue	Reactome	0.000865051	2.98036	0.583045	REACTOME_REGULATION_OF_INSULIN_SECRETION	SNAP25,SLC25A4,GNG5,GNG3,GNAI2,GNAI1,SYT5,GNG2,RAP1B
Synthetic Tissue	Reactome	0.000882717	2.66747	0.594951	REACTOME_SIGNALING_BY_FGFR_IN_DISEASE	CALM2,CALM1,PRKCE,YWHAB,NR4A1,PDE1A,ADCY1,CDKN1A,STAT3,SPRY2,MAP2K1
Synthetic Tissue	Reactome	0.00104045	2.74974	0.701264	REACTOME_SIGNALING_BY_FGFR	CALM2,CALM1,PRKCE,YWHAB,NR4A1,PDE1A,ADCY1,CDKN1A,SPRY2,MAP2K1
Synthetic Tissue	Reactome	0.00124336	1.86649	0.838025	REACTOME_DEVELOPMENTAL_BIOLOGY	CEBPB,CFL1,PFN2,HES1,YWHAB,PFN1,MYL12B,MSN,ITGB1,KLF4,WASL,ARHGEF12,SCN1B,RHOC,CDK5,PAK1,TYROBP,DRAP1,ROCK1,NCAN,CAP2,PITPNA,DOCK1,MAP2K1
Synthetic Tissue	Reactome	0.00132205	2.54713	0.89106	REACTOME_DIABETES_PATHWAYS	IGFBP2,HSPA5,ATF3,SNAP25,HSP90B1,CALR,ATP6V0D1,KLF4,ATF4,LMNA,CPE
Unknown1	GO BP	3.01962e-06	17.6715	0.0140503	GO_REGULATION_OF_DENDRITE_MORPHOGENESIS	EPHA4,STK11,BAIAP2,BHLHB9
Unknown1	GO BP	9.67074e-06	10.0902	0.044998	GO_POSITIVE_REGULATION_OF_CELL_MORPHOGENESIS_INVOLVED_IN_DIFFERENTIATION	L1CAM,EPHA4,STK11,BAIAP2,BHLHB9
Unknown1	GO BP	3.06801e-05	5.60897	0.142754	GO_REGULATION_OF_NEURON_PROJECTION_DEVELOPMENT	L1CAM,PTPRF,B2M,EPHA4,STK11,BAIAP2,BHLHB9
Unknown1	GO BP	7.29544e-05	7.04576	0.339457	GO_POSITIVE_REGULATION_OF_NEURON_PROJECTION_DEVELOPMENT	L1CAM,EPHA4,STK11,BAIAP2,BHLHB9
Unknown1	GO MF	0.000689387	2.79421	0.64044	GO_POLY_A_RNA_BINDING	ASS1,ESF1,ERH,RBFOX3,PCBP2,UPF3B,PHF6,R3HDM1,MAGOH,UBE2L3
Unknown2	GO BP	5.83903e-06	7.21212	0.027169	GO_REGULATION_OF_ESTABLISHMENT_OF_PLANAR_POLARITY	PSMD10,GPC3,PSMC3,PRICKLE1,PFN1,GPC6,FZD1
Unknown2	GO BP	1.95015e-05	7.23404	0.0907405	GO_NEURAL_TUBE_FORMATION	LMO4,DLC1,PRICKLE1,PFN1,SOX4,FZD1
Unknown2	GO BP	5.31238e-05	5.32438	0.247185	GO_NEURAL_TUBE_DEVELOPMENT	LMO4,DLC1,PRICKLE1,PFN1,TMEM107,SOX4,FZD1
Unknown2	GO BP	6.68722e-05	3.55176	0.311156	GO_WNT_SIGNALING_PATHWAY	PSMD10,NR4A2,PTPRU,PSMC3,PRICKLE1,PFN1,MESDC2,LRRFIP2,SOX4,GPC6,FZD1
Unknown2	GO BP	0.000138295	4.15902	0.643485	GO_REGULATION_OF_MITOCHONDRION_ORGANIZATION	PSMD10,SREBF1,HNMT,MPV17L2,BAD,GOLPH3,INF2,IGF1
Unknown2	GO BP	0.000147322	5.27132	0.685489	GO_TUBE_FORMATION	LMO4,DLC1,PRICKLE1,PFN1,SOX4,FZD1
Unknown2	GO BP	0.000162105	5.19084	0.754274	GO_PROTEIN_STABILIZATION	ATP1B1,PFN1,PDCD10,SOX4,USP33,IGF1
Unknown2	GO BP	0.000186512	5.07463	0.86784	GO_MORPHOGENESIS_OF_EMBRYONIC_EPITHELIUM	LMO4,DLC1,PRICKLE1,PFN1,SOX4,FZD1
Unknown2	GO MF	6.26067e-05	3.02799	0.0581616	GO_TRANSCRIPTION_FACTOR_BINDING	LMO4,PSMD10,PPID,IFI27,KAT6A,NR4A2,HNRNPK,CXXC5,ACTB,NFE2L2,PSMC3,PRICKLE1,TRIP12,SNW1
Unknown2	KEGG	0.000957046	4.42708	0.17801	KEGG_SPLICEOSOME	PRPF38A,HNRNPK,LSM5,SNW1,SNRNP27
Unknown2	Reactome	0.00110713	2.74415	0.746205	REACTOME_TRANSMEMBRANE_TRANSPORT_OF_SMALL_MOLECULES	SLCO4A1,FTH1,ATP1B1,ABCA9,SLC47A1,SLC2A12,SLC39A10,SLC38A1,ATP6V1B2,SLC22A8
Unknown2	Reactome	0.00114504	5.09363	0.77176	REACTOME_TRANSPORT_OF_GLUCOSE_AND_OTHER_SUGARS_BILE_SALTS_AND_ORGANIC_ACIDS_METAL_IONS_AND_AMINE_COMPOUNDS	SLC47A1,SLC2A12,SLC39A10,SLC22A8
