# Supplementary material for: Single cell molecular alterations reveal target cells and pathways of concussive brain injury
Source: Nat Commun. 2018 Sep 25;9:3894. doi: 10.1038/s41467-018-06222-0 (PMC6156584; doi:10.1038/s41467-018-06222-0)
Supplement: Supplementary file 8 — Supplementary Data 5 [file 41467_2018_6222_MOESM8_ESM.xlsx]

## Sheet: Supp_data5
Supplementary Data 5. Over-represented biological pathways among T4 treatment DEGs (T4 treated TBI vs TBI), TBI DEGs (TBI vs Sham), and TBI DEGs reversed by T4 treatment
Columns A-F give information on the pathway enrichments of the DEGs between T4/TBIvsSham, TBIvsSham, and genes reversed by T4 treatment for bulk tissue sequencing of the hippocampus
Comparison	P value	Fold Enrichment	FDR	Pathway Source	Pathway	Overlap
TBIvsSham	9.84921e-11	2.8967	4.58284e-07	GO BP	GO_ANATOMICAL_STRUCTURE_FORMATION_INVOLVED_IN_MORPHOGENESIS	WDR72,MYPN,PFN1,ACTN2,PDGFRA,FOXC1,BBS1,TCAP,ABI1,MYH6,WNT9B,SRF,SIX2,ALDH1A3,SOX18,CASQ1,FOXF1,MEF2C,GATA4,EREG,SOX9,HERC1,FLNA,COBL,FAM20C,ITGAV,FOXC2,MPP5,COL8A1,ANXA2,PDPN,TGM2,PTPN14,TCTN1,PLXDC1,FAM20A,SOX7,FAP,WT1,EPHA1,TMOD4,TMEM8C,CAV3,COL12A1,UNC13D
TBIvsSham	5.751e-10	2.32249	2.67594e-06	GO BP	GO_REGULATION_OF_PHOSPHORUS_METABOLIC_PROCESS	CHRM5,ADAM9,BRAT1,ULK4,COX11,PDGFRA,EZH2,FARP1,SASH1,RPS27A,ABI1,ENSA,CCNG1,WNT9B,RXFP2,PFN2,APP,NDRG4,CDC25C,WNK1,MEF2C,CCL3,ACR,EREG,CXCL10,SMG7,SOX9,ENPP2,PRMT1,MAPKAPK2,AKAP8L,PRLR,MAS1,RAP2C,FAM20C,ITCH,PLAUR,TLR6,FAS,AIF1,RSPO1,RPTOR,RHOH,ANXA2,MAPK15,APOA1,GPATCH2,ACE,TRPV4,MAP3K3,PDE6G,FAM20A,EPHA1,PDGFC,MAPKAPK5,MAP4K1,CAV3,TPX2,PPP1R36,CRKL,CCR2
TBIvsSham	1.01483e-09	2.21963	4.72199e-06	GO BP	GO_REGULATION_OF_TRANSPORT	ADAM9,RINT1,COMMD1,TBC1D12,ACTN2,AAAS,RAB33B,PIK3C3,GOPC,ENSA,PFN2,NDRG4,SEC16B,CAMP,CACNA1S,CASQ1,TLR2,TACR1,FOXF1,WNK1,MEF2C,KCNMA1,CCL3,PDE4C,CXCL10,NPSR1,RIMS1,HRH3,AZIN1,LRRC8A,C4A,RANGRF,FLNA,AKAP8L,RIMS4,PMAIP1,ITGAV,TPCN1,AQP1,FXYD1,CATSPER3,TLR6,CLIC6,AXL,RSPO1,HPS4,ANXA2,REST,APOA1,KCNJ13,PTPN14,NFE2L2,TRPV4,UCP2,FCER1G,GSTM2,RNASEL,LDLRAP1,SYTL5,LIPG,CAV3,HCK,KCNJ5,CCR2,UNC13D
TBIvsSham	1.75068e-09	2.92982	8.14592e-06	GO BP	GO_CELLULAR_RESPONSE_TO_OXYGEN_CONTAINING_COMPOUND	CHRM5,ADAM9,ACTN2,PDGFRA,EZH2,FECH,WNT9B,SRF,APP,TLR2,MEF2C,CCL3,GATA4,ATP6V0C,CXCL10,GJB6,SOX9,HRH3,SNW1,IL18RAP,GNA15,PRLR,MAS1,FOXC2,AQP1,FOLR2,FAS,YAP1,AXL,AIF1,RPTOR,NFE2L2,UCP2,WT1,PDGFC,SHPK,CASP4,HCK
TBIvsSham	2.07951e-09	3.69619	9.67597e-06	GO BP	GO_ACTIN_FILAMENT_BASED_PROCESS	MYPN,PFN1,ACTN2,PDGFRA,ELMO1,TCAP,TNNI3,ABI1,MYH6,SRF,PFN2,TMSB4X,CASQ1,MRAS,FLNA,ARPC1B,COBL,MTSS1,AQP1,AIF1,CDC42EP2,MYH8,TRPV4,KIF23,INSRR,TMOD4,CAV3
TBIvsSham	3.91695e-09	2.36421	1.82256e-05	GO BP	GO_RESPONSE_TO_OXYGEN_CONTAINING_COMPOUND	CHRM5,ADAM9,ACTN2,PDGFRA,EZH2,PIK3C3,FECH,ENSA,WNT9B,NCOA1,SRF,APP,TLR2,TACR1,MEF2C,KCNMA1,CCL3,SLC6A3,GATA4,ATP6V0C,EREG,CXCL10,GJB6,SOX9,HRH3,SNW1,HCRTR2,MAPKAPK2,IL18RAP,GNA15,PRLR,MAS1,FOXC2,AQP1,FOLR2,CATSPER3,FAS,YAP1,AXL,AIF1,RPTOR,MAPK15,NFE2L2,TRPV4,UCP2,AHR,WT1,PDGFC,AVPR1B,SHPK,CASP4,HCK,CCR2
TBIvsSham	4.59763e-09	2.97806	2.13928e-05	GO BP	GO_TRANSCRIPTION_FROM_RNA_POLYMERASE_II_PROMOTER	NFE2L3,FOXC1,SNRPG,PABPN1,SRF,NEUROD6,KLF13,SIX2,SOX18,AIRE,EAF2,FOXF1,MEF2C,GATA4,ARID4A,SOX9,SNW1,THOC3,NFIA,FLNA,GLIS1,FOXC2,GTF2A1,INTS2,YAP1,TAF2,REST,NFE2L2,ESRRB,AHR,OTX1,ELF4,WT1,MYBL1,TRIM29
TBIvsSham	8.1884e-09	2.2337	3.81006e-05	GO BP	GO_INTRACELLULAR_SIGNAL_TRANSDUCTION	PRKD3,ACTN2,LGALS12,PDGFRA,ELMO1,APOPT1,RAB33B,PIK3C3,RPS27A,TULP4,NLRC3,CASQ1,CDC25C,TLR2,WNK1,MRAS,MEF2C,DGKZ,CCL3,TSSK4,EREG,PLCZ1,SOX9,SNW1,PRMT1,NLK,MAPKAPK2,PRLR,MAS1,RPS6KB2,RAP2C,PMAIP1,ITGAV,ITCH,TLR6,YAP1,AXL,AIF1,CDC42EP2,RPTOR,RHOH,MAPK15,APOA1,RGS6,MAP3K3,GSTM2,DOCK8,RHOBTB1,NEURL2,ITK,ING4,CHAC1,MAPKAPK5,MAP4K1,CASP4,CRKL,CCR2
TBIvsSham	8.32665e-09	2.2709	3.87439e-05	GO BP	GO_POSITIVE_REGULATION_OF_PROTEIN_METABOLIC_PROCESS	ADAM9,BRAT1,COMMD1,PRR16,RBM3,PDGFRA,EZH2,NAP1L2,APOPT1,SASH1,RPS27A,ABI1,PFN2,APP,NDRG4,MEF2C,CCL3,EREG,SOX9,ENPP2,SNW1,PRMT1,MAPKAPK2,AKAP8L,PRLR,MAS1,RPS6KB2,RAP2C,PMAIP1,ITCH,PLAUR,TLR6,FAS,AIF1,RSPO1,RPTOR,LIN28A,ANXA2,REST,MAPK15,ACE,NFE2L2,TRPV4,MAP3K3,PDE6G,FAM20A,SOX7,PDGFC,MAPKAPK5,MAP4K1,CAV3,COL4A3,TPX2,CRKL,CCR2
TBIvsSham	1.75377e-08	2.0493	8.16029e-05	GO BP	GO_IMMUNE_SYSTEM_PROCESS	P2RY14,ADAM9,EXO1,ELMO1,PIK3C3,RPS27A,ABI1,GAPDH,CTLA4,NLRC3,SRF,RPS24,APP,CAMP,AIRE,TLR2,CTSD,MEF2C,SEC61A1,CCL3,CXCL10,ARID4A,ENPP2,LRRC8A,C4A,MAPKAPK2,IL18RAP,DACT2,ARPC1B,ICOS,ISG20,PRLR,KYNU,FAM20C,PMAIP1,ITGAV,SLC7A10,ITCH,PXDN,FOLR2,TLR6,FAS,AXL,AIF1,PECAM1,IMPDH1,RHOH,ANXA2,REST,ACE,KIF23,LNPEP,FCER1G,CD300LB,IFITM2,DOCK8,RNASEL,IFITM1,ELF4,ITK,ALAS2,CASP4,CRKL,HCK,CCR2,UNC13D
TBIvsSham	2.71341e-08	2.93349	0.000126255	GO BP	GO_CELL_PROLIFERATION	CHRM5,SETMAR,BRAT1,FOXC1,NDRG4,SIX2,CDC25C,MEF2C,EREG,SOX9,PAK1IP1,ISG20,MXD1,MAS1,FOXC2,MTSS1,COL8A1,YAP1,IMPDH1,WDR12,IGF2BP1,PDPN,MUSTN1,APOA1,ACE,DOCK8,FAP,ELF4,LIPG,MAP4K1,COL4A3,TPX2
TBIvsSham	5.52198e-08	7.0587	0.000256938	GO BP	GO_CARDIOCYTE_DIFFERENTIATION	ACTN2,PDGFRA,TCAP,MYH6,SRF,SOX18,MEF2C,GATA4,REST,WT1,CAV3
TBIvsSham	5.77461e-08	3.54218	0.000268693	GO BP	GO_MORPHOGENESIS_OF_AN_EPITHELIUM	PFN1,TCAP,WNT9B,SRF,NDRG4,SIX2,ALDH1A3,SOX18,FOXF1,MEF2C,GATA4,SOX9,MEGF8,FLNA,COBL,FOXC2,MPP5,MTSS1,YAP1,FRAS1,TGM2,TCTN1,WT1
TBIvsSham	7.10823e-08	10.2672	0.000330746	GO BP	GO_MYOFIBRIL_ASSEMBLY	MYPN,ACTN2,PDGFRA,TCAP,MYH6,SRF,CASQ1,TMOD4
TBIvsSham	7.75355e-08	5.7203	0.000360772	GO BP	GO_CARDIAC_MUSCLE_TISSUE_DEVELOPMENT	ACTN2,PDGFRA,FOXC1,TCAP,TNNI3,MYH6,SRF,NDRG4,MEF2C,GATA4,FOXC2,WT1,CAV3
TBIvsSham	8.23495e-08	2.3529	0.000383172	GO BP	GO_POSITIVE_REGULATION_OF_CELLULAR_COMPONENT_ORGANIZATION	ADAM9,PFN1,ACTN2,FBXO38,EZH2,NAP1L2,APOPT1,SRF,PFN2,NDRG4,TACR1,EREG,RIMS1,SOX9,ENPP2,SNW1,MEGF8,C4A,RANGRF,FLNA,AKAP8L,CPNE5,ARPC1B,COBL,PMAIP1,ITGAV,PLAUR,TLR6,FAS,AXL,CDC42EP2,HPS4,ANXA2,MAPK15,APOA1,TRPV4,FCER1G,PLK4,EPHA1,LDLRAP1,MAPKAPK5,CAV3,HCK,UNC13D
TBIvsSham	1.22672e-07	2.14703	0.000570792	GO BP	GO_REGULATION_OF_CELL_DIFFERENTIATION	ZHX2,ULK4,FBXO38,LGALS12,PDGFRA,FOXC1,EZH2,NAP1L2,UST,WNT9B,CTLA4,NCOA1,SRF,KLF13,APP,NDRG4,SIX2,CPNE1,PRDM6,FOXF1,MEF2C,CCL3,GATA4,EREG,CXCL10,HIST4H4,RIMS1,SOX9,SNW1,PRMT1,MEGF8,FLNA,CPNE5,PRLR,COBL,FAM20C,ITGAV,FOXC2,FAS,YAP1,AXL,LIN28A,HIST1H4A,ADAMTS20,REST,APOA1,NFE2L2,TRPV4,IFITM1,CAV3,CCR2,UNC13D
TBIvsSham	1.25267e-07	2.14559	0.000582868	GO BP	GO_NEGATIVE_REGULATION_OF_GENE_EXPRESSION	NFE2L3,CBX2,ZHX2,COMMD1,AAAS,EZH2,YAF2,SMYD2,IPO8,RPS27A,GAPDH,BEND3,NLRC3,ATXN1,SRF,SOX18,CPNE1,PRDM6,FOXF1,MEF2C,CCL3,EREG,HIST4H4,ARID4A,SOX9,SNW1,NFIA,CBX4,FLNA,TCEAL7,GLIS1,HENMT1,COMMD7,MXD1,FOXC2,ITCH,AIF1,IGF2BP1,LIN28A,HIST1H4A,SIM2,REST,MAPK15,TRPV4,ERN2,AHR,SOX7,WT1,ING4,CHAC1,PTGIS,TRIM29
TBIvsSham	1.44637e-07	2.05344	0.000672998	GO BP	GO_REGULATION_OF_PROTEIN_MODIFICATION_PROCESS	ADAM9,BRAT1,ULK4,COMMD1,PDGFRA,EZH2,NAP1L2,FARP1,SASH1,ZNHIT1,RPS27A,ABI1,ENSA,CCNG1,WNT9B,PFN2,APP,NDRG4,CDC25C,WNK1,MEF2C,CCL3,EREG,CXCL10,SOX9,ENPP2,SNW1,PRMT1,MAPKAPK2,AKAP8L,PRLR,MAS1,RAP2C,ITCH,PLAUR,TLR6,FAS,AIF1,RSPO1,RPTOR,ANXA2,MAPK15,APOA1,GPATCH2,ACE,TRPV4,MAP3K3,PDE6G,FAM20A,EPHA1,PDGFC,MAPKAPK5,MAP4K1,CAV3,TPX2,PPP1R36,CRKL
TBIvsSham	2.00756e-07	2.38772	0.000934116	GO BP	GO_BIOLOGICAL_ADHESION	ADAM9,PCDHGA11,ACTN2,PDGFRA,ASTN1,NLRC3,SRF,RPSA,APP,AIRE,FOXF1,SOX9,OMD,FLNA,ICOS,MSLN,PRLR,ITGAV,MTSS1,COL8A1,SSPN,FAS,CLDN2,AXL,PECAM1,RHOH,PDPN,LPXN,SNED1,MSLNL,FCER1G,DOCK8,FAP,ELF4,ITK,EPHA1,COL4A3,PCDHB2,HCK,COL12A1
TBIvsSham	2.22062e-07	2.3785	0.00103325	GO BP	GO_POSITIVE_REGULATION_OF_PHOSPHATE_METABOLIC_PROCESS	ADAM9,BRAT1,PDGFRA,EZH2,SASH1,RPS27A,ABI1,RXFP2,PFN2,NDRG4,MEF2C,CCL3,ACR,EREG,CXCL10,SOX9,ENPP2,PRMT1,MAPKAPK2,PRLR,MAS1,RAP2C,PLAUR,TLR6,FAS,AIF1,RSPO1,RPTOR,ANXA2,MAPK15,ACE,TRPV4,MAP3K3,PDE6G,FAM20A,PDGFC,MAPKAPK5,MAP4K1,TPX2,CRKL
TBIvsSham	2.22062e-07	2.3785	0.00103325	GO BP	GO_POSITIVE_REGULATION_OF_PHOSPHORUS_METABOLIC_PROCESS	ADAM9,BRAT1,PDGFRA,EZH2,SASH1,RPS27A,ABI1,RXFP2,PFN2,NDRG4,MEF2C,CCL3,ACR,EREG,CXCL10,SOX9,ENPP2,PRMT1,MAPKAPK2,PRLR,MAS1,RAP2C,PLAUR,TLR6,FAS,AIF1,RSPO1,RPTOR,ANXA2,MAPK15,ACE,TRPV4,MAP3K3,PDE6G,FAM20A,PDGFC,MAPKAPK5,MAP4K1,TPX2,CRKL
TBIvsSham	2.36608e-07	3.93212	0.00110094	GO BP	GO_MUSCLE_SYSTEM_PROCESS	ACTN2,TCAP,TNNI3,PABPN1,MYH6,CACNA1S,TACR1,MEF2C,KCNMA1,GATA4,HTR1D,CHRNA1,SSPN,FXYD1,MYH8,GSTM2,TMOD4,CAV3
TBIvsSham	2.51113e-07	2.2374	0.00116843	GO BP	GO_VESICLE_MEDIATED_TRANSPORT	RINT1,COMMD1,ACTN2,ELMO1,RAB33B,PIK3C3,OSBPL5,BBS1,GOPC,ABI1,APP,SYP,TMSB4X,NDRG4,SEC16B,CPNE1,CCL3,RIMS1,ENPP2,RANGRF,FLNA,MAPKAPK2,TMPRSS2,STX17,SNX16,RIMS4,ARPC1B,RIN1,APOBR,ITGAV,FOLR2,AXL,AIF1,PECAM1,ANXA2,ATL3,TGM2,APOA1,KIF23,FCER1G,LDLRAP1,SYTL5,CAV3,HCK,UNC13D
TBIvsSham	2.90769e-07	3.1524	0.00135295	GO BP	GO_VASCULATURE_DEVELOPMENT	PDGFRA,FOXC1,TNNI3,SRF,SOX18,FOXF1,MEF2C,EREG,MEGF8,ITGAV,FOXC2,COL8A1,YAP1,PECAM1,ANXA2,PDPN,PTPN14,PLXDC1,MAP3K3,AHR,FAP,WT1,EPHA1,CRKL
TBIvsSham	2.98723e-07	2.3811	0.00138996	GO BP	GO_CHROMOSOME_ORGANIZATION	CBX2,SETMAR,CHAF1A,EZH2,NAP1L2,SMYD2,NHP2,ZNHIT1,RPS27A,H1F0,DHX9,TSPYL4,BEND3,NCOA1,PHF20,CENPN,PIF1,SYCE1L,PRDM6,POLE2,CEP55,HIST4H4,ARID4A,SOX9,PRMT1,SYCP2,CBX4,STAG2,AKAP8L,BANP,NCAPD3,HIST1H4A,REST,LRWD1,KIF23,ERN2,CDC45,ING4,SMC1B
TBIvsSham	3.13272e-07	2.10011	0.00145765	GO BP	GO_REGULATION_OF_CELL_PROLIFERATION	PDGFRA,EZH2,RAB33B,SMYD2,ABI1,CTLA4,RXFP2,SRF,KLF13,NDRG4,SIX2,SOX18,EAF2,TACR1,FOXF1,MEF2C,EREG,CXCL10,GJB6,SOX9,MAS1,PMAIP1,ITGAV,ITCH,MTSS1,AQP1,FOLR2,FAS,YAP1,AIF1,RPTOR,RARRES1,LIN28A,ANXA2,REST,PTPN14,ACE,AHR,SOX7,FAP,IFITM1,WT1,ITK,EPHA1,ING4,PDGFC,CAV3,COL4A3,CRKL,HCK,CCR2
TBIvsSham	3.37382e-07	7.49228	0.00156984	GO BP	GO_CARDIAC_MUSCLE_CELL_DIFFERENTIATION	ACTN2,PDGFRA,TCAP,MYH6,SRF,MEF2C,GATA4,WT1,CAV3
TBIvsSham	3.3798e-07	1.94805	0.00157262	GO BP	GO_POSITIVE_REGULATION_OF_RESPONSE_TO_STIMULUS	ADAM9,SETMAR,PDGFRA,EZH2,ELMO1,APOPT1,PIK3C3,SASH1,RPS27A,ABI1,CTLA4,NDRG4,CPNE1,TLR2,MEF2C,CCL3,GATA4,ATP6V0C,DKK2,EREG,CXCL10,RIMS1,SOX9,SNW1,PRMT1,MEGF8,C4A,FLNA,MAPKAPK2,ARPC1B,PRLR,MAS1,PMAIP1,FOXC2,ITCH,PLAUR,TLR6,FAS,YAP1,AXL,AIF1,RSPO1,RPTOR,ADAMTS20,APOA1,NFE2L2,TRPV4,MAP3K3,PDE6G,FCER1G,GSTM2,RNASEL,ITK,LDLRAP1,PDGFC,MAPKAPK5,PTGIS,MAP4K1,CRKL,HCK,CCR2
TBIvsSham	3.4136e-07	3.04364	0.00158835	GO BP	GO_REGULATION_OF_BODY_FLUID_LEVELS	PDGFRA,NCOA1,SRF,TACR1,WNK1,DGKZ,SLC6A3,GATA4,FLNA,SLC22A2,GNA15,PRLR,PLAUR,AQP1,AXL,HPS4,ANXA2,PDPN,NFE2L2,TRPV4,FCER1G,SCNN1A,DOCK8,FAP,PDGFC
TBIvsSham	3.51563e-07	2.57983	0.00163582	GO BP	GO_CARDIOVASCULAR_SYSTEM_DEVELOPMENT	ACTN2,PDGFRA,FOXC1,SMYD2,TCAP,TNNI3,MYH6,SRF,NDRG4,SOX18,FOXF1,MEF2C,GATA4,EREG,SOX9,MEGF8,ITGAV,FOXC2,COL8A1,YAP1,PECAM1,ANXA2,PDPN,REST,PTPN14,PLXDC1,MAP3K3,AHR,FAP,WT1,EPHA1,CAV3,CRKL
TBIvsSham	3.51563e-07	2.57983	0.00163582	GO BP	GO_CIRCULATORY_SYSTEM_DEVELOPMENT	ACTN2,PDGFRA,FOXC1,SMYD2,TCAP,TNNI3,MYH6,SRF,NDRG4,SOX18,FOXF1,MEF2C,GATA4,EREG,SOX9,MEGF8,ITGAV,FOXC2,COL8A1,YAP1,PECAM1,ANXA2,PDPN,REST,PTPN14,PLXDC1,MAP3K3,AHR,FAP,WT1,EPHA1,CAV3,CRKL
TBIvsSham	3.63932e-07	2.27959	0.00169337	GO BP	GO_POSITIVE_REGULATION_OF_PROTEIN_MODIFICATION_PROCESS	ADAM9,BRAT1,COMMD1,PDGFRA,EZH2,NAP1L2,SASH1,RPS27A,ABI1,PFN2,NDRG4,MEF2C,CCL3,EREG,SOX9,ENPP2,SNW1,PRMT1,MAPKAPK2,AKAP8L,PRLR,MAS1,RAP2C,PLAUR,TLR6,FAS,AIF1,RSPO1,RPTOR,ANXA2,MAPK15,ACE,TRPV4,MAP3K3,PDE6G,FAM20A,PDGFC,MAPKAPK5,MAP4K1,CAV3,TPX2,CRKL
TBIvsSham	4.07437e-07	2.41453	0.0018958	GO BP	GO_PROTEIN_PHOSPHORYLATION	ULK4,PRKD3,ACTN2,PDGFRA,PIK3C3,RPS27A,ABI1,APP,TLR2,WNK1,MEF2C,CCL3,TSSK4,EREG,SOX9,NLK,FGFR1OP2,MAPKAPK2,PRLR,RPS6KB2,FAM20C,ITGAV,AXL,MAPK15,APOA1,MAP3K3,INSRR,IP6K3,ERN2,RNASEL,PLK4,ITK,EPHA1,MAPKAPK5,MAP4K1,CRKL,HCK
TBIvsSham	4.21761e-07	4.15887	0.00196245	GO BP	GO_MUSCLE_CELL_DIFFERENTIATION	MYPN,ACTN2,PDGFRA,TCAP,MYH6,SRF,CASQ1,FOXF1,MEF2C,GATA4,SOX9,REST,WT1,TMOD4,TMEM8C,CAV3
TBIvsSham	4.42005e-07	3.62372	0.00205665	GO BP	GO_TUBE_MORPHOGENESIS	PFN1,PDGFRA,WNT9B,SRF,NDRG4,SIX2,SOX18,FOXF1,MEF2C,GATA4,SOX9,MEGF8,COBL,FOXC2,MTSS1,YAP1,TGM2,TCTN1,WT1
TBIvsSham	4.93154e-07	7.20038	0.00229465	GO BP	GO_ACTOMYOSIN_STRUCTURE_ORGANIZATION	MYPN,ACTN2,PDGFRA,TCAP,MYH6,SRF,CASQ1,KIF23,TMOD4
TBIvsSham	4.97696e-07	1.99064	0.00231578	GO BP	GO_POSITIVE_REGULATION_OF_GENE_EXPRESSION	NFE2L3,PFN1,PRR16,RBM3,FOXC1,YAF2,RPS27A,NCOA1,SRF,NEUROD6,KLF13,APP,PLP1,SEC16B,SIX2,SOX18,AIRE,EAF2,TLR2,FOXF1,TOX2,MEF2C,CCL3,TSSK4,GATA4,CXCL10,HIST4H4,ARID4A,DCAF6,RIMS1,SOX9,SNW1,NFIA,RGMA,GLIS1,AKAP8L,RPS6KB2,FOXC2,BANP,YAP1,TAF2,RPTOR,LIN28A,HIST1H4A,REST,NFE2L2,TRPV4,ESRRB,AHR,OTX1,RNASEL,ELF4,WT1,MYBL1,RBPJL,CCR2
TBIvsSham	5.31059e-07	2.04688	0.00247102	GO BP	GO_CELLULAR_RESPONSE_TO_STRESS	SETMAR,BRAT1,FANCC,CHAF1A,EXO1,PDGFRA,EZH2,PIK3C3,RPS27A,WNT9B,CTLA4,USP19,SRF,PIF1,CDC25C,FANCB,MEF2C,DGKZ,SEC61A1,POLE2,CXCL10,HIST4H4,ARPP21,SNW1,PRMT1,MAPKAPK2,IL18RAP,PMAIP1,MTSS1,AQP1,FAS,YAP1,AIF1,IGF2BP1,HIST1H4A,APOA1,NFE2L2,TRPV4,UCP2,ERN2,SNTG1,CDC45,GSTM2,PMS1,ING4,CHAC1,MAPKAPK5,PTGIS,MAP4K1,APEX2,CASP4,CRKL
TBIvsSham	5.32868e-07	2.9016	0.00247944	GO BP	GO_TUBE_DEVELOPMENT	PFN1,PDGFRA,FOXC1,WNT9B,SRF,NDRG4,SIX2,SOX18,FOXF1,MEF2C,GATA4,SOX9,MEGF8,DACT2,COBL,FOXC2,MTSS1,YAP1,SIM2,PDPN,TGM2,HECA,TCTN1,WT1,SLC23A1,PDGFC
TBIvsSham	5.72519e-07	15.4008	0.00266393	GO BP	GO_LYMPH_VESSEL_DEVELOPMENT	FOXC1,SOX18,FOXC2,PDPN,PTPN14
TBIvsSham	6.8285e-07	11.5506	0.0031773	GO BP	GO_BLOOD_VESSEL_REMODELING	FOXC1,MEF2C,FOXC2,AXL,ACE,CCR2
TBIvsSham	6.93616e-07	2.3316	0.00322739	GO BP	GO_POSITIVE_REGULATION_OF_TRANSCRIPTION_FROM_RNA_POLYMERASE_II_PROMOTER	PFN1,FOXC1,RPS27A,NCOA1,SRF,NEUROD6,KLF13,APP,SIX2,SOX18,AIRE,EAF2,TLR2,FOXF1,TOX2,MEF2C,GATA4,CXCL10,ARID4A,DCAF6,SOX9,SNW1,NFIA,RGMA,GLIS1,AKAP8L,FOXC2,YAP1,TAF2,REST,NFE2L2,ESRRB,AHR,OTX1,RNASEL,ELF4,WT1,MYBL1
TBIvsSham	7.66495e-07	1.90076	0.0035665	GO BP	GO_PHOSPHATE_CONTAINING_COMPOUND_METABOLIC_PROCESS	PANK4,ULK4,PRKD3,ACTN2,DCTPP1,PDGFRA,PMPCB,PIK3C3,RPS27A,ABI1,GAPDH,MYH6,DLST,APP,CDC25C,CPNE1,TLR2,WNK1,MEF2C,DGKZ,CCL3,TSSK4,EREG,PLCZ1,PDE4C,SOX9,ENPP2,NLK,FGFR1OP2,MAPKAPK2,PRLR,RPS6KB2,KYNU,FAM20C,ITGAV,PLAUR,AQP1,AXL,IMPDH1,AFMID,MAPK15,APOA1,SGMS2,PTPN14,MYH8,MAP3K3,INSRR,IP6K3,ERN2,RNASEL,PLK4,ITK,EPHA1,RBKS,MAPKAPK5,LIPG,MAP4K1,SHPK,QPRT,CRKL,HCK
TBIvsSham	8.78565e-07	3.1372	0.00408796	GO BP	GO_MUSCLE_STRUCTURE_DEVELOPMENT	MYPN,ACTN2,PDGFRA,FOXC1,TCAP,TNNI3,MYH6,SRF,CASQ1,FOXF1,MRAS,MEF2C,GATA4,CXCL10,SOX9,CHRNA1,FOXC2,REST,WT1,TMOD4,TMEM8C,CAV3
TBIvsSham	9.21188e-07	2.81987	0.00428629	GO BP	GO_CELL_ACTIVATION	ADAM9,EXO1,PDGFRA,NLRC3,SRF,AIRE,MEF2C,DGKZ,CCL3,PLCZ1,CXCL10,LRRC8A,FLNA,GNA15,PRLR,FAS,AXL,AIF1,IMPDH1,RHOH,PDPN,FCER1G,DOCK8,ELF4,ITK,UNC13D
TBIvsSham	9.56355e-07	2.0736	0.00444992	GO BP	GO_CELL_DEVELOPMENT	MYPN,ACTN2,PDGFRA,FOXC1,FARP1,TCAP,ABI1,MYH6,RXFP2,SRF,APP,PLP1,SIX2,SOX18,CASQ1,CPNE1,WNK1,MEF2C,GATA4,EREG,ARID4A,SOX9,PRMT1,TSKU,HERC1,MEGF8,OMD,DACT2,RAP2C,COBL,FAM20C,ITGAV,CCDC63,FOXC2,MPP5,CATSPER3,FAS,AXL,LIN28A,ANXA2,APOA1,TMC1,TCTN1,COL27A1,WT1,EPHA1,TMOD4,CAV3
TBIvsSham	1.01591e-06	1.94573	0.00472701	GO BP	GO_CATABOLIC_PROCESS	RPL3L,ZHX2,SETMAR,FANCC,ACOT8,DCTPP1,USP25,AMDHD2,RPS27A,H1F0,GAPDH,DNASE1L1,USP19,DLST,RPL17,RPSA,RPS24,RPL27,CTSD,UBR4,SLC6A3,ACR,PLCZ1,PDE4C,SMG7,ENPP2,OMD,LIPM,ISG20,KYNU,PMAIP1,ITCH,PXDN,COL8A1,TKTL1,FAH,CPA2,LIN28A,AFMID,CYP26A1,APOA1,ACE,NFE2L2,DCP1B,ERN2,SNTG1,LNPEP,GSTM2,FAP,MTHFS,RBKS,LIPG,COL4A3,QPRT,COL12A1,PNPLA1
TBIvsSham	1.04847e-06	4.62914	0.00487854	GO BP	GO_STRIATED_MUSCLE_CELL_DIFFERENTIATION	MYPN,ACTN2,PDGFRA,TCAP,MYH6,SRF,CASQ1,MEF2C,GATA4,WT1,TMOD4,TMEM8C,CAV3
TBIvsSham	1.07918e-06	2.03043	0.00502142	GO BP	GO_NEGATIVE_REGULATION_OF_NITROGEN_COMPOUND_METABOLIC_PROCESS	NFE2L3,CBX2,ZHX2,COMMD1,EZH2,YAF2,SMYD2,RPS27A,GAPDH,BEND3,NLRC3,ATXN1,SRF,PIF1,SOX18,PRDM6,FOXF1,MEF2C,CCL3,EREG,HIST4H4,ARID4A,SOX9,SNW1,NFIA,CBX4,FLNA,STAG2,TCEAL7,GLIS1,COMMD7,MXD1,FOXC2,ITCH,YAP1,IGF2BP1,LIN28A,HIST1H4A,SIM2,REST,MAPK15,TRPV4,ERN2,AHR,SOX7,WT1,ING4,PTGIS,TRIM29,CCR2
TBIvsSham	1.39051e-06	2.4259	0.00647005	GO BP	GO_CYTOSKELETON_ORGANIZATION	MYPN,ULK4,PFN1,ACTN2,PDGFRA,ELMO1,TCAP,ABI1,GAPDH,MYH6,SRF,PFN2,TMSB4X,CASQ1,MRAS,CCL3,SOX9,FLNA,KATNAL1,ARPC1B,COBL,MTSS1,AQP1,AIF1,CDC42EP2,TRPV4,KIF23,INSRR,PLK4,TMOD4,CAV3,TPX2,PSTPIP2
TBIvsSham	1.76968e-06	2.72395	0.00823431	GO BP	GO_SECRETION	CHRM5,ACTN2,NCOA1,APP,TMSB4X,TLR2,CCL3,SLC6A3,RIMS1,HRH3,FLNA,SLC22A2,RIMS4,PRLR,AQP1,TLR6,AXL,PECAM1,ANXA2,APOA1,ACE,TRPV4,FCER1G,SYTL5,HCK,UNC13D
TBIvsSham	2.29877e-06	1.89444	0.0106962	GO BP	GO_RESPONSE_TO_EXTERNAL_STIMULUS	ADAM9,PDGFRA,PIK3C3,TCAP,ENSA,WNT9B,ANKRD23,NCOA1,DAD1,SRF,APP,CAMP,ALDH1A3,TLR2,TACR1,FOXF1,MEF2C,CCL3,SLC6A3,GATA4,CXCL10,GJB6,SOX9,ENPP2,MAPKAPK2,ISG20,KYNU,PMAIP1,ITGAV,ITCH,MTSS1,PLAUR,AQP1,FOLR2,TLR6,FAS,AXL,AIF1,RPTOR,APOA1,TMC1,NFE2L2,TRPV4,PDE6G,UCP2,SNTG1,FCER1G,IFITM2,RNASEL,IFITM1,LIPG,CAV3,SHPK,HCK,CCR2,UNC13D
TBIvsSham	2.30094e-06	5.01952	0.0107063	GO BP	GO_CELL_GROWTH	BRAT1,APP,NDRG4,CPNE1,SEC61A1,GATA4,SOX9,COBL,ITGAV,RPTOR,CAV3
TBIvsSham	2.72087e-06	2.93349	0.0126602	GO BP	GO_REGULATION_OF_VESICLE_MEDIATED_TRANSPORT	RINT1,TBC1D12,ACTN2,RAB33B,GOPC,PFN2,NDRG4,FOXF1,C4A,RIMS4,ITGAV,AXL,RSPO1,ANXA2,REST,FCER1G,LDLRAP1,SYTL5,CAV3,HCK,CCR2,UNC13D
TBIvsSham	2.87172e-06	2.2816	0.0133621	GO BP	GO_EPITHELIUM_DEVELOPMENT	ADAM9,PFN1,FOXC1,TCAP,ABI1,WNT9B,SRF,NDRG4,SIX2,ALDH1A3,SOX18,FOXF1,MEF2C,GATA4,EREG,ARID4A,SOX9,MEGF8,FLNA,DACT2,PRLR,RAP2C,COBL,FAM20C,FOXC2,MPP5,MTSS1,YAP1,PECAM1,FRAS1,HPS4,TGM2,TMC1,TCTN1,WT1
TBIvsSham	3.39585e-06	2.05033	0.0158009	GO BP	GO_CELLULAR_CATABOLIC_PROCESS	RPL3L,ZHX2,SETMAR,ACOT8,DCTPP1,USP25,AMDHD2,RPS27A,H1F0,DNASE1L1,USP19,DLST,RPL17,RPSA,RPS24,RPL27,UBR4,SLC6A3,ACR,PDE4C,SMG7,ENPP2,OMD,ISG20,KYNU,PMAIP1,ITCH,PXDN,FAH,CPA2,LIN28A,AFMID,CYP26A1,APOA1,ACE,NFE2L2,DCP1B,ERN2,LNPEP,GSTM2,FAP,MTHFS,LIPG,QPRT
TBIvsSham	4.72239e-06	1.97231	0.0219733	GO BP	GO_REGULATION_OF_RESPONSE_TO_STRESS	SETMAR,ULK4,RINT1,TBC1D12,AAAS,PDGFRA,ELMO1,USP25,RAB33B,PIK3C3,SMYD2,SASH1,RPS27A,GAPDH,USP19,TLR2,FOXF1,MEF2C,CCL3,ATP6V0C,EREG,PRMT1,C4A,MAPKAPK2,MAS1,PMAIP1,FOXC2,ITCH,MTSS1,PLAUR,TLR6,RPTOR,ANXA2,APOA1,NFE2L2,TRPV4,MAP3K3,SNTG1,FCER1G,FAP,PTGIS,MAP4K1,CAV3,SHPK,CASP4,HCK,CCR2
TBIvsSham	5.46618e-06	2.05019	0.0254341	GO BP	GO_ION_TRANSPORT	CHRM5,COX11,OSBPL5,RPS27A,PLLP,NCOA1,CACNA1S,CASQ1,WNK1,KCNMA1,CCL3,SLC6A3,ATP6V0C,PLCZ1,RIMS1,LRRC8A,SLC22A2,CHRNA1,SLC16A6,ITGAV,TPCN1,SLC7A10,AQP1,FXYD1,FOLR2,CATSPER3,CLIC6,SLC10A4,PDPN,REST,APOA1,KCNJ13,ACE,TMC1,TRPV4,UCP2,FCER1G,SCNN1A,SLC23A1,BSPRY,SLC38A5,KCNJ5
TBIvsSham	6.10112e-06	4.2485	0.0283885	GO BP	GO_ACTIN_FILAMENT_ORGANIZATION	TCAP,ABI1,SRF,TMSB4X,FLNA,ARPC1B,COBL,AIF1,CDC42EP2,TRPV4,TMOD4,CAV3
TBIvsSham	6.49417e-06	4.22422	0.0302174	GO BP	GO_POSITIVE_REGULATION_OF_CYTOSKELETON_ORGANIZATION	PFN1,ACTN2,PFN2,TACR1,ARPC1B,CDC42EP2,APOA1,TRPV4,PLK4,EPHA1,CAV3,HCK
TBIvsSham	6.82201e-06	2.84949	0.0317428	GO BP	GO_INFLAMMATORY_RESPONSE	PLP1,CAMP,TLR2,TACR1,CCL3,CXCL10,C4A,MAPKAPK2,IL18RAP,ITCH,FOLR2,TLR6,FAS,AXL,AIF1,NFE2L2,FCER1G,CASP4,HCK,CCR2,UNC13D
TBIvsSham	8.09706e-06	2.81845	0.0376756	GO BP	GO_SINGLE_ORGANISM_CELL_ADHESION	ADAM9,PDGFRA,ASTN1,NLRC3,SRF,AIRE,FOXF1,SOX9,FLNA,ICOS,PRLR,ITGAV,FAS,AXL,RHOH,PDPN,FCER1G,DOCK8,ELF4,ITK,EPHA1
TBIvsSham	8.47351e-06	2.89217	0.0394273	GO BP	GO_REGULATION_OF_TRANSMEMBRANE_TRANSPORT	COMMD1,ACTN2,CACNA1S,CASQ1,WNK1,MEF2C,KCNMA1,CCL3,CXCL10,NPSR1,AZIN1,RANGRF,TPCN1,FXYD1,CATSPER3,CLIC6,KCNJ13,GSTM2,CAV3,KCNJ5
TBIvsSham	9.06635e-06	2.49095	0.0421857	GO BP	GO_NEGATIVE_REGULATION_OF_CELL_PROLIFERATION	SMYD2,ABI1,CTLA4,RXFP2,SRF,KLF13,NDRG4,EAF2,MEF2C,EREG,GJB6,SOX9,PMAIP1,ITCH,MTSS1,AIF1,RARRES1,REST,PTPN14,SOX7,FAP,IFITM1,WT1,ING4,COL4A3,CCR2
TBIvsSham	9.24748e-06	2.72143	0.0430285	GO BP	GO_TRANSMEMBRANE_RECEPTOR_PROTEIN_TYROSINE_KINASE_SIGNALING_PATHWAY	PDGFRA,FOXC1,ELMO1,RPS27A,ABI1,CRIM1,ANGPTL1,ATP6V0C,EREG,SOX9,MAPKAPK2,ARPC1B,PRLR,ITGAV,FOXC2,MTSS1,AXL,INSRR,ITK,EPHA1,PDGFC,HCK
TBIvsSham	1.02454e-05	2.77611	0.0476717	GO BP	GO_HEART_DEVELOPMENT	ACTN2,PDGFRA,FOXC1,SMYD2,TCAP,TNNI3,MYH6,SRF,NDRG4,SOX18,FOXF1,MEF2C,GATA4,SOX9,MEGF8,FOXC2,YAP1,REST,WT1,CAV3,CRKL
TBIvsSham	1.3842e-05	3.7076	0.00257461	KEGG	KEGG_REGULATION_OF_ACTIN_CYTOSKELETON	CHRM5,PFN1,ACTN2,PDGFRA,PFN2,TMSB4X,MRAS,ARPC1B,ITGAV,PFN4,INSRR,PDGFC,CRKL
TBIvsSham	0.000137803	2.99941	0.0256313	KEGG	KEGG_MAPK_SIGNALING_PATHWAY	PDGFRA,SRF,CACNA1S,MRAS,MEF2C,NLK,FLNA,MAPKAPK2,FAS,MAP3K3,MAPKAPK5,MAP4K1,CRKL
TBIvsSham	0.000138532	10.8712	0.025767	KEGG	KEGG_RENIN_ANGIOTENSIN_SYSTEM	MAS1,ACE,LNPEP
T4/TBIvsTBI	4.2774e-12	2.46982	1.99027e-08	GO BP	GO_REGULATION_OF_PHOSPHORUS_METABOLIC_PROCESS	MAP3K8,TPX2,CCR2,NOG,MCM7,MAD2L2,XDH,MAS1,CDON,ACE,KL,PPEF2,PDE4D,PDK2,RAP2C,EPHA7,SIRT2,AKAP6,PRLR,ENPP2,ZEB2,CDKN2B,PDK4,FGF16,EPHA4,ADORA1,ITGA5,MARVELD3,CCL4,CDA,CCL7,STOX1,CDCA2,C5AR1,MYC,PSAP,CD244,TBX1,DDIT4,CAMK2D,HES5,SLC39A10,MAPKAPK5,MAP3K5,CDC37,FARP1,TRIM27,CIB1,BMP7,GPLD1,ECT2,CCKBR,CDKN1B,SIRT1,TGFBR1,TAF7,IGFBP3,DRD1,P2RY1,FGF2,STYX,DDR2,BLM,CHRM5,DUSP9,AVP,FGR,FBP1
T4/TBIvsTBI	6.30887e-12	2.55334	2.93552e-08	GO BP	GO_RESPONSE_TO_ENDOGENOUS_STIMULUS	NOG,SLIT3,MCM7,MAS1,AVPR1B,REST,GSS,KYNU,AGTRAP,COL4A2,UCP2,KL,PDE4D,PGR,PDK2,SIRT2,AKAP6,PRLR,PDK4,PTGFR,FGF16,CHRNA6,TPH2,NKX6-1,HAS1,ATP6V1C2,PLA2G4A,RUNX3,LOX,PCSK9,C5AR1,RRAGA,PTGDS,SPARC,TBX1,PAX2,MFGE8,WT1,GJA1,MYH6,FMOD,INSIG2,PENK,FGF12,CIB1,BMP7,GPLD1,NKX2-1,CDKN1B,E2F1,BTG2,SIRT1,TGFBR1,NR6A1,TAF7,DRD1,FGF2,FGF3,TRDMT1,EIF4EBP1,BLM,SLC18A2,AVP
T4/TBIvsTBI	2.22125e-10	2.27202	1.03355e-06	GO BP	GO_POSITIVE_REGULATION_OF_GENE_EXPRESSION	RBPJL,BTK,CCR2,ELF4,NOG,MAD2L2,GLIS2,NAA16,TAF2,REST,SEC16B,CDON,PGR,E2F3,CEBPZ,ZKSCAN3,CRTC3,NOS1AP,SIRT2,MICAL2,ZEB2,CDKN2B,PLP1,BCL11A,PTGFR,EAF2,NKX6-1,ZBTB7C,STOX1,RUNX3,MYC,GLIS1,TBX1,PAX2,WT1,HMGN1,TBX20,HES5,GJA1,HIST4H4,ASXL1,ZIC1,TRIM27,INSIG2,CIB1,BMP7,NKX2-1,KPNA6,E2F1,BTG2,SIRT1,TGFBR1,ARMCX3,NR6A1,CSRP3,TAF7,ARID3B,P2RY1,FGF2,DDR2,CAND2,POLR1E,BLM,POU4F1,AVP,DND1,TFAP2B
T4/TBIvsTBI	2.45835e-10	2.3954	1.14387e-06	GO BP	GO_REGULATION_OF_CELL_DEATH	BTK,CCR2,NOG,DOCK8,ING4,NAA16,XDH,REST,HS1BP3,UCP2,NOS1AP,EPHA7,SIRT2,PRLR,SEMA5A,MAL,KALRN,PDK4,PTGFR,ADORA1,ITGA5,PALB2,PLA2G4A,ECSCR,NME4,PYCR1,SYCP2,PCSK9,C5AR1,MYC,RRAGA,PSAP,TBX1,PAX2,WT1,DDIT4,CAMK2D,TPT1,DAD1,SLC39A10,BNIP3,MAP3K5,CIB1,BMP7,GPLD1,ECT2,FIGNL1,GIMAP8,CDKN1B,E2F1,BTG2,SIRT1,TGFBR1,IGFBP3,FGF2,HP,INPP5D,POU4F1,AVP,TFAP2B
T4/TBIvsTBI	4.5929e-10	2.35698	2.13708e-06	GO BP	GO_REGULATION_OF_CELL_PROLIFERATION	BTK,CCR2,NOG,SLIT3,ING4,XDH,MAS1,REST,CDON,ACE,E2F3,SIRT2,SEMA5A,CD47,CDKN2B,PTGFR,FGF16,EAF2,ADORA1,MARVELD3,MZB1,SASH3,STOX1,PLA2G4A,RUNX3,C5AR1,MYC,HPSE,PTGDS,SPARC,CD244,TBX1,PAX2,MFGE8,WT1,TBX20,CAMK2D,HES5,GJA1,SLC39A10,CIB1,BMP7,SMYD2,GPLD1,CCKBR,CDKN1B,PMP22,E2F1,BTG2,SIRT1,TGFBR1,EFNB2,IGFBP3,FGF2,FGF3,INPP5D,DDR2,AVP,FGR,TFAP2B
T4/TBIvsTBI	2.03294e-09	3.26485	9.45929e-06	GO BP	GO_ION_HOMEOSTASIS	CCR2,SLC46A1,SCNN1A,ALAS2,PQLC2,CD52,AVPR1B,KL,PDK2,PDK4,ATP6V1C2,RAB20,GNA15,CCL7,C5AR1,MYC,LIPG,CAMK2D,GJA1,TPT1,SLC39A10,ATP13A2,TNNI3,CCKBR,SIRT1,CSRP3,DRD1,COMMD1,P2RY1,FGF2,AVP,TFAP2B
T4/TBIvsTBI	2.8591e-09	2.14883	1.33034e-05	GO BP	GO_POSITIVE_REGULATION_OF_BIOSYNTHETIC_PROCESS	RBPJL,BTK,CCR2,ELF4,NOG,MAD2L2,GLIS2,NAA16,MAS1,TAF2,REST,CDON,PGR,E2F3,CEBPZ,ZKSCAN3,CRTC3,NOS1AP,SIRT2,MICAL2,ZEB2,CDKN2B,BCL11A,EAF2,NKX6-1,MZB1,ZBTB7C,PLA2G4A,RUNX3,MYC,GLIS1,CD244,TBX1,PAX2,WT1,HMGN1,TBX20,HES5,MAPKAPK5,ASXL1,ZIC1,TRIM27,INSIG2,CIB1,BMP7,GPLD1,NKX2-1,KPNA6,E2F1,SIRT1,TGFBR1,ARMCX3,NR6A1,CSRP3,TAF7,ARID3B,DRD1,P2RY1,FGF2,DDR2,CAND2,BLM,POU4F1,AVP,DND1,TFAP2B
T4/TBIvsTBI	3.12767e-09	2.10209	1.4553e-05	GO BP	GO_POSITIVE_REGULATION_OF_RESPONSE_TO_STIMULUS	MAP3K8,BTK,CCR2,XDH,MAS1,CDON,KL,PDE4D,NOS1AP,AKAP6,PRLR,SEMA5A,PLEKHA1,ZEB2,CD47,CDKN2B,MAL,FGF16,SHANK1,EPHA4,ADORA1,ITGA5,CCL4,EXOSC3,TRBC1,DOK1,SASH3,ATP6V1C2,CCL7,STOX1,PLA2G4A,C5AR1,INSL5,MYC,HPSE,RRAGA,PSAP,TBX1,CFB,VAPA,CAMK2D,HES5,GJA1,RHEB,SLC39A10,BNIP3,MAPKAPK5,MAP3K5,ASXL1,PENK,HAP1,WDR59,CIB1,BMP7,GPLD1,ECT2,E2F1,SIRT1,TGFBR1,FBXL15,POLR3B,IGFBP3,CC2D1A,DRD1,P2RY1,FGF2,INPP5D,DUSP9,…
T4/TBIvsTBI	3.67064e-09	2.08078	1.70795e-05	GO BP	GO_PHOSPHATE_CONTAINING_COMPOUND_METABOLIC_PROCESS	MAP3K8,BTK,PLD1,PPP1R3D,SGMS2,DGKH,XDH,KYNU,CNTRL,MTMR2,KL,HUNK,GGPS1,PPEF2,PDE4D,NEK1,PDK2,PI4K2A,FGFR1OP2,EPHA7,PRLR,ENPP2,DGKZ,KALRN,PDK4,FGF16,EPHA4,GRIN2B,ERN2,PLA2G4A,RUNX3,NME4,PCSK9,PRKAG3,MYC,RRM2,LIPG,ATP5F1,SDHC,GUK1,ATP5J,CAMK2D,MYH6,MAPKAPK5,MAP3K5,CDC37,ATP13A2,TRIM27,PANK1,FGF12,GPLD1,NKX2-1,FIGNL1,TGFBR1,DCTPP1,PIGN,TMEM150A,GNE,IGFBP3,FGF2,FGF3,STYX,INPP5D,DDR2,PLA2G3,DUSP9,AVP,I…
T4/TBIvsTBI	5.05806e-09	2.47008	2.35351e-05	GO BP	GO_POSITIVE_REGULATION_OF_DEVELOPMENTAL_PROCESS	BTK,CCR2,NOG,FBN2,CDON,KL,SIRT2,AKAP6,SEMA5A,ENPP2,ZEB2,BCL11A,SHANK1,EPHA4,MAP1B,ITGA5,EXOSC3,FST,NKX6-1,ZBTB7C,SASH3,STOX1,PLA2G4A,C5AR1,MYC,HPSE,TBX1,PAX2,WT1,TBX20,GJA1,RHEB,BNIP3,MAP3K5,CACNA2D2,HAP1,CIB1,BMP7,NAP1L2,ECT2,FBXO38,SIRT1,EFNB2,CSRP3,IGFBP3,FGF2,INPP5D,DDR2
T4/TBIvsTBI	5.33937e-09	4.33022	2.48441e-05	GO BP	GO_REGULATION_OF_EPITHELIAL_CELL_PROLIFERATION	NOG,XDH,SEMA5A,CDKN2B,FGF16,EAF2,MARVELD3,STOX1,RUNX3,C5AR1,MYC,SPARC,TBX1,PAX2,HES5,GJA1,CDKN1B,SIRT1,TGFBR1,EFNB2,FGF2
T4/TBIvsTBI	5.35363e-09	2.55263	2.49104e-05	GO BP	GO_POSITIVE_REGULATION_OF_PHOSPHATE_METABOLIC_PROCESS	MAP3K8,TPX2,MAD2L2,XDH,MAS1,CDON,ACE,KL,RAP2C,EPHA7,AKAP6,PRLR,ENPP2,ZEB2,EPHA4,ADORA1,ITGA5,CCL4,CCL7,STOX1,CDCA2,C5AR1,PSAP,CD244,TBX1,CAMK2D,HES5,SLC39A10,MAPKAPK5,MAP3K5,CIB1,BMP7,GPLD1,ECT2,CDKN1B,SIRT1,TGFBR1,IGFBP3,DRD1,P2RY1,FGF2,DDR2,DUSP9,AVP,FGR
T4/TBIvsTBI	5.35363e-09	2.55263	2.49104e-05	GO BP	GO_POSITIVE_REGULATION_OF_PHOSPHORUS_METABOLIC_PROCESS	MAP3K8,TPX2,MAD2L2,XDH,MAS1,CDON,ACE,KL,RAP2C,EPHA7,AKAP6,PRLR,ENPP2,ZEB2,EPHA4,ADORA1,ITGA5,CCL4,CCL7,STOX1,CDCA2,C5AR1,PSAP,CD244,TBX1,CAMK2D,HES5,SLC39A10,MAPKAPK5,MAP3K5,CIB1,BMP7,GPLD1,ECT2,CDKN1B,SIRT1,TGFBR1,IGFBP3,DRD1,P2RY1,FGF2,DDR2,DUSP9,AVP,FGR
T4/TBIvsTBI	5.87141e-09	3.0637	2.73197e-05	GO BP	GO_REGULATION_OF_GROWTH	CCR2,NOG,EXOSC2,SLIT3,MAD2L2,ING4,ST7L,NOL8,EPHA7,AKAP6,SEMA5A,BCL11A,NELL2,EAF2,MAP1B,NKX6-1,SASH3,CDA,WT1,TBX20,CAMK2D,GJA1,MYH6,CACNA2D2,CIB1,TMEM8B,CDKN1B,SIRT1,TGFBR1,IGFBP3,FGF2,AVP,FBP1
T4/TBIvsTBI	1.01302e-08	2.10824	4.71357e-05	GO BP	GO_REGULATION_OF_TRANSCRIPTION_FROM_RNA_POLYMERASE_II_PROMOTER	RBPJL,ELF4,NOG,MED18,MAD2L2,GLIS2,TAF2,REST,CDON,MED20,PGR,CEBPZ,ZKSCAN3,CRTC3,SOSTDC1,SIRT2,MICAL2,ZEB2,CDKN2B,BCL11A,ZBTB20,EAF2,TCEAL7,FST,NKX6-1,ZBTB7C,STOX1,FOXD2,RUNX3,MYC,GLIS1,TBX1,PAX2,WT1,TBX20,CAMK2D,HES5,MYH6,TCEAL6,AEBP2,ASXL1,ZIC1,TRIM27,INSIG2,BMP7,SMYD2,NKX2-1,KPNA6,E2F1,BTG2,SIRT1,FBXL15,ARMCX3,NR6A1,CSRP3,TAF7,ARID3B,CC2D1A,P2RY1,FGF2,ZHX2,POU4F1,TFAP2B,TCF19
T4/TBIvsTBI	1.14788e-08	2.13074	5.3411e-05	GO BP	GO_REGULATION_OF_PROTEIN_MODIFICATION_PROCESS	MAP3K8,TPX2,NOG,MAD2L2,XDH,MAS1,CDON,ACE,KL,PPEF2,PDE4D,RAP2C,NOS1AP,EPHA7,SIRT2,AKAP6,PRLR,ENPP2,ZEB2,CDKN2B,FGF16,EPHA4,ADORA1,ITGA5,MARVELD3,CCL4,CCL7,STOX1,CDCA2,C5AR1,MYC,PSAP,TBX1,DDIT4,CAMK2D,HES5,SLC39A10,MAPKAPK5,MAP3K5,CDC37,FARP1,TRIM27,CIB1,BMP7,NAP1L2,GPLD1,ECT2,CDKN1B,SIRT1,TGFBR1,TAF7,IGFBP3,DRD1,COMMD1,P2RY1,FGF2,STYX,DDR2,BLM,DUSP9,AVP,FGR
T4/TBIvsTBI	1.34575e-08	3.30418	6.26179e-05	GO BP	GO_TRANSMEMBRANE_RECEPTOR_PROTEIN_TYROSINE_KINASE_SIGNALING_PATHWAY	BTK,NOG,KL,USP8,PDK2,EPHA7,SIRT2,PRLR,REPS2,PLEKHA1,KALRN,PDK4,FGF16,EPHA4,GRIN2B,DOK1,ATP6V1C2,DDIT4,CDC37,HAP1,FGF12,GPLD1,EFNB2,FGF2,FGF3,DDR2,EIF4EBP1,FGR
T4/TBIvsTBI	1.49706e-08	2.66813	6.96581e-05	GO BP	GO_RESPONSE_TO_NITROGEN_COMPOUND	MAS1,AVPR1B,GSS,KYNU,AGTRAP,UCP2,KL,PDE4D,PDK2,SIRT2,AKAP6,PRLR,PDK4,CHRNA6,NKX6-1,ATP6V1C2,GNA15,PLA2G4A,PCSK9,C5AR1,RRAGA,SPARC,WT1,GJA1,MAP3K5,INSIG2,PENK,BMP7,GPLD1,CDKN1B,BTG2,SIRT1,DRD1,TRDMT1,EIF4EBP1,BLM,CHRM5,SLC18A2,AVP
T4/TBIvsTBI	1.54973e-08	2.52447	7.21091e-05	GO BP	GO_CELL_DEATH	MAP3K8,BTK,TPX2,CCR2,SLIT3,ING4,XDH,REST,PDK2,DIDO1,EPHA7,SIRT2,SLTM,MAL,EAF2,ADORA1,MZB1,ERN2,ECSCR,PCSK9,C5AR1,MYC,E2F2,RRAGA,TBX1,PAX2,VAPA,DDIT4,GJA1,DAD1,BNIP3,MAP3K5,CIB1,CDKN1B,PMP22,E2F1,SIRT1,TGFBR1,CRIP1,IGFBP3,INPP5D,AVP,TFAP2B
T4/TBIvsTBI	1.7207e-08	2.20574	8.00643e-05	GO BP	GO_REGULATION_OF_CELL_DIFFERENTIATION	BTK,CCR2,NOG,SLIT3,MAD2L2,XDH,FBN2,REST,CDON,CMTM5,SOSTDC1,EPHA7,SIRT2,AKAP6,PRLR,SEMA5A,ZEB2,BCL11A,SHANK1,EPHA4,MAP1B,NKX6-1,ZBTB7C,SASH3,RUNX3,MYC,TBX1,PAX2,HES5,GJA1,RHEB,HIST4H4,MAP3K5,ASXL1,FMOD,HAP1,CIB1,BMP7,NAP1L2,NKX2-1,ECT2,FBXO38,PMP22,E2F1,SIRT1,TGFBR1,EFNB2,CSRP3,IGFBP3,FGF2,INPP5D,DDR2,ZHX2,DLL3,POU4F1,TFAP2B
T4/TBIvsTBI	1.86842e-08	2.08818	8.69375e-05	GO BP	GO_CATABOLIC_PROCESS	FBXL22,PLD1,EXOSC2,LNPEP,OVGP1,CARNS1,XDH,HMMR,KYNU,ACE,COL4A2,ALDH1L1,MTMR2,USP8,PDE4D,PRPF18,CPT1A,PI4K2A,UBE3B,SIRT2,FUCA1,ENPP2,MTHFS,ADORA1,EXOSC3,CDA,ERN2,PLA2G4A,PCSK9,PNLIP,HPSE,LIPG,RPS27,RPS7,PJA1,UBE2R2,RPS17,RPL41,USP19,RPL10,STT3B,RPSA,BNIP3,RPS2,RPS11,CDC37,FMOD,COL25A1,RIMS3,SIRT1,FBXL15,DCTPP1,BCKDHA,TMEM150A,ACOT8,FGF2,FANCC,KLHL28,ZHX2,PLA2G3,ATG9B,RPL3L,ATG9A
T4/TBIvsTBI	2.2057e-08	3.6072	0.000102631	GO BP	GO_REGULATION_OF_CELL_GROWTH	CCR2,EXOSC2,SLIT3,MAD2L2,ST7L,NOL8,EPHA7,AKAP6,SEMA5A,BCL11A,EAF2,MAP1B,NKX6-1,CDA,WT1,CAMK2D,GJA1,CIB1,CDKN1B,SIRT1,TGFBR1,IGFBP3,AVP,FBP1
T4/TBIvsTBI	2.34885e-08	3.01122	0.000109292	GO BP	GO_POSITIVE_REGULATION_OF_CELL_DEATH	CCR2,ING4,XDH,REST,UCP2,EPHA7,SIRT2,MAL,KALRN,PLA2G4A,ECSCR,PCSK9,MYC,RRAGA,WT1,DDIT4,CAMK2D,BNIP3,MAP3K5,BMP7,GPLD1,ECT2,CDKN1B,E2F1,SIRT1,TGFBR1,IGFBP3,HP,INPP5D,POU4F1,TFAP2B
T4/TBIvsTBI	2.39219e-08	2.62234	0.000111309	GO BP	GO_CHEMICAL_HOMEOSTASIS	CCR2,SLC46A1,SCNN1A,ALAS2,PQLC2,CD52,AVPR1B,UCP2,KL,PDK2,VPS13C,PDK4,ATP6V1C2,RAB20,GNA15,CCL7,PLA2G4A,PCSK9,C5AR1,MYC,LIPG,PAX2,CAMK2D,GJA1,TPT1,SLC39A10,ATP13A2,TNNI3,CCKBR,SIRT1,CSRP3,NARFL,DRD1,COMMD1,P2RY1,FGF2,SLC18A2,AVP,TFAP2B
T4/TBIvsTBI	2.4718e-08	5.05525	0.000115013	GO BP	GO_PEPTIDYL_TYROSINE_MODIFICATION	BTK,CNTRL,NEK1,TPST2,FGFR1OP2,EPHA7,PRLR,FGF16,EPHA4,CDC37,TRIM27,FGF2,FGF3,DDR2,IL3RA,FGR
T4/TBIvsTBI	4.38527e-08	2.28177	0.000204047	GO BP	GO_ION_TRANSPORT	TMC6,SLC46A1,SCNN1A,PQLC2,ANO4,KCNJ6,REST,ACE,UCP2,ORAI2,CPT1A,TOMM40L,PKD2L1,SLC12A2,KCNQ3,GRIN2B,SLC17A9,CHRNA6,SLC22A18,ATP6V1C2,SLC12A1,CLCNKA,PLA2G4A,ATP8B4,ATP5F1,SLC16A4,SLC6A11,ATP5J,CAMK2D,GJA1,TPT1,CLNS1A,SLC39A10,GRIN3A,CACNA2D2,ATP13A2,OSBPL5,CDKN1B,TAF7,LRRC55,DRD1,MTTP,FGF2,PDZK1,CHRM5,SLC18A2,AVP,KCNK5,RHD
T4/TBIvsTBI	5.83499e-08	3.08721	0.000271502	GO BP	GO_TISSUE_MORPHOGENESIS	DNAAF1,NOG,CDON,SOSTDC1,MPP5,EPHA7,MICAL2,ZEB2,EPHA4,ITGA5,MYC,TBX1,PAX2,RPS7,WT1,TBX20,HES5,GJA1,MYH6,MYBPC3,TNNI3,BMP7,NKX2-1,EFNB2,XIRP2,FGF2,POU4F1,TFAP2B
T4/TBIvsTBI	7.08809e-08	3.50168	0.000329809	GO BP	GO_NCRNA_PROCESSING	EXOSC2,TRMT12,INTS2,NOL8,EXOSC3,RPS27,RPS7,RPS17,RPL41,ERI3,RPL10,RPSA,RPS2,RPS11,EBNA1BP2,LAGE3,DDX56,SIRT1,NAT10,FTSJ1,TRMT61B,TRDMT1,RPL3L
T4/TBIvsTBI	7.37497e-08	2.12925	0.000343157	GO BP	GO_TISSUE_DEVELOPMENT	BTK,DNAAF1,NOG,CDON,COL4A2,PDE4D,RAP2C,CPT1A,SOSTDC1,MPP5,EPHA7,PRLR,LAMA3,SEMA5A,MICAL2,ZEB2,EPHA4,ITGA5,NKX6-1,PALB2,PLA2G4A,RUNX3,MYC,PSAP,TBX1,PAX2,RPS7,WT1,TBX20,CAMK2D,HES5,GJA1,MYH6,MYBPC3,TNNI3,BMP7,KAZN,GPLD1,NKX2-1,BTG2,TGFBR1,FBXL15,EFNB2,CSRP3,CRIP1,XIRP2,FGF2,TCHH,DDR2,DLL3,WDPCP,POU4F1,FAM83H,WDR72,TFAP2B
T4/TBIvsTBI	7.74087e-08	2.17967	0.000360183	GO BP	GO_NEUROGENESIS	CCR2,NOG,SLIT3,REST,SH3TC2,CDON,MTMR2,MPP5,EPHA7,SIRT2,SEMA5A,ZEB2,PLP1,BCL11A,SHANK1,EPHA4,MAP1B,NKX6-1,RUNX3,PCSK9,PAX2,VAPA,DDIT4,TBX20,HES5,GJA1,RHEB,GRIN3A,FMOD,FARP1,PENK,ASTN1,HAP1,COL25A1,CIB1,BMP7,NAP1L2,NKX2-1,ECT2,FBXO38,PMP22,BTG2,TGFBR1,EFNB2,LRRC55,DRD1,P2RY1,ZHX2,DLL3,WDPCP,POU4F1,KLHL1
T4/TBIvsTBI	9.11983e-08	2.89494	0.000424346	GO BP	GO_NEGATIVE_REGULATION_OF_CELL_DIFFERENTIATION	CCR2,NOG,MAD2L2,XDH,REST,CMTM5,SOSTDC1,EPHA7,SIRT2,SEMA5A,BCL11A,EPHA4,NKX6-1,MYC,TBX1,PAX2,HES5,HIST4H4,ASXL1,CIB1,BMP7,NKX2-1,PMP22,E2F1,SIRT1,TGFBR1,CSRP3,INPP5D,ZHX2,DLL3
T4/TBIvsTBI	9.45512e-08	2.83326	0.000439947	GO BP	GO_NEGATIVE_REGULATION_OF_CELL_PROLIFERATION	CCR2,NOG,SLIT3,ING4,XDH,REST,E2F3,SIRT2,CDKN2B,EAF2,ADORA1,MARVELD3,RUNX3,MYC,PTGDS,SPARC,WT1,GJA1,CIB1,BMP7,SMYD2,GPLD1,CDKN1B,PMP22,E2F1,BTG2,TGFBR1,EFNB2,IGFBP3,INPP5D,TFAP2B
T4/TBIvsTBI	9.56509e-08	2.45631	0.000445063	GO BP	GO_ANATOMICAL_STRUCTURE_FORMATION_INVOLVED_IN_MORPHOGENESIS	DNAAF1,NOG,RSPH4A,FBN2,CDON,COL4A2,MTMR2,NEK1,MPP5,SSX2IP,LAMA3,SEMA5A,ZEB2,ITGA5,PALB2,KIF24,ECSCR,HPSE,TBX1,PAX2,MFGE8,RPS7,WT1,TBX20,HES5,MYH6,CIB1,BMP7,GPLD1,NKX2-1,SIRT1,TGFBR1,EFNB2,CSRP3,FGF2,PLA2G3,DLL3,WDPCP,WDR72,TFAP2B
T4/TBIvsTBI	9.90933e-08	2.12697	0.000461081	GO BP	GO_POSITIVE_REGULATION_OF_PROTEIN_METABOLIC_PROCESS	MAP3K8,SUMO2,TPX2,CCR2,MAD2L2,XDH,MAS1,REST,CDON,ACE,KL,RAP2C,NOS1AP,EPHA7,SIRT2,AKAP6,PRLR,ENPP2,ZEB2,EPHA4,ADORA1,ITGA5,CCL4,CCL7,STOX1,CDCA2,ECSCR,PCSK9,C5AR1,MYC,PSAP,TBX1,CAMK2D,HES5,GJA1,SLC39A10,MAPKAPK5,MAP3K5,CIB1,BMP7,NAP1L2,GPLD1,ECT2,CDKN1B,SIRT1,TGFBR1,IGFBP3,COMMD1,P2RY1,FGF2,DDR2,DUSP9,AVP,DND1
T4/TBIvsTBI	9.95521e-08	2.10979	0.000463216	GO BP	GO_POSITIVE_REGULATION_OF_CELL_COMMUNICATION	MAP3K8,XDH,MAS1,SYT12,CDON,KL,NOS1AP,AKAP6,PRLR,SEMA5A,ZEB2,CDKN2B,MAL,SHANK1,EPHA4,ADORA1,ITGA5,CCL4,NKX6-1,DOK1,ATP6V1C2,CCL7,STOX1,C5AR1,HPSE,RRAGA,PSAP,TBX1,VAPA,CAMK2D,HES5,GJA1,RHEB,SLC39A10,BNIP3,MAPKAPK5,MAP3K5,ASXL1,HAP1,WDR59,CIB1,BMP7,GPLD1,ECT2,E2F1,SIRT1,TGFBR1,FBXL15,IGFBP3,CC2D1A,DRD1,P2RY1,FGF2,DUSP9,FGR
T4/TBIvsTBI	1.43073e-07	2.48404	0.00066572	GO BP	GO_MEMBRANE_ORGANIZATION	LNPEP,ANO4,SYT12,SEC16B,SH3TC2,SYNE2,VPS39,MPP5,MAL,ADORA1,SLC12A1,RAB20,ATP8B4,RPS27,TMED9,MFGE8,RPS7,VAPA,RPS17,VAMP1,RPL41,RPL10,RPSA,BNIP3,RPS2,RPS11,FCHO1,SEC22C,E2F1,AMN,TMEM150A,SYT9,P2RY1,BET1,ATG9B,RPL3L,SYTL1,ATG9A
T4/TBIvsTBI	1.5072e-07	1.99599	0.000701298	GO BP	GO_ORGANONITROGEN_COMPOUND_METABOLIC_PROCESS	SLC46A1,LNPEP,OVGP1,CARNS1,ALAS2,SGMS2,XDH,GSS,B4GALT4,HMMR,KYNU,ACE,GTPBP2,HS3ST2,ST3GAL3,UCP2,ALDH1L1,PDE4D,CPT1A,FUCA1,MRPS12,ENPP2,MTHFS,TPH2,HAS1,CDA,PLA2G4A,NME4,PYCR1,HPSE,PSAP,RPS27,RPS7,ATP5F1,VAPA,RPS17,RPL41,SDHC,MRPL30,GUK1,ATP5J,MYH6,RPL10,RPSA,RPS2,RPS11,FMOD,MRPL46,PANK1,GPLD1,FIGNL1,AMN,BCKDHA,FTSJ1,TUFM,DRD1,FGF2,PLA2G3,ST8SIA2,EIF4EBP1,RPL3L
T4/TBIvsTBI	1.55733e-07	2.47578	0.000724628	GO BP	GO_CELL_PROJECTION_ORGANIZATION	DNAAF1,NOG,SLIT3,RSPH4A,TTC21A,MTMR2,NEK1,RAP2C,SSX2IP,EPHA7,SEMA5A,PLEKHA1,ZEB2,PLP1,SHANK1,EPHA4,MAP1B,KIF24,PAX2,SPAG6,VAPA,HES5,GJA1,GRIN3A,FMOD,FARP1,HAP1,COL25A1,BMP7,NKX2-1,PMP22,BTG2,EFNB2,LRRC55,PLA2G3,WDPCP,POU4F1,KLHL1
T4/TBIvsTBI	1.56579e-07	2.18814	0.000728564	GO BP	GO_CELL_CYCLE	MAP3K8,SMC1B,TPX2,HFM1,MCM7,MAD2L2,ING4,TXLNG,TAF2,HMMR,CNTRL,USP8,NEK1,E2F3,DIAPH2,SIRT2,DGKZ,CDKN2B,DMC1,CCNA1,DDX11,STOX1,CDCA2,SYCP2,PRKAG3,MYC,RRM2,E2F2,RRAGA,RPS27,ZWINT,CAMK2D,RHEB,SSSCA1,CIB1,CHAMP1,ECT2,CDKN1B,E2F1,BTG2,ORC4,TGFBR1,FBXL15,FIGN,OIP5,RINT1,EIF4EBP1,BLM,TDRD1
T4/TBIvsTBI	1.7474e-07	2.16056	0.000813064	GO BP	GO_NEGATIVE_REGULATION_OF_RESPONSE_TO_STIMULUS	CCR2,NOG,SLIT3,MAD2L2,GLIS2,XDH,FBN2,UCP2,MTMR2,PPEF2,VPS13C,NDUFAF2,ZKSCAN3,CRTC3,SOSTDC1,SIRT2,SEMA5A,PLEKHA1,RGS7BP,EPHA4,ADORA1,MARVELD3,FST,MZB1,PYCR1,MYC,PSAP,DDIT4,TBX20,GJA1,RGS17,TPT1,GRIN3A,MAPKAPK5,ASXL1,TRIM27,CIB1,BMP7,NKX2-1,FIGNL1,SIRT1,TGFBR1,IGFBP3,DRD1,FGF2,HP,INPP5D,DUSP9,AVP,FBP1
T4/TBIvsTBI	1.98087e-07	2.0653	0.0009217	GO BP	GO_CELLULAR_RESPONSE_TO_STRESS	MAP3K8,SUMO2,FAN1,MCM7,MAD2L2,ING4,UCP2,PDK2,PI4K2A,SIRT2,PLEKHA1,DGKZ,PDK4,DMC1,ERP27,DDX11,PALB2,ERN2,STOX1,PYCR1,PCSK9,MYC,RMI2,RRAGA,PAX2,DDIT4,HMGN1,SLU7,USP19,STT3B,BNIP3,MAPKAPK5,HIST4H4,MAP3K5,CDC37,ATP13A2,INSIG2,PENK,FGF12,WDR59,RIMS3,CIB1,BMP7,ECT2,CDKN1B,E2F1,BTG2,SIRT1,POLD2,CRIP1,DRD1,FANCC,EIF4EBP1,BLM,DUSP9
T4/TBIvsTBI	2.0139e-07	2.97695	0.000937069	GO BP	GO_NCRNA_METABOLIC_PROCESS	EXOSC2,TRMT12,INTS2,GTF2A1,NOL8,EXOSC3,ERN2,RPS27,RPS7,RPS17,RPL41,ERI3,RPL10,RPSA,RPS2,RPS11,EBNA1BP2,LAGE3,DDX56,SIRT1,NAT10,FTSJ1,TRMT61B,POLR1E,TRDMT1,RPL3L,TDRD1
T4/TBIvsTBI	2.01673e-07	6.27612	0.000938385	GO BP	GO_REGULATION_OF_MUSCLE_TISSUE_DEVELOPMENT	NOG,CDON,SIRT2,AKAP6,TBX1,TBX20,USP19,GJA1,EFNB2,FGF2,FGF3
T4/TBIvsTBI	2.49682e-07	3.09301	0.00116177	GO BP	GO_RESPONSE_TO_GROWTH_FACTOR	NOG,MCM7,COL4A2,KL,SIRT2,FGF16,HAS1,RUNX3,MYC,SPARC,TBX1,PAX2,DDIT4,MYH6,FMOD,PENK,HAP1,FGF12,CIB1,BMP7,E2F1,TGFBR1,P2RY1,FGF2,FGF3
T4/TBIvsTBI	2.73217e-07	2.52685	0.00127128	GO BP	GO_POSITIVE_REGULATION_OF_CELL_PROLIFERATION	CCR2,NOG,MAS1,CDON,E2F3,SEMA5A,CD47,PTGFR,FGF16,MZB1,SASH3,STOX1,PLA2G4A,C5AR1,MYC,HPSE,CD244,TBX1,PAX2,MFGE8,TBX20,CAMK2D,HES5,SLC39A10,CIB1,CCKBR,CDKN1B,E2F1,SIRT1,TGFBR1,FGF2,FGF3,DDR2,AVP,TFAP2B
T4/TBIvsTBI	3.09823e-07	2.10177	0.00144161	GO BP	GO_CELL_DEVELOPMENT	BTK,AKIP1,NOG,SLIT3,SH3TC2,MTMR2,PDE4D,RAP2C,DIAPH2,DDX25,MPP5,EPHA7,SIRT2,SEMA5A,ZEB2,PLP1,DMC1,SHANK1,EPHA4,MAP1B,NKX6-1,RUNX3,TBX1,PAX2,SPAG6,VAPA,WT1,CAMK2D,HES5,GJA1,MYH6,GRIN3A,FMOD,CACNA2D2,FARP1,COL25A1,CIB1,BMP7,NKX2-1,BTG2,TGFBR1,EFNB2,CSRP3,LRRC55,DRD1,PLA2G3,WDPCP,POU4F1,KLHL1,DND1,TDRD1
T4/TBIvsTBI	3.10632e-07	2.2684	0.00144537	GO BP	GO_LOCOMOTION	PSTPIP2,CCR2,PLD1,NOG,DOCK8,SLIT3,CMTM5,SYNE2,PDE4D,FMNL1,EPHA7,SEMA5A,ENPP2,DGKZ,ZEB2,CD47,EPHA4,ITGA5,CCL4,CCL7,ECSCR,C5AR1,PROCR,CD244,TBX1,DDIT4,TBX20,GJA1,RPSA,FMOD,ASTN1,BMP7,GPLD1,NKX2-1,TGFBR1,EFNB2,DRD1,P2RY1,FGF2,INPP5D,WDPCP,POU4F1,FGR
T4/TBIvsTBI	3.32634e-07	2.43493	0.00154774	GO BP	GO_RESPONSE_TO_HORMONE	SLIT3,MAS1,AVPR1B,REST,AGTRAP,UCP2,KL,PGR,PDK2,PRLR,PDK4,PTGFR,TPH2,NKX6-1,ATP6V1C2,PLA2G4A,LOX,PCSK9,PTGDS,SPARC,MFGE8,WT1,GJA1,INSIG2,PENK,BMP7,GPLD1,NKX2-1,CDKN1B,BTG2,SIRT1,NR6A1,TAF7,DRD1,EIF4EBP1,SLC18A2,AVP
T4/TBIvsTBI	3.50881e-07	2.28328	0.00163265	GO BP	GO_CELL_CYCLE_PROCESS	SMC1B,TPX2,HFM1,MCM7,MAD2L2,ING4,TAF2,HMMR,CNTRL,USP8,NEK1,DIAPH2,SIRT2,DGKZ,CDKN2B,DMC1,CCNA1,DDX11,STOX1,CDCA2,SYCP2,PRKAG3,MYC,RRM2,RRAGA,RPS27,ZWINT,CAMK2D,RHEB,SSSCA1,CHAMP1,ECT2,CDKN1B,E2F1,BTG2,ORC4,TGFBR1,FBXL15,FIGN,OIP5,EIF4EBP1,BLM
T4/TBIvsTBI	3.61688e-07	2.53564	0.00168294	GO BP	GO_CARDIOVASCULAR_SYSTEM_DEVELOPMENT	DNAAF1,REST,COL4A2,SEMA5A,MICAL2,ITGA5,ECSCR,LOX,HPSE,SPARC,TBX1,MFGE8,WT1,TBX20,CAMK2D,GJA1,MYH6,MYBPC3,ASXL1,TNNI3,FGF12,CIB1,SMYD2,GPLD1,SIRT1,TGFBR1,EFNB2,CSRP3,CRIP1,XIRP2,FGF2,WDPCP,POU4F1,TFAP2B
T4/TBIvsTBI	3.61688e-07	2.53564	0.00168294	GO BP	GO_CIRCULATORY_SYSTEM_DEVELOPMENT	DNAAF1,REST,COL4A2,SEMA5A,MICAL2,ITGA5,ECSCR,LOX,HPSE,SPARC,TBX1,MFGE8,WT1,TBX20,CAMK2D,GJA1,MYH6,MYBPC3,ASXL1,TNNI3,FGF12,CIB1,SMYD2,GPLD1,SIRT1,TGFBR1,EFNB2,CSRP3,CRIP1,XIRP2,FGF2,WDPCP,POU4F1,TFAP2B
T4/TBIvsTBI	3.86204e-07	2.05317	0.00179701	GO BP	GO_NEGATIVE_REGULATION_OF_NITROGEN_COMPOUND_METABOLIC_PROCESS	CCR2,NOG,MAD2L2,GLIS2,ING4,REST,ZKSCAN3,SIRT2,AKAP6,ZEB2,BCL11A,ZBTB20,CCL4,TCEAL7,FST,NKX6-1,CDA,ERN2,RBM42,RUNX3,MYC,GLIS1,PAX2,WT1,DDIT4,TBX20,HES5,GJA1,AEBP2,HIST4H4,ASXL1,TRIM27,HAP1,BMP7,SMYD2,NKX2-1,CDKN1B,E2F1,BTG2,SIRT1,NAT10,NR6A1,CDAN1,TAF7,CC2D1A,COMMD1,SRSF12,ZHX2,EIF4EBP1,BLM,POU4F1,TFAP2B,FBP1
T4/TBIvsTBI	4.54635e-07	7.24528	0.00211542	GO BP	GO_REGULATION_OF_ORGAN_GROWTH	NOG,AKAP6,SASH3,WT1,TBX20,GJA1,MYH6,CACNA2D2,FGF2
T4/TBIvsTBI	4.80236e-07	9.79454	0.00223454	GO BP	GO_REGULATION_OF_HEART_GROWTH	NOG,AKAP6,WT1,TBX20,GJA1,MYH6,FGF2
T4/TBIvsTBI	4.95609e-07	8.24804	0.00230607	GO BP	GO_AMMONIUM_TRANSPORT	CPT1A,SLC12A2,TAF7,DRD1,PDZK1,CHRM5,SLC18A2,RHD
T4/TBIvsTBI	4.98559e-07	2.4633	0.0023198	GO BP	GO_CELL_MOTILITY	PSTPIP2,CCR2,PLD1,DOCK8,SLIT3,SYNE2,PDE4D,FMNL1,SEMA5A,DGKZ,ZEB2,CD47,EPHA4,ITGA5,CCL4,CCL7,C5AR1,PROCR,CD244,TBX1,DDIT4,TBX20,GJA1,ASTN1,GPLD1,NKX2-1,TGFBR1,EFNB2,DRD1,P2RY1,FGF2,INPP5D,WDPCP,POU4F1,FGR
T4/TBIvsTBI	4.98559e-07	2.4633	0.0023198	GO BP	GO_LOCALIZATION_OF_CELL	PSTPIP2,CCR2,PLD1,DOCK8,SLIT3,SYNE2,PDE4D,FMNL1,SEMA5A,DGKZ,ZEB2,CD47,EPHA4,ITGA5,CCL4,CCL7,C5AR1,PROCR,CD244,TBX1,DDIT4,TBX20,GJA1,ASTN1,GPLD1,NKX2-1,TGFBR1,EFNB2,DRD1,P2RY1,FGF2,INPP5D,WDPCP,POU4F1,FGR
T4/TBIvsTBI	5.54382e-07	2.52845	0.00257954	GO BP	GO_CELL_CELL_SIGNALING	PCDHB2,PCDHB16,HTR1F,LNPEP,SYT12,FGF11,PGR,SEMA5A,PLP1,KCNQ3,FGF16,GRIN2B,ADORA1,CCL4,CHRNA6,GNA15,CCL7,PCDHB10,SLC6A11,GJA1,PENK,HAP1,FGF12,PMP22,PDYN,EFNB2,SYT9,DRD1,FGF3,CHRM5,SYTL1,SLC18A2,AVP
T4/TBIvsTBI	5.7065e-07	2.38159	0.00265523	GO BP	GO_CELLULAR_LIPID_METABOLIC_PROCESS	PLD1,SGMS2,FAM135B,B4GALT4,ELOVL7,ST3GAL3,MTMR2,KL,GGPS1,CPT1A,PI4K2A,SIRT2,ENPP2,DGKZ,PLP1,FGF16,SLC12A1,PLA2G4A,PCSK9,PRKAG3,PNLIP,LIPG,PSAP,PTGDS,VAPA,INSIG2,GPLD1,NKX2-1,SIRT1,PIGN,TMEM150A,ACOT8,FGF2,FGF3,INPP5D,PLA2G3,ST8SIA2
T4/TBIvsTBI	8.73526e-07	2.1822	0.00406452	GO BP	GO_LIPID_METABOLIC_PROCESS	PLD1,SGMS2,FAM135B,B4GALT4,ELOVL7,ST3GAL3,MTMR2,KL,GGPS1,CPT1A,PI4K2A,SIRT2,PRLR,ENPP2,PLEKHA1,DGKZ,PLP1,FGF16,ADORA1,SLC12A1,PLA2G4A,PCSK9,PRKAG3,PNLIP,LIPG,PSAP,PTGDS,VAPA,OSBPL5,INSIG2,GPLD1,NKX2-1,SIRT1,FDX1,PIGN,TMEM150A,ACOT8,MTTP,FGF2,FGF3,INPP5D,PLA2G3,ST8SIA2
T4/TBIvsTBI	8.96305e-07	2.11691	0.00417051	GO BP	GO_REGULATION_OF_CELLULAR_LOCALIZATION	CCR2,REST,SYT12,SEC16B,SH3TC2,UCP2,MTMR2,PDE4D,CPT1A,NDUFAF2,SIRT2,AKAP6,SEMA5A,ADORA1,MAP1B,SLC17A9,CHRNA6,NKX6-1,CD244,CAMK2D,GJA1,MYBPC3,CACNA2D2,ATP13A2,ZIC1,TRIM27,HAP1,RIMS3,CIB1,BMP7,GPLD1,ECT2,E2F1,SIRT1,TGFBR1,SYT9,DRD1,COMMD1,P2RY1,PDZK1,RINT1,SYTL1,AVP,FGR,DHRS7C,TFAP2B
T4/TBIvsTBI	9.1465e-07	3.4569	0.00425587	GO BP	GO_TUBE_MORPHOGENESIS	DNAAF1,NOG,SOSTDC1,EPHA7,MICAL2,ZEB2,EPHA4,MYC,TBX1,PAX2,RPS7,WT1,TBX20,HES5,GJA1,BMP7,NKX2-1,EFNB2,FGF2
T4/TBIvsTBI	1.35887e-06	2.35878	0.00632282	GO BP	GO_NEGATIVE_REGULATION_OF_CELL_DEATH	NOG,DOCK8,NAA16,UCP2,SIRT2,PRLR,SEMA5A,PDK4,PTGFR,ADORA1,ITGA5,PALB2,PYCR1,SYCP2,C5AR1,MYC,PSAP,TBX1,PAX2,WT1,TPT1,DAD1,SLC39A10,BNIP3,CIB1,BMP7,FIGNL1,CDKN1B,BTG2,SIRT1,TGFBR1,FGF2,POU4F1,AVP,TFAP2B
T4/TBIvsTBI	1.3669e-06	2.06586	0.00636017	GO BP	GO_HOMEOSTATIC_PROCESS	CCR2,SLC46A1,SCNN1A,ALAS2,PQLC2,CD52,AVPR1B,UCP2,KL,PDK2,VPS13C,CRTC3,PDK4,NELL2,ADORA1,SASH3,ATP6V1C2,RAB20,GNA15,CCL7,PLA2G4A,PCSK9,C5AR1,MYC,LIPG,PAX2,RPS17,CAMK2D,GJA1,TPT1,CLNS1A,SLC39A10,HIST4H4,ATP13A2,TNNI3,CCKBR,SIRT1,CSRP3,NARFL,POLD2,DRD1,COMMD1,P2RY1,FGF2,SLC18A2,AVP,TFAP2B
T4/TBIvsTBI	1.37576e-06	2.42718	0.0064014	GO BP	GO_CELLULAR_RESPONSE_TO_OXYGEN_CONTAINING_COMPOUND	MAS1,AGTRAP,UCP2,KL,PDE4D,PDK2,CPT1A,SIRT2,AKAP6,PRLR,PLEKHA1,PDK4,PTGFR,NKX6-1,ATP6V1C2,GNA15,CCL7,PCSK9,RRAGA,TBX1,PAX2,WT1,BNIP3,MAP3K5,PENK,GPLD1,ECT2,E2F1,SIRT1,DRD1,EIF4EBP1,BLM,CHRM5
T4/TBIvsTBI	1.39248e-06	5.25561	0.00647922	GO BP	GO_PROTEIN_LOCALIZATION_TO_ENDOPLASMIC_RETICULUM	SEC16B,RPS27,RPS7,VAPA,RPS17,RPL41,RPL10,RPSA,RPS2,RPS11,RPL3L
T4/TBIvsTBI	1.4033e-06	8.57023	0.00652957	GO BP	GO_REGULATION_OF_CARDIAC_MUSCLE_TISSUE_DEVELOPMENT	NOG,AKAP6,TBX20,GJA1,EFNB2,FGF2,FGF3
T4/TBIvsTBI	1.41509e-06	3.04924	0.00658441	GO BP	GO_SYNAPTIC_SIGNALING	PCDHB2,PCDHB16,HTR1F,SYT12,PLP1,KCNQ3,GRIN2B,ADORA1,CHRNA6,GNA15,PCDHB10,SLC6A11,PENK,HAP1,FGF12,PMP22,PDYN,SYT9,DRD1,CHRM5,SYTL1,SLC18A2
T4/TBIvsTBI	1.47413e-06	4.49397	0.00685913	GO BP	GO_NEGATIVE_REGULATION_OF_CELL_GROWTH	CCR2,SLIT3,ST7L,EPHA7,SEMA5A,BCL11A,EAF2,CDA,WT1,GJA1,CDKN1B,SIRT1,FBP1
T4/TBIvsTBI	1.59382e-06	3.02782	0.00741602	GO BP	GO_ORGANIC_CYCLIC_COMPOUND_CATABOLIC_PROCESS	EXOSC2,CARNS1,XDH,KYNU,ALDH1L1,PDE4D,PRPF18,MTHFS,EXOSC3,CDA,ERN2,RPS27,RPS7,RPS17,RPL41,RPL10,RPSA,RPS2,RPS11,DCTPP1,ZHX2,RPL3L
T4/TBIvsTBI	1.6188e-06	18.0822	0.00753229	GO BP	GO_RRNA_3_END_PROCESSING	EXOSC2,EXOSC3,ERI3,RPSA
T4/TBIvsTBI	1.65353e-06	5.17152	0.00769386	GO BP	GO_KIDNEY_EPITHELIUM_DEVELOPMENT	NOG,EPHA7,EPHA4,MYC,PAX2,WT1,HES5,BMP7,EFNB2,FGF2,TFAP2B
T4/TBIvsTBI	2.23835e-06	3.05473	0.0104151	GO BP	GO_RESPONSE_TO_PEPTIDE	MAS1,AVPR1B,AGTRAP,UCP2,KL,PDK2,PRLR,PDK4,NKX6-1,ATP6V1C2,PCSK9,SPARC,GJA1,INSIG2,BMP7,GPLD1,CDKN1B,BTG2,SIRT1,DRD1,EIF4EBP1
T4/TBIvsTBI	2.28871e-06	1.87177	0.0106494	GO BP	GO_RESPONSE_TO_EXTERNAL_STIMULUS	CCR2,PLD1,NOG,SLIT3,GSS,KYNU,CMTM5,UCP2,PDE4D,PDK2,EPHA7,SIRT2,PKD2L1,SEMA5A,ENPP2,CD47,CDKN2B,PDK4,PTGFR,SHANK1,EPHA4,ADORA1,CCL4,PTGER1,TPH2,CCL7,PLA2G4A,ECSCR,PCSK9,C5AR1,LIPG,RRAGA,SPARC,PAX2,DDIT4,GJA1,TPT1,DAD1,BNIP3,GRIN3A,FMOD,PENK,WDR59,BMP7,NKX2-1,BTG2,SIRT1,POLR3B,EFNB2,CSRP3,DRD1,P2RY1,FGF2,OPN3,HP,HIST1H2BE,SLC18A2,FGR
T4/TBIvsTBI	2.48277e-06	16.7906	0.0115523	GO BP	GO_POSITIVE_REGULATION_OF_SPROUTING_ANGIOGENESIS	CCR2,ITGA5,CIB1,FGF2
T4/TBIvsTBI	2.48814e-06	2.52108	0.0115773	GO BP	GO_CELLULAR_HOMEOSTASIS	CCR2,SLC46A1,ALAS2,CD52,AVPR1B,UCP2,NELL2,ATP6V1C2,RAB20,GNA15,CCL7,C5AR1,MYC,PAX2,CAMK2D,GJA1,TPT1,CLNS1A,SLC39A10,ATP13A2,TNNI3,CCKBR,SIRT1,CSRP3,DRD1,P2RY1,FGF2,AVP,TFAP2B
T4/TBIvsTBI	2.63258e-06	2.93836	0.0122494	GO BP	GO_RIBONUCLEOPROTEIN_COMPLEX_BIOGENESIS	EXOSC2,PRPF18,NOL8,EXOSC3,RPS27,RPS7,RPS17,RPL41,SLU7,CLNS1A,ERI3,RPL10,RPSA,RPS2,RPS11,EBNA1BP2,PRPF31,DDX56,SIRT1,NAT10,SRSF12,RPL3L
T4/TBIvsTBI	2.64565e-06	1.96809	0.0123102	GO BP	GO_NEGATIVE_REGULATION_OF_GENE_EXPRESSION	NOG,SLIT3,MAD2L2,GLIS2,ING4,XDH,REST,PGR,ZKSCAN3,SIRT2,ZEB2,BCL11A,ZBTB20,CCL4,TCEAL7,FST,NKX6-1,ERN2,RBM42,STOX1,RUNX3,MYC,GLIS1,PAX2,WT1,TBX20,HES5,GJA1,AEBP2,HIST4H4,ASXL1,TRIM27,HAP1,BMP7,SMYD2,NKX2-1,CDKN1B,E2F1,BTG2,SIRT1,NR6A1,TAF7,CC2D1A,COMMD1,SRSF12,ZHX2,EIF4EBP1,POU4F1,TFAP2B,TDRD1
T4/TBIvsTBI	2.77402e-06	2.28539	0.0129075	GO BP	GO_CELLULAR_COMPONENT_MORPHOGENESIS	DNAAF1,NUBPL,AKIP1,NOG,SLIT3,RSPH4A,TTC21A,MTMR2,NEK1,MPP5,SSX2IP,EPHA7,ZEB2,SHANK1,EPHA4,MAP1B,KIF24,PAX2,WT1,GJA1,MYH6,FMOD,FARP1,COL25A1,CIB1,BMP7,NKX2-1,ECT2,TGFBR1,EFNB2,CSRP3,LRRC55,PLA2G3,WDPCP,POU4F1
T4/TBIvsTBI	2.80014e-06	2.1285	0.013029	GO BP	GO_PROTEIN_COMPLEX_BIOGENESIS	TPX2,DNAAF1,NUBPL,DGKH,SEC16B,MTMR2,CPT1A,NDUFAF2,CRTC3,SIRT2,PRLR,REPS2,PKD2L1,SHANK1,NELL2,MZB1,CDA,MYC,RRM2,VAMP1,NAP1L5,CAMK2D,HES5,GJA1,HIST4H4,FMOD,ATL2,FCHO1,TRIM27,TSPAN4,NAP1L2,ECT2,DCTPP1,TRMT61B,BET1,OIP5,FANCC,HIST1H2BE,CAND2,BLM,FBP1
T4/TBIvsTBI	2.80014e-06	2.1285	0.013029	GO BP	GO_PROTEIN_COMPLEX_ASSEMBLY	TPX2,DNAAF1,NUBPL,DGKH,SEC16B,MTMR2,CPT1A,NDUFAF2,CRTC3,SIRT2,PRLR,REPS2,PKD2L1,SHANK1,NELL2,MZB1,CDA,MYC,RRM2,VAMP1,NAP1L5,CAMK2D,HES5,GJA1,HIST4H4,FMOD,ATL2,FCHO1,TRIM27,TSPAN4,NAP1L2,ECT2,DCTPP1,TRMT61B,BET1,OIP5,FANCC,HIST1H2BE,CAND2,BLM,FBP1
T4/TBIvsTBI	2.96717e-06	3.7833	0.0138062	GO BP	GO_REGULATION_OF_VASCULATURE_DEVELOPMENT	CCR2,XDH,COL4A2,SEMA5A,ENPP2,FGF16,ITGA5,ECSCR,C5AR1,SPARC,WT1,CIB1,BMP7,SIRT1,FGF2
T4/TBIvsTBI	3.16542e-06	3.58884	0.0147287	GO BP	GO_NEGATIVE_REGULATION_OF_NERVOUS_SYSTEM_DEVELOPMENT	CCR2,NOG,REST,MTMR2,EPHA7,SIRT2,SEMA5A,BCL11A,EPHA4,NKX6-1,HES5,CIB1,BMP7,PMP22,ZHX2,DLL3
T4/TBIvsTBI	3.20723e-06	9.27904	0.0149233	GO BP	GO_POSITIVE_REGULATION_OF_ORGAN_GROWTH	AKAP6,SASH3,WT1,TBX20,CACNA2D2,FGF2
T4/TBIvsTBI	3.87068e-06	2.95242	0.0180103	GO BP	GO_PATTERN_SPECIFICATION_PROCESS	DNAAF1,NOG,CDON,SOSTDC1,MICAL2,ZEB2,NKX6-1,PALB2,TBX1,PAX2,WT1,TBX20,HES5,GJA1,ZIC1,BMP7,NKX2-1,BTG2,TGFBR1,FBXL15,DLL3
T4/TBIvsTBI	4.41015e-06	2.49316	0.0205204	GO BP	GO_REGULATION_OF_MAPK_CASCADE	MAP3K8,XDH,CDON,KL,PPEF2,EPHA7,ZEB2,FGF16,EPHA4,ADORA1,MARVELD3,CCL4,CCL7,C5AR1,MYC,PSAP,TBX1,CAMK2D,MAPKAPK5,MAP3K5,CIB1,BMP7,TGFBR1,IGFBP3,P2RY1,FGF2,STYX,DUSP9
T4/TBIvsTBI	4.57784e-06	2.64241	0.0213007	GO BP	GO_PROTEIN_LOCALIZATION_TO_ORGANELLE	LRWD1,SEC16B,TTC21A,SYNE2,VPS13C,TOMM40L,IPO13,RPS27,RPS7,VAPA,RPS17,RPL41,CHCHD4,RPL10,RPSA,RPS2,RPS11,BMP7,CHAMP1,KPNA6,CSRP3,DRD1,PEX12,RPL3L,FAM83H
T4/TBIvsTBI	4.62283e-06	5.1102	0.02151	GO BP	GO_NEGATIVE_REGULATION_OF_EPITHELIAL_CELL_PROLIFERATION	XDH,CDKN2B,EAF2,MARVELD3,RUNX3,SPARC,GJA1,CDKN1B,TGFBR1,EFNB2
T4/TBIvsTBI	4.68648e-06	7.34591	0.0218062	GO BP	GO_POSITIVE_REGULATION_OF_MUSCLE_TISSUE_DEVELOPMENT	CDON,AKAP6,TBX1,TBX20,GJA1,EFNB2,FGF2
T4/TBIvsTBI	5.2097e-06	2.22122	0.0242407	GO BP	GO_MACROMOLECULE_CATABOLIC_PROCESS	FBXL22,EXOSC2,LNPEP,OVGP1,HMMR,ACE,USP8,PRPF18,UBE3B,SIRT2,FUCA1,EXOSC3,ERN2,PCSK9,HPSE,RPS27,RPS7,PJA1,UBE2R2,RPS17,RPL41,USP19,RPL10,STT3B,RPSA,BNIP3,RPS2,RPS11,FMOD,SIRT1,FBXL15,FGF2,KLHL28,ZHX2,RPL3L
T4/TBIvsTBI	5.59769e-06	3.06752	0.026046	GO BP	GO_PHOSPHOLIPID_METABOLIC_PROCESS	PLD1,SGMS2,MTMR2,KL,GGPS1,PI4K2A,ENPP2,FGF16,PLA2G4A,PCSK9,LIPG,GPLD1,NKX2-1,PIGN,TMEM150A,FGF2,FGF3,INPP5D,PLA2G3
T4/TBIvsTBI	6.06995e-06	3.05076	0.0282435	GO BP	GO_CIRCULATORY_SYSTEM_PROCESS	LNPEP,AVPR1B,AGTRAP,ACE,PDE4D,ADORA1,TBX20,CAMK2D,GJA1,MYH6,MYBPC3,TNNI3,FGF12,NKX2-1,CSRP3,DOCK5,DRD1,P2RY1,AVP
T4/TBIvsTBI	6.51834e-06	10.4942	0.0303298	GO BP	GO_REGULATION_OF_SPROUTING_ANGIOGENESIS	CCR2,FGF16,ITGA5,CIB1,FGF2
T4/TBIvsTBI	6.80691e-06	2.285	0.0316726	GO BP	GO_POSITIVE_REGULATION_OF_CELL_DIFFERENTIATION	BTK,CCR2,FBN2,CDON,SIRT2,AKAP6,SEMA5A,ZEB2,BCL11A,SHANK1,EPHA4,MAP1B,NKX6-1,ZBTB7C,SASH3,TBX1,PAX2,GJA1,RHEB,MAP3K5,HAP1,CIB1,BMP7,NAP1L2,ECT2,FBXO38,EFNB2,CSRP3,IGFBP3,FGF2,INPP5D,DDR2
T4/TBIvsTBI	7.60682e-06	8.20008	0.0353945	GO BP	GO_NEGATIVE_REGULATION_OF_STEM_CELL_DIFFERENTIATION	MAD2L2,REST,PAX2,HES5,BMP7,NKX2-1
T4/TBIvsTBI	7.92084e-06	2.17887	0.0368557	GO BP	GO_PROTEIN_PHOSPHORYLATION	MAP3K8,BTK,CNTRL,KL,HUNK,NEK1,PDK2,FGFR1OP2,EPHA7,PRLR,KALRN,PDK4,FGF16,EPHA4,GRIN2B,ERN2,RUNX3,PRKAG3,MYC,CAMK2D,MAPKAPK5,MAP3K5,CDC37,ATP13A2,TRIM27,FGF12,TGFBR1,IGFBP3,FGF2,FGF3,DDR2,DUSP9,AVP,IL3RA,FGR
T4/TBIvsTBI	8.04429e-06	3.21236	0.0374301	GO BP	GO_RESPONSE_TO_OXYGEN_LEVELS	ALAS2,AGTRAP,UCP2,SIRT2,ADORA1,STOX1,DDIT4,CAMK2D,BNIP3,PENK,BMP7,CDKN1B,E2F1,SIRT1,NARFL,DRD1,EIF4EBP1
T4/TBIvsTBI	8.39396e-06	3.33431	0.0390571	GO BP	GO_REGULATION_OF_LIPID_METABOLIC_PROCESS	REST,PDK2,CPT1A,CRTC3,PDK4,ADORA1,PLA2G4A,PSAP,INSIG2,GPLD1,CCKBR,SIRT1,FGF2,CHRM5,AVP,FGR
T4/TBIvsTBI	8.50042e-06	2.60705	0.0395525	GO BP	GO_NEGATIVE_REGULATION_OF_PHOSPHORUS_METABOLIC_PROCESS	CCR2,NOG,XDH,MAS1,PPEF2,PDE4D,SIRT2,AKAP6,CDKN2B,MARVELD3,CDA,MYC,DDIT4,FARP1,TRIM27,CIB1,BMP7,CDKN1B,SIRT1,TAF7,IGFBP3,DRD1,DUSP9,FBP1
T4/TBIvsTBI	8.50042e-06	2.60705	0.0395525	GO BP	GO_NEGATIVE_REGULATION_OF_PHOSPHATE_METABOLIC_PROCESS	CCR2,NOG,XDH,MAS1,PPEF2,PDE4D,SIRT2,AKAP6,CDKN2B,MARVELD3,CDA,MYC,DDIT4,FARP1,TRIM27,CIB1,BMP7,CDKN1B,SIRT1,TAF7,IGFBP3,DRD1,DUSP9,FBP1
T4/TBIvsTBI	9.00503e-06	2.79844	0.0419004	GO BP	GO_RESPONSE_TO_EXTRACELLULAR_STIMULUS	GSS,KYNU,UCP2,PDK2,SIRT2,CDKN2B,PDK4,TPH2,PLA2G4A,PCSK9,LIPG,RRAGA,SPARC,PAX2,DAD1,PENK,WDR59,BMP7,SIRT1,DRD1,SLC18A2
T4/TBIvsTBI	9.34061e-06	2.2189	0.0434619	GO BP	GO_NEURON_DIFFERENTIATION	NOG,SLIT3,MTMR2,EPHA7,SEMA5A,ZEB2,PLP1,SHANK1,EPHA4,MAP1B,NKX6-1,RUNX3,PCSK9,PAX2,VAPA,DDIT4,TBX20,HES5,GJA1,GRIN3A,FMOD,FARP1,COL25A1,BMP7,NKX2-1,BTG2,TGFBR1,EFNB2,LRRC55,DRD1,WDPCP,POU4F1,KLHL1
T4/TBIvsTBI	9.37493e-06	2.24946	0.0436215	GO BP	GO_REGULATION_OF_CELL_DEVELOPMENT	CCR2,NOG,SLIT3,MAD2L2,REST,CDON,EPHA7,SIRT2,AKAP6,SEMA5A,ZEB2,BCL11A,SHANK1,EPHA4,MAP1B,NKX6-1,PAX2,HES5,RHEB,FMOD,HAP1,CIB1,BMP7,NAP1L2,NKX2-1,ECT2,FBXO38,PMP22,TGFBR1,ZHX2,DLL3,POU4F1
T4/TBIvsTBI	9.40955e-06	2.39517	0.0437827	GO BP	GO_NEURON_DEVELOPMENT	NOG,SLIT3,MTMR2,EPHA7,SEMA5A,ZEB2,PLP1,SHANK1,EPHA4,MAP1B,RUNX3,PAX2,VAPA,HES5,GJA1,GRIN3A,FMOD,FARP1,COL25A1,BMP7,NKX2-1,BTG2,EFNB2,LRRC55,DRD1,WDPCP,POU4F1,KLHL1
T4/TBIvsTBI	9.84088e-06	2.2441	0.0457896	GO BP	GO_CYTOSKELETON_ORGANIZATION	PSTPIP2,TPX2,DNAAF1,CORO6,RSPH4A,MAD2L2,SYNE2,DIAPH2,FMNL1,INF2,IQGAP2,SSX2IP,MICAL2,SHANK1,MAP1B,KIF24,CCL7,TUBA1B,MYH6,TRIM27,CIB1,FIGNL1,CSRP3,FIGN,XIRP2,TCHH,KPTN,PLA2G3,WDPCP,FAM83H,KLHL1,CNN1
T4/TBIvsTBI	1.05837e-05	3.59276	0.0492459	GO BP	GO_REGULATION_OF_CELLULAR_RESPONSE_TO_GROWTH_FACTOR_STIMULUS	NOG,XDH,FBN2,SOSTDC1,CDKN2B,FGF16,ITGA5,HES5,NKX2-1,SIRT1,TGFBR1,FBXL15,FGF2,TFAP2B
T4/TBIvsTBI	1.07013e-05	4.02976	0.0497933	GO BP	GO_GLIOGENESIS	SH3TC2,MPP5,SIRT2,PLP1,EPHA4,NKX6-1,PAX2,HES5,PENK,NKX2-1,DRD1,P2RY1
T4/TBIvsTBI	6.51834e-06	10.4942	0.00605553	GO MF	GO_FIBROBLAST_GROWTH_FACTOR_RECEPTOR_BINDING	KL,FGF16,FGF12,FGF2,FGF3
T4/TBIvsTBI	2.12628e-06	5.05031	0.000395488	KEGG	KEGG_CELL_CYCLE	SMC1B,MCM7,MAD2L2,E2F3,CDKN2B,CCNA1,MYC,E2F2,CDKN1B,E2F1,ORC4
T4/TBIvsTBI	2.62693e-06	6.01029	0.000488609	KEGG	KEGG_RIBOSOME	RPS27,RPS7,RPS17,RPL41,RPL10,RPSA,RPS2,RPS11,RPL3L
T4/TBIvsTBI	5.21778e-06	3.4569	0.000970507	KEGG	KEGG_NEUROACTIVE_LIGAND_RECEPTOR_INTERACTION	HTR1F,MAS1,AVPR1B,PRLR,PTGFR,GRIN2B,ADORA1,PTGER1,CHRNA6,ADORA3,C5AR1,GRIN3A,CCKBR,DRD1,P2RY1,CHRM5
T4/TBIvsTBI	1.48541e-05	5.53104	0.00276287	KEGG	KEGG_HYPERTROPHIC_CARDIOMYOPATHY_HCM	ITGA2B,ACE,ITGA5,PRKAG3,MYH6,MYBPC3,CACNA2D2,TNNI3
T4/TBIvsTBI	1.64844e-05	3.04586	0.00306611	KEGG	KEGG_PATHWAYS_IN_CANCER	PLD1,ITGA2B,FGF11,COL4A2,E2F3,LAMA3,CDKN2B,FGF16,CCNA1,MYC,E2F2,FGF12,CDKN1B,E2F1,TGFBR1,FGF2,FGF3
T4/TBIvsTBI	6.27207e-05	3.08143	0.0116661	KEGG	KEGG_MAPK_SIGNALING_PATHWAY	MAP3K8,FGF11,FGF16,PLA2G4A,MYC,MAPKAPK5,MAP3K5,CACNA2D2,FGF12,TGFBR1,FGF2,FGF3,PLA2G3,DUSP9
T4/TBIvsTBI	0.000165967	10.3707	0.0308699	KEGG	KEGG_RENIN_ANGIOTENSIN_SYSTEM	LNPEP,MAS1,ACE
T4/TBIvsTBI	0.000225209	7.1233	0.0418889	KEGG	KEGG_ETHER_LIPID_METABOLISM	PLD1,ENPP2,PLA2G4A,PLA2G3
T4/TBIvsTBI	0.000247537	4.83019	0.0460419	KEGG	KEGG_CHRONIC_MYELOID_LEUKEMIA	E2F3,MYC,E2F2,CDKN1B,E2F1,TGFBR1
T4/TBIvsTBI	3.72423e-07	3.66091	0.000251013	Reactome	REACTOME_CLASS_A1_RHODOPSIN_LIKE_RECEPTORS	CCR2,HTR1F,AVPR1B,PTGFR,ADORA1,CCL4,PTGER1,ADORA3,CCL7,C5AR1,INSL5,PENK,CCKBR,PDYN,DRD1,P2RY1,OPN3,CHRM5,AVP
T4/TBIvsTBI	5.97795e-07	21.3699	0.000402914	Reactome	REACTOME_CDC6_ASSOCIATION_WITH_THE_ORC_ORIGIN_COMPLEX	E2F3,E2F2,E2F1,ORC4
T4/TBIvsTBI	4.33777e-06	2.93138	0.00292366	Reactome	REACTOME_CELL_CYCLE	SMC1B,MCM7,CNTRL,SYNE2,E2F3,DIDO1,CDKN2B,CCNA1,SYCP2,MYC,RRM2,E2F2,RPS27,ZWINT,HIST4H4,CDKN1B,E2F1,ORC4,POLD2,OIP5,HIST1H2BE
T4/TBIvsTBI	2.45565e-05	4.28958	0.0165511	Reactome	REACTOME_MITOTIC_G1_G1_S_PHASES	MCM7,E2F3,CDKN2B,CCNA1,MYC,RRM2,E2F2,CDKN1B,E2F1,ORC4
T4/TBIvsTBI	2.80566e-05	5.79396	0.0189102	Reactome	REACTOME_PI3K_CASCADE	KL,DOK1,PRKAG3,RHEB,FGF2,FGF3,EIF4EBP1
T4/TBIvsTBI	4.13324e-05	7.73253	0.027858	Reactome	REACTOME_G1_PHASE	E2F3,CDKN2B,E2F2,CDKN1B,E2F1
ReversedGenes	4.7443e-08	18.0787	0.000220752	GO BP	GO_HORMONE_METABOLIC_PROCESS	SRD5A1,CHST8,TTR,RDH5,ACE,CYP11A1
ReversedGenes	6.29069e-07	8.20167	0.00292706	GO BP	GO_ORGANIC_HYDROXY_COMPOUND_METABOLIC_PROCESS	SRD5A1,ACOT8,TTR,ENPP2,SMPDL3A,RDH5,LDLRAP1,CYP11A1
ReversedGenes	2.3898e-06	19.0058	0.0111197	GO BP	GO_CELLULAR_HORMONE_METABOLIC_PROCESS	SRD5A1,TTR,RDH5,CYP11A1
ReversedGenes	2.62513e-06	18.6472	0.0122147	GO BP	GO_TERPENOID_METABOLIC_PROCESS	SRD5A1,TTR,RDH5,GPC5
ReversedGenes	3.10492e-06	30.2541	0.0144472	GO BP	GO_HORMONE_BIOSYNTHETIC_PROCESS	SRD5A1,CHST8,CYP11A1
ReversedGenes	3.22261e-06	4.78912	0.0149948	GO BP	GO_POSITIVE_REGULATION_OF_PROTEIN_MODIFICATION_PROCESS	PRR5,DCUN1D4,SNW1,SOX9,ENPP2,PRLR,RALB,ACE,FAM20A,TPX2,ALK
ReversedGenes	3.75465e-06	17.3386	0.0174704	GO BP	GO_STEROID_BIOSYNTHETIC_PROCESS	SRD5A1,ACOT8,PRLR,CYP11A1
ReversedGenes	3.95212e-06	4.694	0.0183892	GO BP	GO_LIPID_METABOLIC_PROCESS	SRD5A1,ACOT8,TTR,ENPP2,PRLR,SMPDL3A,RDH5,PDPN,GPC5,LDLRAP1,CYP11A1
ReversedGenes	4.66353e-06	6.41754	0.0216994	GO BP	GO_POSITIVE_REGULATION_OF_TRANSFERASE_ACTIVITY	DCUN1D4,CHTF8,PRLR,RALB,ACE,FAM20A,TPX2,ALK
ReversedGenes	6.07499e-06	7.23651	0.0282669	GO BP	GO_REGULATION_OF_HORMONE_LEVELS	SRD5A1,CHST8,TTR,RDH5,ACE,UCP2,CYP11A1
ReversedGenes	6.12806e-06	15.6873	0.0285139	GO BP	GO_ISOPRENOID_METABOLIC_PROCESS	SRD5A1,TTR,RDH5,GPC5
ReversedGenes	6.63374e-06	8.64403	0.0308668	GO BP	GO_ORGANONITROGEN_COMPOUND_CATABOLIC_PROCESS	GCAT,ENPP2,SMPDL3A,GPC5,ACE,LNPEP
ReversedGenes	7.28773e-06	8.51984	0.0339098	GO BP	GO_ALCOHOL_METABOLIC_PROCESS	TTR,ENPP2,SMPDL3A,RDH5,LDLRAP1,CYP11A1
ReversedGenes	8.92017e-06	49.4151	0.0415055	GO BP	GO_AMELOGENESIS	WDR72,FAM20A
ReversedGenes	9.04806e-06	6.84961	0.0421006	GO BP	GO_CELLULAR_RESPONSE_TO_NITROGEN_COMPOUND	SRD5A1,GNA15,SOX9,PRLR,RALB,UCP2,CYP11A1
ReversedGenes	9.25391e-06	10.4251	0.0430584	GO BP	GO_STEROID_METABOLIC_PROCESS	SRD5A1,ACOT8,PRLR,LDLRAP1,CYP11A1
ReversedGenes	9.83692e-06	3.9744	0.0457712	GO BP	GO_POSITIVE_REGULATION_OF_PROTEIN_METABOLIC_PROCESS	PRR5,DCUN1D4,SNW1,SOX9,ENPP2,PRLR,RALB,ACE,FAM20A,TPX2,CCR2,ALK
